# Supplementary material for: Dynamic Transcription of Long Non-Coding RNA Genes during CD4+ T Cell Development and Activation
Source: PLoS One. 2014 Jul 8;9(7):e101588. doi: 10.1371/journal.pone.0101588 (PMC4086894; doi:10.1371/journal.pone.0101588)
Supplement: Table S1 — LncRNA expression profiling data. (XLS) [file pone.0101588.s001.xls]

## Sheet: All Targets Value - LncRNAs
ProbeName	[CD4+A_new](combat)	[CD4+A_old](combat)	[CD4+_new](combat)	[CD4+_old](combat)	[DN_new](combat)	[DN_old](combat)	[DP_new](combat)	[DP_old](combat)	seqname	GeneSymbol	relationship
ASMM9PARTA051487	4.82772	4.69606	5.38136	4.12017	5.54335	5.27862	4.38204	4.6664	uc009uap.1	BC055463	intergenic
CN833168_P1	3.47831	2.7778	4.09952	2.90184	5.13505	5.74193	3.68666	4.31741	CN833168	mouselincRNA0558	intergenic
ASMM9PARTA018988	3.39499	4.60455	4.21505	2.91172	3.94453	2.81049	3.65784	4.35453	ENSMUST00000167047	AL807796.1	intergenic
ASMM9PARTA049521	4.63281	6.16796	5.66159	5.01273	6.20391	6.22976	5.75583	5.25559	uc008pdt.1	ELF2	sense overlap
MM9LINCRNAEXON11601-_P1	5.31897	5.54573	5.90007	6.99132	7.39488	5.81511	6.6329	5.90698	MM9LINCRNAEXON11601-	mouselincRNA0426	intergenic
ASMM9PARTA017757	5.69958	5.64374	5.43439	4.0631	6.16559	6.15315	4.50296	5.95621	ENSMUST00000156438	Gm13115	intergenic
ASMM9PARTA045119	4.18032	5.36402	5.86821	5.75635	5.74165	5.18003	5.55829	4.44483	NR_002858	Gm4956	intergenic
ASMM9PARTA048762	6.12933	6.29818	7.12268	6.965	7.32426	7.07868	6.68043	6.29036	uc008fcn.1	Grpel2	sense overlap
ASMM9PARTA051693	8.7376	9.07433	8.55459	8.59948	8.41768	8.15816	7.83166	7.77087	uc009vci.1	LOC329575	sense overlap
ASMM9PARTA049169	5.46587	5.59519	5.80314	5.52965	5.21886	5.04716	5.19354	5.06279	uc008lyy.1	Catsper2	sense overlap
ASMM9PARTA001991	3.16527	3.55397	4.67926	3.43195	4.59296	4.37359	3.88521	4.44242	AK029733		intergenic
ASMM9PARTA013690	2.91556	2.9038	4.58568	3.58803	4.0481	3.95695	3.65124	3.92793	ENSMUST00000124572	AV064505	antisense overlap
ASMM9PARTA013690	2.91556	2.9038	4.58568	3.58803	4.0481	3.95695	3.65124	3.92793	ENSMUST00000124572	AV064505	antisense overlap
ASMM9PARTA004336	3.95462	3.40751	5.24252	6.20857	5.61049	4.70365	5.71439	5.65912	AK052505		antisense overlap
ASMM9PARTA012601	7.00391	7.72382	5.82398	6.6499	6.24806	8.22064	8.40018	4.79523	ENSMUST00000120812	Gm11369	intergenic
ASMM9PARTA016808	11.4301	10.729	9.36923	10.1318	8.41333	9.22648	6.17138	4.34054	ENSMUST00000148740	F730043M19Rik	bidirectional
ASMM9PARTA046515	2.70511	3.08455	4.61292	3.75615	5.13303	4.54542	3.88173	3.96194	uc007cjy.1	AK043935	intergenic
ASMM9PARTA010571	12.5106	11.5502	10.8939	10.4451	11.1007	10.658	10.6548	11.8802	ENSMUST00000117921	Gm13809	intergenic
ASMM9PARTA001606	2.80101	3.05763	4.33111	3.75098	3.9616	3.37067	3.91878	4.36077	AK019940		intergenic
ASMM9PARTA006644	3.03307	3.49326	4.11728	5.12637	4.30544	3.09012	4.84134	4.42469	AK136354		antisense overlap
ASMM9PARTA009892	6.89602	5.74024	7.03528	5.66639	5.75096	5.5985	5.89538	7.59525	ENSMUST00000094550	Gm16410	intergenic
mouselincRNA1210-_P1	7.19691	6.55844	7.09159	6.61725	7.39934	7.62897	6.82064	7.29339	mouselincRNA1210-	mouselincRNA1210	intergenic
MM9LINCRNAEXON10849-_P1	4.61252	3.99457	5.58696	4.67361	4.06746	5.13687	5.47917	5.4528	MM9LINCRNAEXON10849-		intergenic
ASMM9PARTA004780	5.36877	5.47261	5.16472	5.8357	6.49875	7.04697	6.59477	4.32648	AK078673		intergenic
ASMM9PARTA005352	2.42239	3.2126	6.50454	6.26381	4.4024	3.32866	4.6291	3.75824	AK083183		intergenic
MM9LINCRNAEXON10371+_P1	5.29937	4.59146	5.47052	4.48276	5.11441	6.27025	6.17534	6.05909	MM9LINCRNAEXON10371+	mouselincRNA1408	intergenic
mouselincRNA1562-_P1	2.57765	3.44161	3.58283	2.90677	5.04483	4.90853	4.6602	3.81592	mouselincRNA1562-	mouselincRNA1562	intergenic
ASMM9PARTA050172	4.0095	3.62196	3.60082	4.00609	4.64827	4.39496	4.36735	4.13137	uc008xgb.1	Zfp509	sense overlap
ASMM9PARTA005038	7.49756	5.53073	4.22089	5.07493	6.94091	5.95559	4.79318	5.28299	AK081053		intergenic
ASMM9PARTA013611	4.19597	3.53324	2.92806	3.68992	5.55208	3.55992	3.45495	3.52996	ENSMUST00000123949	Gm12264	antisense overlap
ASMM9PARTA013611	4.19597	3.53324	2.92806	3.68992	5.55208	3.55992	3.45495	3.52996	ENSMUST00000123949	Gm12264	antisense overlap
ASMM9PARTA009196	5.88223	7.27101	5.37397	5.421	6.83101	6.54164	7.27508	5.63245	AK163718		intergenic
ASMM9PARTA003517	4.26195	4.96058	3.34123	3.12603	5.9774	4.25206	3.88486	4.04083	AK043920		antisense overlap
ASMM9PARTA011085	5.14351	5.10554	4.1226	3.81775	6.3247	5.41077	4.10033	4.82481	ENSMUST00000118342	Gm11489	sense overlap
ASMM9PARTA011085	5.14351	5.10554	4.1226	3.81775	6.3247	5.41077	4.10033	4.82481	ENSMUST00000118342	Gm11489	sense overlap
ASMM9PARTA008398	9.85058	9.42654	9.09151	8.80152	9.35643	9.87978	8.39758	8.428	AK155622		antisense overlap
ASMM9PARTA051672	5.42831	4.57683	3.42738	3.62451	4.85631	3.7092	3.86461	4.87286	uc009sdc.1	Trak1	sense overlap
ASMM9PARTA004334	4.57925	3.52916	2.81547	3.6861	5.56569	3.55589	3.19729	3.52588	AK052477		intergenic
ASMM9PARTA014246	7.05963	6.89747	4.56007	6.13543	7.84312	7.10616	7.15775	6.63841	ENSMUST00000127450	A430071A18Rik	antisense overlap
humanlincRNA2392+_P1	4.45747	6.52327	3.31722	2.97166	5.30686	3.32997	3.8485	3.24525	humanlincRNA2392+	humanlincRNA2392	intergenic
ASMM9PARTA011050	4.1524	7.09155	3.38399	4.10229	5.09282	3.15843	5.37616	2.82	ENSMUST00000118332	Gm13766	sense overlap
MM9LINCRNAEXON10405-_P1	5.05624	6.04094	4.38135	6.26336	6.06688	4.45093	4.91296	4.37643	MM9LINCRNAEXON10405-	mouselincRNA1259	intergenic
ASMM9PARTA014240	4.14069	4.50977	3.43419	4.87015	5.76148	4.20325	5.39856	4.04454	ENSMUST00000127049	Gm14508	antisense overlap
MM9LINCRNAEXON10315+_P1	7.13603	7.90532	7.7781	7.85761	7.60674	7.95479	7.43282	6.16399	MM9LINCRNAEXON10315+	mouselincRNA1368	intergenic
ASMM9PARTA007142	4.2268	4.13942	4.42905	4.25949	5.6819	4.24615	4.75742	5.23779	AK142862		intergenic
ASMM9PARTA008317	2.29953	4.01686	3.46757	3.30236	5.17674	3.17489	4.05698	3.14551	AK157448		intergenic
CUST_26_PI426409190	2.84928	5.59373	4.86253	3.9175	5.38316	3.03027	3.59213	3.00484	uc008idl.1	Sp110	intergenic
ASMM9PARTA004286	7.43735	7.57348	6.45145	7.76807	7.87512	7.14095	7.69124	7.12988	AK051755		antisense overlap
ASMM9PARTA007821	5.14467	5.27642	4.91168	5.43033	5.33124	4.94078	5.26609	4.30573	AK154824		antisense overlap
ASMM9PARTA049373	9.46133	9.9125	9.03464	8.87998	9.63117	9.37164	9.83179	9.72978	uc008oft.1	BC056163	intergenic
ASMM9PARTA010051	9.98008	10.5819	7.87168	8.66818	10.9737	8.4017	6.46921	6.77098	ENSMUST00000097320	Gm10497	antisense overlap
ASMM9PARTA010051	9.98008	10.5819	7.87168	8.66818	10.9737	8.4017	6.46921	6.77098	ENSMUST00000097320	Gm10497	antisense overlap
ASMM9PARTA010051	9.98008	10.5819	7.87168	8.66818	10.9737	8.4017	6.46921	6.77098	ENSMUST00000097320	Gm10497	antisense overlap
MM9LINCRNAEXON10523+_P1	5.5827	6.05063	3.71428	5.74029	7.38873	5.34326	6.42765	5.09498	MM9LINCRNAEXON10523+	mouselincRNA1351	intergenic
ASMM9PARTA005219	4.3236	6.16618	4.7172	6.12646	6.1415	5.31947	6.764	5.51947	AK082276		intergenic
ASMM9PARTA012802	3.92234	4.85888	3.89068	5.10013	5.84241	4.21857	4.90743	4.60698	ENSMUST00000121061	Gm12021	intergenic
ASMM9PARTA005095	13.1327	13.8096	13.7806	14.3502	13.4987	14.2054	14.8899	12.342	AK080408		intergenic
ASMM9PARTA008967	3.62511	5.01902	3.97948	5.33882	6.7014	4.15693	4.56793	4.51461	BC054075		antisense overlap
ASMM9PARTA001328	5.89923	7.07511	7.40299	6.64606	7.1538	6.68239	7.39254	7.55162	AK017294		bidirectional
ASMM9PARTA012225	3.42768	4.1341	3.78575	4.55178	4.195	3.82899	4.42158	3.75312	ENSMUST00000119779	Gm12189	intergenic
ASMM9PARTA010276	17.2136	17.3621	17.3719	17.2819	17.5325	17.4305	17.2705	17.1477	ENSMUST00000116410	Gm13573	sense overlap
CUST_487_PI426073487	5.89545	5.83885	4.19583	5.7632	5.1925	4.34072	4.84638	4.90883	uc.6-	uc.6	sense overlap
CUST_487_PI426073487	5.89545	5.83885	4.19583	5.7632	5.1925	4.34072	4.84638	4.90883	uc.6-	uc.6	sense overlap
ASMM9PARTA006853	10.8252	10.8348	11.6487	11.4477	9.45095	10.0339	9.18719	7.62244	AK136822		sense overlap
ASMM9PARTA045930	5.03057	5.75543	5.97648	5.63039	5.00379	4.73851	5.31697	5.44916	NR_030771	Gm13034	intergenic
ASMM9PARTA006911	8.34463	8.96664	9.15269	9.22576	9.07037	8.875	7.86805	7.21388	AK138535		intergenic
ASMM9PARTA013189	3.19427	3.89927	3.41973	4.51168	5.57654	4.24103	3.965	2.95521	ENSMUST00000122013	Gm12608	intergenic
ASMM9PARTA018033	3.5591	4.56827	3.76999	4.54179	5.62473	3.88809	4.28801	4.2064	ENSMUST00000158122	7SK.224	intergenic
MM9LINCRNAEXON10351+_P1	3.85512	4.96412	5.04611	4.70678	5.53196	3.98791	5.09678	4.34935	MM9LINCRNAEXON10351+		intergenic
ASMM9PARTA045963	2.99517	3.92761	3.19118	2.99782	5.73778	3.62217	3.70025	4.07619	NR_033221	BC031361	antisense overlap
ASMM9PARTA047131	14.2819	14.9343	15.7019	15.3333	13.7683	14.1316	14.4946	14.3026	uc007pgs.1	V00821	intergenic
CUST_694_PI426073487	4.76271	4.64843	3.25897	3.85024	3.35519	3.29007	3.834	2.7926	uc.215-	uc.215	sense overlap
ASMM9PARTA015702	3.2936	4.8751	3.50583	3.59169	3.60142	3.01506	4.1472	2.77793	ENSMUST00000137761	Gm16613	antisense overlap
ASMM9PARTA012670	7.34929	9.35347	9.00662	8.43317	9.26788	7.6102	10.7261	11.3819	ENSMUST00000121525	Bambi-ps1	intergenic
MM9LINCRNAEXON10824-_P1	4.19601	4.34158	4.1092	5.29522	4.379	3.54813	5.57548	4.3456	MM9LINCRNAEXON10824-		intergenic
ASMM9PARTA010801	15.4524	15.2806	15.5673	15.2845	15.6779	15.3362	15.0942	15.9576	ENSMUST00000117848	Gm8805	intergenic
MM9LINCRNAEXON11730+_P1	6.21101	6.23752	6.08652	6.55756	5.19206	5.94456	6.02623	6.61875	MM9LINCRNAEXON11730+		intergenic
ASMM9PARTA017967	3.31357	4.13269	3.39185	4.06728	5.82797	3.66347	3.85622	3.71126	ENSMUST00000159190	Gm7568	antisense overlap
ASMM9PARTA017967	3.31357	4.13269	3.39185	4.06728	5.82797	3.66347	3.85622	3.71126	ENSMUST00000159190	Gm7568	antisense overlap
ASMM9PARTA011023	14.6025	14.8927	14.9075	14.6839	14.1333	14.4652	13.2621	13.8808	ENSMUST00000118454	Gm11558	intergenic
ASMM9PARTA014001	5.03149	4.60311	3.50942	5.15029	4.43422	3.75589	4.65938	3.74876	ENSMUST00000127015	Gm12367	bidirectional
AV487146_P1	13.9542	13.9899	13.8814	14.4993	13.9697	14.3679	13.5931	14.0846	AV487146	humanlincRNA1115	intergenic
AK019108_P1	9.95777	10.059	10.0868	9.98642	9.68449	9.59941	9.65032	9.33707	AK019108	humanlincRNA1999	sense overlap
AK019108_P1	9.95777	10.059	10.0868	9.98642	9.68449	9.59941	9.65032	9.33707	AK019108	humanlincRNA1999	sense overlap
ASMM9PARTA018428	5.02795	4.36365	3.80999	5.10588	4.26865	4.13035	5.23093	4.72384	ENSMUST00000162577	Gm16338	antisense overlap
MM9LINCRNAEXON11703-_P1	4.79597	5.32461	5.68119	4.73988	4.34858	4.0495	4.54803	4.48563	MM9LINCRNAEXON11703-	mouselincRNA0335	intergenic
ASMM9PARTA046833	6.79249	6.71396	7.42583	7.12079	6.85017	6.1325	6.83094	8.12948	uc007mnp.1	Tmc6	sense overlap
ASMM9PARTA048283	4.29461	3.64273	2.65991	3.79586	5.69079	4.58504	5.10627	3.6818	uc007zqw.1	AK076959	intergenic
ASMM9PARTA047480	3.73817	3.40694	3.40648	4.34617	4.61507	5.12215	5.41935	3.8356	uc007pzb.1	BC075635	intergenic
ASMM9PARTA007800	9.42679	8.47933	5.25145	6.84933	5.66833	6.21012	6.10274	3.67293	AK144755		intergenic
humanlincRNA0191+_P1	6.58084	6.40735	4.94707	6.92789	7.69273	6.17228	8.15625	8.23157	humanlincRNA0191+	humanlincRNA0191	intergenic
CUST_148_PI426073487	6.15097	7.1075	3.69505	5.30987	5.64555	4.46651	6.21588	4.80245	uc.150+	uc.150	intergenic
ASMM9PARTA011671	9.15732	7.52589	7.05853	7.3196	6.23282	5.591	6.62149	7.61941	ENSMUST00000119008	Gm14447	intergenic
ASMM9PARTA050950	5.29159	5.77953	3.96718	5.79323	6.80431	4.83429	5.96205	6.07136	uc009fxb.1	AK161337	intergenic
ASMM9PARTA013662	13.777	12.2373	11.0369	10.9688	12.4113	11.6764	11.0543	13.4159	ENSMUST00000122068	Gm11960	antisense overlap
ASMM9PARTA046825	11.0434	11.8809	13.1376	12.6041	12.8961	12.653	12.3358	11.5817	uc007lar.1	BC002310	intergenic
CUST_803_PI426073487	4.01127	4.7157	5.34966	4.1128	5.18148	5.16202	4.21197	4.91151	uc.324-	uc.324	sense overlap
CUST_803_PI426073487	4.01127	4.7157	5.34966	4.1128	5.18148	5.16202	4.21197	4.91151	uc.324-	uc.324	sense overlap
ASMM9PARTA007652	4.09428	4.04926	6.55336	4.22978	6.43453	6.07611	4.59779	7.47252	AK143293		bidirectional
ASMM9PARTA019608	8.43917	8.91226	8.68987	7.77877	9.09955	8.89162	8.12454	7.06609	ENSMUST00000170823	AC092404.1	intergenic
BF020009_P1	3.15507	4.97943	5.19108	2.94643	3.89606	3.5152	3.74058	3.82997	BF020009	mouselincRNA1288	intergenic
ASMM9PARTA016893	8.4297	8.62235	8.20418	8.31462	9.82084	9.42056	8.49561	8.76495	ENSMUST00000151374	Snhg3	intergenic
ASMM9PARTA016470	10.267	10.0339	9.13213	9.45716	8.52447	9.19943	7.98058	7.32696	ENSMUST00000147919	Gm16836	antisense overlap
ASMM9PARTA051034	6.36813	7.4584	6.95836	6.49523	7.26212	7.45902	7.2275	6.29553	uc009kpr.1	AK155734	antisense overlap
ASMM9PARTA051034	6.36813	7.4584	6.95836	6.49523	7.26212	7.45902	7.2275	6.29553	uc009kpr.1	AK155734	bidirectional
ASMM9PARTA051034	6.36813	7.4584	6.95836	6.49523	7.26212	7.45902	7.2275	6.29553	uc009kpr.1	AK155734	antisense overlap
ASMM9PARTA048217	6.98117	5.50088	6.09818	4.77403	5.78328	6.94762	5.78447	6.93994	uc008alh.1	AK139523	sense overlap
ASMM9PARTA012038	3.07701	3.31527	4.00297	2.80905	4.12295	4.3001	4.02086	4.4524	ENSMUST00000120073	Gm12029	intergenic
ASMM9PARTA011375	5.11495	4.64499	5.631	4.27832	6.08597	6.39403	4.9932	5.68081	ENSMUST00000119267	Olfr634-ps1	intergenic
MM9LINCRNAEXON11534+_P1	3.07215	3.67614	3.97016	4.07304	5.22997	4.50931	7.27986	6.09488	MM9LINCRNAEXON11534+	mouselincRNA0380	intergenic
ASMM9PARTA008782	4.38508	3.78936	4.03088	3.0338	3.90726	4.30086	3.96955	4.64004	AK157653		intergenic
ASMM9PARTA000765	7.52091	5.86358	6.50305	5.76202	5.80735	7.10697	4.94278	6.451	AK014404		intergenic
ASMM9PARTA017165	5.46525	4.91499	5.26931	4.81905	5.87915	5.92002	5.71926	5.9627	ENSMUST00000151696	Gm13112	antisense overlap
ASMM9PARTA017165	5.46525	4.91499	5.26931	4.81905	5.87915	5.92002	5.71926	5.9627	ENSMUST00000151696	Gm13112	antisense overlap
ASMM9PARTA005375	5.45307	3.96898	5.04509	5.65788	5.72036	6.02204	4.94281	5.17165	AK083580		intergenic
ASMM9PARTA000519	10.0604	10.358	9.59861	10.9456	9.56691	9.91715	10.2283	8.5889	AK009215		intergenic
ASMM9PARTA003352	4.80479	5.47299	5.41455	5.62629	4.8712	5.68817	5.58406	4.61549	AK042648		antisense overlap
ASMM9PARTA047408	2.94605	3.85823	3.84893	3.99546	5.46815	3.31423	4.34686	4.80229	uc007qbc.1	AK015408	intergenic
ASMM9PARTA002897	2.96268	3.45947	3.79271	4.42793	7.73152	4.18656	3.89096	5.01455	AK039242		intergenic
ASMM9PARTA013605	6.14943	5.19577	5.98565	5.8983	5.46651	6.57358	6.68306	6.29418	ENSMUST00000122449	Gm12488	antisense overlap
ASMM9PARTA049568	3.78765	3.30135	4.23919	3.20801	3.568	3.63277	3.52742	4.09933	uc008syd.1	AK133010	intergenic
MM9LINCRNAEXON11072+_P1	2.51091	2.74112	3.7268	5.13823	3.93945	2.76234	3.90384	2.73852	MM9LINCRNAEXON11072+	mouselincRNA0818	intergenic
ASMM9PARTA051626	13.2718	12.8738	12.8906	13.276	11.6434	12.2339	12.3358	12.3883	uc009rqn.1	Ari2	sense overlap
ASMM9PARTA016131	5.46295	4.41287	5.12671	4.80571	5.59662	5.92265	5.42928	5.96575	ENSMUST00000142458	Gm830	intergenic
ASMM9PARTA019231	3.00995	4.00575	4.13012	4.36936	6.39195	5.03925	4.46039	4.12309	ENSMUST00000169402	A330050B17Rik	antisense overlap
MM9LINCRNAEXON10373-_P1	2.50069	2.66486	3.67675	2.78911	4.58579	5.95391	4.0135	2.66226	MM9LINCRNAEXON10373-	mouselincRNA1410	bidirectional
MM9LINCRNAEXON10373-_P1	2.50069	2.66486	3.67675	2.78911	4.58579	5.95391	4.0135	2.66226	MM9LINCRNAEXON10373-	mouselincRNA1410	bidirectional
ASMM9PARTA046640	3.96285	4.34613	4.08903	4.74054	5.02522	3.90042	4.27502	3.74381	uc007gqg.1	AK017634	antisense overlap
ASMM9PARTA008391	6.0549	6.25635	5.17833	3.71144	6.56805	6.7256	4.86198	5.76121	AK157248		intergenic
ASMM9PARTA001658	5.44735	5.40146	4.85221	5.68306	6.78179	6.00684	4.99031	4.97875	AK020399		intergenic
ASMM9PARTA047118	3.97586	3.69199	3.38562	6.64837	5.8331	2.87527	3.83157	2.85133	uc007nhz.1	AK028422	intergenic
ASMM9PARTA049108	7.53142	7.63595	7.0628	6.85996	7.88442	8.09	7.19004	7.40837	uc008haf.1	AK015225	sense overlap
ASMM9PARTA005206	4.05287	3.82219	3.34687	3.67555	3.7304	3.69996	3.77405	3.29111	AK080990		antisense overlap
ASMM9PARTA005349	2.75469	6.22414	3.74205	3.25192	4.32825	2.79343	4.28764	2.47664	AK083145		antisense overlap
ASMM9PARTA011065	8.87082	11.1737	8.84831	7.86222	7.51563	6.22336	7.72877	6.59886	ENSMUST00000117856	Gm14265	intergenic
ASMM9PARTA013580	2.65872	2.81068	3.42094	3.9127	3.93594	3.40841	3.89878	3.47973	ENSMUST00000122881	2610307P16Rik	intergenic
ASMM9PARTA013586	9.23215	9.18247	9.12086	9.87441	8.55342	8.02944	9.12292	9.42211	ENSMUST00000121895	Gm15989	sense overlap
MM9LINCRNAEXON11437+_P1	6.38976	6.11788	4.93936	6.25941	6.1713	6.34131	6.28766	5.81992	MM9LINCRNAEXON11437+	mouselincRNA0470	intergenic
ASMM9PARTA010268	16.2026	15.9284	15.8147	15.8385	15.259	16.5023	16.2566	15.6938	ENSMUST00000110460	Hmgn4	antisense overlap
ASMM9PARTA004779	4.47974	4.62066	4.47492	6.4013	6.19671	4.60047	5.29234	4.34989	AK078657		antisense overlap
ASMM9PARTA007403	2.67693	3.81305	4.31847	4.19567	5.07439	3.22092	3.78304	3.91531	AK143707		antisense overlap
CF805270_P1	5.74351	6.5626	6.36412	6.68995	6.39484	5.32153	5.68973	5.61956	CF805270	mouselincRNA0164	intergenic
ASMM9PARTA009003	4.86814	5.83647	6.00224	6.13618	5.9637	5.15342	5.50595	5.52722	BC094549		antisense overlap
ASMM9PARTA004346	4.93891	6.42506	7.87133	6.96646	8.21201	7.41929	6.42304	6.64164	AK052609		intergenic
ASMM9PARTA045031	9.18432	9.55233	10.7694	10.6906	9.16189	9.19494	10.467	10.2758	NR_003522	Abhd1	sense overlap
ASMM9PARTA045031	9.18432	9.55233	10.7694	10.6906	9.16189	9.19494	10.467	10.2758	NR_003522	Abhd1	antisense overlap
ASMM9PARTA016259	5.01701	5.39434	4.83662	6.04889	5.86884	5.38269	5.36642	5.09756	ENSMUST00000146224	Gm14339	intergenic
MM9LINCRNAEXON11036+_P1	9.80835	10.2517	12.4722	11.6906	9.70829	9.95602	9.72233	9.01085	MM9LINCRNAEXON11036+	mouselincRNA0921	intergenic
ASMM9PARTA047417	11.1452	11.3623	11.4356	11.0888	10.7143	11.0096	10.4588	11.3676	uc007rjl.1	AK040967	antisense overlap
ASMM9PARTA047417	11.1452	11.3623	11.4356	11.0888	10.7143	11.0096	10.4588	11.3676	uc007rjl.1	AK040967	antisense overlap
ASMM9PARTA047417	11.1452	11.3623	11.4356	11.0888	10.7143	11.0096	10.4588	11.3676	uc007rjl.1	AK040967	antisense overlap
ASMM9PARTA047417	11.1452	11.3623	11.4356	11.0888	10.7143	11.0096	10.4588	11.3676	uc007rjl.1	AK040967	antisense overlap
ASMM9PARTA047417	11.1452	11.3623	11.4356	11.0888	10.7143	11.0096	10.4588	11.3676	uc007rjl.1	AK040967	antisense overlap
ASMM9PARTA002471	8.17751	8.06955	7.93016	8.36914	8.41875	8.17697	7.92448	7.43282	AK034810		intergenic
CJ063159_P1	3.80319	4.49813	4.14639	5.47894	5.48219	4.13491	4.77461	4.84405	CJ063159	mouselincRNA0066	intergenic
ASMM9PARTA015506	3.03457	3.22677	3.38671	3.76485	4.2531	4.53954	4.07186	3.05332	ENSMUST00000138844	Gm16535	antisense overlap
ASMM9PARTA003537	10.371	10.7189	10.8398	11.1282	10.8458	10.9695	10.9972	10.1379	AK044077		intergenic
ASMM9PARTA003441	4.93593	4.92224	5.24068	5.19228	4.48969	4.54111	4.8701	4.42991	AK043290		intergenic
ASMM9PARTA015368	7.65003	7.72282	8.62302	7.87848	8.6425	8.45537	7.16728	7.40612	ENSMUST00000137343	Snhg12	intergenic
ASMM9PARTA051288	5.76262	6.66807	5.67429	6.7339	6.03138	6.2733	6.9061	4.90213	uc009mkc.1	4933434I20Rik	sense overlap
ASMM9PARTA001435	5.09165	4.66516	4.48631	5.51685	4.19129	4.16513	4.45996	4.21785	AK018330		intergenic
mouselincRNA1616+_P1	3.29203	3.88967	3.54163	4.48305	4.74018	3.62314	4.1216	3.63638	mouselincRNA1616+	mouselincRNA1616	intergenic
ASMM9PARTA011567	14.9999	14.5337	14.7819	14.082	14.988	14.5054	13.9477	15.3004	ENSMUST00000119044	Gm13545	antisense overlap
ASMM9PARTA019532	15.9995	16.0548	16.2923	16.2423	16.3964	16.0022	15.2573	15.5569	ENSMUST00000169235	RP24-329I13.2	intergenic
CJ228476_P1	3.74259	5.53903	4.02645	5.37127	4.81836	3.7169	4.72192	3.0478	CJ228476	humanlincRNA1040	intergenic
MM9LINCRNAEXON11073-_P1	4.13779	5.42475	4.35064	5.67669	6.44638	4.74811	5.37116	5.09751	MM9LINCRNAEXON11073-	mouselincRNA0818	intergenic
ASMM9PARTA009469	12.7358	14.4524	13.919	14.0931	14.1724	14.5543	14.8728	11.9451	ENSMUST00000058706	Gm7816	intergenic
humanlincRNA2217+_P1	4.93926	5.79726	4.53998	5.47566	5.85012	4.92195	5.05514	5.28648	humanlincRNA2217+	humanlincRNA2217	intergenic
MM9LINCRNAEXON10451+_P1	5.28687	6.16329	3.51653	4.41996	7.56019	4.15686	4.23845	4.34324	MM9LINCRNAEXON10451+	mouselincRNA1286	intergenic
ASMM9PARTA010954	4.18095	5.28504	5.36616	4.51587	4.42771	5.2116	4.86595	4.71914	ENSMUST00000118409	Gm14158	intergenic
MM9LINCRNAEXON11653-_P1	3.59582	3.42882	3.80197	5.3766	3.88479	3.25439	4.44135	3.73936	MM9LINCRNAEXON11653-	mouselincRNA0297	intergenic
ASMM9PARTA013465	3.22254	3.7735	3.35153	3.72249	3.37285	3.13922	3.92453	2.89496	ENSMUST00000122275	Gm11329	sense overlap
ASMM9PARTA001150	3.97482	3.89723	3.21752	3.70575	3.22457	2.8831	4.68145	3.84802	AK016285		intergenic
ASMM9PARTA013090	7.34009	7.95606	7.24487	7.90991	7.65851	7.63153	7.70452	7.36867	ENSMUST00000121669	Gm11745	sense overlap
ASMM9PARTA013090	7.34009	7.95606	7.24487	7.90991	7.65851	7.63153	7.70452	7.36867	ENSMUST00000121669	Gm11745	sense overlap
ASMM9PARTA013090	7.34009	7.95606	7.24487	7.90991	7.65851	7.63153	7.70452	7.36867	ENSMUST00000121669	Gm11745	sense overlap
ASMM9PARTA048955	5.96539	4.74863	3.80801	5.34092	6.65665	5.43612	4.57981	4.95154	uc008kgk.1	AK019604	intergenic
ASMM9PARTA004764	7.08731	7.47721	7.31573	8.17113	7.69157	7.22078	7.8626	7.4167	AK078572		intergenic
ASMM9PARTA050620	6.75149	5.00471	4.86241	5.42355	6.48372	6.41903	9.41089	9.55952	uc009hxj.1	AK042016	intergenic
MM9LINCRNAEXON10103-_P1	8.77779	9.34237	7.14295	8.1097	7.40587	6.62142	7.0076	7.07236	MM9LINCRNAEXON10103-	mouselincRNA1524	intergenic
ASMM9PARTA007084	4.04548	4.60865	3.52918	5.17824	4.83985	3.78936	5.59514	4.15318	AK139344		intergenic
ASMM9PARTA009163	4.40564	3.70061	2.88738	4.67078	2.99158	3.06062	5.40165	3.03284	AK159073		intergenic
ASMM9PARTA012056	7.60727	7.95325	7.43901	6.95989	6.04575	5.32297	5.85258	7.18184	ENSMUST00000119782	Mdk-ps1	antisense overlap
ASMM9PARTA015736	4.28272	4.09343	3.59727	5.1948	3.89872	3.31208	4.64477	4.22719	ENSMUST00000138017	Gm13334	sense overlap
humanlincRNA1948+_P1	3.48217	3.76151	4.474	2.90212	4.4738	4.69947	3.63108	4.23926	humanlincRNA1948+	humanlincRNA1948	intergenic
ASMM9PARTA015270	5.07123	4.04771	4.57108	4.18584	5.56888	4.75003	4.02284	6.18028	ENSMUST00000137738	Gm11205	intergenic
ASMM9PARTA010355	3.16673	3.55698	4.55165	3.14559	5.90007	3.03687	3.40084	6.07977	ENSMUST00000117312	Gm14509	intergenic
CUST_11_PI426073487	4.762	4.56462	5.64841	5.01145	5.41662	5.41621	5.4701	5.62211	uc.12+	uc.12	antisense overlap
ASMM9PARTA012387	3.18868	3.61616	4.3595	3.78414	6.23775	4.18892	3.45221	4.35637	ENSMUST00000120577	Gm15158	intergenic
ASMM9PARTA049807	4.64179	5.06045	5.16736	4.083	4.27899	3.96014	4.45963	5.04713	uc008vny.1	AK213749	antisense overlap
ASMM9PARTA049807	4.64179	5.06045	5.16736	4.083	4.27899	3.96014	4.45963	5.04713	uc008vny.1	AK213749	antisense overlap
ASMM9PARTA001712	6.78625	5.8526	6.39823	5.50429	7.04121	7.64643	6.18896	6.96994	AK020691		intergenic
ASMM9PARTA045993	3.39353	3.8756	4.02632	2.81545	5.3312	5.65416	3.92462	3.85955	uc007bqm.1	Mogat1	sense overlap
ASMM9PARTA005885	5.23109	4.36848	5.06578	3.92776	5.56051	5.80624	4.47307	5.6235	AK089583		intergenic
ASMM9PARTA016165	3.52375	3.74865	4.33963	3.18563	4.67734	4.10463	4.16097	4.81682	ENSMUST00000142425	4930430J20Rik	antisense overlap
ASMM9PARTA047735	10.0293	9.66081	11.3981	10.9975	11.5824	11.8388	12.4629	12.7554	uc007srt.1	BC034735	sense overlap
ASMM9PARTA005187	3.81117	3.87931	3.74955	4.37219	3.91842	3.217	3.83797	3.39215	AK082045		bidirectional
ASMM9PARTA004762	6.97427	4.74688	5.72975	8.09874	5.38543	5.71201	5.36956	5.3769	AK078566		intergenic
ASMM9PARTA051505	5.33544	5.09207	5.80144	5.01651	6.95865	6.45024	5.4534	6.68385	uc009ogl.1	AK006623	intergenic
ASMM9PARTA015772	2.64411	3.02173	3.58815	2.94975	3.73777	3.32088	3.68939	3.72973	ENSMUST00000138055	4930516K23Rik	sense overlap
ASMM9PARTA015772	2.64411	3.02173	3.58815	2.94975	3.73777	3.32088	3.68939	3.72973	ENSMUST00000138055	4930516K23Rik	sense overlap
ASMM9PARTA015772	2.64411	3.02173	3.58815	2.94975	3.73777	3.32088	3.68939	3.72973	ENSMUST00000138055	4930516K23Rik	sense overlap
ASMM9PARTA015772	2.64411	3.02173	3.58815	2.94975	3.73777	3.32088	3.68939	3.72973	ENSMUST00000138055	4930516K23Rik	sense overlap
ASMM9PARTA015772	2.64411	3.02173	3.58815	2.94975	3.73777	3.32088	3.68939	3.72973	ENSMUST00000138055	4930516K23Rik	sense overlap
ASMM9PARTA015772	2.64411	3.02173	3.58815	2.94975	3.73777	3.32088	3.68939	3.72973	ENSMUST00000138055	4930516K23Rik	sense overlap
ASMM9PARTA015772	2.64411	3.02173	3.58815	2.94975	3.73777	3.32088	3.68939	3.72973	ENSMUST00000138055	4930516K23Rik	antisense overlap
ASMM9PARTA015772	2.64411	3.02173	3.58815	2.94975	3.73777	3.32088	3.68939	3.72973	ENSMUST00000138055	4930516K23Rik	sense overlap
ASMM9PARTA015772	2.64411	3.02173	3.58815	2.94975	3.73777	3.32088	3.68939	3.72973	ENSMUST00000138055	4930516K23Rik	antisense overlap
ASMM9PARTA015772	2.64411	3.02173	3.58815	2.94975	3.73777	3.32088	3.68939	3.72973	ENSMUST00000138055	4930516K23Rik	antisense overlap
ASMM9PARTA046339	4.57683	4.94366	4.5878	5.35257	4.74277	5.43715	5.88705	4.57935	uc007cio.1	Gli2	sense overlap
ASMM9PARTA012889	10.7645	10.6585	10.3725	10.5737	9.97262	10.5725	10.2454	11.479	ENSMUST00000120974	Gm12983	intergenic
ASMM9PARTA047036	4.90193	3.87031	6.3626	6.92605	5.26283	6.71492	9.11968	8.36526	uc007jnl.1	AK041628	antisense overlap
MM9LINCRNAEXON10045-_P1	10.0098	10.4414	9.14666	9.99383	10.037	10.2869	10.7718	9.16554	MM9LINCRNAEXON10045-	mouselincRNA1651	intergenic
ASMM9PARTA002757	3.03458	3.57451	4.10147	3.47625	4.32261	4.39524	4.35917	4.49603	AK037761		intergenic
MM9LINCRNAEXON10093-_P1	2.60131	3.5788	3.59057	2.80361	4.36325	4.08202	4.14156	3.69903	MM9LINCRNAEXON10093-		intergenic
CUST_145_PI426409190	2.36232	2.89698	3.30099	3.04454	4.15932	3.21206	4.26858	4.02109	AK037188		antisense overlap
ASMM9PARTA009493	5.57967	4.76348	4.13477	3.53598	5.56538	4.89983	4.58234	6.85222	BQ569969		bidirectional
ASMM9PARTA002827	4.56559	4.17293	3.39233	3.52972	4.27574	3.91748	3.77882	3.84217	AK038477		intergenic
ASMM9PARTA018285	4.65248	6.72141	3.70484	2.73124	5.45124	2.93179	4.33633	5.34825	ENSMUST00000160346	Gm5409	sense overlap
ASMM9PARTA017237	2.92336	7.98164	3.93054	2.4736	4.43153	2.37306	4.49206	2.43945	ENSMUST00000153797	BC016548	intergenic
ASMM9PARTA001639	5.13448	4.54841	2.83153	3.75414	5.85469	3.91276	5.25959	4.86298	AK020289		bidirectional
ASMM9PARTA001639	5.13448	4.54841	2.83153	3.75414	5.85469	3.91276	5.25959	4.86298	AK020289		bidirectional
ASMM9PARTA048340	5.38949	5.50728	4.48036	5.3934	5.15844	4.70606	5.74075	5.37717	uc008dec.1	AK047366	antisense overlap
ASMM9PARTA047368	10.5002	11.4171	11.5026	10.5926	9.97356	9.63421	11.0625	11.6313	uc007pfa.1	EG382639	sense overlap
ASMM9PARTA007533	2.6586	3.72624	3.31542	3.87278	4.92485	4.6232	6.9826	4.43524	AK143031		intergenic
ASMM9PARTA014212	2.77354	5.24419	3.53237	3.27074	4.83957	3.11803	4.09706	3.32908	ENSMUST00000127752	Gm13096	sense overlap
ASMM9PARTA014212	2.77354	5.24419	3.53237	3.27074	4.83957	3.11803	4.09706	3.32908	ENSMUST00000127752	Gm13096	sense overlap
ASMM9PARTA014212	2.77354	5.24419	3.53237	3.27074	4.83957	3.11803	4.09706	3.32908	ENSMUST00000127752	Gm13096	sense overlap
CUST_527_PI426073487	7.2953	7.58535	6.99344	7.10969	7.46001	7.13787	8.24372	7.19789	uc.48-	uc.48	sense overlap
CUST_527_PI426073487	7.2953	7.58535	6.99344	7.10969	7.46001	7.13787	8.24372	7.19789	uc.48-	uc.48	sense overlap
CUST_527_PI426073487	7.2953	7.58535	6.99344	7.10969	7.46001	7.13787	8.24372	7.19789	uc.48-	uc.48	sense overlap
CUST_527_PI426073487	7.2953	7.58535	6.99344	7.10969	7.46001	7.13787	8.24372	7.19789	uc.48-	uc.48	sense overlap
CUST_527_PI426073487	7.2953	7.58535	6.99344	7.10969	7.46001	7.13787	8.24372	7.19789	uc.48-	uc.48	sense overlap
ASMM9PARTA050096	2.22094	3.24969	2.82113	3.40748	6.59146	3.27656	3.3099	3.24639	uc008wut.1	AK039125	intergenic
ASMM9PARTA045519	3.11168	5.29132	4.53168	4.42474	5.72564	3.97235	4.26036	3.84432	NR_026924	1700020N18Rik	intergenic
ASMM9PARTA014832	2.27385	3.33363	4.24844	4.09133	5.3964	3.21178	3.35787	3.18232	ENSMUST00000131099	Gm12436	intergenic
ASMM9PARTA018029	2.76357	3.79145	3.95261	4.0364	5.28871	3.51697	3.82499	3.86573	ENSMUST00000157528	7SK.141	antisense overlap
ASMM9PARTA011805	4.11509	4.72477	5.08571	4.04739	5.76627	4.16215	3.95777	5.48426	ENSMUST00000119234	Gm12787	intergenic
ASMM9PARTA050983	2.86854	4.46031	5.7164	4.31065	5.22708	3.00468	3.99129	5.42807	uc009qrj.1	BC031353	sense overlap
ASMM9PARTA050983	2.86854	4.46031	5.7164	4.31065	5.22708	3.00468	3.99129	5.42807	uc009qrj.1	BC031353	sense overlap
ASMM9PARTA001197	3.32472	4.02079	3.81776	4.56341	4.27172	3.48863	4.45375	4.27357	AK016507		antisense overlap
ASMM9PARTA001197	3.32472	4.02079	3.81776	4.56341	4.27172	3.48863	4.45375	4.27357	AK016507		antisense overlap
ASMM9PARTA003870	3.22284	3.96989	5.38298	6.08485	5.37481	4.83859	5.61184	4.5321	AK046927		antisense overlap
ASMM9PARTA051150	5.90162	5.58909	5.48062	6.29989	6.43191	5.92296	5.88039	5.43559	uc009mzj.1	AK219629	antisense overlap
CUST_529_PI426073487	11.0092	11.1727	12.3575	11.3375	12.0772	12.2463	12.1911	11.3597	uc.50-	uc.50	sense overlap
CUST_529_PI426073487	11.0092	11.1727	12.3575	11.3375	12.0772	12.2463	12.1911	11.3597	uc.50-	uc.50	sense overlap
CUST_529_PI426073487	11.0092	11.1727	12.3575	11.3375	12.0772	12.2463	12.1911	11.3597	uc.50-	uc.50	sense overlap
CUST_529_PI426073487	11.0092	11.1727	12.3575	11.3375	12.0772	12.2463	12.1911	11.3597	uc.50-	uc.50	sense overlap
ASMM9PARTA050628	4.04978	3.70619	3.16233	4.01795	4.80523	3.66481	4.62898	4.62383	uc009cff.1	AK079709	intergenic
ASMM9PARTA012373	9.68732	10.022	10.3446	10.5111	11.0731	9.72299	9.63525	10.2631	ENSMUST00000120392	Gm4773	intergenic
MM9LINCRNAEXON10232-_P1	3.27881	3.90503	3.60451	4.10231	3.95073	3.61003	4.21048	3.70253	MM9LINCRNAEXON10232-	mouselincRNA1492	intergenic
ASMM9PARTA017995	3.81449	4.7778	4.12729	5.0896	4.94713	4.21161	4.74746	4.42061	ENSMUST00000156195	Gm15831	intergenic
ASMM9PARTA045726	3.08272	3.64556	3.38689	5.13978	5.49308	3.83136	4.51977	3.42367	NR_033641	4933436C20Rik	intergenic
ASMM9PARTA046250	4.02604	5.27109	6.03754	5.3993	5.74666	5.73968	4.85283	4.94153	uc007ekf.1	AK045519	intergenic
ASMM9PARTA008546	10.028	9.27399	9.18804	10.0716	9.95611	10.4653	9.75775	9.04687	AK157685		intergenic
ASMM9PARTA015833	3.02843	5.26702	3.31056	2.76457	3.52408	2.6637	4.01115	2.64046	ENSMUST00000143110	Gm15086	bidirectional
ASMM9PARTA013703	5.73472	6.41517	5.73418	6.78695	7.02306	5.54501	5.99739	5.95832	ENSMUST00000122250	Gm12363	antisense overlap
humanlincRNA0002+_P1	4.12414	5.02108	4.38284	4.73318	6.23567	5.12527	4.7539	4.03489	humanlincRNA0002+	humanlincRNA0002	intergenic
ASMM9PARTA051217	3.91122	4.27372	4.11266	3.97419	7.31848	5.96461	6.32313	7.4115	uc009lya.1	Pbx4	sense overlap
ASMM9PARTA013807	4.09152	4.7708	4.28367	5.0843	4.36776	4.09739	4.8612	4.56968	ENSMUST00000123535	5330416C01Rik	intergenic
ASMM9PARTA003809	3.53719	3.41698	3.72661	3.97013	5.04947	5.44396	4.31168	3.77391	AK046334		intergenic
humanlincRNA2314-_P1	7.14263	7.69315	7.20006	7.77501	7.00719	7.35502	7.4624	7.65747	humanlincRNA2314-	humanlincRNA2314	intergenic
ASMM9PARTA048218	7.34719	7.87951	7.6364	7.30081	8.17911	7.21996	8.59459	9.13793	uc008ark.1	AK008833	intergenic
ASMM9PARTA016208	4.00044	3.7287	3.28802	4.51373	5.20568	3.35705	3.77163	3.90309	ENSMUST00000143009	4933426K07Rik	antisense overlap
CF804534_P1	4.31015	5.00414	4.41962	5.31431	4.42041	4.32424	4.98745	4.51002	CF804534	humanlincRNA0488	intergenic
MM9LINCRNAEXON10411-_P1	8.5176	9.01775	8.58936	8.96628	8.5808	9.05255	8.55136	9.01925	MM9LINCRNAEXON10411-	mouselincRNA1260	intergenic
ASMM9PARTA018633	4.08233	4.52649	4.08212	4.81125	5.47411	4.77495	4.55234	4.46432	ENSMUST00000164402	AL732590.2	bidirectional
ASMM9PARTA018633	4.08233	4.52649	4.08212	4.81125	5.47411	4.77495	4.55234	4.46432	ENSMUST00000164402	AL732590.2	antisense overlap
ASMM9PARTA017551	7.51413	8.02594	7.9955	7.45771	7.08944	7.06535	6.4503	6.5338	ENSMUST00000154992	Gm6699	sense overlap
MM9LINCRNAEXON10482-_P1	3.78403	3.90567	3.7568	4.14787	3.73146	4.56342	7.02501	5.15879	MM9LINCRNAEXON10482-		intergenic
ASMM9PARTA050597	3.46695	3.69563	3.36194	3.55797	3.3416	3.11058	3.9279	3.48844	uc009cxn.1	BC100523	antisense overlap
ASMM9PARTA014316	5.18001	5.97397	3.11539	4.74625	7.36513	3.59058	4.05389	3.81515	ENSMUST00000128919	8030453O22Rik	antisense overlap
ASMM9PARTA014628	8.82899	9.07695	7.94873	7.56907	8.75666	8.36476	9.89741	7.93309	ENSMUST00000130659	Gm12940	intergenic
AA145044_P1	5.42359	4.977	3.7206	5.23563	5.01604	5.12744	5.92501	4.45095	AA145044	humanlincRNA1797	intergenic
ASMM9PARTA008802	5.12301	4.44044	4.45012	5.84566	6.45373	4.90667	4.93798	5.15107	AK217060		antisense overlap
mouselincRNA0155+_P1	4.84519	4.28045	2.80742	3.96823	5.38151	3.25783	3.4526	3.51029	mouselincRNA0155+	mouselincRNA0155	intergenic
ASMM9PARTA000080	4.15432	2.3701	3.59607	2.49067	3.79195	2.39063	4.57093	8.30156	AK003710		intergenic
ASMM9PARTA008006	6.22427	6.86309	5.33494	5.48803	6.83563	6.95942	6.40715	5.8721	AK153753		antisense overlap
ASMM9PARTA045363	4.13602	6.71495	3.53311	3.56016	6.47561	3.75288	5.18542	5.15116	NR_028122	2310001K24Rik	antisense overlap
ASMM9PARTA010781	5.02416	6.18298	3.15689	3.92665	5.45721	4.6874	5.57864	4.02069	ENSMUST00000118167	Gm14878	sense overlap
ASMM9PARTA048967	4.24977	3.84203	5.08503	5.03437	4.86806	4.53278	4.18927	4.74969	uc008gbp.1	AK181830	bidirectional
ASMM9PARTA048967	4.24977	3.84203	5.08503	5.03437	4.86806	4.53278	4.18927	4.74969	uc008gbp.1	AK181830	antisense overlap
ASMM9PARTA010682	4.25943	3.44175	5.41056	3.94089	4.97078	4.94041	3.53477	5.01923	ENSMUST00000117284	Gm649	intergenic
mouselincRNA0939+_P1	7.4871	7.79689	7.0885	5.91385	6.92309	7.236	6.14585	6.9208	mouselincRNA0939+	mouselincRNA0939	intergenic
CUST_92_PI426073487	3.7166	3.35591	3.91761	3.63156	4.28628	3.82608	3.55193	4.08712	uc.94+	uc.94	intergenic
ASMM9PARTA009397	3.53915	3.49752	4.14951	3.20071	4.44115	3.96188	3.39157	3.9191	ENSMUST00000056225	Gm4779	intergenic
MM9LINCRNAEXON11457-_P1	6.63299	7.50412	7.36132	8.29402	7.23044	8.20053	9.16959	5.61084	MM9LINCRNAEXON11457-	mouselincRNA0481	intergenic
ASMM9PARTA051045	4.28937	4.36405	4.16031	3.33396	4.49076	3.60003	3.31952	3.84161	uc009ntc.1	BC039210	sense overlap
ASMM9PARTA013607	5.15691	5.52291	5.93879	5.01522	5.64947	5.66431	5.10685	5.16301	ENSMUST00000122952	E130218I03Rik	antisense overlap
ASMM9PARTA010771	11.0485	10.3373	10.4004	10.5549	11.0036	11.5767	11.5433	11.4227	ENSMUST00000117888	Gm11663	antisense overlap
ASMM9PARTA008358	4.06354	5.94862	3.76656	3.0192	5.09802	3.61444	3.78051	3.33585	AK157457		intergenic
ASMM9PARTA018015	12.1026	12.6488	13.0881	13.3588	10.9009	11.739	12.6089	10.7148	ENSMUST00000159072	AI480526	intergenic
ASMM9PARTA013396	2.89291	3.03532	4.96132	3.49163	4.15547	5.43963	3.82575	3.12778	ENSMUST00000122073	Gm12551	intergenic
ASMM9PARTA001053	3.36481	2.47189	4.39076	2.59292	4.53526	7.40335	4.42837	3.83141	AK015882		intergenic
ASMM9PARTA050173	4.23376	3.1157	3.51029	3.13062	3.66619	4.08848	3.59568	3.89496	uc008xve.1	AK016430	sense overlap
ASMM9PARTA016873	3.00959	4.86732	4.4501	4.10391	4.17833	2.68681	7.40782	6.49229	ENSMUST00000148063	2810488G03Rik	antisense overlap
ASMM9PARTA011430	5.75101	5.25774	4.7401	5.88387	4.92652	5.48961	4.89219	4.50022	ENSMUST00000118822	Rpl7l1-ps1	intergenic
ASMM9PARTA006570	6.36146	4.7929	5.68351	5.60549	5.70755	7.26299	6.00007	5.99769	AK135697		intergenic
ASMM9PARTA004049	5.7865	6.43977	6.0996	6.36574	5.27672	6.91628	6.79437	4.76637	AK048444		intergenic
ASMM9PARTA007550	4.92913	6.58915	4.29042	4.19762	3.8579	3.47227	5.77825	3.80183	AK145627		intergenic
ASMM9PARTA003620	9.59931	9.35962	9.59292	8.61115	7.58475	7.3935	8.76698	9.26128	AK044635		antisense overlap
ASMM9PARTA010265	4.68615	3.76858	3.7959	3.64853	4.8563	5.04616	4.36976	4.99861	ENSMUST00000101507	Gm16407	intergenic
ASMM9PARTA013699	7.14914	6.6559	6.72709	5.6701	7.19106	7.86929	6.95482	7.17208	ENSMUST00000122200	Gm14353	intergenic
ASMM9PARTA047880	6.65681	8.09129	8.39316	8.27149	6.3215	6.1999	4.79643	3.06966	uc007uhv.1	BC038474	sense overlap
humanlincRNA1780+_P1	5.64789	6.0496	5.9587	4.83597	6.6042	6.85194	5.97757	6.55766	humanlincRNA1780+	humanlincRNA1780	intergenic
ASMM9PARTA006373	7.36129	6.18058	4.73055	5.98244	7.24613	6.81371	7.74358	8.58305	AK133080		bidirectional
ASMM9PARTA006373	7.36129	6.18058	4.73055	5.98244	7.24613	6.81371	7.74358	8.58305	AK133080		bidirectional
MM9LINCRNAEXON11348-_P1	2.61607	4.03904	3.60175	2.70937	4.17613	3.37117	3.94119	3.87257	MM9LINCRNAEXON11348-	mouselincRNA0566	intergenic
ASMM9PARTA002218	9.06444	8.89753	8.30152	8.38012	8.84595	8.51036	9.12246	9.04096	AK032712		intergenic
ASMM9PARTA014893	4.94879	5.28475	3.90319	3.20986	5.69328	5.45356	4.34153	4.93855	ENSMUST00000130193	4930563E18Rik	bidirectional
ASMM9PARTA007948	6.28652	7.02404	8.08717	8.8465	7.72245	7.1836	8.59263	7.27293	AK144540		intergenic
ASMM9PARTA003036	6.33713	6.03096	5.42267	5.8787	7.01535	6.28192	6.12361	7.06698	AK040091		antisense overlap
ASMM9PARTA003036	6.33713	6.03096	5.42267	5.8787	7.01535	6.28192	6.12361	7.06698	AK040091		antisense overlap
ASMM9PARTA009048	5.26365	4.29518	5.90935	6.42394	5.46169	4.68827	4.41447	5.81365	AK165535		bidirectional
MM9LINCRNAEXON10481+_P1	3.21375	4.23563	3.91959	4.50483	4.32998	4.46036	5.09625	3.65085	MM9LINCRNAEXON10481+		intergenic
ASMM9PARTA014777	3.72674	4.58478	4.33113	4.86995	5.15394	4.68984	4.81376	4.86666	ENSMUST00000133829	1700123O12Rik	intergenic
MM9LINCRNAEXON11044-_P1	2.41738	4.08376	3.02708	2.97515	4.57841	2.85511	3.56636	2.82745	MM9LINCRNAEXON11044-	mouselincRNA0926	intergenic
ASMM9PARTA012464	8.92047	8.91287	8.84098	8.51307	8.32516	8.18154	7.69483	9.63418	ENSMUST00000120189	Gm12074	intergenic
ASMM9PARTA048123	5.39272	5.37827	5.73992	5.26436	7.19	5.18388	6.1298	7.6996	uc008bqh.1	Zfp523	sense overlap
ASMM9PARTA006395	3.88726	4.62205	4.34135	5.09749	5.41318	4.25682	5.51215	4.79248	AK133160		intergenic
ASMM9PARTA048002	3.17514	4.36122	4.2196	4.37425	5.05742	4.14921	4.19856	3.81061	uc007win.1	Nrbp2	sense overlap
ASMM9PARTA019516	4.29757	3.77585	10.4184	11.6804	12.9248	11.3575	11.2344	11.7692	ENSMUST00000171480	2210020M01Rik	sense overlap
ASMM9PARTA019516	4.29757	3.77585	10.4184	11.6804	12.9248	11.3575	11.2344	11.7692	ENSMUST00000171480	2210020M01Rik	antisense overlap
ASMM9PARTA003580	3.8124	4.21582	3.11573	3.9054	3.60284	3.08835	3.87107	2.83204	AK044317		antisense overlap
ASMM9PARTA006914	6.77785	6.99277	6.17094	7.27467	6.47884	7.28842	6.87891	6.84226	AK138806		intergenic
ASMM9PARTA003910	5.85562	6.61662	6.43116	7.44189	6.26594	6.54866	6.78536	4.48927	AK047247		intergenic
ASMM9PARTA003455	3.03031	4.80949	3.40778	3.64129	3.82131	3.02345	4.15941	2.82324	AK043364		intergenic
ASMM9PARTA012532	12.1069	12.4139	12.6235	12.3045	13.7383	12.7391	12.763	13.8046	ENSMUST00000121120	Gm11355	intergenic
ASMM9PARTA015143	7.44117	6.69033	6.34609	7.60837	7.07731	7.90406	6.27181	6.64587	ENSMUST00000133616	2900002K06Rik	bidirectional
ASMM9PARTA015143	7.44117	6.69033	6.34609	7.60837	7.07731	7.90406	6.27181	6.64587	ENSMUST00000133616	2900002K06Rik	bidirectional
ASMM9PARTA015143	7.44117	6.69033	6.34609	7.60837	7.07731	7.90406	6.27181	6.64587	ENSMUST00000133616	2900002K06Rik	bidirectional
ASMM9PARTA015143	7.44117	6.69033	6.34609	7.60837	7.07731	7.90406	6.27181	6.64587	ENSMUST00000133616	2900002K06Rik	bidirectional
ASMM9PARTA019447	3.34383	3.91389	3.63348	4.44648	3.94675	3.47528	4.29118	3.65475	ENSMUST00000171013	Gm9951	intergenic
ASMM9PARTA047092	5.65558	4.68195	6.50681	5.61928	6.3845	5.98323	6.30893	6.94111	uc007qbo.1	Prpf4b	sense overlap
ASMM9PARTA011926	6.74617	6.87311	6.80414	6.48704	6.44935	5.58512	5.15982	6.63709	ENSMUST00000119864	Gm2420	intergenic
ASMM9PARTA046220	4.34193	5.76944	4.57051	5.78182	5.80184	4.45052	5.15584	5.09064	NR_033614	Cyp2c53-ps	intergenic
MM9LINCRNAEXON10848-_P1	4.23986	5.35708	4.42765	5.96309	5.82343	4.88546	5.61243	4.77186	MM9LINCRNAEXON10848-	mouselincRNA0988	intergenic
ASMM9PARTA048302	4.75542	5.11328	5.28112	5.63286	4.88382	5.04364	5.20711	4.71627	uc008cpj.1	AK084741	sense overlap
MM9LINCRNAEXON10960+_P1	8.5422	7.80527	7.47616	8.63	8.45021	9.12395	8.41386	7.89356	MM9LINCRNAEXON10960+		intergenic
MM9LINCRNAEXON11250-_P1	3.83429	4.07558	3.84067	4.42219	3.80368	4.09024	4.46533	3.66482	MM9LINCRNAEXON11250-	mouselincRNA0737	intergenic
ASMM9PARTA045034	3.52497	4.02069	4.33897	4.1246	3.48034	3.60134	4.02998	3.45418	NR_003967	Gm4759	intergenic
ASMM9PARTA051816	5.8266	5.88198	5.53333	5.81876	8.15678	8.30737	7.34993	6.24073	uc009tdp.1	AK132460	intergenic
ASMM9PARTA046877	9.50471	9.68137	9.7705	9.41302	10.0461	10.0599	9.95364	10.4846	uc007mwk.1	1700012B15Rik	antisense overlap
ASMM9PARTA005840	4.85725	5.27021	4.61255	5.62665	4.63608	4.53775	5.29457	5.37893	AK089399		antisense overlap
ASMM9PARTA004681	7.77291	7.26243	7.24185	7.65711	7.4143	8.39267	7.14597	6.94519	AK077336		bidirectional
ASMM9PARTA048306	4.18862	4.98904	5.04711	5.71229	5.50536	5.57593	6.53062	4.99594	uc008dwu.1	AK143926	bidirectional
ASMM9PARTA044811	4.4307	3.78612	2.97328	3.86605	4.00899	3.45523	4.22391	3.77809	NR_002863	Emx2os	bidirectional
ASMM9PARTA015286	5.74812	6.99276	4.04532	5.43212	6.73044	5.09371	5.58986	5.18356	ENSMUST00000135792	1700092C17Rik	intergenic
ASMM9PARTA047757	3.66519	3.43234	2.58073	4.17269	5.45197	3.04584	3.73799	3.59081	uc007xwx.1	AK035706	intergenic
ASMM9PARTA015483	7.50001	6.4727	5.09528	4.36512	5.2287	5.28784	3.32509	3.39744	ENSMUST00000138082	Gm14718	intergenic
ASMM9PARTA002142	3.62104	4.35869	4.74421	3.41858	4.08081	4.63557	3.80771	3.65367	AK031769		intergenic
ASMM9PARTA006962	6.80103	6.22545	6.56564	5.82871	6.2828	7.3526	7.82891	7.42918	AK137959		intergenic
ASMM9PARTA009677	15.0513	14.3179	13.9683	13.2807	13.8093	13.748	12.8288	14.4134	ENSMUST00000060257	Gm9385	antisense overlap
ASMM9PARTA011220	4.74704	3.98593	4.99573	3.68141	3.78736	3.57861	5.22474	5.83448	ENSMUST00000118511	Gm11977	intergenic
ASMM9PARTA045856	6.2883	5.749	6.60607	5.06219	4.50631	5.67815	4.32196	5.05524	NR_029473	4930524L23Rik	sense overlap
ASMM9PARTA045856	6.2883	5.749	6.60607	5.06219	4.50631	5.67815	4.32196	5.05524	NR_029473	4930524L23Rik	antisense overlap
ASMM9PARTA045856	6.2883	5.749	6.60607	5.06219	4.50631	5.67815	4.32196	5.05524	NR_029473	4930524L23Rik	sense overlap
ASMM9PARTA045856	6.2883	5.749	6.60607	5.06219	4.50631	5.67815	4.32196	5.05524	NR_029473	4930524L23Rik	sense overlap
MM9LINCRNAEXON11328+_P1	3.28503	3.49844	3.80088	3.45422	3.89852	3.60595	3.6917	3.79077	MM9LINCRNAEXON11328+		intergenic
ASMM9PARTA049685	3.75898	3.92712	4.45146	4.77887	4.54633	4.8137	4.36077	3.96255	uc008ufb.1	Cyp4b1	sense overlap
ASMM9PARTA001402	5.86538	5.41035	6.08729	5.45719	5.81043	6.0023	5.36931	5.83587	AK018082		intergenic
AK014021_P1	4.89459	4.30219	5.27206	4.4263	5.39942	5.42679	5.13869	5.17355	AK014021	mouselincRNA0890	sense overlap
ASMM9PARTA050625	2.84235	2.85333	3.6566	2.98509	3.8473	3.78283	3.64878	3.72478	uc009bhj.1	AK085764	intergenic
ASMM9PARTA046301	5.41429	5.57579	4.17152	3.09608	4.11386	4.27806	3.71978	3.64545	uc007bcf.1	AK144771	bidirectional
ASMM9PARTA010264	5.83024	4.98117	4.26659	3.71589	4.10602	4.25681	4.0282	4.813	ENSMUST00000099864	Gm10812	antisense overlap
ASMM9PARTA007525	3.48184	5.45933	5.41816	4.83795	4.73471	4.12279	4.52255	3.99791	AK141529		intergenic
humanlincRNA2265+_P1	2.62112	2.89881	3.56824	3.64616	5.08749	2.92295	3.65159	4.49839	humanlincRNA2265+	humanlincRNA2265	intergenic
ASMM9PARTA007462	2.61799	2.76535	3.67425	2.89856	3.83275	3.63965	3.78195	4.01734	AK143326		intergenic
ASMM9PARTA048003	8.15987	8.77415	8.10318	9.22447	8.07196	8.58205	9.38042	7.52381	uc007wmk.1	AK018584	sense overlap
ASMM9PARTA007244	3.29557	3.15377	4.69077	3.87765	3.84613	4.32925	4.83581	4.15431	AK140926		antisense overlap
ASMM9PARTA007244	3.29557	3.15377	4.69077	3.87765	3.84613	4.32925	4.83581	4.15431	AK140926		antisense overlap
ASMM9PARTA017400	12.3288	12.3162	11.9015	12.1243	11.6666	12.3145	12.6991	12.3177	ENSMUST00000153583	Gm8121	intergenic
ASMM9PARTA010686	7.89967	8.01192	7.4572	7.00632	6.62639	7.23539	7.45022	6.83262	ENSMUST00000117532	Gm16202	sense overlap
ASMM9PARTA049176	7.10282	6.92342	7.81974	6.53789	7.79715	7.3278	8.21553	8.89314	uc008nyu.1	Stau1	sense overlap
ASMM9PARTA049176	7.10282	6.92342	7.81974	6.53789	7.79715	7.3278	8.21553	8.89314	uc008nyu.1	Stau1	sense overlap
ASMM9PARTA049176	7.10282	6.92342	7.81974	6.53789	7.79715	7.3278	8.21553	8.89314	uc008nyu.1	Stau1	sense overlap
ASMM9PARTA015052	2.71237	3.49454	3.76975	2.71823	5.18859	4.52614	3.99858	4.45762	ENSMUST00000135990	Gm14104	bidirectional
ASMM9PARTA015052	2.71237	3.49454	3.76975	2.71823	5.18859	4.52614	3.99858	4.45762	ENSMUST00000135990	Gm14104	antisense overlap
ASMM9PARTA046595	13.0967	13.1604	12.4668	12.152	12.4188	12.6558	11.9045	11.4748	uc007dus.1	Adss	sense overlap
ASMM9PARTA010946	2.22417	3.13728	3.14953	3.29484	5.34217	3.16411	3.38632	3.13399	ENSMUST00000118149	Gm12656	intergenic
ASMM9PARTA012849	8.32203	8.42893	5.91589	8.30074	9.37449	8.20979	10.1738	7.25704	ENSMUST00000120731	Gm12479	intergenic
ASMM9PARTA048839	5.58385	5.5555	5.22409	4.37822	6.07262	6.38054	6.79255	6.84568	uc008jid.1	AK037308	antisense overlap
ASMM9PARTA003201	6.13994	5.9605	6.5549	7.55769	6.56371	6.9431	8.32673	6.23406	AK041489		antisense overlap
ASMM9PARTA016389	2.61054	3.67936	3.53346	2.68533	3.8849	3.65316	3.90581	3.62666	ENSMUST00000146145	2310014F06Rik	antisense overlap
ASMM9PARTA016389	2.61054	3.67936	3.53346	2.68533	3.8849	3.65316	3.90581	3.62666	ENSMUST00000146145	2310014F06Rik	antisense overlap
ASMM9PARTA045541	6.62458	7.3327	6.68383	6.52123	7.17429	7.06211	7.15541	6.66669	NR_030762	Snord17	sense overlap
ASMM9PARTA045541	6.62458	7.3327	6.68383	6.52123	7.17429	7.06211	7.15541	6.66669	NR_030762	Snord17	sense overlap
ASMM9PARTA007288	7.69054	8.76936	8.43223	8.35688	7.35101	6.7155	8.33997	7.3985	AK142514		intergenic
ASMM9PARTA006796	4.68502	4.05501	3.29619	3.81105	5.34598	4.77812	6.63982	6.23572	AK138103		intergenic
MM9LINCRNAEXON10119-_P1	2.96272	3.70554	3.69372	3.98168	4.09182	3.90648	4.13738	3.43003	MM9LINCRNAEXON10119-	mouselincRNA1557	intergenic
ASMM9PARTA004288	7.61252	7.97401	8.11301	8.7678	9.23081	8.37215	9.17351	8.65886	AK051783		intergenic
ASMM9PARTA047867	3.70466	5.13075	4.34091	5.17567	6.93518	5.1788	4.8143	4.85064	uc007wcd.1	FAK	sense overlap
ASMM9PARTA047867	3.70466	5.13075	4.34091	5.17567	6.93518	5.1788	4.8143	4.85064	uc007wcd.1	FAK	sense overlap
ASMM9PARTA007665	3.70363	8.32136	5.10452	4.49082	7.27646	5.40643	9.00942	6.82656	AK145590		intergenic
ASMM9PARTA010055	2.54013	3.48201	4.28454	3.66273	4.62334	3.20609	3.61459	3.89195	ENSMUST00000099562	Krtap14	sense overlap
MM9LINCRNAEXON10842+_P1	2.39496	3.05389	3.90147	3.04834	4.03702	2.92757	3.49479	3.93028	MM9LINCRNAEXON10842+	mouselincRNA0984	intergenic
ASMM9PARTA014880	7.73564	9.33795	8.14201	8.04702	7.98946	7.43181	8.373	6.87347	ENSMUST00000133945	Gm12139	intergenic
ASMM9PARTA014427	2.91021	3.59767	3.3815	3.92803	3.80549	3.35367	3.98861	3.18707	ENSMUST00000131630	Gm12121	intergenic
ASMM9PARTA000330	8.28283	6.4799	4.16007	6.39289	7.88573	5.31081	4.74592	6.66382	AI586193		intergenic
ASMM9PARTA049752	3.01408	3.571	3.36787	3.43323	3.73534	3.46534	3.95812	3.62479	uc008ttz.1	AK002663	intergenic
BY668977_P1	3.06785	4.87475	3.46293	3.6915	3.89882	2.47303	4.22781	3.56494	BY668977	humanlincRNA0676	intergenic
MM9LINCRNAEXON11147-_P1	5.09157	5.77585	6.08258	6.7708	6.05954	6.08091	8.20886	6.01997	MM9LINCRNAEXON11147-	mouselincRNA0764	intergenic
ASMM9PARTA050349	5.67486	5.43866	4.36581	5.90753	5.04744	5.098	5.85483	5.47113	uc009apr.1	AK138849	intergenic
ASMM9PARTA007220	5.37158	4.83495	6.06683	7.59217	12.3337	11.7626	13.8238	11.7079	AK137920		intergenic
ASMM9PARTA001499	4.46449	4.49815	5.02693	4.84902	4.11914	5.72283	5.29783	4.24672	AK019187		antisense overlap
ASMM9PARTA010435	4.23986	5.27769	4.47175	5.42808	5.21235	4.51446	5.05627	5.04966	ENSMUST00000109431	Gm11019	intergenic
ASMM9PARTA011199	13.1465	12.7278	13.2505	10.3427	10.593	10.513	12.4747	13.7639	ENSMUST00000118490	Gm14519	intergenic
ASMM9PARTA010207	8.21902	8.8639	8.78451	8.41564	7.76796	6.65653	7.22143	7.86903	ENSMUST00000113886	Gm11131	antisense overlap
ASMM9PARTA015824	5.36031	5.16719	4.83611	5.04615	5.57767	4.21206	4.94831	5.56368	ENSMUST00000141375	Gm13307	antisense overlap
ASMM9PARTA015824	5.36031	5.16719	4.83611	5.04615	5.57767	4.21206	4.94831	5.56368	ENSMUST00000141375	Gm13307	antisense overlap
ASMM9PARTA015824	5.36031	5.16719	4.83611	5.04615	5.57767	4.21206	4.94831	5.56368	ENSMUST00000141375	Gm13307	antisense overlap
ASMM9PARTA015824	5.36031	5.16719	4.83611	5.04615	5.57767	4.21206	4.94831	5.56368	ENSMUST00000141375	Gm13307	antisense overlap
ASMM9PARTA015824	5.36031	5.16719	4.83611	5.04615	5.57767	4.21206	4.94831	5.56368	ENSMUST00000141375	Gm13307	antisense overlap
CUST_302_PI426073487	3.21286	3.85504	4.40854	4.42848	4.46467	3.58721	4.42509	4.23275	uc.304+	uc.304	intergenic
humanlincRNA1590+_P1	4.56025	6.23269	4.75694	6.54505	4.80571	3.81352	5.39924	4.04406	humanlincRNA1590+	humanlincRNA1590	intergenic
MM9LINCRNAEXON11951+_P1	2.97724	3.32343	3.11879	4.37995	5.42294	3.30844	3.60352	3.07643	MM9LINCRNAEXON11951+	mouselincRNA0203	intergenic
MM9LINCRNAEXON12064-_P1	5.15255	4.09872	5.10517	5.68386	3.39134	3.79562	5.71135	4.53215	MM9LINCRNAEXON12064-	mouselincRNA0090	intergenic
MM9LINCRNAEXON10531-_P1	3.46909	3.45571	3.55102	3.64058	3.52199	4.09218	4.08357	3.39807	MM9LINCRNAEXON10531-	mouselincRNA1174	intergenic
AW545291_P1	5.48125	4.93691	5.82435	6.31695	6.67499	6.11002	5.47765	5.32115	AW545291	humanlincRNA1040	intergenic
ASMM9PARTA046537	3.76538	3.97603	3.6448	4.42142	3.61072	3.27298	4.27681	3.71209	uc007gkp.1	AK054042	intergenic
ASMM9PARTA048715	5.43079	5.82084	6.32821	6.32185	5.60384	5.27301	6.26531	6.22291	uc008dte.1	AK011222	bidirectional
ASMM9PARTA048715	5.43079	5.82084	6.32821	6.32185	5.60384	5.27301	6.26531	6.22291	uc008dte.1	AK011222	antisense overlap
ASMM9PARTA048715	5.43079	5.82084	6.32821	6.32185	5.60384	5.27301	6.26531	6.22291	uc008dte.1	AK011222	bidirectional
ASMM9PARTA047248	6.20527	4.82553	3.73665	4.53358	5.34058	4.3019	5.78478	7.21728	uc007mat.1	AK043804	antisense overlap
ASMM9PARTA046759	9.56969	9.98645	9.64511	9.75486	9.41188	9.69637	9.83034	8.90453	uc007kcg.1	AK039862	sense overlap
ASMM9PARTA001851	4.52523	6.46827	5.09357	4.30981	5.79955	4.11792	6.78146	6.40084	AK028007		intergenic
ASMM9PARTA009664	5.83363	7.5446	5.53578	6.44723	8.9119	6.00535	5.64909	5.88624	ENSMUST00000016698	RP24-66K3.1	intergenic
ASMM9PARTA051601	4.38581	3.46925	2.33089	3.62649	5.83587	3.49603	3.55663	3.65572	uc009scm.1	Mobp	sense overlap
ASMM9PARTA051601	4.38581	3.46925	2.33089	3.62649	5.83587	3.49603	3.55663	3.65572	uc009scm.1	Mobp	sense overlap
ASMM9PARTA051601	4.38581	3.46925	2.33089	3.62649	5.83587	3.49603	3.55663	3.65572	uc009scm.1	Mobp	sense overlap
ASMM9PARTA016418	5.02214	5.14103	5.66207	5.10291	5.51611	6.01368	4.73165	5.09055	ENSMUST00000145204	Gm14242	intergenic
ASMM9PARTA014387	3.26646	4.00548	3.93039	2.95577	3.98983	3.73006	3.52177	3.51238	ENSMUST00000128806	Gm11946	antisense overlap
ASMM9PARTA014387	3.26646	4.00548	3.93039	2.95577	3.98983	3.73006	3.52177	3.51238	ENSMUST00000128806	Gm11946	antisense overlap
ASMM9PARTA011895	15.6927	14.8188	15.0357	14.999	14.0765	15.0297	13.8959	14.8339	ENSMUST00000119959	Rpl31-ps6	intergenic
ASMM9PARTA003557	3.84577	4.5167	5.42778	4.42651	4.977	4.1094	5.91006	7.13664	AK044210		antisense overlap
ASMM9PARTA047172	2.96185	2.94237	3.54253	3.07645	3.98083	3.25545	3.42212	3.85634	uc007peo.1	AK054515	intergenic
ASMM9PARTA050366	3.16207	3.17385	3.78444	3.42496	3.86426	3.79051	3.68985	3.71671	uc009dkx.1	AK006540	intergenic
ASMM9PARTA012787	16.5118	16.1132	16.3569	16.2716	16.0568	16.0539	15.7237	16.0904	ENSMUST00000120713	Gm14585	intergenic
ASMM9PARTA011682	16.6654	16.3972	16.5356	16.4417	15.6523	16.159	15.9704	15.4827	ENSMUST00000119262	Gm12944	antisense overlap
ASMM9PARTA048526	3.17105	3.28361	5.58025	4.99986	3.98784	3.85761	3.9117	3.88584	uc007zym.1	Itsn	sense overlap
ASMM9PARTA048526	3.17105	3.28361	5.58025	4.99986	3.98784	3.85761	3.9117	3.88584	uc007zym.1	Itsn	sense overlap
MM9LINCRNAEXON10792+_P1	2.70996	2.98887	4.73951	3.04506	3.75371	5.29428	3.98824	2.9149	MM9LINCRNAEXON10792+	mouselincRNA1159	intergenic
MM9LINCRNAEXON12090+_P1	3.17691	3.32482	3.98022	3.46136	4.15144	3.34807	6.68407	6.12207	MM9LINCRNAEXON12090+	mouselincRNA0102	intergenic
ASMM9PARTA016306	6.829	5.85787	7.09998	5.33284	5.43188	7.2309	5.49967	6.67401	ENSMUST00000142330	4631405J19Rik	antisense overlap
ASMM9PARTA016398	3.73903	3.75487	4.64044	4.16832	4.4458	4.79929	4.36725	4.69921	ENSMUST00000147198	4632427E13Rik	bidirectional
ASMM9PARTA006759	4.65305	3.0354	3.91298	5.11211	4.06745	3.85941	3.98479	4.24262	AK137601		intergenic
MM9LINCRNAEXON11995-_P1	11.1338	12.0711	10.7812	11.115	10.8782	10.6459	13.0256	10.9129	MM9LINCRNAEXON11995-	mouselincRNA0004	intergenic
ASMM9PARTA002849	2.66351	3.20779	5.08962	3.34272	8.42762	7.21157	7.40057	7.95082	AK038705		intergenic
ASMM9PARTA012258	7.33192	6.92243	6.94767	5.53539	6.46096	6.33636	7.37866	8.40346	ENSMUST00000119676	Gm11442	antisense overlap
ASMM9PARTA047820	2.53862	2.81403	3.63546	2.94251	3.79149	2.83591	3.73299	4.40094	uc007uth.1	AK015444	intergenic
humanlincRNA2046-_P1	2.8241	3.11436	3.96878	2.73207	4.13475	4.32192	4.08081	4.5302	humanlincRNA2046-	humanlincRNA2046	intergenic
CUST_201_PI426409190	11.5245	11.9189	12.8854	12.941	13.1551	13.3353	14.1152	12.844	BC027568		intergenic
ASMM9PARTA004754	2.61413	2.68343	3.78442	2.81235	3.96114	4.32282	3.9209	3.97669	AK078328		antisense overlap
ASMM9PARTA018426	7.0017	6.72331	7.28031	6.70122	6.45184	7.54992	7.10003	7.17258	ENSMUST00000162186	Gm16575	antisense overlap
ASMM9PARTA018426	7.0017	6.72331	7.28031	6.70122	6.45184	7.54992	7.10003	7.17258	ENSMUST00000162186	Gm16575	antisense overlap
ASMM9PARTA018426	7.0017	6.72331	7.28031	6.70122	6.45184	7.54992	7.10003	7.17258	ENSMUST00000162186	Gm16575	antisense overlap
ASMM9PARTA016283	2.51572	2.69574	3.66019	2.829	3.85371	3.93531	3.83351	3.88858	ENSMUST00000144036	BC006965	intergenic
ASMM9PARTA019093	2.657	2.56554	3.79888	4.56979	4.2521	3.90139	4.04897	3.41374	ENSMUST00000168284	RP24-418P10.2	antisense overlap
ASMM9PARTA011950	10.0877	10.2495	10.4107	9.89585	10.2808	10.8304	10.7871	10.8506	ENSMUST00000119709	Gm14937	intergenic
ASMM9PARTA009858	15.7956	16.0151	15.4045	15.4869	16.2434	16.175	16.4659	15.8066	ENSMUST00000084759	Gm10156	intergenic
MM9LINCRNAEXON11023+_P1	12.9343	13.6731	13.2866	14.1445	12.5852	13.3062	13.4506	11.1944	MM9LINCRNAEXON11023+	mouselincRNA0899	intergenic
ASMM9PARTA005610	3.7211	4.16455	3.37039	2.93603	4.75638	4.13239	3.74718	3.78282	AK085886		intergenic
ASMM9PARTA006450	6.78924	7.08464	6.51183	7.52057	6.88285	7.43731	6.9486	5.08653	AK134896		intergenic
ASMM9PARTA009742	12.5396	12.6713	11.7386	11.78	13.3631	13.5039	13.7313	13.3789	ENSMUST00000071770	Gm10105	intergenic
ASMM9PARTA018203	4.74106	3.53188	3.45272	3.58101	4.45461	4.42343	6.05235	6.50428	ENSMUST00000158971	NRON.1	antisense overlap
ASMM9PARTA045853	7.78178	8.19464	6.47973	7.18157	9.51931	8.90134	8.574	8.96403	NR_029430	Stmn1-rs1	sense overlap
ASMM9PARTA002391	6.36456	7.24804	6.02585	7.03492	6.70731	5.31243	6.74572	5.84356	AK034278		antisense overlap
ASMM9PARTA002391	6.36456	7.24804	6.02585	7.03492	6.70731	5.31243	6.74572	5.84356	AK034278		antisense overlap
ASMM9PARTA007540	2.87544	3.67355	3.56487	4.45194	3.97444	3.77614	5.6778	3.83028	AK144102		intergenic
ASMM9PARTA000608	6.71041	6.971	5.56623	6.92461	6.02374	5.66213	6.91821	5.69142	AK011956		antisense overlap
ASMM9PARTA000608	6.71041	6.971	5.56623	6.92461	6.02374	5.66213	6.91821	5.69142	AK011956		antisense overlap
MM9LINCRNAEXON10121+_P1	4.99106	5.96224	5.43536	5.73949	6.14312	5.40211	4.84018	5.14787	MM9LINCRNAEXON10121+	mouselincRNA1557	intergenic
ASMM9PARTA002880	2.47657	2.90952	4.98535	3.57134	4.45848	3.82021	3.54426	4.14853	AK039081		intergenic
ASMM9PARTA018969	5.23943	4.80045	4.71902	5.21109	3.96543	4.15097	4.91319	4.65402	ENSMUST00000164955	AC121577.1	sense overlap
humanlincRNA1713+_P1	3.22381	3.80595	3.72177	4.10727	4.16563	3.43407	4.36669	4.54476	humanlincRNA1713+	humanlincRNA1713	intergenic
ASMM9PARTA014127	4.64262	3.66971	3.98369	4.58417	6.05708	3.69571	3.05521	3.72732	ENSMUST00000126443	Gm16929	antisense overlap
ASMM9PARTA006958	3.22325	4.84559	3.63183	4.30571	5.24542	3.83677	4.26087	3.49059	AK136795		intergenic
MM9LINCRNAEXON10159+_P1	3.24617	5.20367	3.66172	3.81095	4.74455	3.42402	4.36872	3.83315	MM9LINCRNAEXON10159+	mouselincRNA1581	intergenic
ASMM9PARTA007428	3.85582	6.53072	4.82398	5.80162	5.62505	5.10653	7.41297	4.69566	AK141178		intergenic
ASMM9PARTA019387	2.80458	5.43323	3.22228	2.68432	3.69006	2.58299	4.01816	2.55964	ENSMUST00000171204	RP24-359N3.3	intergenic
MM9LINCRNAEXON10479-_P1	3.41133	4.11814	3.72727	4.55525	4.09407	3.73344	4.39407	3.69689	MM9LINCRNAEXON10479-	mouselincRNA1316	intergenic
humanlincRNA2213+_P1	6.80236	5.74701	4.50707	6.17952	7.52916	5.16055	4.24258	5.30597	humanlincRNA2213+	humanlincRNA2213	intergenic
ASMM9PARTA017962	3.90477	4.66356	4.16762	5.06949	4.46272	4.0709	4.81535	4.55442	ENSMUST00000157948	7SK.206	sense overlap
ASMM9PARTA000959	3.79709	5.87179	4.08652	6.92106	4.3621	2.1909	4.82754	2.16782	AK015491		intergenic
ASMM9PARTA007486	2.91292	4.13431	5.70444	4.5241	5.89617	4.66171	5.47889	5.33582	AK140880		intergenic
ASMM9PARTA007997	3.40521	3.65253	3.61972	3.81843	3.79542	3.63679	4.18576	4.1526	AK149346		intergenic
ASMM9PARTA011578	4.95558	5.57665	5.23559	5.10445	4.84373	4.47652	4.56994	5.05529	ENSMUST00000119342	Gm15968	sense overlap
ASMM9PARTA048932	8.3606	7.47501	7.85957	7.4467	8.35507	7.20111	8.18604	9.70945	uc008hmr.1	Zdhhc16	antisense overlap
ASMM9PARTA048932	8.3606	7.47501	7.85957	7.4467	8.35507	7.20111	8.18604	9.70945	uc008hmr.1	Zdhhc16	sense overlap
MM9LINCRNAEXON11529-_P1	4.37942	4.04452	3.40817	3.79774	6.72504	6.49299	6.73612	5.93379	MM9LINCRNAEXON11529-	mouselincRNA0380	intergenic
ASMM9PARTA012329	16.984	16.9701	17.0476	17.1021	17.1331	17.1333	16.8783	16.9569	ENSMUST00000119957	Gm7689	sense overlap
ASMM9PARTA008899	7.5956	8.00527	9.27749	9.50154	9.52356	9.09557	9.19407	8.66081	AK163643		intergenic
ASMM9PARTA016545	3.51829	4.12277	5.35916	4.01415	3.73036	4.12781	5.62332	5.70414	ENSMUST00000144564	Gm16706	antisense overlap
ASMM9PARTA016545	3.51829	4.12277	5.35916	4.01415	3.73036	4.12781	5.62332	5.70414	ENSMUST00000144564	Gm16706	antisense overlap
ASMM9PARTA006499	4.30152	5.50178	4.48246	4.59612	4.52569	4.33337	5.07031	5.10573	AK131967		intergenic
ASMM9PARTA045030	7.24521	7.70933	8.51437	7.75451	7.97428	7.04325	7.76005	8.51073	NR_003518	Pisd-ps3	antisense overlap
ASMM9PARTA047605	5.18601	5.34114	4.52607	5.45829	4.50958	4.55931	5.05132	5.11105	uc007vrs.1	BC048519	intergenic
ASMM9PARTA008337	3.47604	3.59406	3.56962	3.57515	3.54958	3.74408	4.03255	3.75317	AK156632		intergenic
ASMM9PARTA050888	4.88155	5.79204	7.70221	6.9359	5.77032	5.82188	6.20013	5.90512	uc009hcy.1	Siglech	sense overlap
ASMM9PARTA008326	4.57588	4.29816	3.96986	4.76968	3.95822	4.5563	4.56351	4.00488	AK155725		intergenic
ASMM9PARTA019154	4.85127	5.49734	4.59217	7.04825	7.08103	5.04087	5.228	5.17113	ENSMUST00000168535	AC140413.1	antisense overlap
ASMM9PARTA019154	4.85127	5.49734	4.59217	7.04825	7.08103	5.04087	5.228	5.17113	ENSMUST00000168535	AC140413.1	antisense overlap
ASMM9PARTA050917	7.00644	6.60212	5.65579	6.85462	6.30078	6.59343	6.55323	6.28779	uc009gla.1	AK049985	intergenic
ASMM9PARTA049321	4.81627	5.43175	4.29885	6.03948	6.20795	4.92315	5.10109	5.10601	uc008rso.1	Semcap2	sense overlap
ASMM9PARTA013972	3.47617	4.06188	4.4578	4.70042	4.56857	3.19969	3.76518	3.71141	ENSMUST00000122898	Gm12474	bidirectional
ASMM9PARTA050467	12.1148	11.5984	11.9931	11.6302	11.8011	11.3544	10.9977	12.5345	uc009dqx.1	AK213543	sense overlap
ASMM9PARTA049687	6.40528	7.209	5.09571	4.68864	6.13115	5.47363	5.05002	5.77839	uc008oiy.1	AK045814	intergenic
ASMM9PARTA045477	3.1047	2.81419	3.7808	4.76593	3.86337	3.18832	3.62476	2.97791	NR_033456	Gm4710	intergenic
mouselincRNA0133-_P1	6.21115	5.26317	5.99098	5.24078	6.88339	7.24763	5.50008	6.39848	mouselincRNA0133-	mouselincRNA0133	intergenic
ASMM9PARTA050142	3.16443	3.05342	3.6428	3.02841	3.75381	3.31101	3.6151	4.13493	uc008ynw.1	AK031816	intergenic
ASMM9PARTA051838	2.86864	2.75144	3.84944	2.87539	3.97178	4.88302	3.85984	3.46904	uc009til.1	AK006108	intergenic
ASMM9PARTA051469	3.21324	3.90448	5.15726	3.66159	4.20332	3.86242	4.12163	5.05587	uc009orc.1	AK015174	bidirectional
ASMM9PARTA051469	3.21324	3.90448	5.15726	3.66159	4.20332	3.86242	4.12163	5.05587	uc009orc.1	AK015174	bidirectional
ASMM9PARTA014820	7.73704	7.19057	6.95251	6.74926	6.34065	7.86742	7.23652	7.51092	ENSMUST00000129735	2810442I21Rik	bidirectional
MM9LINCRNAEXON10193+_P1	6.64123	5.39619	6.41685	5.09898	6.06031	7.35049	5.85175	6.80727	MM9LINCRNAEXON10193+	mouselincRNA1449	intergenic
DT912863_P1	3.52715	3.86246	4.50971	4.36032	5.21956	4.90679	4.58456	5.14864	DT912863	humanlincRNA2102	intergenic
ASMM9PARTA002770	13.4884	13.8291	13.0645	13.6003	13.4564	13.9251	14.0706	11.7967	AK037904		intergenic
ASMM9PARTA008540	4.33148	3.44097	3.94695	3.54172	3.74239	4.15103	4.07672	4.37765	AK157307		sense overlap
ASMM9PARTA000497	2.79703	6.26701	4.06931	3.13331	4.25178	2.58258	4.201	2.8527	AK008862		intergenic
ASMM9PARTA005020	4.55895	3.58723	4.90116	4.88115	4.1691	4.18356	6.214	6.09833	AK080733		intergenic
ASMM9PARTA012922	8.89845	8.48282	8.17977	7.56571	8.90272	9.70631	10.3442	9.82035	ENSMUST00000120969	Gm13153	sense overlap
ASMM9PARTA012922	8.89845	8.48282	8.17977	7.56571	8.90272	9.70631	10.3442	9.82035	ENSMUST00000120969	Gm13153	sense overlap
ASMM9PARTA012922	8.89845	8.48282	8.17977	7.56571	8.90272	9.70631	10.3442	9.82035	ENSMUST00000120969	Gm13153	sense overlap
ASMM9PARTA048691	4.57925	3.56609	3.9174	3.75937	4.41173	4.58953	4.09041	4.94314	uc008ffs.1	AK138348	antisense overlap
ASMM9PARTA009987	14.1761	14.2006	14.3114	14.1293	15.1374	14.981	14.9817	15.0893	ENSMUST00000079844	Gm13642	antisense overlap
ASMM9PARTA001805	4.29474	3.31592	3.92356	3.36447	4.78223	5.0829	4.14197	5.16651	AK021176		intergenic
ASMM9PARTA048986	5.20566	3.96283	4.30584	4.14677	4.58327	3.85223	4.56506	6.85701	uc008kbk.1	Pdk1	sense overlap
ASMM9PARTA017236	4.98192	4.51308	3.58661	2.97559	6.48353	5.63945	4.53225	5.68517	ENSMUST00000153431	1700007J10Rik	antisense overlap
ASMM9PARTA017236	4.98192	4.51308	3.58661	2.97559	6.48353	5.63945	4.53225	5.68517	ENSMUST00000153431	1700007J10Rik	antisense overlap
MM9LINCRNAEXON11198-_P1	5.42938	5.30454	4.28091	3.48882	4.9641	5.63207	4.6577	5.39042	MM9LINCRNAEXON11198-	mouselincRNA0681	intergenic
ASMM9PARTA010027	11.6883	12.065	11.3531	11.6162	10.4113	10.9673	11.2523	10.1594	ENSMUST00000093302	Gm8818	antisense overlap
CUST_55_PI426073487	5.46607	6.0266	4.07348	3.30331	6.72723	5.85774	4.49072	5.62111	uc.57+	uc.57	intergenic
ASMM9PARTA051461	4.31087	4.32407	3.50838	3.65959	3.90766	3.76498	3.9306	3.75931	uc009mqg.1	AK085761	antisense overlap
ASMM9PARTA018915	6.17364	5.7547	5.84552	5.64878	5.19011	5.81928	5.48447	5.68785	ENSMUST00000166265	AC182748.1	intergenic
humanlincRNA1132-_P1	5.47697	5.22269	4.83665	5.3753	5.23954	5.61793	5.0346	4.90436	humanlincRNA1132-	humanlincRNA1132	intergenic
ASMM9PARTA045586	7.81212	8.03018	7.11708	7.87859	7.48145	7.76194	7.50129	7.32962	NR_033223	Aanat	sense overlap
MM9LINCRNAEXON11661+_P1	2.34173	2.92445	3.01105	4.17075	3.8676	3.23262	5.25103	3.0431	MM9LINCRNAEXON11661+	mouselincRNA0304	intergenic
ASMM9PARTA005750	2.47236	3.39189	3.10916	3.99498	3.98959	4.0341	6.31033	3.25495	AK086225		sense overlap
mouselincRNA0512-_P1	5.43163	4.1944	3.5978	4.66701	4.56931	4.62553	4.3385	4.27678	mouselincRNA0512-	mouselincRNA0512	intergenic
ASMM9PARTA004694	11.3213	11.3426	11.1162	11.3851	10.71	11.0587	10.5522	10.1102	AK077661		intergenic
ASMM9PARTA005326	6.15485	7.32319	7.15286	6.74752	6.66849	6.21733	6.33061	6.2452	AK082345		antisense overlap
ASMM9PARTA005326	6.15485	7.32319	7.15286	6.74752	6.66849	6.21733	6.33061	6.2452	AK082345		antisense overlap
ASMM9PARTA046442	6.62213	5.9762	5.63941	6.37916	6.10132	6.10004	5.74117	5.89596	uc007cfx.1	AK144617	intergenic
ASMM9PARTA015522	7.89047	7.13161	8.20997	7.13728	8.7777	6.99134	8.45284	10.5345	ENSMUST00000140537	Gm13316	antisense overlap
ASMM9PARTA002774	6.87333	5.95298	5.62787	4.73525	5.70508	5.46229	7.94518	8.26793	AK037974		sense overlap
ASMM9PARTA002774	6.87333	5.95298	5.62787	4.73525	5.70508	5.46229	7.94518	8.26793	AK037974		antisense overlap
ASMM9PARTA012279	2.77613	3.79159	4.62122	4.44367	4.65552	3.26321	4.92875	4.94219	ENSMUST00000120190	Gm13991	intergenic
CUST_128_PI426409190	5.26568	4.93729	5.95865	4.57497	4.99449	3.69977	5.07629	7.57833	ENSMUST00000115875	CAAA01154301.1.16186.1	antisense overlap
CUST_128_PI426409190	5.26568	4.93729	5.95865	4.57497	4.99449	3.69977	5.07629	7.57833	ENSMUST00000115875	CAAA01154301.1.16186.1	antisense overlap
ASMM9PARTA048118	4.77011	4.24633	5.11334	3.07484	3.34943	3.93531	4.27668	5.46559	uc008apc.1	AK164331	intergenic
ASMM9PARTA014528	5.4237	5.55846	4.73113	4.47151	4.32124	4.29516	4.62116	5.41513	ENSMUST00000131442	Gm15277	intergenic
ASMM9PARTA009297	11.3777	11.7353	10.9602	11.2597	11.0705	11.0433	11.6864	11.172	ENSMUST00000025599	AC154378.1	intergenic
CUST_176_PI426409190	7.33686	7.97308	7.45175	8.62478	8.33834	8.75341	9.60189	7.5738	AK138758		intergenic
ASMM9PARTA003351	8.05011	7.80951	7.66713	8.8539	7.83197	8.90177	9.15888	8.33952	AK042639		intergenic
MM9LINCRNAEXON11330-_P1	3.44809	4.16607	3.70428	4.65897	4.68826	3.36894	4.3581	4.34131	MM9LINCRNAEXON11330-	mouselincRNA0542	intergenic
MM9LINCRNAEXON11065-_P1	3.34	4.21554	5.12255	4.84323	3.75468	3.5182	4.1402	3.72927	MM9LINCRNAEXON11065-	mouselincRNA0809	intergenic
ASMM9PARTA049090	13.0205	13.7302	13.4725	13.2219	11.7633	12.5369	13.0015	11.7768	uc008jup.1	AK011205	intergenic
ASMM9PARTA008327	4.84666	6.12484	4.26219	4.45103	5.63921	4.06059	4.37843	3.87404	AK155978		intergenic
ASMM9PARTA006130	6.38837	6.44789	6.05346	6.85142	6.2755	6.32587	6.52206	6.23688	AK089576		antisense overlap
ASMM9PARTA012301	8.63529	8.80651	8.52093	8.63101	8.87434	8.38287	8.25497	7.49473	ENSMUST00000120127	Amd-ps1	intergenic
ASMM9PARTA004237	10.5662	11.8859	10.9425	11.4093	10.5712	11.0229	11.0442	8.61239	AK051054		antisense overlap
ASMM9PARTA004237	10.5662	11.8859	10.9425	11.4093	10.5712	11.0229	11.0442	8.61239	AK051054		sense overlap
ASMM9PARTA005433	6.42795	5.87345	4.84645	6.54359	5.61186	6.26135	5.55304	5.23735	AK084664		antisense overlap
ASMM9PARTA005433	6.42795	5.87345	4.84645	6.54359	5.61186	6.26135	5.55304	5.23735	AK084664		bidirectional
ASMM9PARTA005433	6.42795	5.87345	4.84645	6.54359	5.61186	6.26135	5.55304	5.23735	AK084664		bidirectional
ASMM9PARTA005433	6.42795	5.87345	4.84645	6.54359	5.61186	6.26135	5.55304	5.23735	AK084664		bidirectional
ASMM9PARTA045065	3.79491	3.79398	3.97644	5.46572	4.01036	4.10229	4.60091	3.40446	NR_004444	Zfhx2as	antisense overlap
ASMM9PARTA002333	3.31516	2.67251	3.41361	3.94882	3.84607	3.70643	4.2002	4.14643	AK033847		antisense overlap
ASMM9PARTA046497	5.15326	5.82998	6.36956	6.08188	6.03031	5.11968	6.73864	6.66183	uc007gbv.1	lkb1	antisense overlap
ASMM9PARTA046497	5.15326	5.82998	6.36956	6.08188	6.03031	5.11968	6.73864	6.66183	uc007gbv.1	lkb1	sense overlap
ASMM9PARTA009812	4.07481	4.41297	4.25926	3.5191	3.95141	3.42253	4.14194	3.79454	ENSMUST00000073378	Gm7592	intergenic
MM9LINCRNAEXON11181-_P1	3.9948	4.10855	3.85426	4.40577	3.82344	3.68932	4.44918	4.34835	MM9LINCRNAEXON11181-	mouselincRNA0672	intergenic
ASMM9PARTA010101	10.9142	11.586	11.9831	11.1621	11.7392	11.4641	11.8381	11.0306	ENSMUST00000098901	6820431F20Rik	intergenic
ASMM9PARTA018247	7.00655	7.13274	6.5901	7.17054	7.08984	6.23007	5.35508	6.62124	ENSMUST00000159783	Gm8194	intergenic
MM9LINCRNAEXON10376-_P1	3.56804	3.88063	3.31079	4.71675	3.33156	2.66444	4.99434	3.48789	MM9LINCRNAEXON10376-	mouselincRNA1411	intergenic
MM9LINCRNAEXON11138+_P1	9.20859	9.81347	9.82884	10.1056	10.2926	10.3279	10.5511	8.41007	MM9LINCRNAEXON11138+		intergenic
ASMM9PARTA012176	3.22661	3.61714	4.50014	3.34674	4.77018	3.2424	4.39814	5.43688	ENSMUST00000120619	Gm15719	antisense overlap
ASMM9PARTA048957	3.38996	3.35134	3.51422	3.00434	4.88761	2.9009	3.72487	5.43473	uc008kuq.1	mKIAA0358	sense overlap
ASMM9PARTA048957	3.38996	3.35134	3.51422	3.00434	4.88761	2.9009	3.72487	5.43473	uc008kuq.1	mKIAA0358	sense overlap
ASMM9PARTA048957	3.38996	3.35134	3.51422	3.00434	4.88761	2.9009	3.72487	5.43473	uc008kuq.1	mKIAA0358	sense overlap
ASMM9PARTA048957	3.38996	3.35134	3.51422	3.00434	4.88761	2.9009	3.72487	5.43473	uc008kuq.1	mKIAA0358	sense overlap
ASMM9PARTA048957	3.38996	3.35134	3.51422	3.00434	4.88761	2.9009	3.72487	5.43473	uc008kuq.1	mKIAA0358	sense overlap
ASMM9PARTA048957	3.38996	3.35134	3.51422	3.00434	4.88761	2.9009	3.72487	5.43473	uc008kuq.1	mKIAA0358	sense overlap
ASMM9PARTA048957	3.38996	3.35134	3.51422	3.00434	4.88761	2.9009	3.72487	5.43473	uc008kuq.1	mKIAA0358	sense overlap
ASMM9PARTA048957	3.38996	3.35134	3.51422	3.00434	4.88761	2.9009	3.72487	5.43473	uc008kuq.1	mKIAA0358	sense overlap
ASMM9PARTA048957	3.38996	3.35134	3.51422	3.00434	4.88761	2.9009	3.72487	5.43473	uc008kuq.1	mKIAA0358	sense overlap
ASMM9PARTA048957	3.38996	3.35134	3.51422	3.00434	4.88761	2.9009	3.72487	5.43473	uc008kuq.1	mKIAA0358	sense overlap
ASMM9PARTA048957	3.38996	3.35134	3.51422	3.00434	4.88761	2.9009	3.72487	5.43473	uc008kuq.1	mKIAA0358	sense overlap
ASMM9PARTA048957	3.38996	3.35134	3.51422	3.00434	4.88761	2.9009	3.72487	5.43473	uc008kuq.1	mKIAA0358	sense overlap
ASMM9PARTA008005	5.8776	6.81047	4.19405	5.65168	4.54824	4.67878	6.9416	5.36517	AK153737		intergenic
ASMM9PARTA048437	8.15536	8.18593	7.42839	8.8222	9.48517	8.48521	8.72141	8.35405	uc008bti.1	1110021J02Rik	sense overlap
ASMM9PARTA048437	8.15536	8.18593	7.42839	8.8222	9.48517	8.48521	8.72141	8.35405	uc008bti.1	1110021J02Rik	antisense overlap
ASMM9PARTA048437	8.15536	8.18593	7.42839	8.8222	9.48517	8.48521	8.72141	8.35405	uc008bti.1	1110021J02Rik	sense overlap
ASMM9PARTA012992	4.48394	5.62898	2.57915	2.7433	3.20232	2.63985	3.9757	2.61601	ENSMUST00000121062	Gm2768	intergenic
ASMM9PARTA013962	5.45271	4.76804	5.4083	3.85373	4.35181	5.64482	3.98617	4.8904	ENSMUST00000125853	Gm12316	antisense overlap
ASMM9PARTA013962	5.45271	4.76804	5.4083	3.85373	4.35181	5.64482	3.98617	4.8904	ENSMUST00000125853	Gm12316	antisense overlap
ASMM9PARTA013962	5.45271	4.76804	5.4083	3.85373	4.35181	5.64482	3.98617	4.8904	ENSMUST00000125853	Gm12316	antisense overlap
ASMM9PARTA013962	5.45271	4.76804	5.4083	3.85373	4.35181	5.64482	3.98617	4.8904	ENSMUST00000125853	Gm12316	antisense overlap
ASMM9PARTA002030	2.9724	2.94577	3.51551	3.07264	3.57849	2.96738	3.34401	3.68445	AK030119		intergenic
ASMM9PARTA010514	3.34277	4.22003	4.03706	3.87923	4.11574	3.87823	3.94709	3.37318	ENSMUST00000116499	Gm6269	sense overlap
ASMM9PARTA017755	3.18563	4.33249	3.96093	2.81556	4.25934	3.96811	3.87547	3.84985	ENSMUST00000156350	2610028E06Rik	intergenic
ASMM9PARTA044836	5.87819	6.11172	5.95568	5.51125	6.1485	6.21218	4.98246	6.11248	NR_001570	Xist	intergenic
ASMM9PARTA048318	13.9861	13.8704	13.497	13.9762	13.7257	13.7618	13.3828	13.0098	uc007ypl.1	Parl	sense overlap
ASMM9PARTA049913	5.3205	5.82334	6.26708	6.19317	4.99573	6.02558	5.29033	3.40242	uc008vtb.1	AK163132	sense overlap
ASMM9PARTA050959	5.50974	5.13435	5.85651	4.81438	5.0233	5.97559	5.28387	5.74445	uc009kip.1	BC100589	intergenic
ASMM9PARTA012857	8.25692	8.62261	8.12379	7.68526	8.56293	9.12155	9.75434	8.55883	ENSMUST00000120865	Gm15272	intergenic
ASMM9PARTA045936	12.4269	12.0327	13.6607	13.414	10.8776	11.5071	7.77744	5.96514	NR_033451	Klra13-ps	sense overlap
ASMM9PARTA045936	12.4269	12.0327	13.6607	13.414	10.8776	11.5071	7.77744	5.96514	NR_033451	Klra13-ps	sense overlap
ASMM9PARTA045936	12.4269	12.0327	13.6607	13.414	10.8776	11.5071	7.77744	5.96514	NR_033451	Klra13-ps	sense overlap
ASMM9PARTA045936	12.4269	12.0327	13.6607	13.414	10.8776	11.5071	7.77744	5.96514	NR_033451	Klra13-ps	sense overlap
DV068350_P1	2.80761	2.91723	3.6739	2.9639	4.20789	3.7133	3.67274	4.10188	DV068350	mouselincRNA1213	intergenic
ASMM9PARTA008676	2.72798	4.11377	3.64605	2.97428	3.75778	3.18421	3.65267	2.84172	AK157559		antisense overlap
ASMM9PARTA013086	14.817	13.9306	13.9709	13.3924	13.7494	13.8463	13.4145	14.6911	ENSMUST00000121617	Gm12340	antisense overlap
ASMM9PARTA001033	2.65235	3.35814	5.63173	3.182	3.58836	3.39583	3.51799	4.21847	AK015816		intergenic
ASMM9PARTA049133	8.29739	7.85547	8.15152	7.17333	7.85799	8.27632	7.5211	7.97145	uc008oan.1	AK027991	antisense overlap
ASMM9PARTA014459	4.4166	3.58345	4.24506	5.07531	4.32448	4.45025	4.53143	4.49415	ENSMUST00000130513	Gm16982	antisense overlap
ASMM9PARTA014501	6.24963	4.59877	5.34587	4.45592	4.74548	5.95572	5.23191	6.2775	ENSMUST00000127951	Gm2093	bidirectional
ASMM9PARTA018713	6.97407	5.38161	5.75492	4.77044	5.95889	7.19163	5.95762	7.15298	ENSMUST00000166116	1700095B22Rik	antisense overlap
mouselincRNA1181+_P1	4.23332	3.91219	5.95572	4.30526	4.15686	5.19818	5.12326	5.70858	mouselincRNA1181+	mouselincRNA1181	intergenic
ASMM9PARTA016682	8.72461	6.06105	4.95244	5.63334	6.43156	6.41689	4.69865	5.49502	ENSMUST00000149192	Gm16754	antisense overlap
ASMM9PARTA016682	8.72461	6.06105	4.95244	5.63334	6.43156	6.41689	4.69865	5.49502	ENSMUST00000149192	Gm16754	antisense overlap
ASMM9PARTA016682	8.72461	6.06105	4.95244	5.63334	6.43156	6.41689	4.69865	5.49502	ENSMUST00000149192	Gm16754	antisense overlap
ASMM9PARTA016682	8.72461	6.06105	4.95244	5.63334	6.43156	6.41689	4.69865	5.49502	ENSMUST00000149192	Gm16754	antisense overlap
CUST_601_PI426073487	2.34113	3.05506	3.36482	4.64318	6.03875	3.08055	3.48669	3.05193	uc.122-	uc.122	intergenic
ASMM9PARTA007687	2.63919	3.50609	3.73372	2.6844	3.98385	4.1406	3.96694	3.71843	AK143797		intergenic
ASMM9PARTA045439	4.83755	4.2979	3.49996	2.99888	5.04718	4.88828	4.64915	5.25765	NR_028586	Gm11978	antisense overlap
ASMM9PARTA014796	4.10124	4.92332	4.21163	3.74277	5.11698	5.01594	4.5408	4.77824	ENSMUST00000131790	4930457A20Rik	bidirectional
CUST_298_PI426073487	5.13655	4.52064	4.22157	3.8645	5.91394	6.22696	4.43897	4.74507	uc.300+	uc.300	sense overlap
ASMM9PARTA016908	4.52325	3.0092	3.70151	2.9571	5.59038	6.60806	10.8388	10.4852	ENSMUST00000149186	BC028471	intergenic
ASMM9PARTA012972	6.93427	7.03197	6.88865	6.24289	6.70003	6.49143	6.26038	7.10767	ENSMUST00000121179	Gm8383	intergenic
MM9LINCRNAEXON11080+_P1	4.7778	5.07869	3.52355	2.8442	4.92492	4.95286	4.61286	4.63489	MM9LINCRNAEXON11080+	mouselincRNA0819	intergenic
ASMM9PARTA000561	10.775	11.1998	11.3326	11.3977	10.0553	10.9459	11.5171	9.80024	AK010199		intergenic
ASMM9PARTA013101	17.2725	16.988	17.1701	16.9763	16.9763	17.0468	17.007	17.1672	ENSMUST00000121260	Gm14407	intergenic
ASMM9PARTA050451	15.1972	15.4659	16.1819	15.187	15.969	15.7005	14.959	16.397	uc009bpe.1	TCR-beta chain	intergenic
ASMM9PARTA006433	4.93244	6.26475	6.03406	6.13873	4.78671	5.35743	5.79228	4.67216	AK133062		intergenic
ASMM9PARTA051134	10.3658	9.38994	8.81559	9.57245	9.00617	9.82321	9.71228	8.99645	uc009jht.1	AK035124	intergenic
ASMM9PARTA001586	2.59489	3.40837	3.14016	3.61766	4.34128	2.64259	3.70952	3.63394	AK019786		antisense overlap
ASMM9PARTA006921	6.53742	6.08755	5.41998	6.35034	6.84576	5.1699	4.42147	5.16772	AK136590		bidirectional
MM9LINCRNAEXON10331-_P1	2.89417	3.91421	4.78835	4.62289	4.17598	4.67524	4.7828	3.2004	MM9LINCRNAEXON10331-		intergenic
ASMM9PARTA004257	3.30718	4.15755	3.78026	4.03457	4.19446	3.71093	4.36776	4.30326	AK051370		bidirectional
ASMM9PARTA051606	4.54819	5.41062	3.59589	4.11839	4.03436	3.47652	4.38669	3.8322	uc009swp.1	AK139882	intergenic
ASMM9PARTA014873	3.39028	4.35148	3.67918	4.38466	4.05362	3.47428	4.37693	3.7467	ENSMUST00000132485	Gm16206	antisense overlap
ASMM9PARTA007698	3.14543	4.21212	3.42117	3.59199	3.77516	3.28922	4.10227	3.4815	AK145281		intergenic
ASMM9PARTA018271	3.00968	3.79205	3.2858	3.80333	3.635	3.45159	3.98304	2.80007	ENSMUST00000159098	Gm16030	antisense overlap
ASMM9PARTA001376	5.2276	5.46501	5.6194	5.8387	3.66993	4.10521	5.51541	4.24774	AK017899		intergenic
ASMM9PARTA007394	3.4107	5.24023	5.87908	5.44746	4.4862	5.1877	5.21779	3.10545	AK142186		bidirectional
ASMM9PARTA047041	12.2553	12.6961	10.8375	13.029	12.467	13.0277	14.6419	10.6562	uc007ktj.1	1110001A07Rik	bidirectional
ASMM9PARTA047041	12.2553	12.6961	10.8375	13.029	12.467	13.0277	14.6419	10.6562	uc007ktj.1	1110001A07Rik	sense overlap
ASMM9PARTA003805	4.91416	6.45891	8.08345	7.15432	6.58519	6.38483	4.59446	4.11446	AK046290		bidirectional
ASMM9PARTA015279	5.04766	4.37974	4.74606	4.6991	5.02262	4.62041	4.27222	5.62795	ENSMUST00000134378	Ankzf1	sense overlap
ASMM9PARTA015279	5.04766	4.37974	4.74606	4.6991	5.02262	4.62041	4.27222	5.62795	ENSMUST00000134378	Ankzf1	bidirectional
ASMM9PARTA044925	3.5064	3.22424	3.00389	3.2082	3.89273	3.09582	4.56071	4.38538	NR_027372	Arhgap1	bidirectional
ASMM9PARTA044925	3.5064	3.22424	3.00389	3.2082	3.89273	3.09582	4.56071	4.38538	NR_027372	Arhgap1	sense overlap
ASMM9PARTA044925	3.5064	3.22424	3.00389	3.2082	3.89273	3.09582	4.56071	4.38538	NR_027372	Arhgap1	sense overlap
ASMM9PARTA048503	8.90967	9.59972	10.8551	10.6179	11.1922	10.7773	10.4951	10.6382	uc008alw.1	Sod2	sense overlap
AK040631_P1	3.02107	4.05108	4.59336	4.27572	3.29859	3.93837	5.77217	3.47153	AK040631	mouselincRNA0127	intergenic
ASMM9PARTA008789	3.03331	2.65233	3.26211	2.77394	3.36322	4.98418	3.91988	2.64979	AK161884		intergenic
ASMM9PARTA002160	6.45126	6.69849	6.25213	6.43292	6.56388	6.08998	5.07088	6.02271	AK032082		intergenic
MM9LINCRNAEXON10801+_P1	5.49846	5.93323	4.9002	6.1804	5.91847	5.7185	6.55209	5.61246	MM9LINCRNAEXON10801+	mouselincRNA1169	intergenic
ASMM9PARTA001875	3.30405	4.66368	5.00082	4.44955	4.49834	4.05611	5.0175	4.12378	AK028520		antisense overlap
mouselincRNA0394-_P1	4.17589	4.74931	4.3403	5.13495	4.353	3.93519	4.92199	4.96093	mouselincRNA0394-	mouselincRNA0394	intergenic
ASMM9PARTA045189	9.61928	9.77075	8.74094	8.7897	9.04508	9.11941	9.71476	9.06311	NR_027832	1700020I14Rik	intergenic
ASMM9PARTA015256	6.78014	3.86356	3.05389	4.36579	3.91151	3.82935	3.50336	3.65815	ENSMUST00000135670	9130017K11Rik	antisense overlap
ASMM9PARTA015256	6.78014	3.86356	3.05389	4.36579	3.91151	3.82935	3.50336	3.65815	ENSMUST00000135670	9130017K11Rik	antisense overlap
ASMM9PARTA013461	3.10428	2.7822	3.19289	2.90811	3.13517	4.56243	4.26834	2.77957	ENSMUST00000122195	Gm11403	intergenic
ASMM9PARTA019089	3.18213	4.41318	3.23049	2.87759	3.15616	2.7763	3.82208	2.75296	ENSMUST00000167901	RP23-460G24.6	intergenic
ASMM9PARTA014090	5.49227	5.18548	5.27133	5.22058	4.18299	5.05123	4.69069	4.78261	ENSMUST00000125465	1700028P15Rik	intergenic
ASMM9PARTA012539	17.3335	17.2962	17.4244	17.4356	17.3369	17.2335	17.4744	17.5037	ENSMUST00000120338	Gm15483	sense overlap
ASMM9PARTA051340	13.3455	13.6329	13.6149	13.5057	14.231	13.9781	14.1925	14.0093	uc009pes.1	Atp5l	sense overlap
ASMM9PARTA019536	4.28806	5.90085	6.04722	5.86549	4.18898	4.35492	4.8151	3.76968	ENSMUST00000170072	AC131692.1	antisense overlap
ASMM9PARTA019536	4.28806	5.90085	6.04722	5.86549	4.18898	4.35492	4.8151	3.76968	ENSMUST00000170072	AC131692.1	antisense overlap
ASMM9PARTA050547	6.52427	7.30319	5.56537	7.75532	6.2388	6.31726	6.94656	5.61023	uc009goz.1	BC049735	intergenic
ASMM9PARTA018387	7.16506	7.4253	7.09566	7.2487	6.03482	6.81921	5.75613	6.19894	ENSMUST00000162324	Gm16184	antisense overlap
ASMM9PARTA004149	4.61599	5.19951	4.51609	5.89113	5.68862	4.90568	5.04596	4.99536	AK049815		intergenic
ASMM9PARTA002990	9.04691	9.47746	9.1597	9.85659	9.86879	9.59963	9.7235	8.39478	AK039784		intergenic
ASMM9PARTA050284	5.31342	7.26586	4.66806	6.23779	7.64582	5.65792	5.72467	5.20731	uc008yoo.1	Gak	sense overlap
ASMM9PARTA046970	3.35676	3.94627	3.02197	4.08052	4.47731	2.86922	4.42348	3.63064	uc007mdy.1	BC006965	intergenic
ASMM9PARTA011715	9.53233	8.98792	7.662	8.97287	8.85873	8.57346	8.22826	7.29648	ENSMUST00000119476	Gm12475	intergenic
ASMM9PARTA009122	3.77367	4.46123	3.28753	4.36887	5.0462	3.28457	4.06685	3.84217	AK162545		intergenic
ASMM9PARTA048078	5.46801	6.46132	4.30749	5.78656	5.92925	5.4383	6.22555	5.65772	uc007zua.1	AK016163	intergenic
AI586214_P1	4.67767	4.55246	3.74971	4.74653	4.23426	4.35668	5.2958	5.28351	AI586214	mouselincRNA1163	intergenic
ASMM9PARTA003792	5.45455	3.91252	3.37018	8.80416	4.04872	3.00064	5.59567	2.72748	AK046180		intergenic
CUST_456_PI426073487	4.75781	4.84214	4.67764	5.23278	4.82851	4.01041	3.84437	4.06695	uc.458+	uc.458	antisense overlap
CUST_456_PI426073487	4.75781	4.84214	4.67764	5.23278	4.82851	4.01041	3.84437	4.06695	uc.458+	uc.458	antisense overlap
CUST_456_PI426073487	4.75781	4.84214	4.67764	5.23278	4.82851	4.01041	3.84437	4.06695	uc.458+	uc.458	antisense overlap
CUST_456_PI426073487	4.75781	4.84214	4.67764	5.23278	4.82851	4.01041	3.84437	4.06695	uc.458+	uc.458	antisense overlap
CUST_456_PI426073487	4.75781	4.84214	4.67764	5.23278	4.82851	4.01041	3.84437	4.06695	uc.458+	uc.458	antisense overlap
CUST_456_PI426073487	4.75781	4.84214	4.67764	5.23278	4.82851	4.01041	3.84437	4.06695	uc.458+	uc.458	antisense overlap
ASMM9PARTA007206	3.85611	3.65612	4.28975	3.43849	4.34341	4.92796	4.00445	4.60622	AK140860		intergenic
ASMM9PARTA046219	11.887	11.85	10.4045	10.7702	11.9054	11.5673	10.2666	9.56076	NR_033611	Gm12669	sense overlap
ASMM9PARTA014083	3.29639	5.35342	3.80812	2.89906	3.86285	2.79895	3.55217	2.77588	ENSMUST00000124679	Gm15099	bidirectional
ASMM9PARTA008451	3.25359	3.69694	3.75627	2.92746	3.81124	3.47132	3.53595	3.83274	AK156947		intergenic
mouselincRNA1117-_P1	4.43576	3.29155	3.90328	3.59426	3.96046	4.30193	3.69197	4.49593	mouselincRNA1117-	mouselincRNA1117	intergenic
ASMM9PARTA049408	7.12641	7.00254	6.89845	6.38398	6.75674	7.43492	6.74967	7.18465	uc008nju.1	Raly	sense overlap
ASMM9PARTA049408	7.12641	7.00254	6.89845	6.38398	6.75674	7.43492	6.74967	7.18465	uc008nju.1	Raly	sense overlap
ASMM9PARTA049408	7.12641	7.00254	6.89845	6.38398	6.75674	7.43492	6.74967	7.18465	uc008nju.1	Raly	sense overlap
ASMM9PARTA049408	7.12641	7.00254	6.89845	6.38398	6.75674	7.43492	6.74967	7.18465	uc008nju.1	Raly	antisense overlap
ASMM9PARTA049408	7.12641	7.00254	6.89845	6.38398	6.75674	7.43492	6.74967	7.18465	uc008nju.1	Raly	sense overlap
ASMM9PARTA049408	7.12641	7.00254	6.89845	6.38398	6.75674	7.43492	6.74967	7.18465	uc008nju.1	Raly	sense overlap
ASMM9PARTA050721	5.17909	5.34197	4.74353	3.67315	4.05604	4.449	3.83232	4.01328	uc009fco.1	6430701C03Rik	sense overlap
ASMM9PARTA046074	3.35819	3.52424	4.00968	3.77876	4.08035	3.84813	3.91321	4.12711	NR_033540	F630042J09Rik	intergenic
ASMM9PARTA013228	9.93691	9.46349	8.18354	8.77642	8.44409	9.11357	8.62256	7.15024	ENSMUST00000122019	Gm14538	intergenic
ASMM9PARTA015180	2.73581	2.90418	3.55994	3.03595	3.65038	2.92662	3.5191	3.85407	ENSMUST00000134129	A530058N18Rik	bidirectional
ASMM9PARTA049388	4.05286	3.89533	3.65302	3.06577	4.19238	4.05316	3.62639	3.91336	uc008pwr.1	AK075724	intergenic
ASMM9PARTA049637	6.07123	5.59274	4.94423	3.70064	4.71705	5.74362	4.61729	5.7006	uc008sbt.1	AK080160	bidirectional
ASMM9PARTA046037	5.67658	4.05555	4.65838	3.43811	4.20786	5.38595	4.11863	5.51434	NR_033209	Gm4792	intergenic
MM9LINCRNAEXON10055-_P1	2.90496	2.91156	4.08244	5.08253	4.23251	2.79282	4.16391	4.33271	MM9LINCRNAEXON10055-	mouselincRNA1654	intergenic
ASMM9PARTA047733	2.9081	4.42606	4.06615	2.64627	4.21938	4.30632	4.16274	3.83659	uc007sdo.1	AK007159	intergenic
ASMM9PARTA009603	8.20473	7.56933	7.20108	7.07504	6.63517	7.37787	7.39967	8.98682	ENSMUST00000055270	D130020L05Rik	antisense overlap
ASMM9PARTA009603	8.20473	7.56933	7.20108	7.07504	6.63517	7.37787	7.39967	8.98682	ENSMUST00000055270	D130020L05Rik	antisense overlap
ASMM9PARTA009051	2.5596	2.71384	3.69485	2.84656	3.84901	3.93195	3.80268	3.88637	AW244756		intergenic
ASMM9PARTA047422	8.42189	8.52934	8.53414	8.29453	5.81448	8.22414	9.0781	6.54963	uc007rur.1	AK020577	sense overlap
CUST_45_PI426409190	2.55237	5.71021	3.85072	2.77139	4.03307	2.66918	3.99031	2.64562	uc009swd.1	AK054333	intergenic
CA559477_P1	5.71026	5.41868	4.98783	4.90823	5.1834	6.22065	5.14644	5.73714	CA559477	humanlincRNA2085	intergenic
ASMM9PARTA018573	2.52604	5.78737	3.82526	2.74645	4.04524	2.64427	4.01287	2.62073	ENSMUST00000164236	RP23-136I9.6	intergenic
ASMM9PARTA015705	7.15869	5.8617	6.99047	5.73774	7.08752	7.88213	6.57007	7.62436	ENSMUST00000138275	Gm14546	antisense overlap
MM9LINCRNAEXON10501+_P1	3.18427	3.34709	4.2804	3.17633	4.5541	5.00397	4.5293	5.26388	MM9LINCRNAEXON10501+	mouselincRNA1331	intergenic
ASMM9PARTA045176	5.62752	5.40757	5.45725	4.57989	6.61121	6.92598	5.65657	6.11629	NR_024200	Rnu1b2	intergenic
ASMM9PARTA013496	4.54451	5.6152	3.92009	3.50051	4.4554	3.91499	4.27381	4.22095	ENSMUST00000122060	Gm13317	intergenic
ASMM9PARTA006625	6.09024	5.61239	5.04962	4.54262	5.86205	6.0574	4.68518	5.6872	AK134771		intergenic
ASMM9PARTA011525	10.3381	9.87521	9.46554	9.13626	8.88746	9.89228	8.10545	7.97679	ENSMUST00000118742	Gm13314	antisense overlap
ASMM9PARTA002926	7.95054	8.99679	9.54855	9.51154	9.6555	9.76707	10.7004	8.93789	AK039385		antisense overlap
ASMM9PARTA045557	5.92453	4.175	3.91789	3.81599	3.88226	3.54636	6.02191	7.1752	NR_027360	5930416I19Rik	bidirectional
ASMM9PARTA049777	5.79499	5.16752	5.06335	4.84041	4.56168	5.56632	4.58024	4.96491	uc008thb.1	AK077143	intergenic
ASMM9PARTA009392	7.31646	6.69007	6.96029	6.74637	6.74161	8.11722	5.84172	5.62857	ENSMUST00000051051	Fbll1	sense overlap
ASMM9PARTA003743	8.15926	7.09735	6.49453	7.54937	7.07696	8.37792	7.1326	6.92219	AK045802		intergenic
ASMM9PARTA003148	3.20972	4.39789	3.90281	4.24094	5.52295	4.17518	4.33631	4.38176	AK040988		intergenic
ASMM9PARTA017526	9.19608	9.70838	9.93141	10.4915	10.1272	9.93082	9.43943	9.18356	ENSMUST00000152147	1810058I24Rik	intergenic
ASMM9PARTA012335	3.45223	4.92684	4.12257	4.68226	4.56138	4.12472	4.66777	3.91201	ENSMUST00000120098	Gm13044	intergenic
ASMM9PARTA000152	5.60927	6.1219	6.32216	6.63012	7.05216	5.75484	5.87186	6.36077	AK005752		antisense overlap
ASMM9PARTA004605	5.31918	4.73228	5.65211	5.62183	5.48905	5.94187	4.73963	5.02436	AK076626		intergenic
ASMM9PARTA013261	3.20268	4.09143	3.74264	4.7425	4.21757	3.28173	4.41478	3.91726	ENSMUST00000121993	Gm11229	intergenic
ASMM9PARTA001368	12.9244	12.344	11.713	12.697	12.4441	12.7982	12.4757	11.1258	AK017680		intergenic
ASMM9PARTA002428	3.80194	4.79423	4.21061	5.13705	4.64629	4.13723	4.87233	4.6388	AK034470		intergenic
ASMM9PARTA001152	6.17069	6.35812	4.90538	6.57648	5.32722	5.5056	5.84814	5.78257	AK016288		intergenic
ASMM9PARTA015648	4.90629	5.3878	5.27879	5.58735	5.75661	5.05327	6.86779	6.7412	ENSMUST00000139356	E130307A14Rik	antisense overlap
ASMM9PARTA015648	4.90629	5.3878	5.27879	5.58735	5.75661	5.05327	6.86779	6.7412	ENSMUST00000139356	E130307A14Rik	bidirectional
ASMM9PARTA048701	6.21795	6.44795	5.87596	6.78517	6.10568	6.15552	6.23313	6.31489	uc008hnx.1	ep	sense overlap
ASMM9PARTA015822	3.91225	4.72726	4.25084	5.13195	4.6448	4.35549	4.88896	4.75561	ENSMUST00000140992	Ppp4r1l-ps	bidirectional
ASMM9PARTA009714	15.6703	15.2837	15.5892	15.174	15.4175	15.3843	15.3133	16.1951	ENSMUST00000077628	Gm10051	intergenic
ASMM9PARTA010830	7.88596	6.67177	6.21853	8.4056	8.41866	7.8269	8.30332	7.93569	ENSMUST00000117771	Gm5752	intergenic
ASMM9PARTA011392	15.9965	16.0742	16.1774	15.971	16.3319	15.9133	15.7561	16.0487	ENSMUST00000118690	Gm12901	intergenic
ASMM9PARTA015992	3.25848	3.43145	4.60527	4.0286	3.70513	3.5074	5.18467	5.62504	ENSMUST00000142338	Gm11458	intergenic
ASMM9PARTA006150	4.01178	5.21968	5.52952	5.23894	4.40203	4.1163	4.80255	5.07127	AK090010		intergenic
MM9LINCRNAEXON10245+_P1	10.8052	10.3062	10.5323	10.3452	10.0885	9.63792	9.46182	10.7124	MM9LINCRNAEXON10245+	mouselincRNA1492	intergenic
CA465684_P1	3.20129	3.54107	3.39825	3.91788	3.52798	3.1665	3.97651	3.46432	CA465684	mouselincRNA0967	intergenic
MM9LINCRNAEXON11203-_P1	8.16308	9.4876	8.42874	8.98181	7.53141	8.1428	8.85272	6.3124	MM9LINCRNAEXON11203-		intergenic
ASMM9PARTA014828	9.35899	9.75283	9.52256	9.39697	8.8596	9.03948	8.90414	9.22266	ENSMUST00000130746	4930412M03Rik	antisense overlap
ASMM9PARTA050123	3.14794	2.64364	3.3259	5.26349	3.33658	2.66428	3.95178	2.64111	uc008ven.1	BC083116	antisense overlap
ASMM9PARTA005116	8.18892	8.9261	9.10425	10.0474	9.95924	10.0951	9.79618	8.07378	AK080742		intergenic
ASMM9PARTA045660	4.09455	4.36713	5.86396	4.15866	6.16267	4.65494	7.11722	8.36115	NR_033443	2012-09-06	sense overlap
ASMM9PARTA045660	4.09455	4.36713	5.86396	4.15866	6.16267	4.65494	7.11722	8.36115	NR_033443	2012-09-06	sense overlap
ASMM9PARTA045660	4.09455	4.36713	5.86396	4.15866	6.16267	4.65494	7.11722	8.36115	NR_033443	2012-09-06	sense overlap
ASMM9PARTA009868	12.9164	12.8025	12.8545	12.7743	13.6285	13.4835	13.6149	13.5668	ENSMUST00000097976	Gm12650	intergenic
ASMM9PARTA014137	4.32733	4.82486	4.40908	5.13796	4.35442	4.77733	4.90624	4.39737	ENSMUST00000127883	Gm12347	intergenic
ASMM9PARTA018156	4.90792	3.60842	4.87253	5.25201	3.51601	4.84995	4.41003	3.80991	ENSMUST00000161177	Gm2343	intergenic
ASMM9PARTA051251	6.6194	7.57949	7.57789	8.34128	8.18212	7.65599	8.56379	6.56712	uc009ljz.1	DQ699523	sense overlap
ASMM9PARTA008485	8.0304	7.94799	7.46832	8.12735	8.28881	8.14366	8.0604	8.16023	AK156792		antisense overlap
ASMM9PARTA008485	8.0304	7.94799	7.46832	8.12735	8.28881	8.14366	8.0604	8.16023	AK156792		antisense overlap
AK136056_P1	10.3358	9.75741	9.88847	9.68208	10.2476	10.1351	10.1487	10.6157	AK136056	humanlincRNA1949	intergenic
ASMM9PARTA004982	3.72147	2.97145	3.67679	2.692	5.71428	5.57322	4.85508	6.3437	AK080325		intergenic
MM9LINCRNAEXON10172-_P1	4.73738	4.24035	3.16026	4.30198	4.40057	5.20302	5.35801	3.00477	MM9LINCRNAEXON10172-	mouselincRNA1430	intergenic
ASMM9PARTA011112	14.8457	14.918	15.4452	14.8519	15.0445	14.704	13.7751	15.772	ENSMUST00000118231	Gm13469	intergenic
ASMM9PARTA012028	5.7135	5.30596	4.45015	5.57024	4.43392	4.86776	4.98718	4.91419	ENSMUST00000119913	Gm14991	intergenic
MM9LINCRNAEXON11053-_P1	10.712	10.0645	9.30459	10.005	9.90788	9.68197	10.3828	10.8036	MM9LINCRNAEXON11053-	mouselincRNA0944	intergenic
ASMM9PARTA045456	3.82333	4.35258	3.47836	4.55405	4.87786	3.68996	5.15686	4.54509	NR_027848	4930479M11Rik	intergenic
ASMM9PARTA047362	3.29153	3.24313	2.59615	3.40011	5.91305	3.67279	3.32634	3.23985	uc007npe.1	BC064451	intergenic
ASMM9PARTA014774	3.82812	5.64704	2.91317	2.66366	3.35927	2.56244	4.12543	2.93225	ENSMUST00000133204	Gm11290	intergenic
ASMM9PARTA007273	4.03102	6.84342	2.9065	2.5488	3.50622	2.44814	4.29762	2.42495	AK140171		intergenic
ASMM9PARTA045473	6.63683	7.40496	7.92319	6.63858	7.29988	7.22537	5.25383	5.24005	NR_033121	Gm8348	intergenic
ASMM9PARTA011456	3.2378	4.3296	3.7275	3.00483	3.61955	2.90408	3.23969	2.88086	ENSMUST00000118787	Gm15090	sense overlap
ASMM9PARTA011456	3.2378	4.3296	3.7275	3.00483	3.61955	2.90408	3.23969	2.88086	ENSMUST00000118787	Gm15090	sense overlap
ASMM9PARTA008749	4.81024	3.67111	4.2246	3.50888	4.12829	4.86222	3.86069	4.82729	AK157753		intergenic
MM9LINCRNAEXON10465-_P1	7.49493	7.40023	7.72844	7.47	7.96584	7.77862	7.41776	7.0637	MM9LINCRNAEXON10465-		intergenic
ASMM9PARTA046577	4.90676	3.89572	3.75051	4.75221	3.81317	3.39801	3.63079	3.43986	uc007erj.1	AK076839	sense overlap
ASMM9PARTA007927	6.75499	7.75769	7.75294	7.69671	6.31081	6.42719	6.85365	6.06072	AK155823		intergenic
ASMM9PARTA017273	5.79723	7.40034	6.78197	5.0148	5.31805	4.24613	6.06354	6.31399	ENSMUST00000152828	Pisd-ps1	intergenic
ASMM9PARTA048268	2.94668	3.17216	3.65096	2.96408	3.72243	3.53455	3.56063	3.6372	uc008avd.1	BC028777	antisense overlap
ASMM9PARTA049555	7.21697	6.25581	6.97621	6.27978	7.17505	7.70754	6.81548	7.22003	uc008qku.1	Tars2	sense overlap
ASMM9PARTA049555	7.21697	6.25581	6.97621	6.27978	7.17505	7.70754	6.81548	7.22003	uc008qku.1	Tars2	sense overlap
ASMM9PARTA049555	7.21697	6.25581	6.97621	6.27978	7.17505	7.70754	6.81548	7.22003	uc008qku.1	Tars2	sense overlap
ASMM9PARTA049555	7.21697	6.25581	6.97621	6.27978	7.17505	7.70754	6.81548	7.22003	uc008qku.1	Tars2	sense overlap
CUST_897_PI426073487	11.1868	11.2842	10.955	10.4716	12.4683	12.2622	12.7701	11.5826	uc.418-	uc.418	sense overlap
CUST_897_PI426073487	11.1868	11.2842	10.955	10.4716	12.4683	12.2622	12.7701	11.5826	uc.418-	uc.418	sense overlap
ASMM9PARTA004168	6.66468	5.73449	6.02436	5.59176	5.04902	6.45598	5.91062	6.69445	AK050116		intergenic
ASMM9PARTA002516	11.5839	10.2453	11.3164	10.4915	9.38176	11.0355	10.5612	11.8163	AK035189		antisense overlap
ASMM9PARTA003503	8.36911	3.64356	3.08981	3.801	3.21106	3.67037	3.16326	4.1929	AK043754		intergenic
ASMM9PARTA016050	2.52506	2.77722	4.18471	2.91516	3.75188	3.94417	3.70172	3.86353	ENSMUST00000144922	Gm12296	antisense overlap
ASMM9PARTA016050	2.52506	2.77722	4.18471	2.91516	3.75188	3.94417	3.70172	3.86353	ENSMUST00000144922	Gm12296	antisense overlap
ASMM9PARTA047599	9.67535	9.04491	9.19951	8.3405	5.62096	5.93322	6.05139	6.7167	uc007van.1	AK019031	antisense overlap
ASMM9PARTA046506	2.46556	2.70897	3.7293	2.83417	3.90035	2.73029	3.8533	5.03494	uc007hyk.1	mKIAA4192	sense overlap
ASMM9PARTA016364	14.0077	13.6436	13.7771	13.3947	11.9709	13.4806	12.1987	12.7138	ENSMUST00000146593	Gm15843	antisense overlap
ASMM9PARTA018738	2.27682	2.91605	3.97965	3.05985	3.53626	2.94054	4.18156	4.12455	ENSMUST00000162839	Setd1b	intergenic
ASMM9PARTA014402	5.5622	4.6229	4.79003	4.28179	6.14498	6.52896	5.26052	6.2626	ENSMUST00000128125	Gm10658	antisense overlap
ASMM9PARTA014402	5.5622	4.6229	4.79003	4.28179	6.14498	6.52896	5.26052	6.2626	ENSMUST00000128125	Gm10658	bidirectional
ASMM9PARTA047180	9.44202	10.1109	9.10962	11.095	10.6902	10.7449	11.7612	9.15405	uc007kwu.1	DQ712556	sense overlap
ASMM9PARTA009804	2.52537	3.25029	3.50501	2.80541	4.92351	3.76989	3.75913	4.2602	ENSMUST00000062640	Gm4798	intergenic
ASMM9PARTA048879	3.16097	4.55258	4.23682	2.85562	4.59792	4.78346	4.59111	4.84053	uc008moo.1	Ankrd5	sense overlap
MM9LINCRNAEXON11592+_P1	2.57095	3.82071	3.51092	2.69106	3.84102	3.46309	3.83991	3.4875	MM9LINCRNAEXON11592+	mouselincRNA0418	intergenic
ASMM9PARTA046252	2.50991	3.71675	3.37317	2.83744	5.09479	3.42786	3.69096	3.96718	uc007ens.1	AK043723	antisense overlap
ASMM9PARTA046252	2.50991	3.71675	3.37317	2.83744	5.09479	3.42786	3.69096	3.96718	uc007ens.1	AK043723	antisense overlap
MM9LINCRNAEXON10677-_P1	4.00697	4.23584	3.32931	2.94474	5.11664	4.44631	3.69861	3.8569	MM9LINCRNAEXON10677-	mouselincRNA1108	intergenic
mouselincRNA0480+_P1	5.47462	5.57867	4.09158	5.65661	4.57893	4.27066	4.66483	3.92975	mouselincRNA0480+	mouselincRNA0480	intergenic
ASMM9PARTA002041	2.76055	3.48513	3.36441	3.57722	3.76745	3.07918	3.88665	3.57755	AK030200		intergenic
ASMM9PARTA050860	8.23797	6.71954	6.69071	5.91929	6.89906	5.59948	6.10941	8.87206	uc009fmd.1	Trappc6a	bidirectional
ASMM9PARTA050860	8.23797	6.71954	6.69071	5.91929	6.89906	5.59948	6.10941	8.87206	uc009fmd.1	Trappc6a	sense overlap
ASMM9PARTA015696	5.49239	5.42507	6.18019	5.93878	5.54147	5.84857	6.15382	5.91088	ENSMUST00000141168	Gm16156	antisense overlap
ASMM9PARTA015696	5.49239	5.42507	6.18019	5.93878	5.54147	5.84857	6.15382	5.91088	ENSMUST00000141168	Gm16156	antisense overlap
ASMM9PARTA015696	5.49239	5.42507	6.18019	5.93878	5.54147	5.84857	6.15382	5.91088	ENSMUST00000141168	Gm16156	antisense overlap
ASMM9PARTA015696	5.49239	5.42507	6.18019	5.93878	5.54147	5.84857	6.15382	5.91088	ENSMUST00000141168	Gm16156	bidirectional
ASMM9PARTA015131	3.69293	4.69123	4.09091	5.03512	4.5253	4.19973	4.75824	4.18485	ENSMUST00000136879	Gm13561	antisense overlap
ASMM9PARTA015131	3.69293	4.69123	4.09091	5.03512	4.5253	4.19973	4.75824	4.18485	ENSMUST00000136879	Gm13561	antisense overlap
ASMM9PARTA004821	4.79857	5.53461	6.13751	6.50794	6.12407	6.24725	6.27198	5.18554	AK079014		intergenic
ASMM9PARTA017476	2.8253	3.5127	3.17911	3.66041	3.61626	2.53084	3.90936	3.677	ENSMUST00000153523	1300015D01Rik	intergenic
ASMM9PARTA005589	3.85892	4.47003	4.22801	7.55907	4.70025	2.99646	5.06257	3.44817	AK085126		intergenic
ASMM9PARTA015677	3.18303	3.64255	3.42817	4.01285	3.75448	3.60545	4.07255	3.38315	ENSMUST00000139530	1700007J10Rik	antisense overlap
ASMM9PARTA015677	3.18303	3.64255	3.42817	4.01285	3.75448	3.60545	4.07255	3.38315	ENSMUST00000139530	1700007J10Rik	antisense overlap
ASMM9PARTA049851	11.7006	11.3054	11.423	11.7457	11.6907	11.8819	11.2156	11.6032	uc008xke.1	AK076709	intergenic
ASMM9PARTA047454	3.33237	3.61111	3.55804	4.40826	3.82758	3.2935	4.24224	3.92545	uc007rlu.1	AK089519	intergenic
ASMM9PARTA010193	8.61296	9.00913	8.78993	7.56892	8.38385	8.2451	8.29253	7.6544	ENSMUST00000098955	Gm16589	intergenic
ASMM9PARTA049444	9.45244	9.97476	11.7596	11.7171	12.0496	13.0921	13.3155	11.6022	uc008opf.1	Pag1	sense overlap
ASMM9PARTA049444	9.45244	9.97476	11.7596	11.7171	12.0496	13.0921	13.3155	11.6022	uc008opf.1	Pag1	sense overlap
ASMM9PARTA010619	3.36428	3.82401	6.47794	3.93387	4.40588	4.42476	4.44512	6.18481	ENSMUST00000117285	Gm12635	intergenic
MM9LINCRNAEXON10741-_P1	4.71237	5.72576	4.90335	5.83034	5.05293	4.90196	5.4988	5.70724	MM9LINCRNAEXON10741-	mouselincRNA1136	intergenic
ASMM9PARTA049723	3.79058	6.97267	4.01223	3.48061	4.16543	2.93389	5.49192	4.32618	uc008vss.1	AK017111	antisense overlap
ASMM9PARTA007519	3.70902	4.36073	3.90278	4.63905	3.99151	3.70939	4.49117	3.97561	AK149720		intergenic
ASMM9PARTA004364	3.22494	3.68254	3.39163	3.59134	3.43232	3.20884	3.90319	3.41194	AK052853		antisense overlap
ASMM9PARTA001085	3.64924	4.15737	3.80407	4.25836	3.82297	3.88189	4.31241	3.73973	AK016038		antisense overlap
ASMM9PARTA001085	3.64924	4.15737	3.80407	4.25836	3.82297	3.88189	4.31241	3.73973	AK016038		antisense overlap
ASMM9PARTA001085	3.64924	4.15737	3.80407	4.25836	3.82297	3.88189	4.31241	3.73973	AK016038		antisense overlap
ASMM9PARTA014585	3.22551	4.70021	3.35013	2.78245	3.29555	2.68137	3.93787	3.22472	ENSMUST00000129983	Gm8093	intergenic
ASMM9PARTA004295	3.22934	3.9249	3.33557	3.43429	3.27728	2.93232	3.87674	3.15417	AK051857		antisense overlap
ASMM9PARTA009911	3.53118	3.53973	3.57248	4.16941	3.49299	3.50194	4.0917	3.51341	ENSMUST00000069427	4933401B06Rik	intergenic
ASMM9PARTA005770	5.28716	6.03782	5.5912	6.66302	5.59477	5.03842	7.92039	5.75076	AK087086		intergenic
ASMM9PARTA048430	12.4289	12.9951	12.4573	12.2814	12.2921	12.1736	12.0759	11.6893	uc008ahe.1	AK045744	intergenic
ASMM9PARTA009250	6.70248	7.1016	7.31754	7.24873	6.39074	7.45084	5.73439	5.53458	BC052788		antisense overlap
ASMM9PARTA015497	4.37318	4.97924	4.11634	4.83637	4.76142	4.51587	4.70935	4.51026	ENSMUST00000137000	Gm15927	bidirectional
ASMM9PARTA011899	8.10704	7.93521	7.71006	7.56079	8.67035	8.20783	7.70626	7.99659	ENSMUST00000120117	Gm13181	intergenic
ASMM9PARTA047710	4.46015	4.73684	3.72677	5.42208	8.80199	5.50462	4.36783	4.98275	uc007vaz.1	AK047660	antisense overlap
ASMM9PARTA051374	3.31155	2.86613	2.72562	2.99967	4.33614	4.31108	3.59076	2.99924	uc009pbq.1	Rnf26	antisense overlap
ASMM9PARTA051374	3.31155	2.86613	2.72562	2.99967	4.33614	4.31108	3.59076	2.99924	uc009pbq.1	Rnf26	antisense overlap
ASMM9PARTA051374	3.31155	2.86613	2.72562	2.99967	4.33614	4.31108	3.59076	2.99924	uc009pbq.1	Rnf26	antisense overlap
ASMM9PARTA051374	3.31155	2.86613	2.72562	2.99967	4.33614	4.31108	3.59076	2.99924	uc009pbq.1	Rnf26	sense overlap
ASMM9PARTA051374	3.31155	2.86613	2.72562	2.99967	4.33614	4.31108	3.59076	2.99924	uc009pbq.1	Rnf26	antisense overlap
ASMM9PARTA051374	3.31155	2.86613	2.72562	2.99967	4.33614	4.31108	3.59076	2.99924	uc009pbq.1	Rnf26	antisense overlap
ASMM9PARTA051374	3.31155	2.86613	2.72562	2.99967	4.33614	4.31108	3.59076	2.99924	uc009pbq.1	Rnf26	antisense overlap
ASMM9PARTA051374	3.31155	2.86613	2.72562	2.99967	4.33614	4.31108	3.59076	2.99924	uc009pbq.1	Rnf26	antisense overlap
MM9LINCRNAEXON10746+_P1	4.58865	4.53373	4.34316	4.39426	4.16792	4.18903	3.99004	3.881	MM9LINCRNAEXON10746+	mouselincRNA1136	intergenic
ASMM9PARTA003918	3.60573	6.63673	2.60598	2.84833	5.82161	2.74287	3.8477	2.71856	AK047306		intergenic
CUST_922_PI426073487	7.0714	8.22116	6.04927	6.66787	6.7035	6.18648	6.9685	6.44864	uc.443-	uc.443	antisense overlap
CUST_922_PI426073487	7.0714	8.22116	6.04927	6.66787	6.7035	6.18648	6.9685	6.44864	uc.443-	uc.443	antisense overlap
ASMM9PARTA001614	9.20387	9.91664	8.95943	10.338	10.8438	10.5684	9.89531	8.4605	AK020029		intergenic
MM9LINCRNAEXON11043-_P1	3.33438	2.84916	3.81833	5.32448	4.46326	2.87008	3.29784	3.07817	MM9LINCRNAEXON11043-		bidirectional
ASMM9PARTA051577	7.77093	6.93293	8.03479	7.79829	7.24638	6.77694	6.66943	8.3559	uc009rol.1	Kpc1	antisense overlap
ASMM9PARTA051577	7.77093	6.93293	8.03479	7.79829	7.24638	6.77694	6.66943	8.3559	uc009rol.1	Kpc1	sense overlap
ASMM9PARTA013507	6.24416	5.29653	6.34433	5.13175	5.69565	5.43563	5.38371	7.42261	ENSMUST00000122376	Gm11452	intergenic
BB732171_P1	3.07945	2.79807	3.77459	3.47409	3.84017	3.3268	3.6157	4.20889	BB732171	humanlincRNA2176	intergenic
ASMM9PARTA011368	12.0763	11.8287	11.5555	11.7559	10.5367	11.4946	10.3839	11.6567	ENSMUST00000119203	Gm5759	intergenic
ASMM9PARTA017720	8.90332	7.34131	7.49806	6.30899	6.94848	7.47524	7.76657	9.48811	ENSMUST00000155349	Gm13012	antisense overlap
ASMM9PARTA000425	2.87841	3.19646	3.71777	2.91113	3.80411	3.54826	3.67095	3.89602	AK007229		intergenic
CJ181897_P1	5.02611	2.96644	4.20567	3.09167	3.73889	4.84244	3.60675	4.83908	CJ181897	humanlincRNA1447	bidirectional
ASMM9PARTA004176	3.61937	3.55288	3.8961	3.70929	5.54734	3.57952	3.13858	3.54961	AK050218		antisense overlap
CUST_211_PI426073487	2.68651	3.46574	3.61018	2.95666	3.71349	2.84271	3.62159	3.73333	uc.213+	uc.213	antisense overlap
CUST_211_PI426073487	2.68651	3.46574	3.61018	2.95666	3.71349	2.84271	3.62159	3.73333	uc.213+	uc.213	antisense overlap
ASMM9PARTA001080	7.52097	5.45289	7.07458	5.55745	5.24095	7.74552	8.53705	7.68195	AK016022		intergenic
ASMM9PARTA011726	9.75071	9.14449	8.84428	9.03362	8.74362	9.14924	8.50726	8.82055	ENSMUST00000119777	Gm12848	intergenic
ASMM9PARTA014682	2.54609	2.74536	3.66006	2.87876	3.79723	3.45286	3.73574	4.08899	ENSMUST00000129579	Gm13206	intergenic
ASMM9PARTA002301	4.68704	4.83222	5.38205	3.92014	4.324	5.05484	4.26953	4.9532	AK033619		intergenic
ASMM9PARTA013902	9.60703	9.27088	8.31162	8.85899	7.41434	8.85687	9.35804	8.21776	ENSMUST00000122420	Gm8577	intergenic
ASMM9PARTA048216	8.54628	8.62753	8.36162	8.1548	7.25706	8.30214	8.55659	8.46843	uc008aem.1	BC040266	sense overlap
ASMM9PARTA015944	4.29746	2.82262	3.67647	2.94345	3.8577	5.32748	3.80361	3.91708	ENSMUST00000139704	Gm11731	intergenic
ASMM9PARTA004528	7.28178	6.97938	9.00714	8.7568	13.1115	12.701	14.0021	13.1484	AK054386		intergenic
ASMM9PARTA014560	5.05567	4.52373	4.06379	4.4702	5.26968	5.02614	4.27805	4.76007	ENSMUST00000131133	Gm12354	intergenic
ASMM9PARTA016479	2.93761	3.07642	4.03447	3.51645	5.37586	5.42461	4.29247	4.59631	ENSMUST00000144981	4930594O21Rik	intergenic
ASMM9PARTA010005	12.2227	12.2487	11.2784	11.0938	12.7223	12.9375	14.551	13.7344	ENSMUST00000101630	Gm7603	intergenic
MM9LINCRNAEXON10151-_P1	8.57813	8.80262	9.07421	8.638	9.03582	8.95681	7.85071	7.81842	MM9LINCRNAEXON10151-		intergenic
ASMM9PARTA005670	5.92257	5.79428	4.16226	4.46991	5.8324	5.82798	4.81033	4.99746	AK085581		bidirectional
ASMM9PARTA004592	5.58158	5.76953	4.26665	3.16527	4.72917	5.4012	4.73942	5.56771	AK076564		antisense overlap
ASMM9PARTA004592	5.58158	5.76953	4.26665	3.16527	4.72917	5.4012	4.73942	5.56771	AK076564		antisense overlap
MM9LINCRNAEXON10271-_P1	6.75721	6.61027	5.65468	5.92175	6.68098	6.68714	6.38903	6.05241	MM9LINCRNAEXON10271-	mouselincRNA1492	intergenic
ASMM9PARTA002941	3.58115	3.29662	3.68847	3.44794	3.17317	3.32239	4.9792	3.96179	AK039484		intergenic
ASMM9PARTA051588	5.37154	5.83063	5.65065	4.62957	4.27489	5.72897	7.41739	6.24935	uc009usf.1	AK141015	intergenic
mouselincRNA0076-_P1	2.15955	3.38587	2.82998	3.35895	5.05483	3.22824	4.88717	3.44347	mouselincRNA0076-	mouselincRNA0076	intergenic
ASMM9PARTA000743	7.76147	7.65306	6.64247	7.03504	6.92555	7.39395	8.03769	7.05561	AK014120		bidirectional
ASMM9PARTA000743	7.76147	7.65306	6.64247	7.03504	6.92555	7.39395	8.03769	7.05561	AK014120		antisense overlap
ASMM9PARTA009796	4.02196	5.22469	5.90994	5.63969	4.48844	3.67649	5.12195	4.6798	ENSMUST00000099440	1810034E14Rik	bidirectional
ASMM9PARTA009796	4.02196	5.22469	5.90994	5.63969	4.48844	3.67649	5.12195	4.6798	ENSMUST00000099440	1810034E14Rik	antisense overlap
ASMM9PARTA017042	7.60836	5.96997	5.3534	4.90451	6.15561	4.61215	5.29527	8.42478	ENSMUST00000148705	Gm14167	bidirectional
ASMM9PARTA010681	15.9169	15.7715	15.9024	15.8616	15.3871	15.7751	14.9806	15.4606	ENSMUST00000117240	Gm11989	intergenic
ASMM9PARTA046318	10.7889	10.4853	11.1622	10.5489	10.4099	10.0168	10.9926	12.6715	uc007ein.1	AK084809	bidirectional
mouselincRNA0544+_P1	6.78559	5.72767	4.83487	5.98998	4.66693	5.02574	5.45112	5.74665	mouselincRNA0544+	mouselincRNA0544	intergenic
ASMM9PARTA047225	6.78278	7.26256	9.18639	7.18687	6.08369	6.73425	7.18967	6.47325	uc007odx.1	Numb	sense overlap
ASMM9PARTA047225	6.78278	7.26256	9.18639	7.18687	6.08369	6.73425	7.18967	6.47325	uc007odx.1	Numb	sense overlap
ASMM9PARTA049328	3.00205	4.49813	3.43197	3.68334	3.91409	3.03787	4.16637	3.45757	uc008lra.1	AK012325	intergenic
ASMM9PARTA002780	12.7908	12.4442	11.5848	11.7196	13.8504	13.5144	12.1879	12.7146	AK038070		intergenic
ASMM9PARTA048848	7.29077	7.29562	5.43649	7.8021	8.15372	8.5153	8.43757	5.73612	uc008mcn.1	Dutp	sense overlap
ASMM9PARTA048848	7.29077	7.29562	5.43649	7.8021	8.15372	8.5153	8.43757	5.73612	uc008mcn.1	Dutp	sense overlap
CK619885_P1	6.50993	6.26169	4.03057	6.43702	6.46187	4.96161	5.98153	5.67265	CK619885	mouselincRNA0415	intergenic
ASMM9PARTA047922	4.91797	4.82006	4.24744	4.15784	5.06896	4.04106	5.80711	4.69971	uc007vth.1	Atad2	sense overlap
ASMM9PARTA007636	4.79865	4.49204	2.93089	3.55179	3.34911	2.77782	3.63085	3.23526	AK155586		intergenic
CD770606_P1	5.0008	4.93302	5.69551	5.5714	4.10559	4.76207	5.09981	4.91273	CD770606	humanlincRNA2082	intergenic
ASMM9PARTA005397	4.5532	4.93264	8.67377	7.3671	6.03072	7.09905	4.22538	3.41213	AK082906		intergenic
ASMM9PARTA012813	2.57582	2.90592	4.38593	3.77147	3.13542	2.93097	4.27749	3.84204	ENSMUST00000121250	Gm12978	intergenic
ASMM9PARTA009774	15.331	14.8317	13.5068	14.0412	14.5869	14.5948	13.6449	12.3075	ENSMUST00000064897	Gm9892	intergenic
CJ058094_P1	4.8432	4.19114	5.03147	3.85178	4.08428	4.50933	5.12212	5.78486	CJ058094	mouselincRNA1482	antisense overlap
CJ058094_P1	4.8432	4.19114	5.03147	3.85178	4.08428	4.50933	5.12212	5.78486	CJ058094	mouselincRNA1482	sense overlap
CJ058094_P1	4.8432	4.19114	5.03147	3.85178	4.08428	4.50933	5.12212	5.78486	CJ058094	mouselincRNA1482	antisense overlap
ASMM9PARTA048048	3.951	4.67698	4.13049	4.75885	4.26502	4.03093	4.71514	4.58711	uc007zbn.1	Sema5b	sense overlap
ASMM9PARTA013368	2.9824	3.03082	3.18202	3.9469	3.31229	2.65992	3.82443	3.35575	ENSMUST00000122338	Olfr1027-ps1	intergenic
ASMM9PARTA005223	6.39292	5.85847	4.75196	6.4238	4.81541	5.39788	6.25879	5.85676	AK082290		intergenic
ASMM9PARTA002387	5.9585	6.15023	5.64195	6.10514	5.94577	5.54313	5.33773	5.88685	AK034252		intergenic
ASMM9PARTA050225	4.22512	4.01265	3.12534	2.9066	3.16865	3.29109	3.96952	3.71282	uc009abd.1	AK006082	intergenic
ASMM9PARTA012572	3.61372	3.95221	3.14197	3.57757	4.39311	2.81304	3.67854	3.93627	ENSMUST00000120245	Gm13323	intergenic
ASMM9PARTA051617	3.02092	2.80178	3.15274	2.9411	3.13877	3.21725	5.70241	5.10135	uc009qpm.1	AK039014	bidirectional
ASMM9PARTA006415	7.51467	7.43466	8.41648	9.17553	6.74229	7.08033	9.44565	8.6688	AK134627		intergenic
MM9LINCRNAEXON12069-_P1	6.84011	5.52854	6.52603	5.87718	3.52027	3.97086	4.02672	4.64445	MM9LINCRNAEXON12069-	mouselincRNA0095	intergenic
ASMM9PARTA046715	8.89547	8.64994	8.63049	9.12638	9.05403	9.33004	8.78667	8.82125	uc007hxv.1	BC019819	antisense overlap
ASMM9PARTA046715	8.89547	8.64994	8.63049	9.12638	9.05403	9.33004	8.78667	8.82125	uc007hxv.1	BC019819	antisense overlap
ASMM9PARTA046715	8.89547	8.64994	8.63049	9.12638	9.05403	9.33004	8.78667	8.82125	uc007hxv.1	BC019819	antisense overlap
ASMM9PARTA008018	9.26603	9.95495	9.81829	10.3199	9.67654	9.80105	10.4117	9.14653	AK145210		intergenic
ASMM9PARTA016452	3.0026	2.95903	3.04394	3.09921	4.36583	3.43123	4.28096	4.27106	ENSMUST00000145487	Gm16738	antisense overlap
ASMM9PARTA016872	5.56054	5.05471	5.26837	5.45756	4.8962	5.11227	5.18641	4.93291	ENSMUST00000147728	Pla2g2a	antisense overlap
ASMM9PARTA016872	5.56054	5.05471	5.26837	5.45756	4.8962	5.11227	5.18641	4.93291	ENSMUST00000147728	Pla2g2a	sense overlap
ASMM9PARTA019517	5.08571	6.0131	5.10017	5.98662	5.01943	5.36599	5.56177	5.58613	ENSMUST00000171491	Gm11059	intergenic
ASMM9PARTA003839	6.49753	5.86595	6.5368	7.05234	6.08683	7.53813	8.08574	5.99381	AK046606		antisense overlap
ASMM9PARTA047932	5.93059	5.77433	4.2955	4.70044	4.04609	3.5662	4.1219	4.07495	uc007xhm.1	AK135804	intergenic
ASMM9PARTA044994	8.70449	9.27526	9.35287	9.27173	8.69646	8.83857	8.37723	8.80045	NR_015512	4933406K04Rik	intergenic
CUST_789_PI426073487	7.19708	7.63683	7.14822	7.42324	6.68134	6.72689	6.50461	7.38868	uc.310-	uc.310	antisense overlap
mouselincRNA1400-_P1	4.03249	4.19032	3.92801	4.67717	3.85859	3.97407	4.48189	3.99919	mouselincRNA1400-	mouselincRNA1400	intergenic
ASMM9PARTA016080	6.47331	7.13338	6.61657	6.26739	11.3199	10.3031	9.74148	9.92697	ENSMUST00000143564	5830418P13Rik	antisense overlap
ASMM9PARTA011685	14.079	13.9279	12.5169	13.2462	14.0289	14.2948	13.0498	12.399	ENSMUST00000119355	Gm13252	sense overlap
ASMM9PARTA011685	14.079	13.9279	12.5169	13.2462	14.0289	14.2948	13.0498	12.399	ENSMUST00000119355	Gm13252	sense overlap
ASMM9PARTA046390	3.59124	4.07922	3.37761	3.52944	3.35092	3.06328	4.0092	3.53851	uc007etr.1	mD53	sense overlap
ASMM9PARTA048900	3.79801	3.47645	3.55329	3.63151	4.68036	4.86927	4.19734	4.27147	uc008gfc.1	Sssca1	sense overlap
ASMM9PARTA048900	3.79801	3.47645	3.55329	3.63151	4.68036	4.86927	4.19734	4.27147	uc008gfc.1	Sssca1	sense overlap
ASMM9PARTA048900	3.79801	3.47645	3.55329	3.63151	4.68036	4.86927	4.19734	4.27147	uc008gfc.1	Sssca1	sense overlap
MM9LINCRNAEXON11396+_P1	4.3102	4.65811	4.03789	4.63281	4.06446	4.31342	4.62462	4.28904	MM9LINCRNAEXON11396+		intergenic
ASMM9PARTA008740	7.43479	8.02144	7.79391	8.49496	8.16729	7.89224	7.99689	7.201	AK157377		intergenic
ASMM9PARTA013717	3.3364	2.83807	4.64317	5.05333	3.00729	3.09127	3.68746	2.90554	ENSMUST00000122968	Gm15848	antisense overlap
ASMM9PARTA013717	3.3364	2.83807	4.64317	5.05333	3.00729	3.09127	3.68746	2.90554	ENSMUST00000122968	Gm15848	antisense overlap
ASMM9PARTA048352	3.56636	4.35257	3.00906	2.78916	3.18918	3.03624	3.89235	3.10371	uc007zwh.1	AK013372	intergenic
ASMM9PARTA050138	5.5844	5.40869	3.49505	4.16711	3.69058	3.57373	4.30187	3.96138	uc008xkk.1	AK079034	bidirectional
ASMM9PARTA050138	5.5844	5.40869	3.49505	4.16711	3.69058	3.57373	4.30187	3.96138	uc008xkk.1	AK079034	bidirectional
ASMM9PARTA009167	5.43879	5.19725	4.15491	5.21245	4.37442	4.94809	4.93102	4.67065	AK161360		antisense overlap
ASMM9PARTA016736	17.2003	16.7675	16.7695	16.7907	16.9228	16.7518	16.1163	16.4924	ENSMUST00000146791	Gm12091	intergenic
ASMM9PARTA018924	5.45491	4.99288	5.32392	4.32812	5.70393	5.60284	4.74735	5.4901	ENSMUST00000167654	Gm10804	intergenic
ASMM9PARTA008280	5.45216	3.99796	3.64863	3.73003	5.98238	5.16564	3.43514	4.455	AK157495		antisense overlap
ASMM9PARTA008280	5.45216	3.99796	3.64863	3.73003	5.98238	5.16564	3.43514	4.455	AK157495		antisense overlap
ASMM9PARTA008280	5.45216	3.99796	3.64863	3.73003	5.98238	5.16564	3.43514	4.455	AK157495		antisense overlap
ASMM9PARTA049831	7.3203	7.28468	7.35429	7.43776	4.71868	5.7667	7.07226	5.97486	uc008shs.1	AK139295	bidirectional
ASMM9PARTA049831	7.3203	7.28468	7.35429	7.43776	4.71868	5.7667	7.07226	5.97486	uc008shs.1	AK139295	bidirectional
ASMM9PARTA049831	7.3203	7.28468	7.35429	7.43776	4.71868	5.7667	7.07226	5.97486	uc008shs.1	AK139295	bidirectional
ASMM9PARTA002727	7.33344	6.83193	6.98507	6.34719	7.65155	8.03581	6.82134	7.28388	AK037430		intergenic
ASMM9PARTA049054	3.94999	3.39148	3.62179	3.6035	4.95373	4.26419	3.72867	4.19688	uc008iko.1	AK138658	antisense overlap
ASMM9PARTA009178	4.16071	4.32793	4.92342	4.1534	5.71839	6.20301	5.46272	5.04377	BB110294		intergenic
CUST_469_PI426073487	12.4651	12.7141	12.7746	12.5266	12.7666	13.6973	13.7532	12.5693	uc.471+	uc.471	sense overlap
ASMM9PARTA047358	3.7315	4.7666	4.46887	3.45026	4.04009	3.97333	3.95599	3.78018	uc007mzr.1	AK050516	antisense overlap
ASMM9PARTA047358	3.7315	4.7666	4.46887	3.45026	4.04009	3.97333	3.95599	3.78018	uc007mzr.1	AK050516	antisense overlap
ASMM9PARTA012883	12.4988	12.2181	12.0488	11.9821	10.1643	11.7826	10.2066	10.013	ENSMUST00000121588	Gm12706	antisense overlap
ASMM9PARTA046256	3.79192	3.62765	4.15984	3.23995	3.55983	4.28423	5.4662	4.70777	NR_033628	AA474331	intergenic
ASMM9PARTA016967	2.58346	3.96547	3.67513	2.84718	3.80384	2.94491	3.74137	3.53444	ENSMUST00000148215	Gm15318	antisense overlap
ASMM9PARTA011606	13.7157	13.4118	13.2067	13.3462	12.1926	13.3582	12.4054	12.3404	ENSMUST00000119091	Gm8087	intergenic
ASMM9PARTA002641	6.00231	6.36631	4.94733	4.08769	3.62344	3.16876	5.79212	5.60768	AK036481		intergenic
ASMM9PARTA049102	2.95104	3.07957	4.27767	3.2498	4.4457	3.41859	4.38875	6.23623	uc008mla.1	2310035K24Rik	sense overlap
ASMM9PARTA012352	3.79669	2.91815	3.45145	4.58956	4.44476	3.32359	3.61803	3.78465	ENSMUST00000120391	Gm13506	intergenic
ASMM9PARTA018292	3.03771	3.03251	4.67834	4.84958	4.87131	4.70204	4.35193	4.49333	ENSMUST00000161511	1700006J14Rik	antisense overlap
ASMM9PARTA004525	5.75024	5.46581	4.31254	4.17095	5.90401	5.97925	4.94597	5.72267	AK054367		antisense overlap
ASMM9PARTA012490	11.01	11.2051	10.8367	10.985	11.5748	11.6901	11.0094	9.82567	ENSMUST00000120793	3110067C02Rik	intergenic
mouselincRNA0238+_P1	3.82627	3.24316	3.53795	2.84056	3.91259	4.16715	3.89112	4.58746	mouselincRNA0238+	mouselincRNA0238	intergenic
ASMM9PARTA049642	2.66902	3.06693	3.5482	3.72253	4.14885	3.5244	3.83889	3.63899	uc008sxl.1	AY512912	intergenic
ASMM9PARTA004380	8.23029	7.35225	8.00925	7.31003	8.09815	8.39155	8.16576	8.83734	AK052994		intergenic
ASMM9PARTA049419	11.9232	12.2788	11.7412	11.7926	11.3247	11.9989	12.2469	10.941	uc008owe.1	AK018164	sense overlap
ASMM9PARTA013039	2.57141	3.68659	3.42116	2.67151	3.8279	4.01026	3.85922	3.05137	ENSMUST00000121363	Gm14761	intergenic
ASMM9PARTA010446	6.75782	7.31778	6.96085	6.31031	6.34436	6.48645	6.82805	6.5571	ENSMUST00000117234	Gm14400	intergenic
MM9LINCRNAEXON10865-_P1	7.57062	8.54208	8.65928	8.61653	8.67914	8.53665	8.5101	6.85761	MM9LINCRNAEXON10865-	mouselincRNA1009	intergenic
ASMM9PARTA049442	5.70229	6.47571	4.71534	5.11724	6.96739	5.66933	5.21031	6.58883	uc008oga.1	LOC100043381	sense overlap
ASMM9PARTA049442	5.70229	6.47571	4.71534	5.11724	6.96739	5.66933	5.21031	6.58883	uc008oga.1	LOC100043381	antisense overlap
ASMM9PARTA049442	5.70229	6.47571	4.71534	5.11724	6.96739	5.66933	5.21031	6.58883	uc008oga.1	LOC100043381	antisense overlap
ASMM9PARTA049442	5.70229	6.47571	4.71534	5.11724	6.96739	5.66933	5.21031	6.58883	uc008oga.1	LOC100043381	antisense overlap
ASMM9PARTA049442	5.70229	6.47571	4.71534	5.11724	6.96739	5.66933	5.21031	6.58883	uc008oga.1	LOC100043381	sense overlap
ASMM9PARTA049442	5.70229	6.47571	4.71534	5.11724	6.96739	5.66933	5.21031	6.58883	uc008oga.1	LOC100043381	sense overlap
ASMM9PARTA049442	5.70229	6.47571	4.71534	5.11724	6.96739	5.66933	5.21031	6.58883	uc008oga.1	LOC100043381	sense overlap
ASMM9PARTA049442	5.70229	6.47571	4.71534	5.11724	6.96739	5.66933	5.21031	6.58883	uc008oga.1	LOC100043381	antisense overlap
MM9LINCRNAEXON11331-_P1	10.8605	11.4841	11.1671	11.7871	10.7026	11.0592	10.3677	8.37771	MM9LINCRNAEXON11331-		intergenic
ASMM9PARTA014297	4.46309	4.42455	3.76458	4.51396	4.17966	3.97436	4.3118	4.31	ENSMUST00000126427	Gm15869	sense overlap
ASMM9PARTA011566	2.49391	3.59608	3.0944	2.73188	3.54788	2.61933	3.71481	3.54419	ENSMUST00000119022	Gm12053	intergenic
ASMM9PARTA048200	6.66471	6.4447	6.04946	6.43448	4.90129	5.4984	6.07695	5.4793	uc007xer.1	AK006138	intergenic
ASMM9PARTA002063	5.75516	6.46135	7.66651	7.73783	6.25451	6.93554	7.30297	5.65655	AK030425		intergenic
ASMM9PARTA005897	2.82578	3.71392	4.24566	4.37841	3.78826	3.03713	3.98674	3.66763	AK087845		intergenic
BI661822_P1	3.08704	3.50609	5.07852	4.2632	3.90961	4.61189	4.12594	3.87881	BI661822	humanlincRNA0201	intergenic
ASMM9PARTA004313	3.17977	4.40552	3.55878	3.78119	4.00147	4.09429	4.50851	3.31458	AK052173		intergenic
ASMM9PARTA007669	3.80984	4.62794	4.13199	4.96182	4.53426	4.18287	4.79226	4.68188	AK146532		intergenic
ASMM9PARTA013873	15.2812	15.3248	15.5409	15.2848	15.5312	15.6398	16.0015	15.2605	ENSMUST00000122948	Gm13431	intergenic
ASMM9PARTA045345	2.89283	3.08444	3.14404	3.65128	3.48944	2.94245	3.83251	3.56202	NR_015539	9630013A20Rik	antisense overlap
ASMM9PARTA045323	11.411	11.2283	11.7651	11.2079	11.1054	10.9339	11.688	12.2755	NR_028418	Tmem179b	sense overlap
ASMM9PARTA045323	11.411	11.2283	11.7651	11.2079	11.1054	10.9339	11.688	12.2755	NR_028418	Tmem179b	sense overlap
ASMM9PARTA045323	11.411	11.2283	11.7651	11.2079	11.1054	10.9339	11.688	12.2755	NR_028418	Tmem179b	sense overlap
ASMM9PARTA050522	11.2237	11.3405	12.1595	10.798	11.8465	11.0767	13.4677	14.3218	uc009bpv.1	TCR-beta chain	intergenic
ASMM9PARTA015578	3.16508	5.64548	3.38794	2.5777	3.66407	2.47696	4.16403	3.43604	ENSMUST00000138684	Gm15839	bidirectional
ASMM9PARTA051418	7.7139	8.54534	8.10446	8.11558	3.79035	4.244	5.08772	3.06418	uc009oqn.1	BC061253	intergenic
ASMM9PARTA004027	3.46799	4.6957	6.09682	4.80911	3.95924	3.89908	5.99167	5.7243	AK048173		sense overlap
ASMM9PARTA048058	5.36816	6.03072	7.0693	6.98296	6.3388	5.67753	6.9297	4.98193	uc007vdl.1	AK133228	antisense overlap
ASMM9PARTA011683	16.3977	15.8476	15.1877	14.7684	15.743	15.3088	15.7957	16.6285	ENSMUST00000119266	Gm12537	intergenic
ASMM9PARTA004651	4.853	4.10877	4.66319	3.68967	3.86411	3.93058	4.48736	4.55953	AK076901		intergenic
CUST_424_PI426073487	6.50176	6.34941	6.2066	6.47325	5.42161	5.66475	5.78525	6.40368	uc.426+	uc.426	sense overlap
ASMM9PARTA018592	3.48143	3.44476	3.33851	3.53786	3.32953	3.10316	3.87841	3.80917	ENSMUST00000162027	Gm16343	antisense overlap
ASMM9PARTA018592	3.48143	3.44476	3.33851	3.53786	3.32953	3.10316	3.87841	3.80917	ENSMUST00000162027	Gm16343	bidirectional
ASMM9PARTA018592	3.48143	3.44476	3.33851	3.53786	3.32953	3.10316	3.87841	3.80917	ENSMUST00000162027	Gm16343	antisense overlap
ASMM9PARTA018592	3.48143	3.44476	3.33851	3.53786	3.32953	3.10316	3.87841	3.80917	ENSMUST00000162027	Gm16343	antisense overlap
ASMM9PARTA016827	3.28714	3.92165	3.42495	3.66941	3.37819	2.60628	3.99602	3.73476	ENSMUST00000146751	Gm14963	bidirectional
ASMM9PARTA017842	6.21499	5.42433	4.89546	6.76695	4.83785	5.2786	5.39772	5.46803	ENSMUST00000155136	3632454L22Rik	intergenic
ASMM9PARTA012274	15.5661	15.9661	16.3047	15.9612	15.7797	15.8795	15.3403	15.158	ENSMUST00000120090	Gm14231	intergenic
ASMM9PARTA003770	3.27096	3.72467	3.2777	2.82539	3.17696	3.19374	3.80512	3.45475	AK045981		antisense overlap
ASMM9PARTA003770	3.27096	3.72467	3.2777	2.82539	3.17696	3.19374	3.80512	3.45475	AK045981		antisense overlap
ASMM9PARTA051614	3.34547	3.54722	4.04454	3.62697	3.89013	2.78953	4.13077	4.9804	X79508		bidirectional
ASMM9PARTA008318	4.00825	4.25057	3.912	4.53327	3.83493	3.76077	4.45236	4.18862	AK157537		intergenic
ASMM9PARTA048049	3.41497	3.74513	3.26923	3.42554	3.20767	2.86911	3.84646	3.41881	uc007zfz.1	AK083150	intergenic
ASMM9PARTA050189	9.60366	10.1236	10.2412	9.4323	10.2734	10.102	10.7344	10.1887	uc008zte.1	MRPS17	sense overlap
MM9LINCRNAEXON11908+_P1	5.54615	6.19524	4.16282	6.01413	5.89049	5.26116	6.68357	5.22133	MM9LINCRNAEXON11908+	mouselincRNA0173	intergenic
ASMM9PARTA005471	3.70183	4.15396	3.27945	3.57951	3.52517	2.60858	4.06924	4.07925	AK085181		intergenic
ASMM9PARTA050271	3.90322	3.62147	3.45621	4.48308	3.57121	3.47557	4.22868	3.76261	uc008wjn.1	ADAM22	sense overlap
ASMM9PARTA050271	3.90322	3.62147	3.45621	4.48308	3.57121	3.47557	4.22868	3.76261	uc008wjn.1	ADAM22	sense overlap
ASMM9PARTA050271	3.90322	3.62147	3.45621	4.48308	3.57121	3.47557	4.22868	3.76261	uc008wjn.1	ADAM22	sense overlap
ASMM9PARTA047937	10.7304	10.4493	10.4125	11.6639	10.6764	10.3132	11.46	10.4629	uc007yyw.1	AK193714	sense overlap
ASMM9PARTA047937	10.7304	10.4493	10.4125	11.6639	10.6764	10.3132	11.46	10.4629	uc007yyw.1	AK193714	sense overlap
ASMM9PARTA047937	10.7304	10.4493	10.4125	11.6639	10.6764	10.3132	11.46	10.4629	uc007yyw.1	AK193714	sense overlap
ASMM9PARTA045951	3.43779	3.60173	6.66432	6.15407	3.0019	2.90581	3.63869	2.87975	U26471		intergenic
ASMM9PARTA002767	7.32969	5.96156	6.50938	5.89964	7.57729	7.86804	6.38751	7.31854	AK037866		bidirectional
ASMM9PARTA008855	7.06052	9.80908	7.26341	6.02154	5.44483	4.8932	6.30912	5.11176	AK157601		intergenic
ASMM9PARTA049460	10.7489	10.2171	9.54827	10.1707	10.1982	9.81434	9.42739	8.92996	uc008ruf.1	Rabggtb	sense overlap
ASMM9PARTA049460	10.7489	10.2171	9.54827	10.1707	10.1982	9.81434	9.42739	8.92996	uc008ruf.1	Rabggtb	sense overlap
ASMM9PARTA049460	10.7489	10.2171	9.54827	10.1707	10.1982	9.81434	9.42739	8.92996	uc008ruf.1	Rabggtb	sense overlap
CUST_110_PI426409190	5.29396	6.3407	4.56212	4.96003	4.6008	5.22695	5.16033	3.44037	ENSMUST00000119021	Gm7438	intergenic
ASMM9PARTA016078	5.14929	4.76042	5.17297	3.85571	4.97239	5.28424	3.99361	5.44259	ENSMUST00000143291	Gm11752	antisense overlap
ASMM9PARTA045629	6.92005	6.04695	6.73509	5.62485	6.04602	6.91112	6.42802	6.90383	NR_027852	Cd40	sense overlap
ASMM9PARTA045629	6.92005	6.04695	6.73509	5.62485	6.04602	6.91112	6.42802	6.90383	NR_027852	Cd40	sense overlap
ASMM9PARTA045629	6.92005	6.04695	6.73509	5.62485	6.04602	6.91112	6.42802	6.90383	NR_027852	Cd40	sense overlap
ASMM9PARTA045629	6.92005	6.04695	6.73509	5.62485	6.04602	6.91112	6.42802	6.90383	NR_027852	Cd40	sense overlap
ASMM9PARTA019582	16.5273	15.9532	16.411	15.7264	15.2168	15.7408	15.7225	16.6896	ENSMUST00000171632	RP23-314E23.1	sense overlap
mouselincRNA1054-_P1	6.62683	5.55719	5.86544	4.87298	6.2296	6.87739	5.56511	6.86612	mouselincRNA1054-	mouselincRNA1054	intergenic
ASMM9PARTA015750	11.4405	10.7673	11.9615	10.787	11.1514	10.4558	10.9959	13.0076	ENSMUST00000139718	Tmem134	bidirectional
ASMM9PARTA015750	11.4405	10.7673	11.9615	10.787	11.1514	10.4558	10.9959	13.0076	ENSMUST00000139718	Tmem134	sense overlap
ASMM9PARTA015750	11.4405	10.7673	11.9615	10.787	11.1514	10.4558	10.9959	13.0076	ENSMUST00000139718	Tmem134	sense overlap
ASMM9PARTA006463	8.06078	8.18738	7.96735	8.25721	9.3855	9.88302	9.87154	8.91795	AK131936		intergenic
ASMM9PARTA019107	2.96198	5.512	4.10195	2.69718	4.22125	3.24273	4.1132	3.64638	ENSMUST00000165428	BX890553.1	intergenic
ASMM9PARTA000358	4.73885	4.08383	4.422	2.98796	3.94857	4.17183	4.98005	6.25351	AK006901		intergenic
ASMM9PARTA051273	3.09304	2.49317	4.30273	2.61677	5.65622	7.17998	5.20513	5.544	uc009pfk.1	BC039997	antisense overlap
ASMM9PARTA047087	9.40215	8.36007	8.71045	8.8537	9.36003	10.39	8.82588	8.97528	uc007oru.1	Foxn3	sense overlap
ASMM9PARTA005757	3.86505	4.82034	5.19591	3.31473	3.39823	3.20215	3.33539	3.17621	AK086759		intergenic
MM9LINCRNAEXON10639+_P1	2.45656	3.25535	3.54402	2.9039	3.67481	2.78625	3.6233	3.74377	MM9LINCRNAEXON10639+	mouselincRNA1245	intergenic
ASMM9PARTA019894	2.95891	3.30413	4.07204	3.52323	6.11504	5.54722	4.15536	4.59249	M71214		intergenic
ASMM9PARTA003388	4.04106	3.00774	4.37936	4.35937	4.62026	5.0163	4.65822	4.74431	AK042908		intergenic
ASMM9PARTA018732	2.70901	5.53921	5.02697	4.12185	4.1383	3.22547	4.08891	2.74211	ENSMUST00000162353	A530040E14Rik	antisense overlap
ASMM9PARTA007932	2.6377	2.62784	3.89328	2.65519	4.12725	4.55778	4.07911	4.61288	AK156389		intergenic
mouselincRNA0508-_P1	4.01816	4.55773	3.62236	3.67074	4.90595	3.73039	3.7911	3.90962	mouselincRNA0508-	mouselincRNA0508	intergenic
ASMM9PARTA045536	2.23818	3.1758	3.21303	3.33215	7.40738	3.62187	3.38192	4.29003	NR_029450	C530005A16Rik	antisense overlap
ASMM9PARTA045536	2.23818	3.1758	3.21303	3.33215	7.40738	3.62187	3.38192	4.29003	NR_029450	C530005A16Rik	antisense overlap
ASMM9PARTA013248	3.29492	4.70074	6.41172	5.38081	4.49812	4.57699	4.46523	4.14951	ENSMUST00000121747	Gm12924	antisense overlap
ASMM9PARTA013248	3.29492	4.70074	6.41172	5.38081	4.49812	4.57699	4.46523	4.14951	ENSMUST00000121747	Gm12924	antisense overlap
ASMM9PARTA049959	3.10461	3.81725	4.1509	3.51476	4.41111	4.51018	4.38001	4.58903	uc008wny.1	AK028130	sense overlap
ASMM9PARTA049959	3.10461	3.81725	4.1509	3.51476	4.41111	4.51018	4.38001	4.58903	uc008wny.1	AK028130	sense overlap
ASMM9PARTA049959	3.10461	3.81725	4.1509	3.51476	4.41111	4.51018	4.38001	4.58903	uc008wny.1	AK028130	sense overlap
ASMM9PARTA017863	5.9493	3.58615	3.57179	2.95791	6.28753	5.272	3.86334	6.99578	ENSMUST00000158256	7SK.241	sense overlap
ASMM9PARTA014802	5.05572	4.78888	4.80096	2.96214	3.85035	5.2391	4.88638	5.16882	ENSMUST00000132692	Gm13556	antisense overlap
ASMM9PARTA049385	7.35515	7.41784	7.31546	7.14185	4.22995	4.98942	4.22047	2.98184	uc008ppm.1	AK137033	antisense overlap
ASMM9PARTA002052	5.6004	5.63125	4.66565	3.64266	4.8627	5.6653	5.45248	5.29696	AK030266		intergenic
ASMM9PARTA018449	4.33478	4.40361	3.6814	2.70201	4.90379	4.36018	4.12189	5.45262	ENSMUST00000161930	Gm16114	antisense overlap
MM9LINCRNAEXON10155-_P1	7.85767	7.07309	6.61325	6.48455	7.28398	8.16299	8.3538	7.43697	MM9LINCRNAEXON10155-		intergenic
ASMM9PARTA018407	5.46323	4.85531	3.90764	3.45196	5.28327	5.21318	4.38302	5.75839	ENSMUST00000160330	Gm15508	sense overlap
ASMM9PARTA048741	7.54957	5.90233	6.97284	5.22695	6.61455	6.20233	7.00261	9.24296	uc008jzq.1	Gorasp2	sense overlap
ASMM9PARTA011420	7.86301	10.195	8.33017	6.85473	7.97525	6.33607	6.36384	6.25056	ENSMUST00000118620	Gm14654	intergenic
ASMM9PARTA018626	3.30641	4.66742	5.57169	6.93454	4.57533	3.80548	4.70969	3.16301	ENSMUST00000162407	Gm16538	bidirectional
ASMM9PARTA018626	3.30641	4.66742	5.57169	6.93454	4.57533	3.80548	4.70969	3.16301	ENSMUST00000162407	Gm16538	bidirectional
ASMM9PARTA018626	3.30641	4.66742	5.57169	6.93454	4.57533	3.80548	4.70969	3.16301	ENSMUST00000162407	Gm16538	bidirectional
ASMM9PARTA018626	3.30641	4.66742	5.57169	6.93454	4.57533	3.80548	4.70969	3.16301	ENSMUST00000162407	Gm16538	antisense overlap
ASMM9PARTA018626	3.30641	4.66742	5.57169	6.93454	4.57533	3.80548	4.70969	3.16301	ENSMUST00000162407	Gm16538	antisense overlap
ASMM9PARTA018626	3.30641	4.66742	5.57169	6.93454	4.57533	3.80548	4.70969	3.16301	ENSMUST00000162407	Gm16538	bidirectional
ASMM9PARTA018626	3.30641	4.66742	5.57169	6.93454	4.57533	3.80548	4.70969	3.16301	ENSMUST00000162407	Gm16538	antisense overlap
ASMM9PARTA046243	7.21828	6.34984	4.82888	6.77489	5.99	6.47785	6.14147	5.90231	uc007cud.1	9830123M21Rik	sense overlap
ASMM9PARTA048836	6.91131	6.10466	4.19756	6.15716	6.40905	5.94963	6.04565	5.64839	uc008jbi.1	Tbc1d13	sense overlap
ASMM9PARTA009834	12.9062	13.1809	12.6819	12.3859	13.0082	13.3155	13.4135	13.0553	ENSMUST00000091987	Smt3h2-ps	intergenic
ASMM9PARTA010918	12.4364	12.5093	11.9616	11.3477	13.2926	12.9175	12.6129	12.3907	ENSMUST00000118507	Gm12722	intergenic
ASMM9PARTA011358	9.48301	8.68784	7.66808	7.44732	8.52338	8.30099	8.31657	8.804	ENSMUST00000118953	Gm13744	intergenic
ASMM9PARTA003784	6.3678	6.85434	6.84336	7.47208	8.03675	7.78395	6.49977	5.37846	AK046125		intergenic
ASMM9PARTA047851	5.75578	5.2557	5.90297	5.85703	5.68066	5.82836	6.27298	5.70209	uc007udi.1	mKIAA1721	sense overlap
ASMM9PARTA000135	2.39884	3.1479	3.79309	2.95629	4.06209	2.83914	3.48963	4.05895	AK005585		antisense overlap
ASMM9PARTA017770	4.80823	6.33201	5.16316	6.5197	5.59526	5.59788	5.84638	5.55142	ENSMUST00000158673	7SK.287	antisense overlap
ASMM9PARTA016193	4.73862	4.88688	4.85925	5.10477	4.20319	4.28971	4.51673	4.77531	ENSMUST00000141428	8030451A03Rik	antisense overlap
ASMM9PARTA047210	4.81948	5.86983	4.67542	5.93356	5.05943	4.76861	5.94097	5.72425	uc007kkm.1	NF1GRP	sense overlap
ASMM9PARTA002082	2.87646	4.10673	3.1713	2.6264	3.58814	2.73958	3.97316	3.97982	AK030721		intergenic
MM9LINCRNAEXON11690+_P1	3.28591	4.25931	3.5177	5.30251	6.27259	2.99297	4.18596	4.55656	MM9LINCRNAEXON11690+	mouselincRNA0328	intergenic
ASMM9PARTA005159	2.93986	4.86586	3.15818	3.75819	5.99016	2.58693	3.81714	4.04757	AK081820		intergenic
ASMM9PARTA006017	4.66582	6.50672	6.03544	5.33119	4.21571	4.39717	6.18708	5.30282	AK088170		bidirectional
ASMM9PARTA013099	3.01674	3.60874	3.2085	3.37966	3.47822	3.25119	3.83272	3.27772	ENSMUST00000121243	Gm11244	intergenic
humanlincRNA2356+_P1	3.06556	3.89598	3.24462	3.8591	4.99029	3.41497	3.84705	3.67117	humanlincRNA2356+	humanlincRNA2356	intergenic
ASMM9PARTA002057	5.48807	4.10773	5.34927	6.12545	4.24382	4.39404	4.10655	3.86747	AK030301		intergenic
ASMM9PARTA013083	8.04578	8.51671	7.80665	7.50119	8.6648	7.92246	8.46858	8.59447	ENSMUST00000121549	Gm12539	intergenic
ASMM9PARTA011689	3.33004	4.36215	3.5153	4.2093	3.58072	2.87618	4.15858	3.17131	ENSMUST00000119440	Gm6797	intergenic
ASMM9PARTA003991	2.91252	2.81596	3.04512	2.9551	3.02485	2.83966	4.53988	4.14015	AK047864		intergenic
ASMM9PARTA005972	5.8116	5.39923	6.51238	5.66257	3.85344	4.95389	5.26687	5.24807	AK089331		intergenic
ASMM9PARTA001501	4.38552	3.30971	4.5033	7.35043	4.45114	4.49394	7.83247	6.55656	AK019197		intergenic
ASMM9PARTA014510	3.19954	3.19635	3.29694	3.35238	3.24377	3.27152	3.84094	3.52899	ENSMUST00000129102	Gm12536	antisense overlap
ASMM9PARTA014466	4.61993	5.35776	4.71772	5.50236	4.65147	4.69623	5.20807	5.2634	ENSMUST00000127518	Spag17-ps	sense overlap
ASMM9PARTA051761	6.82815	6.7876	7.99189	8.12419	7.40735	7.50747	6.02623	6.39071	uc009tgd.1	6330419J24Rik	intergenic
ASMM9PARTA050901	10.9192	11.2391	11.9914	11.0937	10.708	10.3123	10.9428	12.1661	uc009ldv.1	IKKbeta	sense overlap
ASMM9PARTA050901	10.9192	11.2391	11.9914	11.0937	10.708	10.3123	10.9428	12.1661	uc009ldv.1	IKKbeta	sense overlap
ASMM9PARTA046114	6.96658	6.99601	7.29229	7.17041	6.84814	6.70382	7.40452	7.46405	NR_033728	Nit1	antisense overlap
ASMM9PARTA046114	6.96658	6.99601	7.29229	7.17041	6.84814	6.70382	7.40452	7.46405	NR_033728	Nit1	sense overlap
ASMM9PARTA046114	6.96658	6.99601	7.29229	7.17041	6.84814	6.70382	7.40452	7.46405	NR_033728	Nit1	antisense overlap
ASMM9PARTA046114	6.96658	6.99601	7.29229	7.17041	6.84814	6.70382	7.40452	7.46405	NR_033728	Nit1	bidirectional
ASMM9PARTA051631	6.28977	7.58172	7.93609	8.15726	6.83372	7.1933	7.38983	6.31518	uc009tpf.1	AK048446	sense overlap
ASMM9PARTA051631	6.28977	7.58172	7.93609	8.15726	6.83372	7.1933	7.38983	6.31518	uc009tpf.1	AK048446	sense overlap
ASMM9PARTA051631	6.28977	7.58172	7.93609	8.15726	6.83372	7.1933	7.38983	6.31518	uc009tpf.1	AK048446	sense overlap
ASMM9PARTA051631	6.28977	7.58172	7.93609	8.15726	6.83372	7.1933	7.38983	6.31518	uc009tpf.1	AK048446	sense overlap
ASMM9PARTA051631	6.28977	7.58172	7.93609	8.15726	6.83372	7.1933	7.38983	6.31518	uc009tpf.1	AK048446	sense overlap
ASMM9PARTA051631	6.28977	7.58172	7.93609	8.15726	6.83372	7.1933	7.38983	6.31518	uc009tpf.1	AK048446	sense overlap
ASMM9PARTA051631	6.28977	7.58172	7.93609	8.15726	6.83372	7.1933	7.38983	6.31518	uc009tpf.1	AK048446	sense overlap
ASMM9PARTA001575	4.32014	3.71349	3.69651	4.17038	3.77082	3.12705	4.35663	4.2604	AK019750		intergenic
BB525166_P1	8.80808	9.89958	9.64629	10.0312	9.71944	9.60762	9.83838	8.31661	BB525166	humanlincRNA1311	intergenic
MM9LINCRNAEXON11637+_P1	4.63762	5.39584	4.309	5.56288	5.72224	5.37588	5.13622	4.5047	MM9LINCRNAEXON11637+	mouselincRNA0445	intergenic
ASMM9PARTA050006	5.65564	5.9149	6.08947	5.92274	4.67793	5.36834	5.21255	5.8121	uc008zfw.1	Ksr2	sense overlap
ASMM9PARTA000814	3.71311	3.6502	3.21011	3.71142	3.38979	3.40315	3.94505	3.5069	AK014914		bidirectional
ASMM9PARTA049759	6.15088	6.79529	6.45091	6.73864	5.89575	6.58949	6.47146	6.14125	uc008use.1	Csf3r	sense overlap
ASMM9PARTA018952	7.04445	6.96566	6.95164	7.19663	7.19273	7.44825	7.42272	6.62232	ENSMUST00000166593	RP23-13B8.10	sense overlap
ASMM9PARTA018952	7.04445	6.96566	6.95164	7.19663	7.19273	7.44825	7.42272	6.62232	ENSMUST00000166593	RP23-13B8.10	antisense overlap
ASMM9PARTA018952	7.04445	6.96566	6.95164	7.19663	7.19273	7.44825	7.42272	6.62232	ENSMUST00000166593	RP23-13B8.10	antisense overlap
CUST_266_PI426073487	8.36277	8.5774	8.47285	8.47956	8.79891	8.45036	7.71487	7.34562	uc.268+	uc.268	antisense overlap
MM9LINCRNAEXON11491-_P1	3.96131	3.40379	4.8467	3.11344	3.56924	3.98144	3.30126	4.29073	MM9LINCRNAEXON11491-	mouselincRNA0505	intergenic
ASMM9PARTA014934	3.16954	3.30859	3.73701	2.92877	3.7792	3.49068	3.51064	4.00493	ENSMUST00000131401	Gm14243	intergenic
ASMM9PARTA011574	14.3404	13.9102	13.6885	13.7021	14.0306	13.7763	14.335	14.9229	ENSMUST00000119257	Gm11598	intergenic
ASMM9PARTA009863	10.4986	9.42135	9.48516	8.85089	7.9602	9.18581	8.29796	10.3743	ENSMUST00000091759	Gm7731	intergenic
ASMM9PARTA050703	14.2841	13.7099	13.5305	13.9526	13.4866	13.4718	14.0349	14.1594	uc009bsy.1	AK211659	intergenic
ASMM9PARTA015818	2.69646	3.20875	3.31677	3.36576	3.36748	3.23549	4.96935	3.20547	ENSMUST00000140421	Gm15627	bidirectional
ASMM9PARTA006850	7.05214	6.57327	8.6996	8.30029	6.947	6.56338	7.67238	7.85643	AK136698		antisense overlap
CUST_49_PI426073487	4.11889	3.4376	4.16509	3.03236	4.13271	4.63011	3.59214	4.32626	uc.51+	uc.51	intergenic
ASMM9PARTA009969	9.43541	9.25521	8.95931	8.49525	7.28547	6.97896	6.2727	6.99582	ENSMUST00000098492	9330175E14Rik	intergenic
MM9LINCRNAEXON11726-_P1	6.5746	6.43977	7.04548	7.13784	7.08209	7.11742	7.27314	6.64023	MM9LINCRNAEXON11726-		intergenic
AA896286_P1	6.58471	6.60721	5.39761	5.09263	6.03393	5.57382	4.7637	5.7079	AA896286	humanlincRNA0653	intergenic
ASMM9PARTA013061	2.98241	5.77773	4.0457	3.52267	4.1449	2.64899	4.00185	2.74032	ENSMUST00000121126	Gm13913	intergenic
ASMM9PARTA051425	4.67762	3.69276	4.45216	3.38735	4.1006	4.71788	3.97446	5.1676	uc009lor.1	AK144087	intergenic
ASMM9PARTA005136	4.81592	5.27651	4.99209	3.97616	5.46837	5.37803	5.34174	5.27857	AK080826		intergenic
ASMM9PARTA013463	16.79	16.7667	17.0791	16.9404	16.134	16.6639	16.593	16.4338	ENSMUST00000122265	Rpl30-ps9	intergenic
ASMM9PARTA000656	10.7607	11.1541	10.3746	11.0503	10.8377	11.5616	11.6537	10.0222	AK013045		intergenic
ASMM9PARTA006032	5.8508	5.125	6.3242	5.69314	4.69552	6.14308	5.86949	5.74446	AK089510		antisense overlap
ASMM9PARTA049983	2.64192	3.29855	3.81489	2.73063	3.95124	3.65829	3.88845	4.27496	uc008umz.1	BC099611	sense overlap
ASMM9PARTA011955	5.75888	6.36897	5.43308	5.61841	5.58353	5.80253	5.51764	6.42423	ENSMUST00000119838	Gm14433	intergenic
ASMM9PARTA002255	5.85394	4.16696	4.15093	4.06302	6.07494	6.02804	3.90305	5.01889	AK033145		intergenic
ASMM9PARTA000138	5.97915	6.40667	4.30727	6.36596	5.7522	5.94778	7.04352	4.37299	AK005623		antisense overlap
ASMM9PARTA047740	2.39377	2.71488	3.39693	2.85893	3.64082	3.37061	3.60552	3.53955	uc007tjj.1	NR_003630	sense overlap
CUST_333_PI426073487	3.70218	4.8887	4.79829	3.741	5.11057	5.5932	5.08195	5.61371	uc.335+	uc.335	antisense overlap
ASMM9PARTA005345	3.89775	4.1624	3.54902	2.84026	4.92627	4.58063	3.84547	4.24946	AK083058		intergenic
ASMM9PARTA013110	7.89587	8.08011	7.69648	6.97177	7.28653	6.76314	8.44804	8.53376	ENSMUST00000121490	Gm5578	intergenic
ASMM9PARTA011029	9.91341	10.5082	10.9822	10.3508	12.4804	12.0448	13.3652	13.2174	ENSMUST00000117835	Gm12957	intergenic
ASMM9PARTA000063	6.1146	5.48677	4.75739	4.38261	5.57361	5.53376	6.00397	6.01652	AK003024		antisense overlap
ASMM9PARTA015652	6.69271	6.84916	6.87246	6.55665	7.9191	8.11376	7.77368	8.06842	ENSMUST00000139758	4933401B06Rik	intergenic
ASMM9PARTA012534	16.5263	16.4	16.7454	16.4674	16.4375	16.4882	15.6999	15.9071	ENSMUST00000120203	Gm12933	intergenic
ASMM9PARTA010779	3.62294	4.60088	4.21415	4.80209	4.58309	4.47045	4.69996	4.3355	ENSMUST00000118135	Gm11923	intergenic
MM9LINCRNAEXON10975-_P1	2.75754	3.50331	3.20602	3.54411	3.65261	2.84585	3.85918	3.53308	MM9LINCRNAEXON10975-	mouselincRNA0870	intergenic
ASMM9PARTA049602	2.99139	3.68624	3.32245	4.19907	3.76756	3.02958	4.07164	3.38498	uc008rhc.1	AK029402	intergenic
MM9LINCRNAEXON10490-_P1	2.80332	3.33616	3.06812	3.53775	3.43165	3.23964	4.76944	3.54974	MM9LINCRNAEXON10490-	mouselincRNA1317	intergenic
ASMM9PARTA047204	2.96434	3.67061	5.24847	3.71271	3.51098	3.6676	4.98636	5.17596	uc007phn.1	D12Ertd551e	sense overlap
MM9LINCRNAEXON10200-_P1	3.13414	3.81583	3.32837	3.44064	3.60542	3.15938	4.00451	3.79998	MM9LINCRNAEXON10200-		intergenic
ASMM9PARTA010120	17.1662	16.5495	17.1269	16.9498	16.9916	16.65	16.9088	17.4825	ENSMUST00000089898	Rps15-ps2	intergenic
ASMM9PARTA008844	2.85008	4.21683	3.03007	2.79014	3.19672	2.68754	3.73944	2.6639	BC053715		intergenic
ASMM9PARTA009399	9.46513	10.4294	9.88105	8.88593	5.14538	5.10973	4.60393	4.02845	ENSMUST00000057009	9330175E14Rik	intergenic
AA981261_P1	4.57977	3.90266	3.32449	4.11997	4.27229	3.75275	3.85335	4.00927	AA981261	mouselincRNA0618	intergenic
ASMM9PARTA045958	6.51197	7.44974	6.36251	6.15561	5.33659	5.23116	5.29145	5.37285	uc007bcg.1	AK053027	antisense overlap
ASMM9PARTA045958	6.51197	7.44974	6.36251	6.15561	5.33659	5.23116	5.29145	5.37285	uc007bcg.1	AK053027	bidirectional
ASMM9PARTA010987	14.4887	13.6907	14.3273	13.1713	13.7161	13.1723	12.961	14.7288	ENSMUST00000118446	Rpsa-ps11	intergenic
ASMM9PARTA014986	4.29673	5.34437	4.47324	5.53208	4.54149	3.81096	5.12052	4.9923	ENSMUST00000135042	8030451A03Rik	antisense overlap
ASMM9PARTA050577	2.95975	3.83973	3.10819	2.83695	3.13472	2.72255	4.33563	3.60456	uc009heo.1	BC070450	intergenic
ASMM9PARTA049079	5.54882	4.69471	4.78857	6.44062	5.90458	4.38367	4.29564	5.11166	uc008hwv.1	AK047177	intergenic
ASMM9PARTA013624	3.28421	3.83129	3.39742	3.69039	3.36646	3.64703	5.13496	3.63703	ENSMUST00000121962	Gm12095	antisense overlap
ASMM9PARTA005532	6.26732	5.50389	7.57796	6.98691	3.67525	5.66083	4.21861	3.01877	AK084979		intergenic
ASMM9PARTA010083	8.24141	8.65512	7.65666	8.26851	7.59268	7.19888	7.53601	7.5496	ENSMUST00000084413	Krtap5-1	sense overlap
humanlincRNA2330+_P1	12.2999	11.3956	11.1813	12.2936	11.9665	12.5256	12.0986	11.6403	humanlincRNA2330+	humanlincRNA2330	intergenic
ASMM9PARTA006405	11.41	12.4853	12.4915	12.4051	11.364	12.171	12.093	10.5973	AK133468		intergenic
ASMM9PARTA051831	3.07132	3.82161	3.11798	2.9032	3.0026	2.79982	3.65204	2.776	uc009uns.1	Ott	sense overlap
ASMM9PARTA051831	3.07132	3.82161	3.11798	2.9032	3.0026	2.79982	3.65204	2.776	uc009uns.1	Ott	sense overlap
ASMM9PARTA051831	3.07132	3.82161	3.11798	2.9032	3.0026	2.79982	3.65204	2.776	uc009uns.1	Ott	sense overlap
ASMM9PARTA051831	3.07132	3.82161	3.11798	2.9032	3.0026	2.79982	3.65204	2.776	uc009uns.1	Ott	sense overlap
ASMM9PARTA051831	3.07132	3.82161	3.11798	2.9032	3.0026	2.79982	3.65204	2.776	uc009uns.1	Ott	sense overlap
ASMM9PARTA051831	3.07132	3.82161	3.11798	2.9032	3.0026	2.79982	3.65204	2.776	uc009uns.1	Ott	sense overlap
ASMM9PARTA013746	7.80191	3.38318	2.82462	3.54033	2.73297	3.40994	3.24264	4.13418	ENSMUST00000122466	Gm13474	intergenic
ASMM9PARTA012085	17.0875	16.8167	17.1789	16.8131	17.3216	16.7832	16.8911	17.5143	ENSMUST00000119724	Gm12341	antisense overlap
ASMM9PARTA012085	17.0875	16.8167	17.1789	16.8131	17.3216	16.7832	16.8911	17.5143	ENSMUST00000119724	Gm12341	antisense overlap
ASMM9PARTA009895	5.58135	6.34857	4.74531	5.51887	4.65257	5.28114	5.64053	4.92706	ENSMUST00000097988	Gm10583	intergenic
ASMM9PARTA014993	3.56578	3.48282	3.29173	3.98363	3.28115	2.90857	3.93772	3.53684	ENSMUST00000135873	Gm16075	antisense overlap
ASMM9PARTA049074	5.18888	6.27542	4.80268	7.05656	6.73072	5.93818	5.78297	4.82298	uc008gyh.1	AK053416	intergenic
ASMM9PARTA001641	6.24804	6.36743	4.9486	6.71541	5.20581	5.74174	6.51944	6.2373	AK020322		intergenic
ASMM9PARTA003710	9.60571	9.94489	9.48818	10.434	10.0706	10.438	9.00959	7.05961	AK045584		antisense overlap
ASMM9PARTA019338	3.38488	3.31141	3.78647	2.90995	3.81313	4.52147	5.33416	4.93585	ENSMUST00000169128	Gm11181	antisense overlap
ASMM9PARTA019111	4.80611	5.62385	4.80451	5.38313	5.01847	3.15393	4.0738	3.59133	ENSMUST00000165542	RP24-252L3.5	intergenic
ASMM9PARTA007221	7.3819	6.47891	6.83077	6.39518	7.59888	7.71315	8.33455	8.99789	AK137968		intergenic
MM9LINCRNAEXON11268+_P1	6.9346	8.06206	7.32908	8.11327	6.95163	7.90024	8.91025	5.82665	MM9LINCRNAEXON11268+	mouselincRNA0623	intergenic
ASMM9PARTA010966	4.87266	3.69131	3.90143	3.77239	3.96413	3.99476	3.802	4.73207	ENSMUST00000118004	Gm16171	intergenic
ASMM9PARTA008860	3.2424	3.86412	4.11734	3.26641	4.19028	4.60856	4.42881	4.18221	AK159007		antisense overlap
ASMM9PARTA008860	3.2424	3.86412	4.11734	3.26641	4.19028	4.60856	4.42881	4.18221	AK159007		antisense overlap
ASMM9PARTA008860	3.2424	3.86412	4.11734	3.26641	4.19028	4.60856	4.42881	4.18221	AK159007		antisense overlap
ASMM9PARTA001469	7.67036	7.19269	5.96236	5.74601	7.96714	6.98808	5.78705	5.94003	AK018780		intergenic
ASMM9PARTA003676	7.0104	5.08571	6.50909	6.04023	5.33241	6.26573	6.46558	7.31016	AK045196		antisense overlap
ASMM9PARTA003676	7.0104	5.08571	6.50909	6.04023	5.33241	6.26573	6.46558	7.31016	AK045196		antisense overlap
ASMM9PARTA000686	4.31148	3.34504	5.54153	3.80833	3.94453	5.62275	5.31765	5.69764	AK013499		antisense overlap
ASMM9PARTA001374	9.93429	10.1896	10.0637	10.59	10.544	10.823	10.5473	9.45455	AK017799		intergenic
ASMM9PARTA047484	6.02573	4.53136	4.42576	3.8844	5.31165	6.39478	5.33458	6.5264	uc007qxz.1	AK006304	intergenic
ASMM9PARTA009991	5.67226	4.43514	5.1468	4.92641	5.81837	6.36138	6.16785	6.25095	ENSMUST00000081739	Gm10143	antisense overlap
ASMM9PARTA004087	4.07706	3.45652	3.80331	3.57998	4.56963	4.69287	4.31606	4.81274	AK048817		intergenic
ASMM9PARTA012457	8.30266	8.92085	8.50396	9.25849	8.59178	9.04854	9.36279	7.59219	ENSMUST00000120923	Gm11809	intergenic
ASMM9PARTA010230	9.91256	9.40455	8.79238	8.56737	9.3763	9.68516	10.2217	9.37372	ENSMUST00000101097	Gm5943	intergenic
ASMM9PARTA045676	10.1731	9.63467	9.24934	9.63405	10.1071	9.3805	10.0783	11.1525	NR_028333	Zfp672	sense overlap
ASMM9PARTA015062	7.27863	7.29106	7.36844	6.73091	8.18314	8.17004	7.26655	8.02947	ENSMUST00000137034	1700120E14Rik	antisense overlap
ASMM9PARTA002049	2.75069	3.69617	3.67468	2.59918	5.44513	4.86612	3.99396	4.36569	AK030253		intergenic
ASMM9PARTA015140	6.66746	6.2724	6.8172	5.18465	6.1895	5.9169	7.73041	6.27457	ENSMUST00000133015	Gm12542	antisense overlap
ASMM9PARTA049912	7.9766	7.99363	8.12105	8.56732	7.43318	7.62128	6.48396	6.2402	uc008vpc.1	AK041061	intergenic
ASMM9PARTA012409	13.5592	13.6268	13.0219	12.7862	14.236	14.5058	14.7424	14.2317	ENSMUST00000120483	Gm14008	intergenic
ASMM9PARTA050101	3.36344	3.52001	3.32963	3.4375	3.67711	3.60251	3.73349	3.39313	uc008xkz.1	AK087045	bidirectional
ASMM9PARTA001247	2.87333	3.70609	3.55648	3.603	3.90021	3.66977	3.96692	3.42028	AK016834		intergenic
ASMM9PARTA016902	4.4254	4.44249	4.00499	2.89846	3.62891	4.75399	3.73751	3.25891	ENSMUST00000147622	1110046J04Rik	antisense overlap
ASMM9PARTA016902	4.4254	4.44249	4.00499	2.89846	3.62891	4.75399	3.73751	3.25891	ENSMUST00000147622	1110046J04Rik	antisense overlap
ASMM9PARTA016902	4.4254	4.44249	4.00499	2.89846	3.62891	4.75399	3.73751	3.25891	ENSMUST00000147622	1110046J04Rik	antisense overlap
ASMM9PARTA050164	5.4952	5.23957	5.75174	5.28945	6.13742	7.1694	5.98385	4.5336	uc008wgz.1	AK172704	sense overlap
ASMM9PARTA010635	3.61171	4.37954	4.17337	4.60281	4.54874	4.72788	4.67337	4.3752	ENSMUST00000117698	Gm14823	intergenic
MM9LINCRNAEXON11782-_P1	3.71285	4.07049	5.29347	4.40254	4.38115	4.4885	4.97678	4.51154	MM9LINCRNAEXON11782-		intergenic
ASMM9PARTA011279	5.36635	5.7623	6.76845	6.73366	5.64391	5.42133	5.67968	5.41247	ENSMUST00000118325	Gm6418	intergenic
ASMM9PARTA011201	11.7395	11.6245	11.4501	12.048	12.3312	11.834	11.4467	11.7978	ENSMUST00000118516	Gm9506	antisense overlap
ASMM9PARTA013444	4.83789	6.04195	5.22349	4.92577	6.71773	6.1865	6.1183	4.8803	ENSMUST00000121687	Xlr3d-ps	intergenic
ASMM9PARTA046835	2.51836	3.31333	2.81735	2.95222	5.23449	3.83357	3.47344	3.02235	uc007mtt.1	AK191498	intergenic
CJ322887_P1	5.20978	5.39885	4.54771	6.00045	5.6385	6.0911	5.30571	4.93486	CJ322887	humanlincRNA2248	intergenic
ASMM9PARTA049048	4.15015	5.35386	4.43786	5.7708	5.53763	4.59808	5.1368	5.07355	uc008hvy.1	AK090268	antisense overlap
ASMM9PARTA018899	6.26846	6.32821	4.03766	6.10628	5.7254	4.94843	5.8921	5.17074	ENSMUST00000164188	AC149055.1	antisense overlap
ASMM9PARTA018899	6.26846	6.32821	4.03766	6.10628	5.7254	4.94843	5.8921	5.17074	ENSMUST00000164188	AC149055.1	bidirectional
ASMM9PARTA018899	6.26846	6.32821	4.03766	6.10628	5.7254	4.94843	5.8921	5.17074	ENSMUST00000164188	AC149055.1	antisense overlap
ASMM9PARTA018899	6.26846	6.32821	4.03766	6.10628	5.7254	4.94843	5.8921	5.17074	ENSMUST00000164188	AC149055.1	antisense overlap
ASMM9PARTA048794	7.61737	8.42232	8.42899	8.19984	6.72587	6.75171	6.73709	6.83771	uc008gmq.1	BC094633	bidirectional
ASMM9PARTA048794	7.61737	8.42232	8.42899	8.19984	6.72587	6.75171	6.73709	6.83771	uc008gmq.1	BC094633	antisense overlap
ASMM9PARTA048794	7.61737	8.42232	8.42899	8.19984	6.72587	6.75171	6.73709	6.83771	uc008gmq.1	BC094633	antisense overlap
ASMM9PARTA046778	7.62725	9.00231	8.89714	8.72546	5.97362	6.74449	8.15711	5.80705	uc007fui.1	AK154406	bidirectional
ASMM9PARTA009698	6.37562	5.85205	6.21128	5.71973	4.28423	5.03791	4.72699	5.50597	ENSMUST00000081361	A930017M01Rik	intergenic
ASMM9PARTA017430	3.56412	4.58227	5.21066	4.85472	3.86703	3.68548	4.3168	4.18036	ENSMUST00000152429	A830052D11Rik	antisense overlap
ASMM9PARTA017430	3.56412	4.58227	5.21066	4.85472	3.86703	3.68548	4.3168	4.18036	ENSMUST00000152429	A830052D11Rik	antisense overlap
ASMM9PARTA017022	5.5379	6.15089	7.06729	6.40677	7.03161	6.89594	6.49145	6.1125	ENSMUST00000151064	Gm16825	antisense overlap
ASMM9PARTA017022	5.5379	6.15089	7.06729	6.40677	7.03161	6.89594	6.49145	6.1125	ENSMUST00000151064	Gm16825	antisense overlap
ASMM9PARTA014042	6.41719	5.9808	5.75244	6.15024	5.26747	5.46437	5.60577	5.67653	ENSMUST00000128263	Gm12841	bidirectional
ASMM9PARTA014042	6.41719	5.9808	5.75244	6.15024	5.26747	5.46437	5.60577	5.67653	ENSMUST00000128263	Gm12841	antisense overlap
ASMM9PARTA008375	3.18338	2.78668	3.35333	3.81082	3.3858	4.47028	3.99795	2.66102	AK156369		antisense overlap
mouselincRNA1298-_P1	3.75861	4.38452	3.88857	4.15292	3.86358	3.82912	4.3813	4.16183	mouselincRNA1298-	mouselincRNA1298	intergenic
ASMM9PARTA016494	9.02084	8.52472	6.416	9.85116	8.58015	8.62186	10.556	7.96403	ENSMUST00000146397	2010110K18Rik	bidirectional
MM9LINCRNAEXON11944-_P1	4.65315	4.48524	3.88087	4.75073	3.81105	3.68626	4.38991	4.28239	MM9LINCRNAEXON11944-	mouselincRNA0202	intergenic
ASMM9PARTA016056	6.0295	6.45098	7.19522	7.05056	7.97383	8.32229	8.98131	7.02323	ENSMUST00000140763	Gm13570	sense overlap
ASMM9PARTA006045	7.68833	5.03815	3.82705	5.66999	3.75249	4.48057	5.5148	5.06203	AK087349		intergenic
ASMM9PARTA002443	3.13253	4.572	3.23033	2.80994	3.12467	2.70894	3.79686	2.68567	AK034590		intergenic
ASMM9PARTA005494	3.0694	3.41725	3.10816	4.15494	6.26337	3.64379	3.52312	3.51255	AK084458		intergenic
ASMM9PARTA048112	5.48998	5.24181	4.69353	5.46366	4.89086	4.839	5.45699	5.32763	uc007zsa.1	AK077115	intergenic
ASMM9PARTA014992	3.08602	2.97217	3.09173	2.92133	2.97751	2.81346	3.58327	3.51004	ENSMUST00000135738	4930552N02Rik	sense overlap
CUST_722_PI426073487	4.46408	3.84292	5.32725	5.14273	3.71083	3.76726	4.24939	3.67383	uc.243-	uc.243	antisense overlap
ASMM9PARTA013683	5.29774	4.56201	5.39288	4.99624	4.72351	4.37804	4.96088	4.57324	ENSMUST00000123160	Gm12037	intergenic
ASMM9PARTA009366	6.06886	5.99669	6.09431	6.09766	5.83531	5.58275	6.08576	5.91976	ENSMUST00000054103	5830417I10Rik	intergenic
ASMM9PARTA006466	4.36389	5.07717	5.1308	5.2055	4.18807	4.39915	4.76037	4.70045	AK132382		intergenic
ASMM9PARTA007231	4.56013	4.9251	4.26943	5.39463	7.28238	6.60205	9.24478	8.32935	AK138784		intergenic
ASMM9PARTA002877	4.80822	5.44872	6.33201	6.12342	5.38915	5.29117	6.53268	6.27043	AK039043		intergenic
ASMM9PARTA001006	4.99379	4.31902	2.58569	3.49972	6.05845	3.37105	3.25744	3.93966	AK015670		antisense overlap
ASMM9PARTA051013	5.77853	5.94868	6.11492	5.31942	6.45341	5.63226	6.31082	6.40891	uc009mic.1	Slc10a7	bidirectional
ASMM9PARTA051013	5.77853	5.94868	6.11492	5.31942	6.45341	5.63226	6.31082	6.40891	uc009mic.1	Slc10a7	sense overlap
ASMM9PARTA000958	3.63452	3.3926	5.57037	4.40128	3.93326	4.01337	3.61941	4.52449	AK015487		intergenic
ASMM9PARTA048616	4.29461	4.74983	4.70024	5.08146	4.72592	5.31921	4.50335	3.78069	uc008dwn.1	AK020462	bidirectional
ASMM9PARTA009327	4.66218	4.22263	4.46258	3.5523	4.0413	4.86602	4.92702	5.28194	CK371889		intergenic
ASMM9PARTA050338	3.70609	3.01905	4.29575	2.64406	4.33461	4.34495	4.44753	6.52308	uc008yms.1	AK042124	antisense overlap
ASMM9PARTA008663	5.38259	5.00599	4.91053	5.09529	5.59636	6.10391	5.87982	4.97302	AK163148		intergenic
ASMM9PARTA001377	6.17527	5.3325	6.0233	5.56156	5.91953	6.47209	5.52635	6.09409	AK017909		intergenic
ASMM9PARTA048520	6.80315	6.21441	8.06699	7.732	5.94969	6.60806	5.92966	6.80085	uc008ehp.1	AK161589	antisense overlap
ASMM9PARTA048520	6.80315	6.21441	8.06699	7.732	5.94969	6.60806	5.92966	6.80085	uc008ehp.1	AK161589	antisense overlap
ASMM9PARTA048520	6.80315	6.21441	8.06699	7.732	5.94969	6.60806	5.92966	6.80085	uc008ehp.1	AK161589	antisense overlap
ASMM9PARTA048520	6.80315	6.21441	8.06699	7.732	5.94969	6.60806	5.92966	6.80085	uc008ehp.1	AK161589	antisense overlap
ASMM9PARTA048520	6.80315	6.21441	8.06699	7.732	5.94969	6.60806	5.92966	6.80085	uc008ehp.1	AK161589	antisense overlap
AA915228_P1	5.24223	3.90909	4.59878	3.86847	4.67413	5.81822	4.48961	5.78036	AA915228	mouselincRNA0815	intergenic
ASMM9PARTA009309	6.99249	6.24917	7.37014	7.43376	5.66387	6.34617	4.26888	3.89477	BC024137		intergenic
ASMM9PARTA011615	3.82707	3.26271	3.79118	2.97331	5.14118	4.71674	4.26851	5.43991	ENSMUST00000119399	Gm11719	antisense overlap
ASMM9PARTA019092	2.69854	5.68594	3.8331	2.85228	3.93325	2.7501	4.26985	2.72655	ENSMUST00000168278	RP23-473B17.7	intergenic
MM9LINCRNAEXON11792+_P1	13.8749	11.8962	12.9239	12.1984	13.7517	14.8761	13.5678	13.2629	MM9LINCRNAEXON11792+	mouselincRNA0252	intergenic
ASMM9PARTA013194	16.9904	16.6129	16.9213	16.7062	16.0406	16.5203	16.2711	16.6346	ENSMUST00000122167	Gm16061	antisense overlap
MM9LINCRNAEXON11127-_P1	3.96013	4.33281	4.44854	4.01488	3.65533	3.30497	3.56549	3.2944	MM9LINCRNAEXON11127-	mouselincRNA0742	intergenic
ASMM9PARTA007868	5.28113	4.30039	4.98629	4.19519	5.92534	5.99497	4.56064	5.89396	AK144278		intergenic
MM9LINCRNAEXON11267+_P1	12.0553	13.228	12.7202	12.7036	12.4132	12.633	13.0499	11.6019	MM9LINCRNAEXON11267+		intergenic
MM9LINCRNAEXON10230+_P1	11.4026	11.6334	11.7331	11.2096	11.6927	11.7104	11.6728	11.4005	MM9LINCRNAEXON10230+		intergenic
CUST_681_PI426073487	3.08653	3.632	4.16279	4.15263	4.39738	4.84556	4.34989	3.73428	uc.202-	uc.202	sense overlap
CUST_681_PI426073487	3.08653	3.632	4.16279	4.15263	4.39738	4.84556	4.34989	3.73428	uc.202-	uc.202	sense overlap
ASMM9PARTA012084	2.64733	3.35512	3.7253	2.67072	3.97374	4.15911	4.89844	4.69808	ENSMUST00000119680	Gm15702	antisense overlap
ASMM9PARTA002962	4.60548	3.07442	3.61869	3.41355	4.92427	4.97509	3.882	5.16406	AK039610		bidirectional
MM9LINCRNAEXON10796+_P1	4.5636	3.32669	3.50265	3.3896	4.69012	4.84102	4.7442	4.74379	MM9LINCRNAEXON10796+		intergenic
ASMM9PARTA014363	5.46259	5.0148	3.75976	3.77262	4.50321	4.98268	5.6771	5.33735	ENSMUST00000126622	Gm9828	bidirectional
ASMM9PARTA014363	5.46259	5.0148	3.75976	3.77262	4.50321	4.98268	5.6771	5.33735	ENSMUST00000126622	Gm9828	bidirectional
ASMM9PARTA002435	5.36381	5.18325	4.71179	3.59784	4.0085	4.79937	4.08224	4.44428	AK034510		antisense overlap
ASMM9PARTA002435	5.36381	5.18325	4.71179	3.59784	4.0085	4.79937	4.08224	4.44428	AK034510		antisense overlap
CUST_233_PI426073487	2.53591	3.75466	3.38506	2.70075	3.73507	3.58785	3.75117	3.05774	uc.235+	uc.235	antisense overlap
ASMM9PARTA000693	8.10851	8.46322	8.2003	7.85242	8.51004	8.5671	7.83815	7.81699	AK013567		intergenic
ASMM9PARTA011556	12.4224	11.6284	10.9693	10.6907	11.6401	11.0934	10.6094	11.2954	ENSMUST00000118722	Ldha-ps2	sense overlap
MM9LINCRNAEXON10533+_P1	6.756	6.57105	6.67975	5.63627	4.73898	7.24771	7.3913	6.6167	MM9LINCRNAEXON10533+	mouselincRNA1174	intergenic
ASMM9PARTA048699	5.64203	6.94283	7.34068	6.85189	5.98902	5.86394	5.90085	6.31358	uc008hdm.1	AK132712	antisense overlap
ASMM9PARTA048699	5.64203	6.94283	7.34068	6.85189	5.98902	5.86394	5.90085	6.31358	uc008hdm.1	AK132712	antisense overlap
ASMM9PARTA006242	6.03953	5.14637	3.8476	4.81988	4.81476	5.44165	4.37321	3.91829	AK131850		antisense overlap
ASMM9PARTA006242	6.03953	5.14637	3.8476	4.81988	4.81476	5.44165	4.37321	3.91829	AK131850		antisense overlap
ASMM9PARTA006242	6.03953	5.14637	3.8476	4.81988	4.81476	5.44165	4.37321	3.91829	AK131850		antisense overlap
MM9LINCRNAEXON10532+_P1	6.33555	6.74167	6.00468	6.61743	5.33197	6.4098	6.44131	5.15391	MM9LINCRNAEXON10532+	mouselincRNA1174	intergenic
ASMM9PARTA001887	3.67522	7.25388	9.27282	8.4574	6.49866	4.79209	4.58508	3.18275	AK028583		intergenic
ASMM9PARTA003244	2.98517	3.43074	3.53544	4.11927	3.95444	3.79711	4.10673	3.52573	AK041817		antisense overlap
ASMM9PARTA014855	3.04297	3.90132	3.57736	4.06349	3.99704	3.37092	4.15698	3.80417	ENSMUST00000130095	Gm15179	intergenic
ASMM9PARTA008511	3.15136	4.46596	3.71463	4.50579	4.19208	3.67635	4.38646	3.31515	AK158696		intergenic
MM9LINCRNAEXON10574-_P1	2.84537	3.46746	3.27766	3.64258	3.69975	3.39134	4.18274	3.52413	MM9LINCRNAEXON10574-		intergenic
ASMM9PARTA002330	5.12761	4.35506	2.79578	4.37326	5.70425	3.27381	3.4219	3.76591	AK033838		antisense overlap
ASMM9PARTA002330	5.12761	4.35506	2.79578	4.37326	5.70425	3.27381	3.4219	3.76591	AK033838		antisense overlap
ASMM9PARTA045333	2.39101	2.81997	3.46626	2.95949	3.27348	2.84373	5.75771	5.2183	NR_030712	3110099E03Rik	intergenic
ASMM9PARTA014376	6.08515	6.41546	5.69948	5.10653	4.52894	3.70011	3.84471	4.39679	ENSMUST00000127860	Ankzf1	sense overlap
ASMM9PARTA048122	2.81683	3.6709	4.02825	4.07203	3.60414	2.98687	3.88442	3.53207	uc008bkf.1	DQ556830	intergenic
ASMM9PARTA050989	3.1531	4.28278	3.48166	2.88696	5.17901	4.87657	4.23392	4.17416	uc009hje.1	AK149394	antisense overlap
mouselincRNA0288-_P1	5.62343	5.46698	3.65622	5.45806	6.65287	4.60186	4.33264	4.6984	mouselincRNA0288-	mouselincRNA0288	intergenic
BY732216_P1	5.58842	8.2065	6.29605	5.04896	5.26512	4.92742	6.94288	5.13505	BY732216	humanlincRNA0653	intergenic
ASMM9PARTA015186	3.21599	3.82102	3.4715	4.1888	3.86153	3.29896	4.2067	3.86826	ENSMUST00000134921	C230014O12Rik	intergenic
ASMM9PARTA015685	3.80583	4.75636	4.05831	4.62996	4.94216	3.81213	5.39075	5.95411	ENSMUST00000140415	A330102I10Rik	intergenic
ASMM9PARTA048063	6.23606	5.47565	4.65397	5.48238	5.092	5.28652	5.35996	4.41847	uc007vtu.1	Tatdn1	antisense overlap
ASMM9PARTA048063	6.23606	5.47565	4.65397	5.48238	5.092	5.28652	5.35996	4.41847	uc007vtu.1	Tatdn1	sense overlap
ASMM9PARTA048063	6.23606	5.47565	4.65397	5.48238	5.092	5.28652	5.35996	4.41847	uc007vtu.1	Tatdn1	bidirectional
ASMM9PARTA018878	14.6588	14.6025	14.2623	14.4405	14.9986	14.377	14.532	14.8977	ENSMUST00000165277	Gm16412	intergenic
MM9LINCRNAEXON10990+_P1	3.14001	3.70041	4.50758	3.40803	3.58313	4.04812	3.97031	4.07198	MM9LINCRNAEXON10990+		intergenic
MM9LINCRNAEXON10207+_P1	4.68239	3.76176	2.63464	3.38535	5.64521	3.66367	3.24542	3.86914	MM9LINCRNAEXON10207+	mouselincRNA1476	intergenic
ASMM9PARTA006364	4.9966	4.90411	4.75979	4.81612	3.8128	4.66369	4.75198	4.19556	AK132701		intergenic
ASMM9PARTA016009	8.21381	8.03327	5.82104	8.42573	8.0535	8.1366	9.42319	6.5847	ENSMUST00000143904	4930558J18Rik	bidirectional
ASMM9PARTA045132	10.3549	10.3692	10.226	10.5854	9.82214	9.58533	10.3134	10.7777	NR_024509	Tmem80	sense overlap
ASMM9PARTA045132	10.3549	10.3692	10.226	10.5854	9.82214	9.58533	10.3134	10.7777	NR_024509	Tmem80	sense overlap
ASMM9PARTA045132	10.3549	10.3692	10.226	10.5854	9.82214	9.58533	10.3134	10.7777	NR_024509	Tmem80	bidirectional
ASMM9PARTA018853	3.40521	5.97701	3.56292	3.13874	3.70939	2.9103	4.30965	2.92514	ENSMUST00000165439	AC157592.2	intergenic
ASMM9PARTA009491	6.15333	6.674	6.73218	7.23591	5.98677	6.19766	6.58758	6.15327	BG791443		antisense overlap
ASMM9PARTA005547	5.24882	5.46503	4.56477	5.68551	4.60528	4.98185	5.31663	5.13933	AK085312		intergenic
ASMM9PARTA001536	3.55499	4.17895	5.14963	4.2717	3.71739	3.70649	5.19741	5.55847	AK019602		bidirectional
ASMM9PARTA001536	3.55499	4.17895	5.14963	4.2717	3.71739	3.70649	5.19741	5.55847	AK019602		bidirectional
ASMM9PARTA001536	3.55499	4.17895	5.14963	4.2717	3.71739	3.70649	5.19741	5.55847	AK019602		bidirectional
ASMM9PARTA001536	3.55499	4.17895	5.14963	4.2717	3.71739	3.70649	5.19741	5.55847	AK019602		bidirectional
ASMM9PARTA001536	3.55499	4.17895	5.14963	4.2717	3.71739	3.70649	5.19741	5.55847	AK019602		bidirectional
ASMM9PARTA005714	3.1126	3.56419	3.2524	3.46929	3.23427	2.82164	3.79919	3.36945	AK086313		intergenic
ASMM9PARTA005273	10.5917	11.0038	11.044	11.3902	10.7883	10.9912	11.5031	10.4671	AK083162		intergenic
MM9LINCRNAEXON11755-_P1	6.60389	5.85074	7.10916	5.85674	5.0532	5.34477	4.47185	5.7744	MM9LINCRNAEXON11755-		intergenic
ASMM9PARTA007859	4.16041	3.98231	2.98667	3.00921	2.90673	2.89651	3.47012	2.87054	AK150325		intergenic
ASMM9PARTA005167	3.25547	3.27968	3.33656	3.30817	3.24365	3.21711	3.80242	3.69576	AK081961		intergenic
humanlincRNA0540-_P1	3.73344	4.01514	3.79538	4.10173	3.6965	3.70708	4.23935	4.08934	humanlincRNA0540-	humanlincRNA0540	intergenic
ASMM9PARTA050331	9.29792	7.90791	9.10604	8.11962	8.36428	8.9664	9.88727	10.243	uc009csd.1	BC029726	bidirectional
ASMM9PARTA016815	3.91072	4.8864	4.07515	5.12752	3.82455	3.68186	6.59908	4.71487	ENSMUST00000149300	Gm16534	antisense overlap
ASMM9PARTA004277	3.13482	4.05171	3.14693	2.87447	3.00926	2.77241	3.68577	2.74889	AK051612		antisense overlap
ASMM9PARTA011535	16.9884	17.4203	17.2512	17.2668	17.051	17.2919	16.8947	15.5737	ENSMUST00000119057	Gm14217	intergenic
ASMM9PARTA045463	17.0118	17.181	17.3061	17.1575	17.0682	17.1488	16.8321	16.8785	NR_028101	Gm12191	sense overlap
ASMM9PARTA045463	17.0118	17.181	17.3061	17.1575	17.0682	17.1488	16.8321	16.8785	NR_028101	Gm12191	sense overlap
ASMM9PARTA007468	3.94623	4.38845	4.475	3.98312	3.46128	3.76323	4.50265	4.16758	AK143791		antisense overlap
ASMM9PARTA017337	4.62298	5.44165	4.437	5.1765	4.36782	4.44624	5.01665	4.61513	ENSMUST00000153719	1700021L23Rik	intergenic
ASMM9PARTA013845	3.90995	5.16944	3.70088	5.69751	7.14927	4.00699	4.22058	3.72601	ENSMUST00000123423	4930443B20Rik	antisense overlap
ASMM9PARTA007917	3.71889	3.63678	3.48228	3.84637	3.47257	3.56575	4.01464	3.78305	AK147724		intergenic
ASMM9PARTA016817	3.93347	4.05806	3.59641	4.2026	3.63423	3.55135	4.22911	3.9264	ENSMUST00000149386	Gm16096	antisense overlap
ASMM9PARTA001587	5.4989	5.11781	4.16182	5.38679	4.22702	4.35646	4.79219	4.74678	AK019791		antisense overlap
ASMM9PARTA046619	5.21083	4.87651	3.87344	5.09273	4.07623	4.78371	5.56352	4.57517	uc007inp.1	AK170868	intergenic
ASMM9PARTA017670	3.78214	4.49653	7.08474	8.07798	5.15934	4.17952	5.33916	3.97032	ENSMUST00000152875	Gm15053	intergenic
ASMM9PARTA000849	3.82467	3.45568	2.97394	3.67357	3.39496	3.0391	4.00532	4.06277	AK015089		intergenic
ASMM9PARTA007509	4.9864	5.19155	4.9171	5.46428	5.40585	5.36018	6.82311	6.34737	AK148589		antisense overlap
ASMM9PARTA049377	4.94388	4.69333	3.81724	4.59032	6.30912	4.95003	4.39762	3.82601	uc008oow.1	AK211473	antisense overlap
ASMM9PARTA049377	4.94388	4.69333	3.81724	4.59032	6.30912	4.95003	4.39762	3.82601	uc008oow.1	AK211473	antisense overlap
ASMM9PARTA049377	4.94388	4.69333	3.81724	4.59032	6.30912	4.95003	4.39762	3.82601	uc008oow.1	AK211473	antisense overlap
ASMM9PARTA049377	4.94388	4.69333	3.81724	4.59032	6.30912	4.95003	4.39762	3.82601	uc008oow.1	AK211473	antisense overlap
ASMM9PARTA049377	4.94388	4.69333	3.81724	4.59032	6.30912	4.95003	4.39762	3.82601	uc008oow.1	AK211473	antisense overlap
MM9LINCRNAEXON10996+_P1	6.82718	6.49824	5.64349	5.91657	5.59712	6.21065	5.17702	5.75519	MM9LINCRNAEXON10996+		intergenic
ASMM9PARTA007466	3.2661	3.81246	3.6677	2.9394	3.68989	3.49252	3.33123	3.2521	AK143427		antisense overlap
ASMM9PARTA007466	3.2661	3.81246	3.6677	2.9394	3.68989	3.49252	3.33123	3.2521	AK143427		antisense overlap
ASMM9PARTA018178	16.8518	16.6047	16.6929	16.6575	16.2354	16.4259	16.2237	15.9658	ENSMUST00000160079	Gm3355	antisense overlap
ASMM9PARTA011851	9.99658	9.52966	8.74722	9.84874	9.4285	9.53195	9.84771	9.21337	ENSMUST00000119530	Gm11708	intergenic
ASMM9PARTA011224	17.0096	16.9733	17.0464	16.8603	16.9837	17.0473	17.1962	17.0689	ENSMUST00000118642	Gm7331	antisense overlap
MM9LINCRNAEXON10757-_P1	4.96507	4.11175	5.30306	4.0361	3.81703	4.42616	4.39895	5.22747	MM9LINCRNAEXON10757-	mouselincRNA1136	intergenic
ASMM9PARTA010674	7.59004	8.042	8.39298	7.12547	8.03037	7.47979	7.99664	8.82622	ENSMUST00000117763	Gm11235	intergenic
ASMM9PARTA051325	5.76182	4.71612	6.59125	4.48321	4.71733	5.29901	6.25856	7.52882	uc009ndp.1	Acd	sense overlap
ASMM9PARTA051325	5.76182	4.71612	6.59125	4.48321	4.71733	5.29901	6.25856	7.52882	uc009ndp.1	Acd	bidirectional
ASMM9PARTA051325	5.76182	4.71612	6.59125	4.48321	4.71733	5.29901	6.25856	7.52882	uc009ndp.1	Acd	bidirectional
ASMM9PARTA051325	5.76182	4.71612	6.59125	4.48321	4.71733	5.29901	6.25856	7.52882	uc009ndp.1	Acd	antisense overlap
ASMM9PARTA051325	5.76182	4.71612	6.59125	4.48321	4.71733	5.29901	6.25856	7.52882	uc009ndp.1	Acd	bidirectional
ASMM9PARTA002569	4.12399	3.61545	4.48835	3.01369	3.83195	4.83958	4.1046	4.54299	AK035720		intergenic
mouselincRNA1279+_P1	2.89466	3.86538	3.84467	2.81249	3.91972	4.05029	3.7815	3.33946	mouselincRNA1279+	mouselincRNA1279	intergenic
humanlincRNA1003+_P1	2.91817	2.99119	3.99159	2.75855	4.1363	4.40764	4.26934	4.80084	humanlincRNA1003+	humanlincRNA1003	intergenic
ASMM9PARTA005664	3.0631	5.68756	5.58352	3.73494	4.05462	4.56048	5.9323	3.98975	AK085270		intergenic
ASMM9PARTA016459	7.02613	6.32245	8.07797	7.16796	6.25772	7.25031	6.58229	6.41006	ENSMUST00000146054	1190007F08Rik	sense overlap
ASMM9PARTA016459	7.02613	6.32245	8.07797	7.16796	6.25772	7.25031	6.58229	6.41006	ENSMUST00000146054	1190007F08Rik	sense overlap
ASMM9PARTA049748	4.84078	3.53992	4.50858	3.54534	3.28528	3.41656	3.19199	3.79468	uc008thi.1	AK038610	antisense overlap
ASMM9PARTA014542	6.36417	5.25993	5.01784	6.10534	6.54869	6.93268	4.09453	3.27595	ENSMUST00000128571	2010204K13Rik	intergenic
ASMM9PARTA016488	6.24218	6.13599	6.17455	5.89737	4.8577	5.74303	5.81755	5.88095	ENSMUST00000145953	Gm15276	intergenic
ASMM9PARTA018218	4.27257	2.99594	3.46724	3.11973	3.57604	3.78556	3.74678	4.36449	ENSMUST00000160763	A230009B12Rik	antisense overlap
ASMM9PARTA009659	7.8219	8.01566	8.24174	8.34345	7.52841	7.65311	6.34245	7.18726	ENSMUST00000087858	Gm7666	sense overlap
ASMM9PARTA045188	9.03325	9.95914	8.45497	9.07436	10.6012	11.2588	10.044	7.04314	NR_027827	A030009H04Rik	intergenic
ASMM9PARTA007464	4.89134	5.92091	6.2286	5.72787	5.60655	5.21534	6.63107	6.83597	AK143353		intergenic
ASMM9PARTA048308	4.59516	3.88924	4.46684	3.60459	5.12983	4.37647	4.64987	5.5867	uc007xll.1	AK177749	sense overlap
BY366990_P1	6.35119	5.06626	5.96737	5.49641	6.21534	6.95402	5.7516	6.57443	BY366990	mouselincRNA0946	intergenic
ASMM9PARTA013659	12.98	12.4589	13.0905	11.7772	11.8589	12.1917	11.1441	12.9108	ENSMUST00000121991	Gm13406	antisense overlap
ASMM9PARTA003181	2.52971	2.95129	3.60897	2.78221	3.82363	4.16809	4.99063	4.46546	AK041352		intergenic
ASMM9PARTA009999	14.1708	14.7125	14.6465	14.7369	14.6487	14.3864	14.6654	14.6392	ENSMUST00000098413	Gm6181	intergenic
ASMM9PARTA050810	2.45202	2.62912	3.51052	2.76132	3.79625	3.6432	3.75562	4.05604	uc009coa.1	AY589788	bidirectional
ASMM9PARTA048828	2.5062	2.94852	3.47799	2.733	3.77506	3.75689	3.74068	3.70054	uc008hmg.1	AK167556	intergenic
ASMM9PARTA017120	4.10789	3.51614	3.63117	2.76735	4.00763	4.6254	3.96924	4.60942	ENSMUST00000150099	Gm13267	bidirectional
ASMM9PARTA017120	4.10789	3.51614	3.63117	2.76735	4.00763	4.6254	3.96924	4.60942	ENSMUST00000150099	Gm13267	antisense overlap
ASMM9PARTA003353	7.44706	6.832	7.35384	6.40049	6.97212	7.9119	6.88552	7.57499	AK042649		antisense overlap
ASMM9PARTA044816	4.27662	3.7513	3.28579	2.93819	3.6149	3.6722	3.60053	3.89628	NR_003248	Foxl2os	bidirectional
CUST_944_PI426073487	12.5468	12.695	13.2928	12.7068	12.7412	13.0797	12.6209	13.4672	uc.465-	uc.465	antisense overlap
ASMM9PARTA048765	5.47957	4.95191	5.7429	5.40729	5.13631	4.32769	4.72628	6.04332	uc008gfy.1	Dpf2	sense overlap
ASMM9PARTA047703	10.1521	9.53484	10.669	9.29571	7.89952	8.68346	9.42482	10.3644	uc007tra.1	Tcra	intergenic
ASMM9PARTA014236	2.64638	3.26165	3.48089	2.60755	3.85504	3.89009	3.91736	3.99998	ENSMUST00000126472	5930412G12Rik	bidirectional
ASMM9PARTA005309	4.41624	3.82273	3.18968	2.90604	4.10231	4.49352	3.65327	3.63776	AK082378		intergenic
ASMM9PARTA019441	2.77338	3.84176	3.45394	3.00688	3.8344	3.90365	3.95352	3.28915	ENSMUST00000170179	0610009B14Rik	bidirectional
ASMM9PARTA005541	2.72365	2.87207	3.3061	3.18646	3.75073	3.64447	4.38997	4.34538	AK085192		intergenic
ASMM9PARTA046064	2.90822	4.8567	3.53087	3.72413	4.02628	2.93532	4.21805	3.35221	uc007btp.1	AK157632	antisense overlap
ASMM9PARTA046064	2.90822	4.8567	3.53087	3.72413	4.02628	2.93532	4.21805	3.35221	uc007btp.1	AK157632	sense overlap
ASMM9PARTA046064	2.90822	4.8567	3.53087	3.72413	4.02628	2.93532	4.21805	3.35221	uc007btp.1	AK157632	antisense overlap
ASMM9PARTA047995	3.06602	4.04847	4.22324	4.63665	4.0349	3.21623	4.26796	4.06583	uc007vcj.1	BC037032	antisense overlap
ASMM9PARTA046781	6.23539	5.24699	4.059	5.46251	4.48892	4.78124	4.70054	4.75653	uc007gkn.1	AK082148	intergenic
ASMM9PARTA044887	10.4224	11.1861	11.6644	11.3457	10.8465	10.2426	11.3105	11.839	NR_004843	BC090627	sense overlap
ASMM9PARTA044887	10.4224	11.1861	11.6644	11.3457	10.8465	10.2426	11.3105	11.839	NR_004843	BC090627	sense overlap
ASMM9PARTA007262	2.27699	3.05252	2.5936	3.21028	5.60754	3.07939	3.25198	3.04922	AK138887		intergenic
humanlincRNA1388-_P1	4.97831	3.39516	2.41117	3.5524	5.00803	3.42194	3.07334	3.39188	humanlincRNA1388-	humanlincRNA1388	intergenic
MM9LINCRNAEXON11980+_P1	3.72641	4.02819	3.15846	4.07672	4.58862	3.49816	3.86021	3.60774	MM9LINCRNAEXON11980+	mouselincRNA0222	intergenic
ASMM9PARTA003584	6.06017	6.26891	5.88381	6.6381	6.46594	6.44827	7.18375	6.40674	AK044348		bidirectional
humanlincRNA2268-_P1	5.24396	6.25569	4.08757	6.07287	7.79868	4.50518	4.7579	5.46239	humanlincRNA2268-	humanlincRNA2268	intergenic
ASMM9PARTA001335	5.42631	5.18907	4.74886	5.25581	4.61134	4.33333	4.08832	4.15698	AK017364		intergenic
CUST_412_PI426073487	3.18081	3.77581	4.72838	4.61473	4.83297	3.52579	3.99539	4.71102	uc.414+	uc.414	antisense overlap
CB236921_P1	3.51329	3.59448	3.65823	4.41656	3.84683	3.99161	4.32662	3.91707	CB236921	mouselincRNA0322	intergenic
ASMM9PARTA019241	3.19504	3.79592	4.61707	3.58937	3.45203	3.94185	3.89069	3.72943	ENSMUST00000171379	RP23-273I12.1	sense overlap
ASMM9PARTA016600	7.30531	7.92056	7.53868	6.46424	7.2961	7.01995	6.80138	7.56143	ENSMUST00000146688	Gm13150	sense overlap
ASMM9PARTA012729	9.62178	8.31238	7.63151	10.0916	10.1649	9.46268	10.6772	9.46613	ENSMUST00000121238	Gm11805	antisense overlap
ASMM9PARTA012729	9.62178	8.31238	7.63151	10.0916	10.1649	9.46268	10.6772	9.46613	ENSMUST00000121238	Gm11805	antisense overlap
ASMM9PARTA009249	4.03408	4.83119	4.17016	4.90244	4.16488	3.93267	4.75714	4.47055	BC052519		intergenic
ASMM9PARTA045466	3.90514	4.13441	3.81759	4.41807	3.79679	3.25313	4.43791	4.63927	NR_028445	F930015N05Rik	antisense overlap
ASMM9PARTA046858	4.42396	5.10404	4.53637	5.36205	4.48042	4.74134	5.01969	4.79505	uc007iga.1	AK016948	intergenic
ASMM9PARTA010184	3.8103	4.22138	3.93342	4.44145	3.84015	2.96693	4.5136	4.92879	ENSMUST00000117351	Gm14518	intergenic
ASMM9PARTA009022	6.9616	7.38608	7.30408	7.94528	7.46541	7.6638	8.54267	7.60887	AV268665		intergenic
ASMM9PARTA019585	4.60586	5.75249	3.22357	2.82946	3.10464	2.7274	3.77866	2.70388	ENSMUST00000172225	RP23-136I9.10	intergenic
MM9LINCRNAEXON11111-_P1	9.71374	8.88903	9.9879	9.49149	8.44994	8.6158	9.36933	10.304	MM9LINCRNAEXON11111-	mouselincRNA0828	intergenic
MM9LINCRNAEXON10107-_P1	3.8588	3.12513	5.18773	3.75973	2.78989	3.14816	4.72379	5.26223	MM9LINCRNAEXON10107-		intergenic
ASMM9PARTA005492	3.2103	4.05341	4.30119	3.59278	3.07196	2.76778	3.72372	3.36418	AK084401		intergenic
ASMM9PARTA017851	5.84342	7.18604	6.17997	5.76431	3.93311	4.03197	5.51751	3.77708	ENSMUST00000156286	Gm16685	antisense overlap
ASMM9PARTA008263	3.85407	3.88888	3.77815	4.2877	3.67181	3.79115	4.24754	4.0032	AK156533		antisense overlap
MM9LINCRNAEXON11101+_P1	6.74322	7.11415	7.63505	7.81206	7.82325	7.83724	7.21944	6.78006	MM9LINCRNAEXON11101+		intergenic
ASMM9PARTA051010	3.34741	5.68361	7.04203	6.77247	6.06588	3.25395	3.71213	3.21973	uc009lws.1	AK170106	sense overlap
ASMM9PARTA049551	9.34223	9.34135	9.68227	9.81426	8.84731	9.9317	9.00359	8.99573	uc008pzg.1	AK053703	sense overlap
ASMM9PARTA005451	3.46903	3.28347	3.56033	4.13584	5.4512	5.37254	5.99508	4.77643	AK084819		intergenic
ASMM9PARTA012868	4.83073	5.21162	4.40831	6.09506	4.47098	4.3301	5.15842	4.47947	ENSMUST00000121276	Gm13674	intergenic
ASMM9PARTA051451	3.86918	2.67736	3.06693	3.46643	3.18858	5.35803	5.43733	3.41307	uc009ril.1	AK032255	sense overlap
ASMM9PARTA000213	3.92024	4.0258	3.24534	3.40479	3.52024	3.38392	4.1359	4.20064	AK006158		bidirectional
ASMM9PARTA048731	5.00927	5.57776	4.29153	5.39393	4.63653	5.06292	6.46757	5.72824	uc008hmx.1	Mms19	sense overlap
ASMM9PARTA048731	5.00927	5.57776	4.29153	5.39393	4.63653	5.06292	6.46757	5.72824	uc008hmx.1	Mms19	bidirectional
ASMM9PARTA048803	3.75833	3.69785	2.96027	3.44485	3.36484	3.37902	3.90711	3.50651	uc008igz.1	AK006852	intergenic
ASMM9PARTA002306	6.88816	6.86761	6.21081	6.15676	6.07819	6.62956	6.58082	6.56776	AK033648		intergenic
ASMM9PARTA048166	7.00854	4.79385	5.54359	4.69858	4.78206	5.97103	4.21774	6.10269	uc007xip.1	AK005807	antisense overlap
ASMM9PARTA048166	7.00854	4.79385	5.54359	4.69858	4.78206	5.97103	4.21774	6.10269	uc007xip.1	AK005807	antisense overlap
ASMM9PARTA008983	4.67054	3.584	5.00973	3.81267	3.89444	4.94512	3.63864	4.41636	AK171478		intergenic
ASMM9PARTA049500	6.13789	4.76576	4.72443	4.31493	4.63377	5.97308	5.24295	5.89762	uc008rjv.1	AK076734	intergenic
ASMM9PARTA007506	10.0682	10.833	9.24185	9.78131	9.17005	9.71564	10.5971	8.74849	AK145778		intergenic
ASMM9PARTA046263	4.88407	5.41151	5.0094	4.11112	4.74947	4.11631	3.95249	3.94174	NR_037604	Rdh18-ps	intergenic
ASMM9PARTA051215	4.66783	3.39167	4.69541	3.83228	4.30834	4.34456	4.34345	5.39528	uc009lvi.1	AK131860	intergenic
ASMM9PARTA011452	9.44429	9.60322	9.29621	9.37547	8.73577	8.21635	9.53963	9.21743	ENSMUST00000118681	Gm2810	intergenic
ASMM9PARTA016268	3.04667	5.95565	4.02455	3.47214	4.09172	2.67469	4.33724	2.8703	ENSMUST00000142782	Gm12514	intergenic
ASMM9PARTA001736	2.73016	4.21299	3.66488	2.94545	3.73324	2.83964	3.57282	3.06487	AK020814		bidirectional
ASMM9PARTA001736	2.73016	4.21299	3.66488	2.94545	3.73324	2.83964	3.57282	3.06487	AK020814		bidirectional
ASMM9PARTA004379	2.77696	3.23782	3.64615	2.90155	3.71317	3.39488	3.58687	3.65685	AK052977		intergenic
ASMM9PARTA005545	3.16686	5.07838	4.68575	4.14494	4.25271	3.0743	4.11391	3.85872	AK085278		bidirectional
ASMM9PARTA016480	2.55178	2.95393	3.53301	3.09766	3.53444	2.97841	4.31395	3.97447	ENSMUST00000145068	1700047K16Rik	antisense overlap
ASMM9PARTA018215	12.7122	12.266	12.6296	11.7084	11.8984	11.8884	11.9	12.9204	ENSMUST00000160362	Gm2976	antisense overlap
ASMM9PARTA018215	12.7122	12.266	12.6296	11.7084	11.8984	11.8884	11.9	12.9204	ENSMUST00000160362	Gm2976	antisense overlap
ASMM9PARTA050121	9.74552	7.27962	7.79289	7.74482	8.96972	10.6048	9.00342	9.17247	uc008uju.1	BC059842	antisense overlap
ASMM9PARTA050121	9.74552	7.27962	7.79289	7.74482	8.96972	10.6048	9.00342	9.17247	uc008uju.1	BC059842	sense overlap
ASMM9PARTA015574	7.12784	6.54998	6.71732	6.59608	7.1863	7.64035	7.04434	6.90055	ENSMUST00000138492	Gm13209	intergenic
ASMM9PARTA005718	6.09928	6.21377	6.23299	5.33143	5.94184	6.52676	6.1578	6.30007	AK086358		intergenic
ASMM9PARTA003697	7.4674	6.88241	7.44369	7.76771	7.68317	8.0074	8.20658	7.8861	AK045486		intergenic
ASMM9PARTA014871	2.76528	3.18988	3.87482	3.10477	4.1371	3.80918	4.08672	4.73264	ENSMUST00000132337	Gm12681	intergenic
ASMM9PARTA016483	2.31796	2.75582	3.3443	2.8927	3.60181	2.77913	3.79112	3.98233	ENSMUST00000145308	Rgsl1	intergenic
ASMM9PARTA013065	2.69547	3.38662	3.71515	2.58653	4.04893	4.47814	4.02404	3.9278	ENSMUST00000121240	Gm14425	sense overlap
ASMM9PARTA001995	2.62002	3.43579	3.46886	3.58217	3.75528	2.98802	3.74435	3.34468	AK029775		antisense overlap
ASMM9PARTA001995	2.62002	3.43579	3.46886	3.58217	3.75528	2.98802	3.74435	3.34468	AK029775		antisense overlap
ASMM9PARTA012398	17.3389	17.2876	17.1898	17.1721	16.9351	17.2636	16.8887	16.8425	ENSMUST00000120091	Gm5642	intergenic
ASMM9PARTA045197	9.73101	9.80556	9.32071	9.60188	12.0289	11.7944	11.3712	11.1851	NR_015505	6720401G13Rik	intergenic
ASMM9PARTA007075	2.6943	6.20825	3.59155	2.55171	4.01512	2.45047	4.12644	2.86073	AK138242		intergenic
ASMM9PARTA005351	4.93496	5.56116	6.70831	6.40547	6.72848	8.23996	7.94131	5.73403	AK083182		bidirectional
ASMM9PARTA014238	7.52831	6.15421	4.56819	5.81936	5.62111	7.25155	6.51908	5.87366	ENSMUST00000126640	Gm15288	intergenic
ASMM9PARTA016192	6.44046	6.1796	5.44108	5.00714	3.99505	4.80229	4.15887	3.87787	ENSMUST00000141338	9330136K24Rik	antisense overlap
ASMM9PARTA048363	6.43898	5.42794	5.64259	5.52269	5.28397	5.21162	7.15075	7.96587	uc008crf.1	Ent1	sense overlap
ASMM9PARTA048363	6.43898	5.42794	5.64259	5.52269	5.28397	5.21162	7.15075	7.96587	uc008crf.1	Ent1	sense overlap
ASMM9PARTA048363	6.43898	5.42794	5.64259	5.52269	5.28397	5.21162	7.15075	7.96587	uc008crf.1	Ent1	sense overlap
ASMM9PARTA048363	6.43898	5.42794	5.64259	5.52269	5.28397	5.21162	7.15075	7.96587	uc008crf.1	Ent1	sense overlap
ASMM9PARTA048363	6.43898	5.42794	5.64259	5.52269	5.28397	5.21162	7.15075	7.96587	uc008crf.1	Ent1	sense overlap
ASMM9PARTA000911	5.1011	5.00888	4.90845	5.41397	4.25764	4.25231	4.47785	4.74977	AK015305		intergenic
ASMM9PARTA015993	4.41489	4.79248	5.36351	4.13392	4.22698	3.42543	5.58214	7.46283	ENSMUST00000142642	Gm14154	intergenic
ASMM9PARTA013156	11.9447	12.1177	12.7029	11.3868	12.2051	11.6916	10.6848	12.78	ENSMUST00000121642	Gm9001	intergenic
ASMM9PARTA046444	6.51166	7.01533	6.90506	7.30129	6.25953	7.57755	8.00305	5.64189	uc007clk.1	AK037193	sense overlap
ASMM9PARTA006138	5.8993	5.89294	5.20837	6.02703	6.20455	5.41577	5.0412	6.32287	AK089798		intergenic
ASMM9PARTA005249	2.75062	3.31218	3.08789	3.23128	3.60567	2.46813	3.9392	4.27696	AK081905		intergenic
ASMM9PARTA051112	3.34905	4.65715	5.65471	4.51524	6.65271	5.19328	6.71157	7.20742	uc009nsu.1	AK209590	bidirectional
ASMM9PARTA017320	2.72516	3.64269	2.92128	3.37709	4.3697	2.60191	3.64584	3.61363	ENSMUST00000150482	Gm13780	intergenic
ASMM9PARTA048265	2.7216	3.54124	2.91052	2.78934	5.38002	2.89914	3.64236	4.72343	uc008ajk.1	AK015714	bidirectional
ASMM9PARTA048265	2.7216	3.54124	2.91052	2.78934	5.38002	2.89914	3.64236	4.72343	uc008ajk.1	AK015714	antisense overlap
ASMM9PARTA016840	4.03072	4.18265	2.80459	3.92911	5.95484	3.19788	3.43019	3.71805	ENSMUST00000147658	B230323A14Rik	antisense overlap
ASMM9PARTA003343	3.89507	5.83956	5.57117	6.05551	4.12187	3.6511	4.73369	3.35595	AK042597		intergenic
ASMM9PARTA047082	4.04568	3.17887	4.16156	7.70747	4.21047	4.78655	7.85046	4.87986	uc007ney.1	BC023202	intergenic
ASMM9PARTA016910	3.53311	4.39442	3.63954	4.93779	5.49247	5.05259	5.77441	3.87661	ENSMUST00000149343	9430041J12Rik	antisense overlap
ASMM9PARTA016910	3.53311	4.39442	3.63954	4.93779	5.49247	5.05259	5.77441	3.87661	ENSMUST00000149343	9430041J12Rik	antisense overlap
ASMM9PARTA016910	3.53311	4.39442	3.63954	4.93779	5.49247	5.05259	5.77441	3.87661	ENSMUST00000149343	9430041J12Rik	antisense overlap
CUST_303_PI426073487	4.39658	4.94711	4.89194	5.09394	4.79948	4.4345	5.39918	5.18197	uc.305+	uc.305	sense overlap
CUST_303_PI426073487	4.39658	4.94711	4.89194	5.09394	4.79948	4.4345	5.39918	5.18197	uc.305+	uc.305	sense overlap
MM9LINCRNAEXON11256-_P1	5.14025	4.01057	3.05014	3.0675	3.00951	3.85241	5.72288	4.85037	MM9LINCRNAEXON11256-	mouselincRNA0608	bidirectional
ASMM9PARTA005461	4.61316	5.75901	6.23377	6.16404	5.73903	5.80562	6.26807	5.29272	AK085021		intergenic
ASMM9PARTA005876	6.44328	3.64807	2.58844	3.80543	4.94507	3.67487	3.00619	3.64478	AK087921		antisense overlap
ASMM9PARTA049487	10.2531	10.5049	9.94355	9.50807	10.4754	9.98672	10.2864	10.0572	uc008peg.1	AK145396	sense overlap
ASMM9PARTA019028	3.40178	3.65903	3.45539	3.88408	3.70943	5.01308	5.00831	2.72721	ENSMUST00000168671	CT030194.3	antisense overlap
ASMM9PARTA003752	3.38068	4.37487	3.3989	3.29478	3.24564	2.97113	3.93072	3.12252	AK045860		intergenic
humanlincRNA1050-_P1	5.03421	6.19899	5.96455	6.06294	4.88984	5.69954	5.44228	5.27393	humanlincRNA1050-	humanlincRNA1050	intergenic
ASMM9PARTA017280	4.05207	4.03946	5.01	4.4046	3.84855	3.80904	4.31413	4.36994	ENSMUST00000154367	Gm13976	intergenic
ASMM9PARTA009508	10.9114	11.0644	10.7939	10.5442	11.3907	10.994	11.7399	11.4726	ENSMUST00000050108	Gm5479	intergenic
ASMM9PARTA008395	5.11184	5.93475	4.96295	5.81137	4.90343	5.42203	5.40399	5.47618	AK157468		antisense overlap
ASMM9PARTA010969	3.40438	3.17845	3.07935	3.43708	3.08801	2.71145	3.72141	3.61932	ENSMUST00000118055	Gm15399	intergenic
ASMM9PARTA000091	7.96237	8.29785	8.08816	8.29872	8.01637	8.11958	7.87073	8.01884	AK003944		intergenic
ASMM9PARTA004818	5.89849	6.21578	6.17728	6.26314	5.78297	6.30008	7.11701	6.35725	AK079005		intergenic
ASMM9PARTA012807	15.3037	14.6915	14.9664	14.7011	13.7486	15.008	13.2135	14.1914	ENSMUST00000121152	Gm14633	intergenic
ASMM9PARTA001292	6.06277	3.90945	4.54994	3.93463	6.20949	5.76579	3.56532	5.74624	AK017043		intergenic
ASMM9PARTA005182	3.9233	5.06648	4.11899	3.08603	3.59374	2.98539	3.35129	2.9622	AK082001		intergenic
ASMM9PARTA003106	4.7118	4.02627	4.4819	3.37206	4.15352	4.43102	4.53106	5.06376	AK040656		bidirectional
ASMM9PARTA047214	7.45366	7.57439	7.45317	7.56583	9.41029	9.67647	9.71729	9.58062	uc007lhs.1	Rapgefl1	sense overlap
ASMM9PARTA001257	3.11028	4.45529	4.01309	2.75447	4.06943	3.66659	3.88101	3.9634	AK016875		intergenic
ASMM9PARTA006756	3.27344	3.18839	4.19941	3.41388	4.2607	4.74592	4.07512	4.44362	AK137227		intergenic
ASMM9PARTA049656	3.32677	2.55759	4.38213	7.49385	4.45739	2.86423	4.27741	3.12853	uc008ozc.1	AK036093	antisense overlap
ASMM9PARTA049656	3.32677	2.55759	4.38213	7.49385	4.45739	2.86423	4.27741	3.12853	uc008ozc.1	AK036093	antisense overlap
ASMM9PARTA015339	2.71544	2.81452	3.6214	2.9485	3.68587	3.37805	3.5411	3.80978	ENSMUST00000138534	2310010J17Rik	bidirectional
ASMM9PARTA016463	3.08939	2.79706	4.20851	2.6451	4.29207	4.2911	4.14033	5.73916	ENSMUST00000146624	2410057H14Rik	antisense overlap
ASMM9PARTA051183	4.01491	4.75009	4.71672	4.06101	3.90027	3.74377	3.77504	3.47521	uc009mio.1	AK041972	bidirectional
ASMM9PARTA015047	17.4054	17.4522	17.5566	17.4885	17.0684	17.3293	17.33	17.2347	ENSMUST00000135190	Gm8292	antisense overlap
ASMM9PARTA015047	17.4054	17.4522	17.5566	17.4885	17.0684	17.3293	17.33	17.2347	ENSMUST00000135190	Gm8292	antisense overlap
CUST_131_PI426409190	5.36709	5.16154	5.0117	4.98743	3.75182	4.07132	4.34981	3.51549	ENSMUST00000171761	CT485609.5	antisense overlap
ASMM9PARTA006738	4.25735	3.09237	3.71642	3.35014	4.17514	4.56711	3.75359	4.46907	AK135699		antisense overlap
ASMM9PARTA011376	15.5043	15.6359	15.5129	15.7356	15.4581	15.7585	16.4079	15.8807	ENSMUST00000119359	Gm4853	intergenic
ASMM9PARTA002488	2.49977	2.62003	3.58564	3.44291	3.76679	3.4832	3.70501	3.60232	AK034993		intergenic
ASMM9PARTA049120	5.33575	3.91992	5.04703	4.61154	4.15387	5.1904	4.79047	5.60805	uc008izx.1	Rapgef1	sense overlap
ASMM9PARTA049120	5.33575	3.91992	5.04703	4.61154	4.15387	5.1904	4.79047	5.60805	uc008izx.1	Rapgef1	sense overlap
ASMM9PARTA049120	5.33575	3.91992	5.04703	4.61154	4.15387	5.1904	4.79047	5.60805	uc008izx.1	Rapgef1	sense overlap
ASMM9PARTA001364	8.84429	8.79614	8.78851	9.19935	8.83409	9.30123	9.91236	8.89024	AK017625		bidirectional
ASMM9PARTA001364	8.84429	8.79614	8.78851	9.19935	8.83409	9.30123	9.91236	8.89024	AK017625		antisense overlap
MM9LINCRNAEXON10962-_P1	2.56386	2.54112	3.69992	2.66721	3.99835	3.99082	3.94845	4.70009	MM9LINCRNAEXON10962-		intergenic
ASMM9PARTA050127	2.84772	5.31267	3.95834	2.51419	4.80928	3.40343	4.22167	4.5647	uc008vsp.1	Rex2	sense overlap
ASMM9PARTA050127	2.84772	5.31267	3.95834	2.51419	4.80928	3.40343	4.22167	4.5647	uc008vsp.1	Rex2	sense overlap
ASMM9PARTA050127	2.84772	5.31267	3.95834	2.51419	4.80928	3.40343	4.22167	4.5647	uc008vsp.1	Rex2	sense overlap
ASMM9PARTA047253	2.65426	2.94005	3.71511	2.61193	4.03769	4.36108	4.00748	4.3319	uc007mzc.1	AK146888	intergenic
ASMM9PARTA008768	2.54109	3.35211	3.44013	2.70726	3.72545	3.52501	3.70692	3.50707	BC035543		intergenic
CUST_546_PI426073487	2.52602	3.36058	3.39875	2.72117	3.68481	3.36246	3.67609	3.4981	uc.67-	uc.67	intergenic
ASMM9PARTA003911	4.68211	5.00732	5.75342	7.06265	7.63287	7.21406	5.72109	4.16538	AK047248		intergenic
ASMM9PARTA001336	2.6406	2.90025	3.31789	3.53659	3.65164	3.36483	3.74776	3.39207	AK017366		intergenic
ASMM9PARTA019026	2.55501	3.04186	4.75824	2.71848	3.61593	3.57185	3.78004	4.93059	ENSMUST00000168317	AC140457.1	bidirectional
MM9LINCRNAEXON11747+_P1	6.83049	4.85006	2.47563	3.76813	5.86664	3.63953	3.01436	3.60989	MM9LINCRNAEXON11747+	mouselincRNA0230	intergenic
ASMM9PARTA006171	2.77835	4.44033	3.36681	3.29224	3.8483	2.81216	4.03227	3.52773	AK089815		intergenic
ASMM9PARTA002352	8.24718	7.78052	6.66238	7.7624	6.91235	7.26945	7.92501	7.48236	AK033955		intergenic
ASMM9PARTA016425	2.63215	3.97187	3.13814	3.52105	3.63842	2.48722	3.85757	3.15202	ENSMUST00000145961	Gm12764	antisense overlap
CUST_35_PI426409190	7.59526	6.79788	7.98361	6.32204	7.81646	6.36316	8.02987	10.3537	uc009shf.1	Ppp2r3a	sense overlap
CUST_35_PI426409190	7.59526	6.79788	7.98361	6.32204	7.81646	6.36316	8.02987	10.3537	uc009shf.1	Ppp2r3a	sense overlap
ASMM9PARTA050870	11.2783	9.7056	9.30166	10.7202	10.1504	10.8911	9.89156	10.1212	uc009gux.1	Snrp70	sense overlap
ASMM9PARTA049098	6.82145	6.77344	6.738	6.56347	6.71632	6.25548	6.45584	7.09719	uc008lxx.1	Tubgcp4	bidirectional
ASMM9PARTA049098	6.82145	6.77344	6.738	6.56347	6.71632	6.25548	6.45584	7.09719	uc008lxx.1	Tubgcp4	sense overlap
ASMM9PARTA049098	6.82145	6.77344	6.738	6.56347	6.71632	6.25548	6.45584	7.09719	uc008lxx.1	Tubgcp4	antisense overlap
ASMM9PARTA017782	4.8909	4.50366	5.27179	4.70076	3.98685	3.77647	3.90664	4.18872	ENSMUST00000155786	BC046401	antisense overlap
ASMM9PARTA015026	3.87976	3.73849	2.81145	3.43615	3.21343	2.68199	3.60563	3.26786	ENSMUST00000135902	Gm12910	intergenic
ASMM9PARTA001704	6.50067	7.07132	6.82244	7.53027	6.62	6.61852	7.42581	6.5552	AK020641		antisense overlap
ASMM9PARTA011323	10.8082	10.7982	10.2511	10.7686	9.94319	10.1353	8.52207	9.90395	ENSMUST00000118668	Gm12677	antisense overlap
ASMM9PARTA003791	8.39557	9.07239	10.7327	10.2335	9.65126	9.59239	7.03132	6.55803	AK046177		intergenic
ASMM9PARTA046641	8.09792	8.38574	7.53403	8.38826	8.67374	7.89173	7.99597	8.25177	uc007gqh.1	AK049515	intergenic
MM9LINCRNAEXON11103-_P1	4.19341	4.28046	5.00763	4.56293	3.60281	4.79898	5.74581	4.16225	MM9LINCRNAEXON11103-	mouselincRNA0821	intergenic
ASMM9PARTA051312	3.48797	4.00035	3.58822	4.2094	5.29979	3.97999	4.15711	4.50081	uc009jts.1	AK086010	bidirectional
ASMM9PARTA051312	3.48797	4.00035	3.58822	4.2094	5.29979	3.97999	4.15711	4.50081	uc009jts.1	AK086010	bidirectional
MM9LINCRNAEXON10322+_P1	3.17685	3.11157	3.28951	4.10151	3.34718	2.91066	3.96399	3.635	MM9LINCRNAEXON10322+		intergenic
humanlincRNA0902-_P1	3.23271	3.7812	3.33847	3.70561	3.37212	3.44596	3.9488	3.03618	humanlincRNA0902-	humanlincRNA0902	intergenic
ASMM9PARTA009205	9.14299	9.32751	8.98603	9.25184	8.1165	8.56131	9.21847	8.46096	BC028549		antisense overlap
ASMM9PARTA014414	3.60616	4.2816	3.71493	4.15565	3.71467	3.54713	4.29448	3.86776	ENSMUST00000129932	5430427M07Rik	antisense overlap
ASMM9PARTA004676	3.65062	5.05166	6.7675	7.25329	3.72164	3.74066	6.81526	4.56802	AK077245		intergenic
ASMM9PARTA047283	11.337	10.6849	8.79629	9.49871	8.72819	9.75183	9.25688	7.64849	uc007mla.1	AK011693	sense overlap
CUST_720_PI426073487	3.25489	3.65677	3.34879	3.38361	3.26653	3.22059	3.82364	3.40921	uc.241-	uc.241	intergenic
ASMM9PARTA046394	4.34163	5.80901	4.42857	5.49721	6.29953	4.61125	4.88645	5.01464	uc007fpd.1	AK138135	intergenic
ASMM9PARTA018542	3.98123	4.99598	4.03298	4.81138	3.89323	3.54536	5.09876	4.23757	ENSMUST00000166076	AC164629.8	intergenic
humanlincRNA2028-_P1	4.40841	5.52994	6.24421	5.71981	4.28255	4.39542	4.84076	5.013	humanlincRNA2028-	humanlincRNA2028	intergenic
DT903035_P1	3.24775	3.87995	4.33562	3.61227	3.10282	3.16428	3.85858	3.39384	DT903035	humanlincRNA0139	intergenic
ASMM9PARTA051342	3.57535	3.85717	3.43667	3.25311	3.31806	4.12138	3.99068	3.02816	uc009qec.1	Trip4	sense overlap
ASMM9PARTA051342	3.57535	3.85717	3.43667	3.25311	3.31806	4.12138	3.99068	3.02816	uc009qec.1	Trip4	bidirectional
ASMM9PARTA051342	3.57535	3.85717	3.43667	3.25311	3.31806	4.12138	3.99068	3.02816	uc009qec.1	Trip4	antisense overlap
ASMM9PARTA016519	4.71428	4.96231	4.49522	5.41978	4.99491	5.43871	5.02714	4.87117	ENSMUST00000145985	9430021M05Rik	bidirectional
ASMM9PARTA048930	3.8503	3.14552	3.53053	4.62726	7.48581	7.0817	9.03312	7.86208	uc008hln.1	AK040231	intergenic
ASMM9PARTA050744	9.78256	9.71639	9.40703	9.83272	10.5749	10.0081	10.6833	10.3694	uc009dtv.1	bMRP64	bidirectional
ASMM9PARTA050744	9.78256	9.71639	9.40703	9.83272	10.5749	10.0081	10.6833	10.3694	uc009dtv.1	bMRP64	sense overlap
ASMM9PARTA015888	4.83224	4.75665	3.93541	5.40735	4.06597	4.09012	4.70318	4.10292	ENSMUST00000140055	Gm16862	intergenic
ASMM9PARTA049439	3.64022	3.66436	3.10612	3.53549	3.29524	3.31916	3.83528	3.31159	uc008nyg.1	mKIAA1125	sense overlap
ASMM9PARTA007401	6.07283	5.76866	5.84676	6.06379	4.85306	5.72483	5.18211	4.96004	AK143409		intergenic
ASMM9PARTA006577	3.64381	3.66443	2.85985	3.44742	3.23589	2.93553	3.80338	3.36509	AK133065		intergenic
ASMM9PARTA013333	11.8833	11.8326	10.5865	10.9039	11.6393	11.4914	10.809	11.8629	ENSMUST00000121923	Gm4908	intergenic
ASMM9PARTA044927	8.55496	8.07105	9.2067	8.03891	8.73487	9.14505	10.1283	9.05238	NR_027485	Psmd2	sense overlap
ASMM9PARTA051691	8.00385	7.76338	6.80036	7.93629	7.44176	5.15762	4.23071	4.58334	uc009uvb.1	AK047984	sense overlap
ASMM9PARTA006887	5.4106	5.2287	6.09193	6.26916	4.59398	5.59122	5.75586	4.71215	AK136448		intergenic
ASMM9PARTA005360	4.66205	3.93045	4.86283	3.52853	3.99526	4.54161	3.70994	4.97797	AK082604		bidirectional
ASMM9PARTA005360	4.66205	3.93045	4.86283	3.52853	3.99526	4.54161	3.70994	4.97797	AK082604		antisense overlap
AI255174_P1	4.51415	4.05963	4.30209	3.36546	4.33044	4.90138	4.02042	4.99474	AI255174	mouselincRNA0334	intergenic
ASMM9PARTA006000	5.45684	3.87856	5.33332	4.49225	5.43496	5.28472	5.03318	7.15138	AK131672		antisense overlap
ASMM9PARTA006000	5.45684	3.87856	5.33332	4.49225	5.43496	5.28472	5.03318	7.15138	AK131672		antisense overlap
MM9LINCRNAEXON10861-_P1	3.8281	3.80301	4.93329	3.76265	4.47837	4.04957	4.82379	4.73221	MM9LINCRNAEXON10861-	mouselincRNA1009	intergenic
ASMM9PARTA004399	14.4634	13.679	13.3243	12.9865	12.1589	12.2291	11.3458	11.5525	AK053163		antisense overlap
ASMM9PARTA048784	5.40261	4.12274	4.1948	3.62349	4.23582	5.28819	4.038	4.79528	uc008ewg.1	AK148393	sense overlap
ASMM9PARTA011529	7.83681	6.762	7.10075	7.21019	8.51189	9.20004	7.00377	7.76005	ENSMUST00000118851	Gm7657	intergenic
ASMM9PARTA051523	3.10883	5.48253	3.99559	2.78482	4.04776	3.12287	3.83796	3.13896	uc009svy.1	AK054333	intergenic
ASMM9PARTA045059	4.66434	3.49643	3.16141	3.65285	5.003	3.52307	3.05844	3.49316	NR_002890	Gm12070	intergenic
ASMM9PARTA014787	2.84386	3.39684	3.71361	2.87803	3.77067	3.31922	3.61821	3.87478	ENSMUST00000130244	Gm15845	antisense overlap
ASMM9PARTA051162	5.77897	3.56038	4.60905	4.21919	4.00515	5.73593	5.27518	5.68511	uc009pgg.1	Bace	sense overlap
ASMM9PARTA051162	5.77897	3.56038	4.60905	4.21919	4.00515	5.73593	5.27518	5.68511	uc009pgg.1	Bace	sense overlap
ASMM9PARTA045803	3.00295	3.29484	4.10821	2.68106	4.1892	4.67204	4.43568	4.87316	NR_036590	1700001K23Rik	intergenic
ASMM9PARTA007009	3.80866	3.74244	3.99456	3.8972	5.51329	3.76879	3.8183	3.7392	AK139218		antisense overlap
ASMM9PARTA007009	3.80866	3.74244	3.99456	3.8972	5.51329	3.76879	3.8183	3.7392	AK139218		antisense overlap
ASMM9PARTA007009	3.80866	3.74244	3.99456	3.8972	5.51329	3.76879	3.8183	3.7392	AK139218		antisense overlap
ASMM9PARTA007009	3.80866	3.74244	3.99456	3.8972	5.51329	3.76879	3.8183	3.7392	AK139218		antisense overlap
ASMM9PARTA007009	3.80866	3.74244	3.99456	3.8972	5.51329	3.76879	3.8183	3.7392	AK139218		antisense overlap
ASMM9PARTA007009	3.80866	3.74244	3.99456	3.8972	5.51329	3.76879	3.8183	3.7392	AK139218		antisense overlap
ASMM9PARTA007009	3.80866	3.74244	3.99456	3.8972	5.51329	3.76879	3.8183	3.7392	AK139218		antisense overlap
ASMM9PARTA007009	3.80866	3.74244	3.99456	3.8972	5.51329	3.76879	3.8183	3.7392	AK139218		antisense overlap
ASMM9PARTA007009	3.80866	3.74244	3.99456	3.8972	5.51329	3.76879	3.8183	3.7392	AK139218		antisense overlap
ASMM9PARTA007009	3.80866	3.74244	3.99456	3.8972	5.51329	3.76879	3.8183	3.7392	AK139218		antisense overlap
ASMM9PARTA007009	3.80866	3.74244	3.99456	3.8972	5.51329	3.76879	3.8183	3.7392	AK139218		antisense overlap
ASMM9PARTA007009	3.80866	3.74244	3.99456	3.8972	5.51329	3.76879	3.8183	3.7392	AK139218		antisense overlap
ASMM9PARTA018485	10.2447	9.88068	9.11403	9.60965	10.5229	10.0479	8.13986	7.76761	ENSMUST00000161621	Gm8550	antisense overlap
ASMM9PARTA013582	6.52894	7.18245	5.68344	4.94433	4.98914	6.05009	6.51767	5.66931	ENSMUST00000123368	2610028E06Rik	intergenic
ASMM9PARTA015507	7.60564	6.16009	5.35926	6.03706	7.52915	7.75099	7.949	8.35195	ENSMUST00000139014	2900052L18Rik	intergenic
ASMM9PARTA017600	7.47727	6.06178	5.24988	6.45601	5.76366	7.15065	7.22221	7.13022	ENSMUST00000152627	Gm15892	intergenic
ASMM9PARTA007418	5.56076	5.60403	4.50515	4.25236	5.76886	5.59051	4.56017	5.46824	AK139879		intergenic
humanlincRNA1046+_P1	8.47844	6.93477	7.80468	7.33773	7.66503	9.60799	8.03798	8.3761	humanlincRNA1046+	humanlincRNA1046	intergenic
ASMM9PARTA009986	14.7146	14.4111	15.4082	14.4464	13.6427	13.2906	14.1921	15.6742	ENSMUST00000078419	Gm15590	antisense overlap
ASMM9PARTA046488	7.58286	6.25157	6.97765	7.00318	7.11193	7.76486	6.79679	7.14407	uc007dib.1	AK149537	antisense overlap
ASMM9PARTA046488	7.58286	6.25157	6.97765	7.00318	7.11193	7.76486	6.79679	7.14407	uc007dib.1	AK149537	antisense overlap
humanlincRNA0926-_P1	6.42543	4.8457	5.92179	5.01413	6.16046	7.01158	5.25037	6.16948	humanlincRNA0926-	humanlincRNA0926	intergenic
CUST_199_PI426409190	4.71684	7.37765	6.21829	5.22281	6.15552	6.34763	8.74321	6.68144	AK087896		intergenic
ASMM9PARTA011831	4.19988	3.05687	3.21959	3.10747	4.31733	4.0555	3.42317	4.10416	ENSMUST00000119899	Gm13924	intergenic
MM9LINCRNAEXON11973+_P1	2.73366	3.31218	3.70268	3.48462	3.96794	3.24012	3.9246	4.22054	MM9LINCRNAEXON11973+		intergenic
ASMM9PARTA047570	7.42974	7.38508	9.15736	8.1636	7.48553	6.24318	5.75778	7.6171	uc007wjn.1	AK005822	antisense overlap
ASMM9PARTA047570	7.42974	7.38508	9.15736	8.1636	7.48553	6.24318	5.75778	7.6171	uc007wjn.1	AK005822	sense overlap
ASMM9PARTA001379	2.63754	2.6226	3.58225	2.76214	6.99185	5.50387	3.83522	5.24647	AK017915		antisense overlap
ASMM9PARTA047744	11.2503	10.5916	11.6343	6.76082	7.92895	8.89338	10.3843	12.3176	uc007tup.1	TCR-alpha chain	intergenic
BB429143_P1	9.97348	9.63727	9.25975	8.74972	9.16188	10.0875	8.96738	8.95697	BB429143	mouselincRNA0550	intergenic
ASMM9PARTA002232	8.60818	8.47777	6.69227	7.07064	4.53095	4.24982	4.77737	4.64492	AK032934		antisense overlap
ASMM9PARTA050796	7.70764	7.67867	7.68019	7.71608	8.37651	7.55901	8.08517	8.46053	uc009gft.1	2310022K01Rik	sense overlap
MM9LINCRNAEXON11378-_P1	2.87671	3.98227	3.21751	3.35685	3.52336	3.24319	4.64173	3.13362	MM9LINCRNAEXON11378-		intergenic
CUST_100_PI426073487	7.59889	7.77262	7.30024	6.58065	7.54432	7.78576	7.03294	7.18262	uc.102+	uc.102	antisense overlap
ASMM9PARTA015001	7.26393	7.43846	6.44649	6.56363	6.36617	6.9458	7.36787	7.31874	ENSMUST00000132378	2010001A14Rik	bidirectional
ASMM9PARTA051477	10.2532	9.73878	10.5454	10.0834	10.4484	9.95497	10.5767	12.2383	uc009qai.1	AK028224	antisense overlap
ASMM9PARTA012980	4.96033	4.60179	3.45629	4.06519	4.34172	4.01717	4.49913	4.50507	ENSMUST00000121336	Gm11797	intergenic
ASMM9PARTA000599	6.23119	5.32161	4.17424	5.29011	4.55886	5.11251	4.69846	4.72512	AK011807		antisense overlap
ASMM9PARTA000599	6.23119	5.32161	4.17424	5.29011	4.55886	5.11251	4.69846	4.72512	AK011807		antisense overlap
ASMM9PARTA000599	6.23119	5.32161	4.17424	5.29011	4.55886	5.11251	4.69846	4.72512	AK011807		antisense overlap
ASMM9PARTA000599	6.23119	5.32161	4.17424	5.29011	4.55886	5.11251	4.69846	4.72512	AK011807		antisense overlap
humanlincRNA0255+_P1	3.37065	4.25992	3.92185	4.51206	4.37811	4.73961	4.55101	3.52575	humanlincRNA0255+	humanlincRNA0255	intergenic
ASMM9PARTA008255	2.73709	3.65657	3.2177	3.22779	3.63616	3.13138	3.79995	3.35746	AK155963		intergenic
ASMM9PARTA005913	2.02147	3.4495	4.67882	3.60709	6.21853	3.47634	3.03701	3.44621	AK089813		intergenic
ASMM9PARTA016544	2.5883	3.16976	3.11197	4.47367	3.63805	2.51189	3.87229	2.83683	ENSMUST00000144347	Gm13134	antisense overlap
ASMM9PARTA016544	2.5883	3.16976	3.11197	4.47367	3.63805	2.51189	3.87229	2.83683	ENSMUST00000144347	Gm13134	antisense overlap
ASMM9PARTA005562	2.59349	4.93647	3.05185	2.60193	3.62159	2.49914	3.91717	2.85684	AK085385		intergenic
ASMM9PARTA001830	2.93549	4.08178	5.79236	4.85508	3.73534	3.78922	3.97939	3.49117	AK021352		intergenic
ASMM9PARTA015571	9.91699	10.3354	10.3665	10.9044	11.0638	11.113	10.2998	9.34335	ENSMUST00000137643	C130036L24Rik	bidirectional
BG082317_P1	4.41678	5.79411	4.72251	5.79979	5.15769	5.22226	5.41583	5.13009	BG082317	mouselincRNA0895	intergenic
ASMM9PARTA047289	2.74516	3.12811	3.09654	3.56252	3.62005	4.15668	3.94604	2.52947	uc007nab.1	AK089512	bidirectional
ASMM9PARTA009268	12.8805	13.0625	11.919	11.1654	13.4219	13.3147	11.7013	11.2507	ENSMUST00000055820	Gm9531	intergenic
ASMM9PARTA000210	3.16861	3.48959	3.38791	4.21104	3.82405	3.2834	4.19708	4.0249	AK006130		antisense overlap
ASMM9PARTA007950	7.35516	7.39381	7.46938	7.57622	6.54294	6.48533	5.79969	7.84205	AK144704		intergenic
mouselincRNA1631+_P1	4.89232	4.6444	3.71809	5.10151	4.08569	4.34941	4.5177	3.8855	mouselincRNA1631+	mouselincRNA1631	intergenic
ASMM9PARTA049947	10.2229	9.10395	9.58819	9.41551	9.71684	9.0566	10.876	12.0943	uc008uxq.1	2510006D16Rik	bidirectional
ASMM9PARTA049947	10.2229	9.10395	9.58819	9.41551	9.71684	9.0566	10.876	12.0943	uc008uxq.1	2510006D16Rik	sense overlap
ASMM9PARTA004976	3.17704	5.12855	3.34137	3.7973	3.70232	2.34773	4.24193	3.28775	AK080314		intergenic
ASMM9PARTA002133	2.80066	3.1271	2.92123	2.69816	3.15135	3.0855	3.62017	3.34515	AK031642		intergenic
ASMM9PARTA004630	2.93451	3.9062	3.05726	3.23827	3.22675	2.86487	3.79477	2.8326	AK076769		intergenic
ASMM9PARTA003250	3.58566	5.10365	6.12987	5.23231	5.84912	5.87673	8.04378	6.9001	AK041882		antisense overlap
ASMM9PARTA003250	3.58566	5.10365	6.12987	5.23231	5.84912	5.87673	8.04378	6.9001	AK041882		antisense overlap
ASMM9PARTA003363	5.08349	5.53917	4.0778	4.7476	6.59038	6.05929	5.28459	5.28225	AK042733		antisense overlap
ASMM9PARTA019312	3.97594	4.71782	4.08433	4.83497	4.17112	3.80365	4.76625	4.71488	ENSMUST00000170986	B230319C09Rik	bidirectional
ASMM9PARTA010356	7.43805	7.69257	6.89989	6.68271	8.62108	9.00852	8.03422	7.85675	ENSMUST00000117321	Gm9009	intergenic
MM9LINCRNAEXON10651-_P1	8.37039	8.31578	7.96455	7.07017	6.64465	6.77991	6.5259	7.90111	MM9LINCRNAEXON10651-		bidirectional
ASMM9PARTA009791	12.255	11.8055	10.827	11.2248	11.9175	11.8986	11.0326	10.5908	ENSMUST00000095505	Gm16368	intergenic
ASMM9PARTA006658	2.76498	3.17064	5.61833	3.32821	2.69583	3.19747	3.22629	3.16735	AK134706		intergenic
ASMM9PARTA010498	8.22388	7.59478	9.16262	8.47223	8.3661	8.80472	9.63569	8.71877	ENSMUST00000117660	Gm14890	intergenic
ASMM9PARTA015353	6.14719	5.92246	7.73061	6.41933	4.09439	5.61155	5.70121	5.77867	ENSMUST00000135086	Gm1720	intergenic
ASMM9PARTA012794	9.833	9.5185	10.2171	9.6204	10.6797	9.63956	9.78619	11.2682	ENSMUST00000120816	Gm13328	intergenic
ASMM9PARTA008504	3.17581	4.03727	3.12285	2.86433	2.96488	2.76231	3.6544	2.7388	AK157663		intergenic
ASMM9PARTA005485	6.95781	7.67409	6.19418	7.64533	7.43317	6.1723	8.55063	8.44468	AK084060		intergenic
ASMM9PARTA050010	3.75409	2.9613	3.48277	2.65696	3.43964	3.13121	6.8474	8.01104	uc009axr.1	BC062820	bidirectional
MM9LINCRNAEXON10102+_P1	4.41104	4.61215	4.02727	4.82521	4.09533	4.19744	4.65306	4.55923	MM9LINCRNAEXON10102+	mouselincRNA1524	intergenic
MM9LINCRNAEXON10615-_P1	4.40077	4.84475	3.60032	4.43464	3.97335	3.74323	4.57213	4.32095	MM9LINCRNAEXON10615-		intergenic
ASMM9PARTA048047	4.44758	4.9342	3.56188	4.89567	5.50303	4.36639	4.60366	4.59676	uc007yxw.1	Pigz	sense overlap
ASMM9PARTA015104	3.89522	4.63083	2.88294	3.73799	3.4206	3.10763	4.96794	3.61357	ENSMUST00000133160	Gm11592	antisense overlap
ASMM9PARTA009782	17.6694	17.5456	17.642	17.5384	17.3989	17.7416	17.4418	17.3206	ENSMUST00000075723	Gm13493	intergenic
ASMM9PARTA004418	3.09076	3.83042	4.0138	3.14242	6.29451	5.42811	3.27208	2.99803	AK053324		intergenic
ASMM9PARTA019351	3.05384	2.95208	3.61772	2.97665	3.6382	4.10176	3.31865	2.97274	ENSMUST00000171248	RP23-251L22.1	antisense overlap
ASMM9PARTA008444	7.30869	6.19621	6.6718	6.38696	7.43153	7.63573	6.98352	7.31008	AK156491		intergenic
ASMM9PARTA018511	4.33999	3.51779	4.65638	3.2035	3.77155	4.64994	3.84937	4.39204	ENSMUST00000160524	A130049A11Rik	bidirectional
ASMM9PARTA018511	4.33999	3.51779	4.65638	3.2035	3.77155	4.64994	3.84937	4.39204	ENSMUST00000160524	A130049A11Rik	bidirectional
ASMM9PARTA018511	4.33999	3.51779	4.65638	3.2035	3.77155	4.64994	3.84937	4.39204	ENSMUST00000160524	A130049A11Rik	bidirectional
ASMM9PARTA018511	4.33999	3.51779	4.65638	3.2035	3.77155	4.64994	3.84937	4.39204	ENSMUST00000160524	A130049A11Rik	bidirectional
ASMM9PARTA012357	7.2402	7.07928	6.85231	5.00078	5.84817	6.69516	7.3781	7.40628	ENSMUST00000120609	Gm13161	sense overlap
humanlincRNA0502-_P1	3.15173	3.27728	4.06377	3.3337	4.11752	4.4694	3.94483	4.09529	humanlincRNA0502-	humanlincRNA0502	intergenic
ASMM9PARTA012015	10.5872	10.6593	10.2811	10.5643	10.4233	10.3339	11.5431	11.5519	ENSMUST00000119596	Gm14843	intergenic
ASMM9PARTA016290	6.24254	5.7933	6.35458	5.51676	6.22832	6.45124	6.57645	6.91788	ENSMUST00000145437	2810410L24Rik	intergenic
ASMM9PARTA005373	3.91512	3.59209	3.82091	3.70159	3.76602	3.9086	4.15684	4.0654	AK083558		intergenic
MM9LINCRNAEXON10919-_P1	6.88707	5.64916	6.73763	5.71604	6.61483	7.59619	6.70558	7.07354	MM9LINCRNAEXON10919-	mouselincRNA0836	intergenic
ASMM9PARTA005851	2.76097	3.35003	6.00201	4.18934	3.82666	3.84185	3.73445	4.12323	AK090229		intergenic
ASMM9PARTA048853	2.52067	2.91641	4.0493	2.91524	3.65435	3.62807	3.56102	3.67925	uc008eqj.1	AK150172	antisense overlap
ASMM9PARTA018166	2.88995	2.98678	4.09818	3.31027	4.20066	4.61271	4.09735	4.33387	ENSMUST00000158609	7SK.277	intergenic
ASMM9PARTA009304	4.61103	2.82	3.69999	2.9423	3.81497	4.48984	3.70526	4.97648	ENSMUST00000058341	Pea15b	intergenic
ASMM9PARTA002552	2.48284	2.82556	3.63604	2.83438	3.7363	3.37416	3.64975	3.95872	AK035514		intergenic
MM9LINCRNAEXON10034+_P1	2.33984	3.36722	3.36718	3.05918	3.50745	2.932	4.9868	3.83418	MM9LINCRNAEXON10034+		intergenic
ASMM9PARTA009593	17.5183	17.4634	17.5636	17.6402	17.2571	17.5297	17.6423	17.3224	ENSMUST00000086479	Gm10186	antisense overlap
humanlincRNA0587+_P1	3.94692	3.28167	3.5263	2.95623	4.87363	4.71023	3.65787	4.45655	humanlincRNA0587+	humanlincRNA0587	intergenic
ASMM9PARTA010403	9.17919	8.69164	9.2353	9.85088	8.65497	9.45563	8.27174	8.27538	ENSMUST00000106890	1500011K16Rik	intergenic
ASMM9PARTA018021	3.64716	2.76859	3.8108	3.29206	4.06407	4.65589	3.98953	4.60846	ENSMUST00000156523	9530059O14Rik	intergenic
CUST_42_PI426073487	2.52885	3.16643	3.50812	4.02658	4.36076	3.24024	5.05305	4.28623	uc.44+	uc.44	sense overlap
CUST_42_PI426073487	2.52885	3.16643	3.50812	4.02658	4.36076	3.24024	5.05305	4.28623	uc.44+	uc.44	sense overlap
ASMM9PARTA050259	12.9919	13.6294	14.7632	13.7069	12.3957	11.9698	13.3515	14.3597	uc009ali.1	mKIAA1358	sense overlap
ASMM9PARTA019210	2.68722	2.89227	3.62694	3.0352	3.45823	3.44114	4.50339	4.06148	ENSMUST00000172446	AL627104.1	antisense overlap
ASMM9PARTA019210	2.68722	2.89227	3.62694	3.0352	3.45823	3.44114	4.50339	4.06148	ENSMUST00000172446	AL627104.1	antisense overlap
ASMM9PARTA019210	2.68722	2.89227	3.62694	3.0352	3.45823	3.44114	4.50339	4.06148	ENSMUST00000172446	AL627104.1	antisense overlap
ASMM9PARTA019210	2.68722	2.89227	3.62694	3.0352	3.45823	3.44114	4.50339	4.06148	ENSMUST00000172446	AL627104.1	antisense overlap
ASMM9PARTA019210	2.68722	2.89227	3.62694	3.0352	3.45823	3.44114	4.50339	4.06148	ENSMUST00000172446	AL627104.1	antisense overlap
ASMM9PARTA006455	5.37288	3.46838	3.71809	3.26252	5.5088	5.85312	4.47828	5.41652	AK135611		intergenic
ASMM9PARTA048591	7.49746	6.79196	7.06533	5.75746	7.1416	7.02602	6.85464	7.31053	uc008feg.1	S60130	intergenic
ASMM9PARTA007903	3.94031	3.59218	3.1893	2.8937	3.52149	3.64624	3.59503	3.70323	AK155961		intergenic
ASMM9PARTA046988	2.7179	3.81803	3.53791	2.55333	3.88902	4.18156	3.9867	3.54289	uc007qcs.1	AK079953	intergenic
ASMM9PARTA001269	4.6393	4.90339	3.72144	2.56302	4.12291	4.81609	4.24141	4.57759	AK016932		intergenic
ASMM9PARTA010320	5.20925	4.92881	2.95139	3.02412	3.31578	3.12051	3.435	2.88598	ENSMUST00000117144	Gm6429	intergenic
ASMM9PARTA007929	7.14118	6.72657	6.60122	6.6361	6.24629	7.5993	7.20352	6.32142	AK156141		intergenic
ASMM9PARTA051240	6.58073	5.92733	5.37483	5.64216	4.50678	5.55898	5.9549	5.79968	uc009jaz.1	AY512917	intergenic
ASMM9PARTA007907	8.1752	8.30794	8.30715	7.42008	7.83311	8.09039	7.5866	7.43754	AK144670		intergenic
BB711857_P1	2.751	5.04164	3.32484	3.45666	3.85565	2.4158	4.07684	3.01942	BB711857	humanlincRNA1618	intergenic
ASMM9PARTA010832	9.29649	9.04841	10.0279	8.7164	9.56661	8.62069	9.13039	11.171	ENSMUST00000117826	Gm5510	intergenic
ASMM9PARTA050964	4.79745	4.84795	4.07612	3.87682	3.5768	3.74781	4.98873	4.64285	uc009lho.1	Rnf170	sense overlap
ASMM9PARTA050964	4.79745	4.84795	4.07612	3.87682	3.5768	3.74781	4.98873	4.64285	uc009lho.1	Rnf170	bidirectional
ASMM9PARTA015365	6.572	5.96459	4.60548	6.02592	5.03093	5.39285	5.2288	5.61586	ENSMUST00000136860	Scml1	intergenic
MM9LINCRNAEXON11587-_P1	6.60217	7.11171	6.60969	6.26714	6.1286	5.67212	5.82967	5.4777	MM9LINCRNAEXON11587-		intergenic
ASMM9PARTA009905	10.2849	10.1906	11.1882	11.0939	11.8806	11.8425	11.4911	11.6004	ENSMUST00000104935	Eid1	antisense overlap
ASMM9PARTA009905	10.2849	10.1906	11.1882	11.0939	11.8806	11.8425	11.4911	11.6004	ENSMUST00000104935	Eid1	sense overlap
ASMM9PARTA001425	2.82193	3.51211	3.11526	3.8349	3.58162	3.06799	3.89062	3.08445	AK018247		intergenic
ASMM9PARTA006587	10.019	10.6488	11.7349	10.9593	9.88059	10.3974	9.54204	8.72469	AK134567		intergenic
ASMM9PARTA049184	7.28828	7.1488	6.81491	6.95154	6.30966	5.852	5.83094	6.35323	uc008jtw.1	AK166079	bidirectional
ASMM9PARTA008269	6.05976	6.31504	6.22629	6.53382	5.11706	5.59499	5.9908	6.06792	AK156714		intergenic
ASMM9PARTA047415	2.67284	3.29866	2.84048	2.67323	3.22615	2.84459	3.62233	3.3125	uc007rcy.1	AK039809	antisense overlap
ASMM9PARTA050830	3.14803	3.78589	3.31464	4.04386	3.69963	2.90695	4.15695	3.91734	uc009hek.1	AK081140	antisense overlap
ASMM9PARTA050830	3.14803	3.78589	3.31464	4.04386	3.69963	2.90695	4.15695	3.91734	uc009hek.1	AK081140	antisense overlap
ASMM9PARTA050830	3.14803	3.78589	3.31464	4.04386	3.69963	2.90695	4.15695	3.91734	uc009hek.1	AK081140	antisense overlap
humanlincRNA1576-_P1	2.98076	4.22811	2.60829	4.08952	8.63095	3.20566	3.29685	3.94261	humanlincRNA1576-	humanlincRNA1576	intergenic
ASMM9PARTA046520	6.84341	5.98432	7.00861	6.29057	7.17096	6.92524	6.28365	7.31642	uc007dmn.1	Dusp12	sense overlap
MM9LINCRNAEXON10038-_P1	5.66905	5.58203	5.87617	6.3912	5.37003	5.26029	6.88862	5.52083	MM9LINCRNAEXON10038-		intergenic
ASMM9PARTA018668	3.50777	4.59766	5.41479	4.0779	3.69915	3.86508	4.19955	4.5072	ENSMUST00000163836	C330006A16Rik	intergenic
ASMM9PARTA001768	3.70873	4.55094	3.81621	4.74791	3.90147	3.22138	4.549	4.13881	AK020949		intergenic
ASMM9PARTA000060	3.76243	4.03451	5.25097	4.03924	5.45222	5.78935	6.21021	5.94046	AK003006		antisense overlap
ASMM9PARTA017674	4.29475	3.79155	3.24289	3.34621	3.16472	3.3766	3.72002	3.63537	ENSMUST00000153357	4930465A12Rik	intergenic
ASMM9PARTA002973	6.85381	7.97458	6.73061	5.86149	6.65891	7.10027	4.06156	2.83903	AK039660		intergenic
ASMM9PARTA050360	7.63453	7.42997	7.96017	7.82924	7.4802	6.95953	7.26151	8.00504	uc009clx.1	HtrA2	bidirectional
ASMM9PARTA050360	7.63453	7.42997	7.96017	7.82924	7.4802	6.95953	7.26151	8.00504	uc009clx.1	HtrA2	sense overlap
ASMM9PARTA050360	7.63453	7.42997	7.96017	7.82924	7.4802	6.95953	7.26151	8.00504	uc009clx.1	HtrA2	antisense overlap
ASMM9PARTA011549	7.42758	6.57258	7.57571	6.63701	7.15164	6.10015	7.35764	9.21595	ENSMUST00000119460	Gm8844	intergenic
humanlincRNA1422+_P1	4.59937	4.58756	3.83149	4.89404	3.65992	3.32758	4.35105	4.01319	humanlincRNA1422+	humanlincRNA1422	intergenic
humanlincRNA1605+_P1	3.08313	2.72159	3.12061	2.84488	2.93991	4.01258	3.6492	2.71902	humanlincRNA1605+	humanlincRNA1605	intergenic
MM9LINCRNAEXON10275-_P1	3.61775	3.97022	3.61611	4.18721	3.44545	3.47078	4.1113	3.35367	MM9LINCRNAEXON10275-	mouselincRNA1493	intergenic
ASMM9PARTA011628	3.99238	4.38608	4.63722	3.92934	3.25874	3.30824	3.84298	3.85624	ENSMUST00000118807	Olfr1063-ps1	intergenic
ASMM9PARTA010627	3.82565	3.65806	3.71547	3.89157	3.59373	3.87252	4.19609	4.28394	ENSMUST00000117478	Gm15626	sense overlap
ASMM9PARTA051690	3.29165	4.04207	3.02556	2.86519	2.96713	2.76297	3.64392	2.73942	uc009unl.1	LOC100039890	sense overlap
ASMM9PARTA051690	3.29165	4.04207	3.02556	2.86519	2.96713	2.76297	3.64392	2.73942	uc009unl.1	LOC100039890	sense overlap
ASMM9PARTA051690	3.29165	4.04207	3.02556	2.86519	2.96713	2.76297	3.64392	2.73942	uc009unl.1	LOC100039890	sense overlap
ASMM9PARTA051690	3.29165	4.04207	3.02556	2.86519	2.96713	2.76297	3.64392	2.73942	uc009unl.1	LOC100039890	sense overlap
ASMM9PARTA003982	4.82465	4.35429	2.60903	3.58728	6.25853	3.45833	3.14245	3.53335	AK047750		intergenic
ASMM9PARTA045733	3.46759	3.91894	5.7878	5.42171	3.12421	2.75647	3.71138	3.22787	uc007bai.1	AK135004	antisense overlap
ASMM9PARTA051181	5.37718	5.31386	6.39178	5.26085	6.34587	5.17678	7.0526	8.94383	uc009mdk.1	1500034J01Rik	sense overlap
ASMM9PARTA051181	5.37718	5.31386	6.39178	5.26085	6.34587	5.17678	7.0526	8.94383	uc009mdk.1	1500034J01Rik	antisense overlap
ASMM9PARTA005121	4.61878	4.14481	3.7879	4.54796	4.07883	4.14481	4.6889	5.24413	AK081035		intergenic
ASMM9PARTA008593	5.44149	5.41093	4.2896	5.58829	4.59128	5.20495	5.11669	4.81852	AK156695		intergenic
ASMM9PARTA004672	6.93844	6.53454	5.65183	6.39641	4.63534	5.69382	6.27709	6.07629	AK077196		intergenic
MM9LINCRNAEXON11411-_P1	5.06676	4.69501	5.63106	4.51603	4.85058	5.35031	4.95109	5.83519	MM9LINCRNAEXON11411-		intergenic
MM9LINCRNAEXON10081+_P1	4.84496	4.322	4.15699	4.56462	4.16394	4.69769	4.57031	4.30141	MM9LINCRNAEXON10081+	mouselincRNA1506	intergenic
ASMM9PARTA008753	5.34662	4.47263	5.1887	3.69732	3.8531	4.55971	3.79066	4.54482	AK160242		intergenic
ASMM9PARTA009719	6.0606	6.23786	5.11825	4.77414	5.34927	5.81307	5.25934	5.05458	ENSMUST00000085342	Gm16551	intergenic
ASMM9PARTA045680	10.8226	11.3378	11.5056	11.048	12.7487	12.281	12.348	12.5714	NR_028432	2210013O21Rik	intergenic
ASMM9PARTA046224	8.07492	7.23638	8.36731	7.1447	7.85322	7.09543	7.40908	9.76168	NR_033727	Rps27	sense overlap
ASMM9PARTA046224	8.07492	7.23638	8.36731	7.1447	7.85322	7.09543	7.40908	9.76168	NR_033727	Rps27	sense overlap
ASMM9PARTA050187	4.1424	4.15228	4.11327	4.45129	4.48517	4.57222	4.44764	4.13621	uc008zko.1	AK133032	antisense overlap
ASMM9PARTA018576	4.95984	3.33734	4.71196	4.18843	3.82278	3.68125	3.27409	4.41465	ENSMUST00000164588	AC102815.1	antisense overlap
ASMM9PARTA013879	5.33328	4.49104	5.42243	4.98969	4.94799	4.42787	4.49803	4.97585	ENSMUST00000124013	1700091E21Rik	antisense overlap
ASMM9PARTA011737	6.63581	6.94574	6.57805	6.16164	5.40602	5.83077	5.88417	5.58758	ENSMUST00000119117	Gm14404	intergenic
ASMM9PARTA001254	3.87445	3.75094	3.72519	3.7217	4.85846	4.25837	3.60417	3.72852	AK016862		intergenic
ASMM9PARTA002303	8.53894	8.73876	8.03803	8.60908	7.56732	7.5457	9.50894	9.10515	AK033633		antisense overlap
ASMM9PARTA011408	13.3603	12.8314	12.8254	12.1587	13.1765	12.9611	13.3758	14.1378	ENSMUST00000119050	Gm12186	intergenic
ASMM9PARTA000362	7.69356	5.87921	6.46783	6.39258	6.85461	8.0588	6.63246	7.35128	AK006914		intergenic
ASMM9PARTA049590	6.68833	5.60061	5.3154	4.49662	5.38871	6.27799	6.21153	6.39016	uc008peq.1	Lhfp	sense overlap
ASMM9PARTA018525	10.3611	10.8477	11.9688	11.8455	12.4187	12.75	10.7279	9.46742	ENSMUST00000163081	Gas5	intergenic
ASMM9PARTA010652	14.3152	13.7766	13.8725	13.3542	13.7472	13.6858	12.5685	13.5949	ENSMUST00000117198	Gm14056	intergenic
MM9LINCRNAEXON10081-_P1	10.6413	10.6361	10.3965	10.3976	9.97971	10.248	10.1181	10.7651	MM9LINCRNAEXON10081-	mouselincRNA1506	intergenic
ASMM9PARTA047581	3.00775	2.8848	3.6938	2.92184	3.77318	3.91272	3.6294	3.87005	uc007qtp.1	AK015814	antisense overlap
MM9LINCRNAEXON11433+_P1	3.89858	3.68328	3.79115	3.29469	5.19325	3.7893	3.34025	4.26094	MM9LINCRNAEXON11433+	mouselincRNA0461	intergenic
AW456062_P1	2.87919	3.38752	4.02657	2.67936	4.10782	4.2707	3.97593	4.45523	AW456062	mouselincRNA0132	intergenic
ASMM9PARTA017518	5.87155	5.44834	6.29589	5.08419	5.33106	6.72351	7.01557	6.99278	ENSMUST00000154631	A930007I19Rik	bidirectional
ASMM9PARTA050738	2.32709	3.1392	3.28435	3.29666	5.19779	3.16602	3.26271	3.13591	uc009cds.1	AK158619	bidirectional
ASMM9PARTA050738	2.32709	3.1392	3.28435	3.29666	5.19779	3.16602	3.26271	3.13591	uc009cds.1	AK158619	bidirectional
ASMM9PARTA011623	8.74602	8.00972	6.98629	6.90431	7.83633	8.29445	7.89102	7.28488	ENSMUST00000118665	Gm15773	antisense overlap
ASMM9PARTA009695	2.71624	3.07248	3.75263	3.41951	3.83648	3.45656	3.74398	3.79581	ENSMUST00000079448	Olfr1144-ps1	intergenic
CUST_133_PI426073487	2.79969	3.01601	3.92732	3.74511	4.02093	3.6776	3.93216	4.1332	uc.135+	uc.135	antisense overlap
ASMM9PARTA000807	4.41501	4.16075	4.28072	3.9138	5.30541	4.24653	4.11236	5.03243	AK014875		antisense overlap
ASMM9PARTA000807	4.41501	4.16075	4.28072	3.9138	5.30541	4.24653	4.11236	5.03243	AK014875		antisense overlap
ASMM9PARTA006080	4.73256	3.59156	4.792	4.25794	4.79383	5.71764	5.1671	5.08956	AK086985		antisense overlap
ASMM9PARTA047261	2.59357	2.52854	3.73369	4.08637	3.97976	3.04426	3.91693	4.31891	uc007nus.1	AK050197	intergenic
ASMM9PARTA011592	2.3304	2.71482	3.33402	2.84882	3.6012	2.73764	3.56761	3.96348	ENSMUST00000118684	Gm12889	intergenic
ASMM9PARTA004996	7.21052	9.05282	6.9547	7.33964	6.46647	7.42412	9.20132	6.25927	AK080495		intergenic
ASMM9PARTA046799	6.99809	6.29333	6.42835	6.12685	6.22684	6.23956	6.38908	6.99459	uc007kcy.1	Srr	sense overlap
ASMM9PARTA046799	6.99809	6.29333	6.42835	6.12685	6.22684	6.23956	6.38908	6.99459	uc007kcy.1	Srr	bidirectional
ASMM9PARTA046799	6.99809	6.29333	6.42835	6.12685	6.22684	6.23956	6.38908	6.99459	uc007kcy.1	Srr	sense overlap
ASMM9PARTA014811	2.4524	2.80117	3.28498	2.76378	3.56679	3.28854	3.61359	3.66489	ENSMUST00000133819	Gm12064	antisense overlap
ASMM9PARTA014811	2.4524	2.80117	3.28498	2.76378	3.56679	3.28854	3.61359	3.66489	ENSMUST00000133819	Gm12064	antisense overlap
ASMM9PARTA014811	2.4524	2.80117	3.28498	2.76378	3.56679	3.28854	3.61359	3.66489	ENSMUST00000133819	Gm12064	antisense overlap
MM9LINCRNAEXON10545+_P1	5.60744	4.85062	4.05272	3.02566	4.23055	5.31273	4.43898	4.52051	MM9LINCRNAEXON10545+	mouselincRNA1183	intergenic
ASMM9PARTA006100	6.48693	6.39459	7.39928	6.3391	9.54116	9.02394	10.7288	11.7785	AK131705		bidirectional
ASMM9PARTA003317	7.00225	7.54545	8.02228	8.13704	7.35773	7.64999	8.38689	6.97245	AK042464		antisense overlap
ASMM9PARTA003317	7.00225	7.54545	8.02228	8.13704	7.35773	7.64999	8.38689	6.97245	AK042464		antisense overlap
ASMM9PARTA003317	7.00225	7.54545	8.02228	8.13704	7.35773	7.64999	8.38689	6.97245	AK042464		antisense overlap
CA587845_P1	2.63692	3.19037	2.8512	2.63808	3.28668	2.96304	3.64394	3.43296	CA587845	mouselincRNA0210	intergenic
ASMM9PARTA017111	2.57215	2.70487	2.72947	2.74378	3.12164	2.63168	3.55644	3.53893	ENSMUST00000149078	Gm12676	antisense overlap
ASMM9PARTA014804	4.75193	3.85243	3.69445	4.0072	6.0541	4.30951	3.81073	3.91344	ENSMUST00000133243	Gm15411	intergenic
ASMM9PARTA005515	7.2677	7.7767	7.52927	7.58942	5.72455	5.19869	5.61329	6.50014	AK084066		antisense overlap
ASMM9PARTA050183	2.80791	3.12848	2.91339	2.66402	3.17801	2.92777	3.70785	3.69392	uc008yss.1	AB294524	intergenic
ASMM9PARTA047729	3.26104	3.75952	3.36702	3.93257	3.62549	2.81632	4.20403	4.26999	uc007rlm.1	AK046172	antisense overlap
ASMM9PARTA051747	7.27603	6.33021	5.4226	7.23808	5.60861	7.20389	6.08117	6.37636	uc009trr.1	dystrophin	sense overlap
ASMM9PARTA010385	15.2547	14.9183	15.2171	14.6912	14.6362	15.0944	13.8338	14.1884	ENSMUST00000117183	Gm14427	intergenic
ASMM9PARTA001786	3.55707	2.99443	5.1756	3.1364	2.75866	4.5601	3.30214	2.99146	AK021054		intergenic
ASMM9PARTA017599	3.28373	3.54851	3.35898	3.7465	3.39693	3.49923	3.93434	3.40789	ENSMUST00000152586	Spag17-ps	sense overlap
ASMM9PARTA007354	3.54699	3.84121	3.63063	4.50642	3.65821	3.75694	4.28933	3.53223	AK142118		antisense overlap
ASMM9PARTA004846	3.53099	4.3147	3.60619	4.36598	4.96275	3.43639	4.1856	4.45193	AK079303		antisense overlap
ASMM9PARTA004846	3.53099	4.3147	3.60619	4.36598	4.96275	3.43639	4.1856	4.45193	AK079303		antisense overlap
ASMM9PARTA004846	3.53099	4.3147	3.60619	4.36598	4.96275	3.43639	4.1856	4.45193	AK079303		antisense overlap
ASMM9PARTA017975	7.52899	7.27315	7.72921	7.63301	6.84228	6.81866	6.24901	7.03479	ENSMUST00000159933	4930581F22Rik	antisense overlap
ASMM9PARTA018888	3.43978	3.47473	3.52728	3.93723	3.44092	3.17378	4.41604	4.40636	ENSMUST00000167019	AC148328.1	antisense overlap
ASMM9PARTA049386	3.08923	3.06765	3.16221	2.77329	3.01464	3.1945	3.67545	3.61644	uc008pqq.1	AK158189	bidirectional
ASMM9PARTA010665	13.7192	13.8726	13.2673	12.8716	14.3316	14.3106	13.6823	13.0407	ENSMUST00000117567	Gm11560	intergenic
CUST_423_PI426073487	4.16544	4.04062	4.23304	6.5012	4.04504	3.45983	4.80154	3.88859	uc.425+	uc.425	antisense overlap
ASMM9PARTA017117	3.485	3.57836	3.53026	3.98804	3.35335	3.15945	4.02221	3.79713	ENSMUST00000149613	Gm13847	intergenic
ASMM9PARTA002726	5.20441	6.81951	7.76323	6.12359	9.54244	9.08552	11.1903	10.9736	AK037426		antisense overlap
ASMM9PARTA012523	13.661	13.8031	13.1499	13.2988	14.1272	14.4339	14.3184	12.3884	ENSMUST00000120850	Gm14639	intergenic
ASMM9PARTA008838	8.00317	10.1404	8.40594	7.1834	6.56591	5.92559	7.15432	6.22393	BC024537		intergenic
ASMM9PARTA045794	16.5923	16.6094	16.7149	16.6489	16.8253	16.5917	16.7718	16.9253	NR_033523	Gm11517	antisense overlap
ASMM9PARTA001168	5.40146	5.98944	4.71302	5.70922	6.15783	4.97807	5.46493	5.3705	AK016366		antisense overlap
ASMM9PARTA001168	5.40146	5.98944	4.71302	5.70922	6.15783	4.97807	5.46493	5.3705	AK016366		bidirectional
CUST_267_PI426073487	5.93056	4.20335	3.35177	5.06958	6.59588	4.52377	3.76186	4.77242	uc.269+	uc.269	antisense overlap
C77860_P1	4.92045	4.19662	3.94021	4.81527	3.83596	4.21341	4.38688	4.40691	C77860	humanlincRNA2275	intergenic
ASMM9PARTA018640	7.65769	8.21553	7.66552	7.63885	7.98212	8.38273	8.3945	7.01323	ENSMUST00000165350	RP23-315I4.2	sense overlap
ASMM9PARTA006513	6.17942	5.96343	5.9764	6.63415	4.49826	6.06337	6.95793	5.57476	AK133322		intergenic
MM9LINCRNAEXON11770-_P1	6.53247	6.29016	6.46015	6.56515	5.59257	6.40592	5.86501	5.99496	MM9LINCRNAEXON11770-	mouselincRNA0243	intergenic
ASMM9PARTA047675	5.76489	5.29195	6.22804	4.72508	3.67081	3.60558	6.5722	6.77321	uc007tvf.1	TCR-alpha chain	intergenic
ASMM9PARTA050601	10.915	11.6064	11.2011	11.4728	11.6081	11.5005	11.843	10.2856	uc009dih.1	AK076253	sense overlap
ASMM9PARTA019095	12.3991	12.1448	12.4628	11.8393	14.1373	12.9305	13.5332	14.9843	ENSMUST00000168402	Gm7332	intergenic
ASMM9PARTA046459	4.71754	4.6155	4.42258	5.1322	6.49664	5.61864	6.43133	6.36733	uc007gdd.1	Uqcr	sense overlap
ASMM9PARTA014193	5.43142	4.25737	5.05142	4.92423	4.61157	5.28925	4.48778	4.67133	ENSMUST00000125746	6430710C18Rik	intergenic
ASMM9PARTA016365	5.81516	3.80762	4.02961	4.01768	5.68192	4.78932	3.12108	4.43961	ENSMUST00000146679	Gm12930	antisense overlap
ASMM9PARTA011974	17.196	17.1503	17.2674	17.1395	16.9005	17.2253	17.0738	17.0461	ENSMUST00000119415	Gm13253	intergenic
ASMM9PARTA013508	12.1558	11.6974	11.3503	10.9516	11.4971	11.717	11.8655	10.9663	ENSMUST00000122385	Gm15975	intergenic
ASMM9PARTA048169	4.46873	3.63965	4.12446	3.48142	4.17436	5.04981	4.59591	5.10145	uc007xsg.1	Scn8a	sense overlap
ASMM9PARTA048169	4.46873	3.63965	4.12446	3.48142	4.17436	5.04981	4.59591	5.10145	uc007xsg.1	Scn8a	sense overlap
CR522708_P1	6.50174	3.53272	3.34921	3.60657	3.23703	3.47594	3.08805	3.65932	CR522708	mouselincRNA0370	intergenic
ASMM9PARTA017533	2.77158	2.77568	3.70049	2.90507	3.75116	3.62671	3.58036	3.94897	ENSMUST00000153463	A930038B10Rik	intergenic
ASMM9PARTA001687	3.88082	5.77902	6.57313	7.00795	6.0795	6.75445	7.95861	4.93364	AK020521		intergenic
ASMM9PARTA047940	4.94263	4.40544	6.2065	4.45307	3.75905	5.77144	6.70763	5.73039	uc008ajj.1	AK014435	sense overlap
ASMM9PARTA000576	8.68792	8.58893	7.71679	9.04392	7.78936	9.12685	8.34299	6.27647	AK011139		antisense overlap
CUST_84_PI426409190	2.52365	4.61699	3.58054	2.97609	4.49972	2.86615	3.52026	2.84081	ENSMUST00000118603	Gm16404	intergenic
ASMM9PARTA044854	7.12701	5.85683	7.10867	6.26941	6.54268	7.41121	6.32009	7.15227	NR_015593	D130009I18Rik	intergenic
ASMM9PARTA000380	5.95453	3.41003	3.216	3.5601	6.05301	4.95306	3.21354	4.64867	AK007004		antisense overlap
CUST_815_PI426073487	5.24842	4.44336	3.67312	3.68226	3.79285	3.81799	3.71557	3.91366	uc.336-	uc.336	intergenic
ASMM9PARTA014443	2.71093	3.49872	5.11639	3.50847	3.96871	4.09057	5.43119	5.60677	ENSMUST00000128848	1810062O18Rik	antisense overlap
ASMM9PARTA014443	2.71093	3.49872	5.11639	3.50847	3.96871	4.09057	5.43119	5.60677	ENSMUST00000128848	1810062O18Rik	antisense overlap
ASMM9PARTA045527	8.73338	8.41983	8.67952	10.6229	8.29932	8.19577	7.50866	5.68528	NR_027980	1700001L05Rik	intergenic
ASMM9PARTA009142	12.4249	12.9847	13.3478	13.6428	12.8108	13.2963	13.5399	12.4291	BC028448		intergenic
ASMM9PARTA010449	15.1291	15.5707	15.3196	15.0815	15.6242	15.9171	15.8757	14.9588	ENSMUST00000117436	Gm13400	intergenic
ASMM9PARTA014020	5.75816	3.72987	4.65651	3.34133	5.34083	6.14588	3.92515	6.06372	ENSMUST00000125240	Gm11216	intergenic
ASMM9PARTA018834	3.60471	3.04893	4.33533	3.17325	3.25161	3.0701	4.85863	5.65015	ENSMUST00000163030	Setd1b	intergenic
MM9LINCRNAEXON10765+_P1	7.35953	6.89577	7.58376	6.48305	7.39176	7.28914	6.0538	8.8401	MM9LINCRNAEXON10765+	mouselincRNA1137	intergenic
CUST_949_PI426073487	4.96303	4.22474	4.227	3.35026	4.79897	5.24723	4.30213	4.49519	uc.470-	uc.470	intergenic
ASMM9PARTA005023	6.63813	6.33805	6.82385	6.29284	6.27119	6.13355	7.36785	8.36599	AK080749		antisense overlap
BB634201_P1	2.66201	3.63951	3.22841	3.17124	3.5936	3.18593	3.72525	3.1002	BB634201	humanlincRNA2117	intergenic
ASMM9PARTA017643	4.1092	4.48173	4.90225	4.44367	4.98788	4.72014	4.26115	4.62812	ENSMUST00000154271	Pdf	antisense overlap
ASMM9PARTA017643	4.1092	4.48173	4.90225	4.44367	4.98788	4.72014	4.26115	4.62812	ENSMUST00000154271	Pdf	sense overlap
DV655256_P1	4.10868	3.77559	2.9988	2.83121	3.42191	3.52778	3.6236	3.60278	DV655256	humanlincRNA0327	intergenic
ASMM9PARTA045137	7.27203	6.45372	5.69913	7.30152	6.7388	7.78803	6.19934	6.07269	NR_027452	LOC100272221	bidirectional
ASMM9PARTA045137	7.27203	6.45372	5.69913	7.30152	6.7388	7.78803	6.19934	6.07269	NR_027452	LOC100272221	antisense overlap
ASMM9PARTA045137	7.27203	6.45372	5.69913	7.30152	6.7388	7.78803	6.19934	6.07269	NR_027452	LOC100272221	bidirectional
ASMM9PARTA049301	2.66585	3.47712	3.10442	3.32611	3.5506	2.74489	3.74733	3.43769	uc008ods.1	AK018940	intergenic
ASMM9PARTA050079	11.9479	12.0798	11.2007	11.1533	10.5409	10.8722	10.1151	9.64403	uc008yec.1	2012-09-11	sense overlap
ASMM9PARTA004814	7.77962	6.60866	7.05537	7.02704	7.48136	7.2432	6.45564	7.57057	AK078985		antisense overlap
ASMM9PARTA004814	7.77962	6.60866	7.05537	7.02704	7.48136	7.2432	6.45564	7.57057	AK078985		antisense overlap
ASMM9PARTA004814	7.77962	6.60866	7.05537	7.02704	7.48136	7.2432	6.45564	7.57057	AK078985		antisense overlap
ASMM9PARTA004814	7.77962	6.60866	7.05537	7.02704	7.48136	7.2432	6.45564	7.57057	AK078985		antisense overlap
ASMM9PARTA002168	3.76535	5.02081	8.99534	8.41508	11.1378	9.88138	11.2324	11.0089	AK032188		antisense overlap
ASMM9PARTA050746	11.3394	11.2585	11.7185	10.8989	9.71467	9.72811	8.85115	9.78118	uc009efh.1	AK009064	intergenic
ASMM9PARTA006424	7.64855	8.42222	7.35706	8.79372	9.43777	8.79229	8.20534	6.04446	AK132221		intergenic
ASMM9PARTA048681	5.12064	5.50931	5.21928	5.67291	5.98917	6.33842	5.33405	5.42224	uc008dyw.1	AK046967	antisense overlap
ASMM9PARTA049216	2.72172	3.13922	3.47692	3.98586	4.23051	3.35419	3.66941	3.34406	uc008igj.1	AK044786	antisense overlap
ASMM9PARTA008118	7.9872	7.07022	4.06979	7.29025	8.15138	6.28658	4.84298	4.65336	AK156124		intergenic
ASMM9PARTA012958	3.57294	5.10089	5.79544	4.31877	3.87721	3.79715	3.9284	3.72692	ENSMUST00000120968	Gm8331	intergenic
ASMM9PARTA048840	9.96847	10.0547	10.1371	10.2542	10.1739	9.59655	9.58047	10.3257	uc008joz.1	Gtdc1	sense overlap
AK131965_P1	12.2451	12.5413	12.718	12.8634	12.5793	12.0283	12.0742	12.2615	AK131965	mouselincRNA0406	intergenic
ASMM9PARTA011533	8.17867	7.9668	6.9918	7.8612	7.87168	7.55797	7.45786	6.84811	ENSMUST00000118970	Gm16216	intergenic
ASMM9PARTA002739	5.26981	4.14668	4.87649	4.4366	4.16253	5.70217	5.98923	5.08453	AK037542		intergenic
ASMM9PARTA050911	9.81593	9.7601	9.71662	9.62958	9.62068	9.30592	8.86323	10.0375	uc009mms.1	AK037841	intergenic
ASMM9PARTA050596	4.05147	3.82043	2.60356	3.23751	5.02817	3.10938	3.23681	3.53493	uc009cxi.1	Ccdc37	sense overlap
ASMM9PARTA051563	3.26989	3.05424	5.21361	3.6078	2.89497	3.93506	3.41037	3.26837	uc009pln.1	AK076937	intergenic
mouselincRNA0293+_P1	7.11203	6.08665	3.7325	4.37357	6.39004	4.1064	3.07685	3.55148	mouselincRNA0293+	mouselincRNA0293	intergenic
ASMM9PARTA011622	3.04326	3.8649	3.12284	3.30245	3.17511	2.9462	3.80972	2.94467	ENSMUST00000118656	Gm12377	intergenic
ASMM9PARTA004559	3.78854	4.33578	3.86791	4.70753	3.89889	3.55434	4.54928	4.32529	AK075767		antisense overlap
ASMM9PARTA005824	3.52565	3.65924	3.59087	3.67184	3.60333	4.44596	5.16502	4.35526	AK086836		bidirectional
ASMM9PARTA045444	3.21165	3.28685	3.27493	3.48967	3.24693	3.21187	3.84496	3.64177	NR_015596	4930442L01Rik	antisense overlap
ASMM9PARTA045444	3.21165	3.28685	3.27493	3.48967	3.24693	3.21187	3.84496	3.64177	NR_015596	4930442L01Rik	bidirectional
ASMM9PARTA008763	2.90622	2.90918	2.9841	2.82365	2.90113	2.71451	3.5511	3.48739	AW208406		intergenic
ASMM9PARTA046041	8.47946	9.24763	8.44394	8.9926	9.08142	9.93318	9.40976	7.07859	NR_033496	Lrp8	sense overlap
ASMM9PARTA012130	16.3887	15.8211	15.2792	14.7901	15.9562	15.3053	15.3603	16.5189	ENSMUST00000120014	Gm13292	intergenic
ASMM9PARTA000670	8.79169	9.38321	9.65723	8.99896	7.46966	7.7701	7.91682	8.98618	AK013311		antisense overlap
ASMM9PARTA000670	8.79169	9.38321	9.65723	8.99896	7.46966	7.7701	7.91682	8.98618	AK013311		antisense overlap
ASMM9PARTA016948	3.83158	3.97449	3.33576	4.07949	5.50772	3.79408	3.75275	4.0355	ENSMUST00000149974	H19	intergenic
ASMM9PARTA050407	7.65199	7.33906	7.53948	7.0544	7.23995	6.58944	7.32834	8.7292	uc009exs.1	Ppp1r12c	sense overlap
MM9LINCRNAEXON10445+_P1	3.51356	3.54509	3.5178	3.87402	3.35182	3.57875	3.94572	3.48011	MM9LINCRNAEXON10445+		bidirectional
mouselincRNA0108+_P1	3.652	3.85415	3.64185	4.48892	3.44114	3.18404	4.15729	3.5572	mouselincRNA0108+	mouselincRNA0108	intergenic
AK029623_P1	8.56965	9.12024	5.58673	6.19382	7.45842	5.67831	5.26088	4.53415	AK029623	mouselincRNA1071	intergenic
ASMM9PARTA000532	6.24073	6.13118	6.65617	6.6248	6.15569	6.49731	6.12895	6.93986	AK009503		antisense overlap
ASMM9PARTA000532	6.24073	6.13118	6.65617	6.6248	6.15569	6.49731	6.12895	6.93986	AK009503		antisense overlap
ASMM9PARTA000532	6.24073	6.13118	6.65617	6.6248	6.15569	6.49731	6.12895	6.93986	AK009503		antisense overlap
ASMM9PARTA000532	6.24073	6.13118	6.65617	6.6248	6.15569	6.49731	6.12895	6.93986	AK009503		antisense overlap
ASMM9PARTA007104	3.52887	3.87601	4.26171	4.21857	4.0316	4.02838	4.20072	3.83371	AK141899		antisense overlap
ASMM9PARTA009517	5.46881	3.60798	2.57994	3.76523	5.64652	3.63476	3.0068	3.6047	ENSMUST00000062438	4930542C16Rik	intergenic
ASMM9PARTA016647	5.93544	6.01654	6.25102	6.1353	5.29718	6.09951	5.07298	5.55814	ENSMUST00000149619	Gm13387	intergenic
ASMM9PARTA015236	4.08564	4.68581	6.53974	5.2975	3.80582	5.00364	4.34158	3.86239	ENSMUST00000137020	Gm14161	intergenic
ASMM9PARTA007217	3.70503	3.69359	3.22653	3.82015	3.34661	3.16041	3.91967	3.57283	AK143319		intergenic
ASMM9PARTA003337	7.62717	7.75786	7.69612	7.84257	8.03001	8.20208	9.60667	9.49841	AK042584		bidirectional
ASMM9PARTA046323	4.39183	3.85172	3.72251	4.552	3.94742	3.46056	4.61776	4.00966	uc007fdg.1	Ccdc138	sense overlap
ASMM9PARTA007271	3.14392	4.03072	3.63781	3.43061	3.64562	2.8471	3.2727	2.82369	AK139911		antisense overlap
ASMM9PARTA017011	4.75003	4.29246	4.41053	3.99709	4.24722	4.34768	4.95726	4.68758	ENSMUST00000149681	Gm15648	antisense overlap
ASMM9PARTA001149	3.27945	2.83338	4.19865	3.48412	3.63524	3.72634	3.33755	3.82734	AK016278		intergenic
MM9LINCRNAEXON10014-_P1	3.19652	2.96306	3.84371	3.28949	3.86111	2.75217	3.54078	4.92929	MM9LINCRNAEXON10014-	mouselincRNA1618	intergenic
ASMM9PARTA049175	11.4967	10.2567	10.0016	10.1646	11.3029	11.8676	10.3475	10.5748	uc008nvd.1	AK043662	intergenic
ASMM9PARTA013105	4.94302	3.35015	4.5892	3.50391	3.4548	3.94022	3.07507	3.76595	ENSMUST00000121379	Gm11295	intergenic
mouselincRNA1199-_P1	5.06339	3.68612	4.62157	3.84127	3.09552	3.71254	4.17484	3.79717	mouselincRNA1199-	mouselincRNA1199	intergenic
ASMM9PARTA000986	3.06737	3.11582	4.30819	2.8239	3.92892	4.17431	3.70666	4.49367	AK015621		intergenic
ASMM9PARTA005381	8.98845	7.9038	8.22915	7.55064	8.4844	9.45253	8.4311	8.54091	AK083639		antisense overlap
ASMM9PARTA005381	8.98845	7.9038	8.22915	7.55064	8.4844	9.45253	8.4311	8.54091	AK083639		antisense overlap
ASMM9PARTA005381	8.98845	7.9038	8.22915	7.55064	8.4844	9.45253	8.4311	8.54091	AK083639		antisense overlap
CJ083178_P1	11.0317	10.1462	9.99765	10.1227	10.0349	10.1982	8.95231	10.2259	CJ083178	humanlincRNA2152	sense overlap
ASMM9PARTA050337	6.67695	5.10643	5.85916	4.43234	4.43966	6.76182	6.17943	6.85895	uc008yml.1	1700028K03Rik	sense overlap
ASMM9PARTA050337	6.67695	5.10643	5.85916	4.43234	4.43966	6.76182	6.17943	6.85895	uc008yml.1	1700028K03Rik	sense overlap
ASMM9PARTA050337	6.67695	5.10643	5.85916	4.43234	4.43966	6.76182	6.17943	6.85895	uc008yml.1	1700028K03Rik	antisense overlap
ASMM9PARTA050337	6.67695	5.10643	5.85916	4.43234	4.43966	6.76182	6.17943	6.85895	uc008yml.1	1700028K03Rik	antisense overlap
ASMM9PARTA050337	6.67695	5.10643	5.85916	4.43234	4.43966	6.76182	6.17943	6.85895	uc008yml.1	1700028K03Rik	antisense overlap
MM9LINCRNAEXON10113+_P1	7.48374	6.87504	6.53022	6.09444	6.91831	7.61533	6.96928	7.42478	MM9LINCRNAEXON10113+		intergenic
ASMM9PARTA011580	5.04769	3.68799	4.17821	3.21688	4.23773	5.5098	4.06083	5.00873	ENSMUST00000119380	Gm8312	intergenic
ASMM9PARTA048397	3.88588	3.39636	5.38268	3.40665	3.77581	3.30223	4.0454	5.6023	uc008bvb.1	wdr4	sense overlap
ASMM9PARTA017568	10.7383	10.5622	9.45109	10.1751	10.3334	10.834	9.6375	8.35859	ENSMUST00000152745	2700038G22Rik	intergenic
ASMM9PARTA047661	5.37245	6.4327	4.85482	4.11211	5.3661	5.60408	5.3671	4.76509	uc007sav.1	AK007159	intergenic
ASMM9PARTA012304	15.6727	15.0443	14.4364	14.0237	15.1231	14.6045	14.331	15.7593	ENSMUST00000120200	Gm11557	intergenic
MM9LINCRNAEXON10871+_P1	2.65527	3.46746	4.42449	3.55326	4.37425	3.87854	4.11601	3.80738	MM9LINCRNAEXON10871+		intergenic
ASMM9PARTA003767	2.52536	2.78029	3.56969	2.91928	3.64021	3.1848	3.52385	3.76382	AK045955		bidirectional
ASMM9PARTA003767	2.52536	2.78029	3.56969	2.91928	3.64021	3.1848	3.52385	3.76382	AK045955		bidirectional
ASMM9PARTA003767	2.52536	2.78029	3.56969	2.91928	3.64021	3.1848	3.52385	3.76382	AK045955		bidirectional
ASMM9PARTA003767	2.52536	2.78029	3.56969	2.91928	3.64021	3.1848	3.52385	3.76382	AK045955		bidirectional
ASMM9PARTA003767	2.52536	2.78029	3.56969	2.91928	3.64021	3.1848	3.52385	3.76382	AK045955		bidirectional
ASMM9PARTA017033	8.45176	7.17829	6.9972	5.97747	6.88665	6.661	6.96364	9.05286	ENSMUST00000152368	Gm13012	antisense overlap
ASMM9PARTA051119	6.07292	4.37858	6.21395	4.53719	5.54273	6.58638	5.61128	6.55009	uc009pqy.1	Dmxl2	sense overlap
ASMM9PARTA047203	8.10809	10.6337	15.376	14.7491	11.7705	11.0135	9.29954	7.17776	uc007pgn.1	AK135975	intergenic
ASMM9PARTA013669	15.8276	15.2757	15.9223	15.13	14.8561	15.1553	14.386	15.7315	ENSMUST00000122152	Gm15547	sense overlap
ASMM9PARTA012703	7.53093	9.94218	8.06411	6.1022	5.21053	5.01244	6.91628	5.69513	ENSMUST00000121174	Gm12651	intergenic
ASMM9PARTA015092	2.4501	2.73877	3.5767	2.87958	4.1604	3.70302	3.57676	3.81775	ENSMUST00000135700	4930527E20Rik	intergenic
CUST_768_PI426073487	2.73811	2.88064	4.0542	2.60452	4.1798	4.64046	4.07761	4.75165	uc.289-	uc.289	antisense overlap
ASMM9PARTA005359	8.05084	7.31995	7.4373	6.90496	7.24902	8.64881	8.39114	8.27457	AK082538		intergenic
ASMM9PARTA015425	5.04201	3.72789	4.57889	3.9305	5.2042	5.16643	4.37634	5.39548	ENSMUST00000136557	Gm16068	antisense overlap
ASMM9PARTA015425	5.04201	3.72789	4.57889	3.9305	5.2042	5.16643	4.37634	5.39548	ENSMUST00000136557	Gm16068	antisense overlap
ASMM9PARTA049557	5.97132	6.65796	6.84296	6.96143	5.85717	6.71918	5.80204	6.51805	uc008qxq.1	AK036227	antisense overlap
ASMM9PARTA049557	5.97132	6.65796	6.84296	6.96143	5.85717	6.71918	5.80204	6.51805	uc008qxq.1	AK036227	bidirectional
ASMM9PARTA005662	2.5366	4.01976	3.58923	2.7092	3.8059	3.34247	3.74331	3.28476	AK085247		intergenic
ASMM9PARTA004339	2.53667	2.55885	3.67846	2.6862	3.92419	4.14701	3.86551	4.29175	AK052538		intergenic
ASMM9PARTA017749	2.38317	2.63619	3.52057	4.91901	3.79066	2.65748	3.74736	2.68201	ENSMUST00000156090	Gm15961	sense overlap
MM9LINCRNAEXON11525-_P1	4.50993	4.14093	4.89075	5.78328	9.13807	8.09678	10.382	9.45109	MM9LINCRNAEXON11525-	mouselincRNA0380	intergenic
MM9LINCRNAEXON10765-_P1	9.74691	10.8221	11.1028	11.4608	9.93943	10.1827	10.3124	9.19979	MM9LINCRNAEXON10765-	mouselincRNA1137	intergenic
ASMM9PARTA014515	2.40438	2.66081	3.26377	2.79989	3.5211	3.1745	3.56249	3.65917	ENSMUST00000129559	Gm15701	antisense overlap
ASMM9PARTA014515	2.40438	2.66081	3.26377	2.79989	3.5211	3.1745	3.56249	3.65917	ENSMUST00000129559	Gm15701	antisense overlap
ASMM9PARTA014482	6.11288	4.28797	4.35732	3.9271	3.84738	4.80366	3.90659	4.77824	ENSMUST00000130022	Gm11463	intergenic
ASMM9PARTA000078	12.7693	13.0411	13.6245	13.4004	12.353	12.5109	11.7171	11.6378	AK003546		intergenic
ASMM9PARTA046707	2.53876	4.04701	7.74151	3.98313	3.46481	4.10152	4.08349	4.26653	uc007gvi.1	Vezt	sense overlap
ASMM9PARTA050778	2.33551	4.04389	2.92183	2.97107	4.949	2.84736	3.39215	2.81885	uc009ccg.1	AK015214	antisense overlap
ASMM9PARTA050778	2.33551	4.04389	2.92183	2.97107	4.949	2.84736	3.39215	2.81885	uc009ccg.1	AK015214	sense overlap
ASMM9PARTA019406	3.02767	3.77644	3.60701	4.22566	4.26808	4.0374	4.12128	3.31419	ENSMUST00000169925	AC134441.1	antisense overlap
ASMM9PARTA010547	7.07828	8.12432	7.46051	5.77787	7.20174	6.78856	7.55718	7.18094	ENSMUST00000117170	Gm14894	intergenic
ASMM9PARTA016553	5.35844	5.13236	3.02375	3.62769	4.27356	3.70726	3.68252	3.31917	ENSMUST00000145794	Gm15663	bidirectional
ASMM9PARTA050505	5.27862	6.49679	7.53427	6.1611	7.00047	6.69082	7.51266	7.27526	uc009eet.1	BC035044	antisense overlap
ASMM9PARTA001289	2.55061	2.94373	2.98202	4.65244	3.54862	2.51896	3.82613	2.49513	AK017023		intergenic
MM9LINCRNAEXON10460+_P1	3.10161	5.66747	3.50419	3.81889	4.08934	2.58383	4.40422	3.32733	MM9LINCRNAEXON10460+	mouselincRNA1289	intergenic
ASMM9PARTA008871	3.68819	6.27822	4.43166	4.47043	4.62503	4.02402	4.96463	4.05278	AK165528		intergenic
ASMM9PARTA012340	13.5341	12.5223	11.0261	12.7717	12.2679	11.4547	10.0298	9.47744	ENSMUST00000120192	Gm9115	intergenic
ASMM9PARTA046217	6.16832	6.67572	6.25117	6.7669	6.09227	6.25086	5.75922	6.15217	uc007fqg.1	mKIAA0376	sense overlap
ASMM9PARTA046217	6.16832	6.67572	6.25117	6.7669	6.09227	6.25086	5.75922	6.15217	uc007fqg.1	mKIAA0376	sense overlap
MM9LINCRNAEXON10386-_P1	4.12547	6.22816	5.50921	6.35331	6.08019	4.9302	6.50072	5.97658	MM9LINCRNAEXON10386-	mouselincRNA1420	intergenic
MM9LINCRNAEXON11473+_P1	3.88188	5.18813	4.05459	5.3337	5.38977	4.0577	4.86755	4.87511	MM9LINCRNAEXON11473+	mouselincRNA0486	intergenic
MM9LINCRNAEXON10551-_P1	3.37586	4.15064	3.51043	3.94585	3.87136	3.76181	4.25889	3.89062	MM9LINCRNAEXON10551-	mouselincRNA1185	intergenic
ASMM9PARTA014520	5.1146	3.59493	2.35737	3.52431	6.8588	3.60887	3.10375	4.73298	ENSMUST00000130554	Gm16957	antisense overlap
[truncated: 28,797 more rows]
