# Supplementary material for: Dynamic Transcription of Long Non-Coding RNA Genes during CD4+ T Cell Development and Activation
Source: PLoS One. 2014 Jul 8;9(7):e101588. doi: 10.1371/journal.pone.0101588 (PMC4086894; doi:10.1371/journal.pone.0101588)
Supplement: Table S2 — mRNA expression profiling data. (XLS) [file pone.0101588.s002.xls]

## Sheet: All Targets Value - mRNAs
ProbeName	[CD4+A_new](combat)	[CD4+A_old](combat)	[CD4+_new](combat)	[CD4+_old](combat)	[DN_new](combat)	[DN_old](combat)	[DP_new](combat)	[DP_old](combat)	seqname	GeneSymbol
ASMM9PARTA025202	6.02954	6.0043	5.76056	4.96614	5.61158	5.99215	4.62947	5.99432	NM_001164630	Mum1l1
ASMM9PARTA030594	6.99065	7.03421	6.18467	6.27625	7.67481	7.45499	5.13423	6.46082	NM_011166	Prl6a1
ASMM9PARTA020731	8.64448	8.1103	7.55782	7.65772	8.71173	8.64496	6.73007	7.43519	NM_001024854	Timm9
ASMM9PARTA022696	6.37822	5.70922	6.21034	5.21323	6.05038	5.32571	4.34573	6.92822	NM_001082974	Neurl2
ASMM9PARTA039489	10.9916	10.5822	10.4242	9.82884	10.0565	9.40191	9.24522	10.9896	NM_144523	Zfp622
ASMM9PARTA036489	2.74617	3.60772	4.63111	3.07655	4.24779	3.59088	4.5327	5.42796	NM_027944	1700007B14Rik
ASMM9PARTA025458	7.87892	6.89181	7.22949	6.09295	8.51089	7.09294	7.63388	9.86164	NM_001164153	Tcf3
ASMM9PARTA034156	7.04704	7.02321	6.68439	6.36323	6.60614	7.25952	6.552	6.45048	NM_023907	Foxi1
ASMM9PARTA041233	12.1768	12.8076	12.7078	12.5952	12.6415	12.7643	13.0188	11.9186	NM_152810	Cdc5l
ASMM9PARTA034335	7.42037	7.71392	8.43766	8.55558	7.84875	9.12718	9.6217	9.76441	NM_025852	Rexo1
ASMM9PARTA040547	3.02518	3.44825	4.00517	3.78583	4.17708	4.25471	4.13942	3.98595	NM_146853	Olfr1341
ASMM9PARTA023840	6.54362	5.76684	6.55421	5.90551	6.21982	7.15378	6.16597	6.73181	NM_001135152	Slc39a14
ASMM9PARTA026767	2.73007	3.27255	3.78037	4.18236	3.96967	3.30587	6.20233	5.65196	NM_001198597	9430070O13Rik
ASMM9PARTA044940	2.45368	3.4598	3.42704	3.06491	4.79145	3.93367	4.21232	3.80793	NM_212487	Krt78
ASMM9PARTA039214	5.74907	5.43779	5.60371	4.67283	4.67592	5.49936	5.09512	5.59054	NM_144808	Slc39a14
ASMM9PARTA023516	9.58812	9.31435	8.73147	9.09834	9.08008	10.1519	9.37734	8.86247	NM_001113214	Odf2
ASMM9PARTA020859	6.5124	6.74005	6.12911	5.62593	7.17588	6.82676	5.61439	6.82771	NM_001035122	Golm1
ASMM9PARTA024683	5.13033	5.04158	4.17317	4.33591	5.04435	4.23594	4.12345	3.851	NM_001162922	Zfp931
ASMM9PARTA032100	11.3293	11.2254	10.3996	10.7507	10.2462	10.2959	11.9812	11.7313	NM_016696	Gpc1
ASMM9PARTA026111	13.3644	12.8291	12.9113	12.1772	13.7245	12.8377	13.4327	14.71	NM_001174073	Pcbp2
ASMM9PARTA019973	12.3081	10.0612	6.17771	4.76688	7.9625	7.8607	6.47932	9.8353	NM_001004174	AA467197
ASMM9PARTA020476	13.4907	12.5585	12.6435	12.2941	11.1508	11.1058	9.04173	10.0938	NM_001013365	Osm
ASMM9PARTA026449	7.41505	7.38144	6.77705	7.66164	7.12614	6.95945	6.95826	6.87741	NM_001177772	Slco1c1
ASMM9PARTA031767	6.35793	6.45553	6.9128	7.09746	6.39142	5.97892	5.63959	6.17681	NM_013649	Ryk
ASMM9PARTA038319	3.56708	4.72451	4.1921	4.97469	5.06544	4.13402	4.99448	4.84607	NM_080563	Rnf144a
ASMM9PARTA038194	2.82374	3.7824	3.26505	4.15231	4.82713	3.04272	3.86785	3.65345	NM_053096	Cml2
ASMM9PARTA027886	4.94926	5.8014	5.21474	5.97375	5.47969	5.12009	5.4699	4.99048	NM_008181	Gsta1
ASMM9PARTA039369	2.63445	3.03349	6.46811	5.60185	4.50559	4.88461	3.61202	3.03065	NM_145437	Cd300ld
ASMM9PARTA037572	7.8754	7.48047	7.72406	7.47582	7.88212	8.32065	7.5716	7.17235	NM_030016	Ccdc76
ASMM9PARTA021902	4.79235	4.49828	4.56558	5.50421	6.11486	5.89899	4.90309	4.75878	NM_001042615	Htra3
ASMM9PARTA042287	5.52145	6.12423	5.04244	6.22475	6.3167	5.52618	6.356	6.35541	NM_175168	Ptk7
ASMM9PARTA038593	3.46441	3.54219	3.59459	3.18648	3.11823	3.07475	4.62374	4.2627	NM_134089	Scrib
ASMM9PARTA029225	6.19725	5.97322	5.66041	4.39574	5.20692	4.62433	6.80037	8.05097	NM_009737	Bcat2
ASMM9PARTA041974	6.65337	7.59911	7.98429	7.29072	5.53409	5.76731	5.88904	6.15078	NM_172822	Pigz
ASMM9PARTA027598	10.7832	10.9241	11.9414	12.068	11.7671	10.711	11.9826	13.0714	NM_008043	Frat1
ASMM9PARTA021947	8.51608	9.54383	8.89394	8.36803	9.80535	9.64035	10.5323	9.61126	NM_001080130	Tmpo
ASMM9PARTA045052	3.52923	3.83908	3.56949	4.2497	3.56542	3.74815	4.46263	3.34246	NM_207694	Olfr220
ASMM9PARTA036793	4.14917	4.85319	4.16171	5.45716	5.21395	4.71142	5.61333	4.81235	NM_028499	Lrrc69
ASMM9PARTA026440	3.26001	4.60251	3.26101	2.9525	3.24608	3.91949	4.8871	2.81955	NM_001177419	Fbxw28
ASMM9PARTA039605	10.3243	10.6916	11.0455	11.3049	12.0449	11.0954	10.3778	10.3302	NM_145131	Pitrm1
ASMM9PARTA026649	4.64735	4.07136	3.39628	4.31775	3.40557	3.82259	4.62838	3.63775	NM_001177694	Gm4858
ASMM9PARTA043048	5.52764	5.14034	3.74265	5.09382	6.92817	4.72926	5.72139	6.09545	NM_177303	Lrrn4
ASMM9PARTA043511	5.30313	4.5901	3.45329	4.98483	5.01581	4.09492	4.87888	4.94727	NM_178788	Dctd
ASMM9PARTA021924	4.97643	5.51125	4.7737	6.1111	7.69132	5.02065	5.47673	6.36589	NM_001081065	Zfp707
ASMM9PARTA042466	10.992	10.8697	10.4049	10.8869	11.3277	10.7386	10.6812	11.8211	NM_175383	B3gnt1
ASMM9PARTA043632	9.29782	8.98235	8.79908	8.52357	9.47421	9.62142	8.91035	9.19103	NM_178762	Fam113a
ASMM9PARTA036341	2.74036	4.03896	4.0492	3.57847	5.90329	3.45369	3.12524	3.42494	NM_027640	Prss54
ASMM9PARTA027102	9.87637	10.1674	8.30982	9.55227	11.4833	8.88622	10.722	11.131	NM_001195298	Kifc1
ASMM9PARTA040423	2.5205	3.51983	3.8065	3.67122	5.68105	3.54561	3.71736	3.55082	NM_146441	Olfr933
ASMM9PARTA030681	2.73435	3.07766	3.53697	3.21785	4.64061	3.10153	3.43517	4.13305	NM_010895	Neurod2
ASMM9PARTA026779	4.64465	4.28438	4.94482	3.97512	4.67691	5.30281	4.60612	5.04269	NM_001177799	Capn3
ASMM9PARTA026694	3.58326	5.38027	5.68785	6.37764	4.85274	5.36455	5.2002	3.05054	NM_001177878	Phka2
ASMM9PARTA032831	3.47615	3.50042	4.83926	3.17985	3.73863	4.54775	4.0809	4.291	NM_019664	Kcnj15
ASMM9PARTA041920	11.7408	11.8716	11.4774	11.6226	10.9867	10.9225	11.6097	12.0205	NM_173002	Zxdc
ASMM9PARTA035276	9.61931	9.22591	9.41726	9.2021	8.77533	9.66384	9.31275	9.8436	NM_026422	Mrrf
ASMM9PARTA027293	5.30923	4.70088	5.69025	4.03538	4.1201	5.07869	4.30821	5.34596	NM_001204202	Spp1
ASMM9PARTA044789	2.73381	3.05577	3.73278	3.55892	3.90562	3.7295	3.87425	3.70367	NM_203345	Ltk
ASMM9PARTA038818	6.88018	5.75013	6.56003	5.68969	6.12452	7.50695	6.20302	6.88067	NM_139142	Slc6a20a
ASMM9PARTA037260	5.63219	3.48296	4.62001	3.26269	3.57569	3.87993	3.81593	6.38895	NM_029746	Cog2
ASMM9PARTA023563	4.76355	5.32985	5.53364	4.66948	5.44319	5.31571	4.94069	4.7314	NM_001114179	Mcart6
ASMM9PARTA025267	2.81098	5.0631	3.9379	2.67607	4.46477	4.03996	4.98054	4.60602	NM_001164044	Ccl27a
ASMM9PARTA035682	8.56561	8.07834	8.20647	7.14422	8.68667	7.89248	8.90763	10.2055	NM_026842	Ubqln1
ASMM9PARTA031335	7.16525	6.6046	6.38898	4.80792	7.21	6.73645	6.10589	7.81498	NM_011933	Decr2
ASMM9PARTA042739	4.95787	4.47935	3.57681	3.6209	4.20403	4.5076	3.99863	4.06802	NM_177330	Ghsr
ASMM9PARTA028942	13.2319	13.5523	13.1928	12.6906	13.65	13.1698	13.3918	13.5057	NM_008944	Psma2
ASMM9PARTA022958	2.25336	5.99894	4.86781	3.05993	4.65966	2.95489	3.6555	2.93069	NM_001101531	Gm5538
ASMM9PARTA029645	2.84547	3.95179	3.47185	4.23267	5.72944	3.55992	4.09236	4.31218	NM_009675	Aoc3
ASMM9PARTA029728	15.7753	16.5243	16.3812	16.4937	15.5441	16.1112	16.3077	14.5953	NM_009861	Cdc42
ASMM9PARTA039066	2.80699	4.08535	4.63428	3.50832	5.38076	4.20812	5.29293	5.1445	NM_138679	Ash1l
ASMM9PARTA029557	2.69886	3.79518	4.83701	4.80651	5.10252	3.8145	4.33493	4.17841	NM_009885	Cel
ASMM9PARTA034074	12.5073	13.0843	12.6805	13.0545	12.7293	12.7464	13.0975	11.8901	NM_025630	Aggf1
ASMM9PARTA035029	10.6089	10.8127	10.0894	10.3902	10.2314	10.4191	10.1248	9.06401	NM_026382	Snrnp48
ASMM9PARTA043235	2.96195	3.98764	3.41633	3.75862	4.06921	3.19547	4.03088	3.67552	NM_177677	Dnajc5g
ASMM9PARTA043601	16.0962	15.3459	14.9588	16.0853	17.0186	16.9238	17.4044	17.1868	NM_178183	Hist1h2ak
ASMM9PARTA040824	5.14526	5.47117	4.25458	5.7307	5.63387	5.09517	5.22125	5.05639	NM_146821	Olfr629
ASMM9PARTA023492	5.60261	5.57728	4.3876	5.58467	6.83183	4.46925	4.84269	5.31082	NM_001113419	Iqcj-schip1
ASMM9PARTA025854	7.85452	7.57823	6.90121	8.32029	7.39222	8.62438	7.92659	7.30881	NM_001166648	Zfp280c
ASMM9PARTA031405	8.15131	8.195	6.64138	6.43159	6.01576	5.21744	5.66209	6.31753	NM_013509	Eno2
ASMM9PARTA027184	5.54801	5.05375	3.49601	4.9865	4.9985	5.04799	5.87355	4.48319	NM_001199337	Apoo
ASMM9PARTA021280	6.67567	7.02695	6.90646	6.93691	6.37497	6.1338	6.205	6.11097	NM_001034891	2210404J11Rik
ASMM9PARTA036436	4.45733	4.64474	4.83399	3.95937	3.47469	3.74949	5.63332	5.92626	NM_028201	2210009G21Rik
ASMM9PARTA030805	3.79016	4.16252	5.2695	4.30415	4.18234	3.50897	3.60257	3.51872	NM_011370	Cyfip1
ASMM9PARTA031340	12.7283	11.7872	12.2959	10.498	9.36715	8.29169	9.72539	12.7785	NM_013486	Cd2
ASMM9PARTA029748	6.72188	6.55764	5.6255	6.84195	7.69517	6.95119	6.16229	6.25598	NM_010248	Gab2
ASMM9PARTA042919	3.60675	4.20637	3.5864	4.05218	4.9427	3.87894	4.06965	4.05103	NM_177572	Rimkla
ASMM9PARTA042387	11.1987	11.6444	12.1384	10.3382	7.36336	7.55996	5.62979	5.68801	NM_175048	Gimap4
ASMM9PARTA033740	3.95944	3.31641	4.05085	5.48092	3.11956	2.91285	3.83232	2.88983	NM_025331	Gng11
ASMM9PARTA032021	8.0903	8.15625	8.88673	8.21253	9.42004	7.94014	8.80396	10.7935	NM_013859	Znhit2-ps
ASMM9PARTA026637	4.53277	3.39076	2.72109	3.54216	2.73768	3.41654	5.01036	3.38759	NM_001177373	Klk11
ASMM9PARTA023591	14.4873	14.4179	14.8978	14.6475	14.8185	15.0483	15.3006	14.5086	NM_001113527	Isg20
ASMM9PARTA034070	12.987	13.6669	13.4553	13.4137	12.5813	12.6509	10.8605	10.9283	NM_025460	Tmem126a
ASMM9PARTA036317	13.8634	13.6723	13.1111	14.0925	14.2808	13.5223	14.1326	14.6035	NM_027891	Lrwd1
ASMM9PARTA021545	7.01164	6.89028	5.86434	6.6973	7.18055	6.54333	6.64916	7.08463	NM_001045863	Rdbp
ASMM9PARTA030161	5.21277	5.06841	3.59992	5.17866	5.83857	4.67265	5.71186	5.71824	NM_010221	Fkbp10
ASMM9PARTA043562	4.14111	4.31149	3.34983	5.14781	4.78593	3.57915	5.04414	4.77731	NM_181595	Ppp1r9a
ASMM9PARTA037684	3.14587	3.07103	3.48086	4.92622	4.82561	3.03519	3.24054	3.01088	NM_030135	8030411F24Rik
ASMM9PARTA031064	12.7348	12.3852	11.6984	11.666	12.2963	12.4349	11.8985	11.9667	NM_011695	Vdac2
ASMM9PARTA028398	8.7867	6.6739	7.51457	7.16894	8.1699	7.28614	7.36109	9.23372	NM_008577	Slc3a2
ASMM9PARTA028917	8.76413	8.61389	10.5423	9.21753	9.05331	8.15534	9.49881	11.2981	NM_009059	Rgl2
ASMM9PARTA041660	4.87895	4.60173	5.5785	4.69899	5.00811	4.39947	5.82727	6.66772	NM_172696	Inadl
ASMM9PARTA044432	3.86974	3.71814	4.13426	3.85982	5.10333	4.22489	4.11088	3.71518	NM_199019	4933407P14Rik
ASMM9PARTA042110	12.6188	12.5879	12.9492	13.1487	12.1655	11.842	11.7468	12.0932	NM_175036	Leprot
ASMM9PARTA032126	9.10742	8.57237	8.77596	7.96	8.94822	8.57731	8.62271	9.75751	NM_015791	Fbxo8
ASMM9PARTA028543	7.49513	6.98041	8.40654	7.17866	6.60731	5.42785	6.92442	9.34606	NM_008627	Meis3
ASMM9PARTA041471	2.87186	3.83926	3.72452	3.37857	3.8553	3.46798	4.2286	3.67178	NM_172286	6430548M08Rik
ASMM9PARTA032907	4.95769	3.90008	7.25028	4.44503	4.67194	4.63049	6.1299	8.68892	NM_019811	Acss2
ASMM9PARTA040139	2.74196	3.15414	3.76296	2.89158	3.92204	3.82368	3.86039	4.15432	NM_146477	Olfr90
ASMM9PARTA020942	13.5328	12.9082	12.5816	12.5708	11.8566	11.6852	12.243	13.4233	NM_001033140	Sdhaf1
ASMM9PARTA039901	3.21159	3.7757	4.33694	5.17782	4.52108	3.5997	4.47439	4.49854	NM_145824	Ranbp10
ASMM9PARTA038816	4.24448	3.60961	3.84417	3.91867	3.53834	3.62656	4.84115	4.45186	NM_139130	Coro6
ASMM9PARTA037561	8.26647	8.14597	8.08593	7.59147	8.21431	6.91682	7.84758	8.83387	NM_031403	Dbr1
ASMM9PARTA037893	10.6236	11.748	13.6802	13.7659	10.8204	11.956	9.80924	7.0932	NM_053151	Klra21
ASMM9PARTA022297	13.8347	13.7595	13.6499	13.1395	15.0768	14.8307	16.6531	17.0087	NM_001082548	Spint2
ASMM9PARTA030701	8.11062	7.29392	7.83707	6.06534	5.89803	6.33458	4.53167	6.61345	NM_011227	Rab20
ASMM9PARTA035465	8.00456	7.85264	7.50844	7.27967	7.17625	7.26195	6.98316	8.60242	NM_026916	4930579G22Rik
ASMM9PARTA041922	5.05639	5.73581	4.39203	4.35904	6.15549	5.3858	6.198	5.91238	NM_173034	Zfp398
ASMM9PARTA040744	7.99499	6.89601	7.98761	6.58811	7.46441	7.99893	8.39984	8.30535	NM_153085	Wac
ASMM9PARTA035773	6.54335	7.47095	6.014	7.1405	7.34559	6.92074	6.90061	5.73269	NM_027374	Ppil3
ASMM9PARTA026128	10.6451	11.0718	11.0231	10.5048	11.6937	10.6213	12.5834	13.8187	NM_001168621	Znrf1
ASMM9PARTA038209	11.8038	12.1444	12.6528	12.6328	13.1545	12.9546	13.4712	13.4629	NM_080419	Igsf8
ASMM9PARTA042536	11.4991	11.8525	12.152	11.5075	12.8733	12.4408	12.4294	13.1564	NM_175402	Rbm15b
ASMM9PARTA031115	11.4046	11.2589	10.5015	9.80634	11.4172	11.068	10.4997	12.2609	NM_011970	Psmb2
ASMM9PARTA031887	10.8718	10.8372	10.6378	10.2922	10.0052	8.91811	8.01447	9.05362	NM_013807	Plk3
ASMM9PARTA019964	6.1307	5.5468	5.19132	5.75738	5.38579	5.7721	6.42516	5.63575	NM_001002004	2610507B11Rik
ASMM9PARTA021043	5.5134	5.57895	5.34705	5.92509	5.91473	4.78548	4.4841	5.52543	NM_001037932	Gm11437
ASMM9PARTA025136	8.34306	8.18269	7.32979	7.87614	7.19241	7.70146	11.9059	10.1691	NM_001163630	Satb1
ASMM9PARTA022347	2.98575	3.53651	3.43614	4.00597	3.85397	3.49671	4.03977	3.47834	NM_001081248	Gm13177
ASMM9PARTA026045	4.46746	4.53254	3.65103	4.89626	4.24839	3.87607	4.37613	3.93826	NM_001166402	Tnfaip3
ASMM9PARTA043869	4.20506	3.31635	2.70048	3.46088	3.64863	3.6148	5.62926	4.64157	NM_181416	Arhgap11a
ASMM9PARTA026323	3.19662	3.47464	3.4845	3.7455	3.7647	3.25566	4.15659	4.34119	NM_001177726	Madd
ASMM9PARTA034794	6.72019	7.23354	6.23841	7.15187	7.02049	6.86581	7.83402	6.03717	NM_025952	Magt1
ASMM9PARTA027803	3.01035	4.0149	3.23313	3.82593	4.46883	3.01854	3.79994	3.38959	NM_007870	Dnase1l3
ASMM9PARTA043787	8.40959	10.1214	10.5865	9.45392	8.56562	8.16451	10.0693	10.716	NM_178825	Epsti1
ASMM9PARTA028795	2.98458	3.31231	3.15106	4.83889	3.20078	2.88474	5.0186	2.85961	NM_008933	Prm2
ASMM9PARTA035343	7.99214	9.58444	8.65963	9.55113	10.0466	10.1628	9.45243	7.12901	NM_026554	Ncbp2
ASMM9PARTA024708	3.45418	4.38715	3.53728	4.88984	6.10837	3.54555	4.01778	4.13636	NM_001161806	Wfdc11
ASMM9PARTA042688	5.39482	5.98575	4.66968	6.11379	6.00152	5.49473	6.67701	5.65484	NM_175664	Hist1h2bb
ASMM9PARTA042671	7.39139	7.28567	7.82113	7.46059	7.54567	7.69375	6.82847	6.75578	NM_177244	Fastkd1
ASMM9PARTA020897	5.28539	4.86216	3.54609	4.76301	4.62057	4.33355	5.44004	4.65305	NM_001037812	Als2cr4
ASMM9PARTA042015	5.67334	4.65507	4.85508	4.93879	4.89263	4.31429	6.54735	7.00497	NM_172894	Ppp6r1
ASMM9PARTA031760	5.77485	6.60509	6.82769	6.67523	7.31738	6.09508	5.58383	7.43536	NM_013495	Cpt1a
ASMM9PARTA038412	6.52058	6.95022	7.07767	7.02612	6.51363	6.83465	7.84375	6.9907	NM_133247	Usp33
ASMM9PARTA035340	8.82062	8.94062	8.8257	9.43674	9.99279	10.0369	8.96257	8.34406	NM_026366	N6amt1
ASMM9PARTA023112	4.15086	3.19664	3.38779	3.52643	3.54252	2.61265	4.3293	6.27244	NM_001111145	Gm514
ASMM9PARTA028605	13.3496	13.8288	12.2379	11.8128	13.3793	12.9156	13.881	14.0336	NM_008495	Lgals1
ASMM9PARTA030836	9.13149	8.02109	6.8312	7.85336	8.81479	8.69626	7.94376	7.36604	NM_011132	Pole
ASMM9PARTA042511	3.88142	3.64201	4.54607	3.72477	5.86629	5.6217	6.37951	8.05862	NM_175663	Hist1h2ba
ASMM9PARTA043760	3.99116	2.99768	3.55424	3.11832	3.64466	3.54308	3.37984	4.35544	NM_181048	A130010J15Rik
ASMM9PARTA039669	10.9665	10.7054	10.7107	11.0707	10.7027	10.5171	10.9833	11.7583	NM_146104	Aph1a
ASMM9PARTA026294	3.92278	3.63975	4.69053	3.13601	3.7113	4.53198	3.56397	4.04003	NM_001168502	Zfp57
ASMM9PARTA029324	3.95921	4.09143	4.40214	4.0912	4.32353	4.76378	4.11859	3.36822	NM_009554	Zfp37
ASMM9PARTA019979	8.77775	8.37792	9.42558	9.3106	8.59734	9.27019	8.75689	8.40368	NM_001006676	Kcnq2
ASMM9PARTA020733	4.2632	3.4278	4.67564	3.7843	4.03994	4.14401	3.70608	4.75473	NM_001024926	Cyb5d2
ASMM9PARTA032449	5.35886	4.0339	5.37747	3.44145	3.40937	3.33956	4.35438	6.82324	NM_019711	Rbms2
ASMM9PARTA038983	4.70311	3.68532	4.50018	3.18204	3.92667	3.80691	3.62026	5.5705	NM_134076	Abhd4
ASMM9PARTA023170	8.88127	8.27549	9.25055	8.20353	8.30347	9.33128	8.30786	9.17313	NM_001110268	Vegfa
ASMM9PARTA041771	5.13843	4.19701	5.81703	3.97306	4.30532	5.86563	4.62519	5.94834	NM_172812	Htr2a
ASMM9PARTA033120	3.05273	3.31275	3.5494	3.05787	3.71405	3.16418	3.64889	3.90825	NM_019820	Cbln3
ASMM9PARTA020000	9.26716	8.77643	9.11519	8.57176	8.21608	9.87193	8.83126	9.11715	NM_001004155	9930012K11Rik
ASMM9PARTA030225	5.10082	5.41969	5.55747	6.08244	4.78186	5.28959	5.96232	3.87523	NM_010569	Invs
ASMM9PARTA031602	6.10059	5.06331	6.92691	5.21694	6.11525	6.00434	7.19918	8.49146	NM_011842	Mta2
ASMM9PARTA028343	16.7017	16.7411	17.1305	17.1649	17.1917	16.9864	17.5842	17.4753	NM_008753	Oaz1
ASMM9PARTA028637	3.10773	4.24749	4.89591	5.30836	4.29703	4.3168	5.68241	4.32688	NM_009000	Rab24
ASMM9PARTA030215	9.26754	9.38719	8.41991	9.26887	7.96898	8.0846	6.18411	5.03679	NM_010415	Hbegf
ASMM9PARTA023066	2.62189	3.39029	3.57678	3.34147	4.40885	3.6133	3.81779	3.84308	NM_001109756	Adcy7
ASMM9PARTA022671	6.83028	6.95168	6.32746	5.81872	7.48685	7.39422	6.43722	7.0555	NM_001097617	C1s
ASMM9PARTA026632	4.81013	5.29279	4.49945	4.47671	6.17127	5.81667	5.47209	5.37483	NM_001177848	Wfdc6a
ASMM9PARTA026446	2.66833	4.36639	3.70083	2.67555	4.30997	4.19564	4.09112	3.6348	NM_001177629	Grb10
ASMM9PARTA021300	2.8529	3.95581	3.71993	3.38837	4.0566	3.77279	4.07983	3.79405	NM_001033597	Acsl6
ASMM9PARTA029964	8.49865	9.70635	11.1089	10.1201	10.7837	10.6008	14.2792	14.5092	NM_010593	Jup
ASMM9PARTA024402	5.1384	4.95368	3.67006	3.86878	4.92575	4.70177	4.08265	4.33642	NM_001159580	Lnx1
ASMM9PARTA020389	5.22582	8.33321	5.11377	5.27469	7.20221	5.77917	6.86571	5.15243	NM_001025375	Wdr61
ASMM9PARTA025914	5.41601	5.49764	4.77252	5.45439	5.48274	5.69944	5.53435	5.40808	NM_001166388	Ptp4a3
ASMM9PARTA037716	6.35928	5.91322	4.7876	6.56737	6.30658	6.43476	6.32141	5.5512	NM_029920	Mtus2
ASMM9PARTA044227	4.43487	3.85046	3.58881	4.24375	4.70509	4.25484	4.52439	4.82893	NM_199241	Sema6d
ASMM9PARTA019696	12.2994	12.3272	12.6162	12.4593	12.7096	12.1822	11.9308	13.0579	NM_001004191	Gm5617
ASMM9PARTA024224	5.0852	5.60242	6.31497	6.9316	5.71293	5.8181	7.58874	5.99536	NM_001146324	Hps3
ASMM9PARTA022420	2.39652	2.87909	2.92998	3.02261	4.38012	2.90353	3.50265	3.83545	NM_001081456	Plcd4
ASMM9PARTA044292	4.25014	3.96142	5.08847	3.55131	4.6805	3.44768	3.50266	5.43964	NM_199449	Zhx2
ASMM9PARTA044933	4.14981	5.59619	5.61562	5.9658	5.73212	5.0753	5.56666	5.92133	NM_207243	Muc19
ASMM9PARTA032834	3.04509	3.79593	3.39143	3.90022	4.64104	3.17917	4.03339	4.36764	NM_019719	Stub1
ASMM9PARTA031906	4.42073	5.7274	4.68978	5.55708	4.96093	4.74152	5.32532	5.22467	NM_013849	Dusp13
ASMM9PARTA027852	9.34675	10.0119	8.30658	11.0841	10.9662	11.1516	12.061	8.31262	NM_008252	Hmgb2
ASMM9PARTA028534	3.06014	4.19305	5.06135	4.38734	5.44997	4.24413	3.54805	3.41403	NM_008431	Kcnk4
ASMM9PARTA034594	6.37496	6.4778	6.5907	6.51068	7.25037	6.85361	7.59958	7.40607	NM_025837	Mpi
ASMM9PARTA020957	7.25816	7.73947	6.77116	7.827	8.58396	7.26633	6.68789	6.87773	NM_001033851	Cpne8
ASMM9PARTA030307	14.0776	14.3767	15.1028	14.9696	14.2257	14.0385	15.1736	15.5589	NM_010347	Aes
ASMM9PARTA026882	3.22031	3.63522	3.43749	4.01963	3.65037	3.32152	4.01567	3.39387	NM_001177937	Eda
ASMM9PARTA036566	5.41245	4.71853	4.29565	4.2165	3.32844	4.12935	5.13009	4.49693	NM_028139	Atxn7l1
ASMM9PARTA025835	10.0545	10.4606	10.2463	9.94245	9.93693	9.86962	9.23269	8.58783	NM_001168571	Ctps2
ASMM9PARTA032390	7.80325	8.36078	9.80271	7.34097	8.97701	7.82238	8.72935	10.2174	NM_018776	Crlf3
ASMM9PARTA033531	7.36102	7.62405	7.45998	7.09962	6.46441	6.6148	7.27533	7.36935	NM_021449	Crbn
ASMM9PARTA032221	11.1541	11.4175	9.46074	10.6271	11.5023	11.414	10.9103	9.41511	NM_016918	Nudt5
ASMM9PARTA021350	5.22775	6.44307	5.51912	6.44752	6.61306	6.54917	6.86004	4.73948	NM_001039084	Mrpl1
ASMM9PARTA038508	9.36835	9.47555	9.18308	8.60664	9.74158	9.52499	9.38955	8.94676	NM_133787	Nmd3
ASMM9PARTA025165	3.83363	3.87074	3.86991	4.50648	3.83653	3.85313	4.42406	4.22991	NM_001163581	Prom1
ASMM9PARTA037217	5.95862	6.32194	6.9097	6.42698	6.69835	5.60697	5.30808	6.39661	NM_029447	Nln
ASMM9PARTA025977	9.45921	9.61897	9.23348	9.39694	9.11991	9.28677	9.21863	8.63188	NM_001166381	Rad52
ASMM9PARTA041899	7.00348	7.05533	7.38737	7.05152	7.47247	6.73718	7.12484	7.91094	NM_172620	Vps52
ASMM9PARTA029033	4.86072	4.56559	6.68433	4.28789	3.94921	3.91727	5.18751	6.62602	NM_009343	Phf1
ASMM9PARTA039095	3.61587	4.19277	3.22557	4.62216	7.1224	4.23412	3.92372	4.43677	NM_138942	Dbh
ASMM9PARTA022936	5.14116	4.58101	3.06114	3.73673	3.51024	4.31232	4.15475	3.41577	NM_001105060	Vmn2r63
ASMM9PARTA031670	5.68167	5.45216	5.79421	4.23383	4.75995	4.05865	4.65901	6.60866	NM_015729	Acox1
ASMM9PARTA020372	3.26479	2.80696	3.87328	2.92672	3.95702	3.26713	3.68083	5.55325	NM_001013366	Wdr91
ASMM9PARTA034665	14.1546	14.6642	14.8321	15.0193	15.632	15.1957	13.7919	13.3816	NM_026195	Atic
ASMM9PARTA026210	3.25689	3.2851	3.96359	3.72843	4.06002	3.47503	3.85336	4.56707	NM_001173553	Cdc14a
ASMM9PARTA029774	9.64166	9.86882	10.4453	8.68931	8.79469	9.38829	8.51505	8.00442	NM_009982	Ctsc
ASMM9PARTA031729	13.8486	14.9927	15.8715	15.5741	11.9166	12.2675	10.6601	9.60403	NM_013653	Ccl5
ASMM9PARTA033738	8.68563	8.24286	8.83276	8.20291	9.06267	9.06059	8.2174	8.90996	NM_025326	Tmem176a
ASMM9PARTA039703	3.48377	4.31378	3.80759	3.11273	3.73093	3.98599	5.41575	4.42401	NM_146042	Rnf144b
ASMM9PARTA035187	9.67354	8.82672	9.00009	9.20185	10.1329	9.42392	9.70388	10.8676	NM_026549	Pdcd2l
ASMM9PARTA042178	2.50545	3.49779	4.29366	3.67226	3.66099	2.98482	4.83905	4.51127	NM_175259	Shisa4
ASMM9PARTA034854	7.8067	7.21517	7.38121	6.77394	7.14085	7.59126	7.75544	7.96116	NM_026283	Samd8
ASMM9PARTA034224	5.51892	5.10778	5.45562	4.195	4.70886	5.9474	5.37572	5.0589	NM_025770	Atg10
ASMM9PARTA022760	2.70547	5.35224	3.96579	4.47579	4.16788	2.66575	4.62492	3.02285	NM_001104625	Vmn2r14
ASMM9PARTA042601	9.15601	8.13401	7.38236	7.27192	8.30286	9.03455	9.56761	8.98787	NM_175245	Mzt1
ASMM9PARTA041072	6.68795	5.96932	6.48143	5.09995	4.52241	5.18506	4.69939	5.45117	NM_170703	Cd40
ASMM9PARTA034258	12.7921	12.9575	12.7947	12.8813	12.135	12.9257	12.9267	12.2057	NM_025525	Rnf113a2
ASMM9PARTA041093	8.42504	8.02755	7.54233	6.04606	7.03883	6.95251	7.18657	8.01537	NM_152809	Csnk1g3
ASMM9PARTA028249	5.21836	4.94159	5.70718	3.70103	3.86291	4.23687	5.85253	6.60606	NM_008488	Arhgef1
ASMM9PARTA044470	2.52025	3.79136	3.47241	2.84132	4.52094	3.96159	4.12872	3.7701	NM_199149	Lrrc68
ASMM9PARTA023432	5.13171	5.74099	4.16542	4.28434	5.60535	4.97837	4.53434	5.09305	NM_001114541	Fam113a
ASMM9PARTA035908	8.69467	7.78565	8.30601	6.91719	8.21669	7.50563	7.14964	9.15186	NM_027257	Obfc2b
ASMM9PARTA038616	5.89095	4.06233	4.30156	3.71775	3.54303	3.61351	5.72694	6.76928	NM_133769	Cyfip2
ASMM9PARTA032879	10.043	10.4894	9.99745	10.2893	9.35393	9.22774	9.62219	8.83727	NM_019797	Trip4
ASMM9PARTA043222	5.0976	4.61268	4.44621	4.73763	5.09248	4.84097	4.38484	4.80315	NM_178675	Slc35f1
ASMM9PARTA036466	4.29724	3.02761	3.18582	3.14991	5.53515	4.12845	6.62566	9.02336	NM_028199	Plxdc1
ASMM9PARTA036646	9.0607	8.9431	9.10295	9.04846	8.58498	8.10826	8.13988	8.98828	NM_028398	Agxt2l2
ASMM9PARTA021016	6.45293	4.98842	4.0589	4.46218	4.52812	4.3788	4.57391	4.76677	NM_001033302	Gm129
ASMM9PARTA042401	5.28594	5.88104	6.68581	6.00187	6.18873	5.59912	7.53838	8.13247	NM_175454	C630004H02Rik
ASMM9PARTA041850	14.3827	13.7724	14.177	14.2412	13.3429	13.7927	13.0257	13.161	NM_172938	Scml4
ASMM9PARTA028816	4.89566	5.01178	5.32838	5.02372	4.34759	4.39336	4.50529	5.36166	NM_009348	Tectb
ASMM9PARTA025023	6.74367	6.9547	6.89426	6.26836	7.27943	7.43178	7.61478	7.12193	NM_001163354	Rhot1
ASMM9PARTA020472	5.25927	4.74983	5.59608	5.09819	5.57724	5.30197	5.40791	6.26615	NM_001012667	AI316807
ASMM9PARTA023345	3.03726	4.12728	3.4433	3.80563	3.88003	2.82431	4.17677	4.07254	NM_001110338	Gprc5c
ASMM9PARTA033366	10.1931	10.645	10.6361	10.2275	10.5786	10.6817	10.7483	10.2217	NM_021710	Ap4s1
ASMM9PARTA023839	5.04456	4.4141	4.28978	4.14593	4.56971	4.19281	3.74365	4.22278	NM_001130526	Lzts2
ASMM9PARTA026372	3.81976	4.77215	4.69319	5.32919	4.78654	4.5158	4.89595	4.60915	NM_001170847	Rbm20
ASMM9PARTA024193	8.61406	7.97897	7.747	7.7455	8.43804	7.75894	7.82266	9.62124	NM_001145781	Acbd6
ASMM9PARTA023259	8.45961	8.98057	9.09661	9.24354	9.32207	9.11944	9.73702	8.88166	NM_001114977	2610101N10Rik
ASMM9PARTA030304	3.64849	5.69376	3.81557	6.24938	9.94063	4.7087	4.30896	5.01564	NM_010850	Mycs
ASMM9PARTA040374	3.87715	4.94659	4.0409	5.18041	4.0988	4.20478	6.10679	4.46412	NM_146964	Olfr61
ASMM9PARTA030543	12.9051	12.5341	12.804	12.4109	12.431	12.0225	11.7935	12.8598	NM_010787	Mea1
ASMM9PARTA035087	4.66268	4.95189	6.77766	4.21034	4.67064	3.60055	4.77962	7.9315	NM_025994	Efhd2
ASMM9PARTA033206	6.09452	6.80406	5.87881	7.12371	6.8945	6.60838	7.23192	6.43555	NM_021314	Tacc2
ASMM9PARTA033282	4.03432	4.1369	3.50436	4.22787	4.09019	3.55694	4.46266	4.13314	NM_021380	Il20
ASMM9PARTA040681	4.78729	5.23111	4.38956	5.42546	5.11307	4.77834	4.90767	4.9299	NM_146683	Olfr1441
ASMM9PARTA026513	7.14	7.44841	6.0712	7.24298	7.77977	6.72254	6.28488	6.82256	NM_001173372	Fxyd4
ASMM9PARTA039104	3.07899	2.91917	3.06454	3.05475	3.01875	2.94226	4.33669	3.99379	NM_139309	Fktn
ASMM9PARTA028299	7.74265	7.46435	7.982	7.45365	7.66811	7.38283	7.88741	8.89341	NM_008720	Npc1
ASMM9PARTA032297	3.40038	3.21594	4.68803	4.05039	3.31067	3.6329	3.87315	4.13602	NM_019472	Myo10
ASMM9PARTA041472	4.66651	4.86077	3.6753	4.92557	3.63255	3.2256	5.65167	4.78965	NM_172295	Mab21l3
ASMM9PARTA030370	6.35393	6.96862	4.97494	7.93297	7.01005	6.5678	8.21216	6.68603	NM_010859	Myl3
ASMM9PARTA029383	8.07967	6.28827	7.12462	5.56666	4.26906	4.03174	5.16242	7.7218	NM_009421	Traf1
ASMM9PARTA039752	3.64581	4.55803	4.27059	4.85442	4.84049	3.25383	4.09551	4.23031	NM_145519	Farp2
ASMM9PARTA027688	5.91736	5.56905	6.87576	6.00757	7.03424	7.05644	6.41764	6.97131	NM_007862	Dlg1
ASMM9PARTA025518	6.28252	6.72858	6.09803	6.85064	6.81678	6.43337	6.73394	6.61662	NM_001165949	Pias3
ASMM9PARTA042374	8.35586	8.67339	7.73721	8.01605	7.37719	7.14576	8.52884	7.87243	NM_176993	Mpzl3
ASMM9PARTA038784	6.07998	5.22616	5.09548	4.28874	6.01719	6.43991	4.2838	5.75152	NM_133657	Cyp2a12
ASMM9PARTA029502	11.209	12.5331	15.1456	14.0665	12.8238	12.488	13.2913	13.8497	NM_009696	Apoe
ASMM9PARTA039145	3.81621	5.03612	4.72734	3.64827	4.40123	4.51278	4.13451	4.30633	NM_144930	Ces1f
ASMM9PARTA043143	5.22971	4.29707	5.2721	3.83597	4.02356	3.73537	4.94651	6.17868	NM_178363	Ylpm1
ASMM9PARTA039829	8.58086	8.44834	8.28909	7.64304	8.71278	7.93882	6.86696	7.78843	NM_145552	Gnl2
ASMM9PARTA025805	10.8671	10.7192	11.2664	11.1275	12.0555	11.2401	11.1383	12.0102	NM_001164729	Tomm6
ASMM9PARTA020567	3.95078	4.76925	6.32114	6.37239	4.11373	3.36331	3.93146	3.76992	NM_001033356	Ntn5
ASMM9PARTA032365	8.68615	8.32211	9.85912	8.4507	8.21312	7.34443	8.39069	10.016	NM_017476	Akap8l
ASMM9PARTA044232	3.80758	6.11841	6.41436	6.7845	4.77305	3.90404	5.63634	4.60936	NM_183175	C1qtnf9
ASMM9PARTA033784	12.2118	12.1736	10.5243	11.7658	12.2001	12.2805	11.1	10.1785	NM_024277	Rps27a
ASMM9PARTA024306	2.85443	3.35043	3.68717	2.95451	3.91586	3.57841	3.69137	3.87099	NM_001161742	Hsd3b3
ASMM9PARTA024845	2.68599	3.83393	3.63872	2.97585	3.76822	2.86659	3.68733	3.66984	NM_001161851	Fbxo44
ASMM9PARTA027014	2.85657	3.00563	3.97679	3.54505	4.13757	4.05954	4.71464	5.10242	NM_007424	Acan
ASMM9PARTA031100	8.78964	7.50099	8.00576	6.7976	7.09671	8.57601	7.31839	9.0256	NM_011575	Tff3
ASMM9PARTA033196	4.4754	3.93117	5.3722	5.43356	4.81831	4.71161	6.49865	6.74353	NM_020042	Mocs1
ASMM9PARTA025191	7.64104	6.71674	7.07949	6.08638	6.54368	7.79149	6.95951	7.84029	NM_001163757	Skor1
ASMM9PARTA042649	4.9636	5.00691	3.07468	3.61824	5.40524	3.84427	4.63628	4.29713	NM_175433	Zfp710
ASMM9PARTA022693	5.58511	5.1144	3.85349	3.51334	5.26776	5.69956	4.2575	4.84807	NM_001081449	Vmn2r54
ASMM9PARTA033926	6.97873	6.39479	9.33169	8.3052	7.11061	7.38619	5.73908	5.99447	NM_024470	Klra23
ASMM9PARTA033032	12.8844	12.784	13.2566	12.7129	12.943	12.5667	12.6745	13.902	NM_020024	Taf10
ASMM9PARTA040104	13.2049	13.0562	13.3112	13.6365	11.9363	11.9373	11.6017	11.3834	NM_146168	Vopp1
ASMM9PARTA026745	4.30223	4.2821	3.379	4.42544	5.10093	4.50565	5.30521	4.52656	NM_001177771	Clcc1
ASMM9PARTA026278	8.22096	8.39174	8.06725	8.29471	7.65421	7.96822	7.03664	7.64651	NM_001172101	Rnh1
ASMM9PARTA037776	3.51872	4.71264	4.11393	5.14139	5.5927	4.74663	5.6029	5.0856	NM_033321	P2rx5
ASMM9PARTA031833	3.42089	4.34008	4.54582	3.39939	5.20783	3.49557	4.84964	5.96953	NM_013700	Usp5
ASMM9PARTA039408	13.4841	13.3396	13.2648	12.8766	11.7865	11.9394	12.7262	14.0845	NM_145978	Pdlim2
ASMM9PARTA039897	7.83555	8.42323	7.36109	7.82286	6.92108	8.2105	9.02428	6.59075	NM_145591	Zfp958
ASMM9PARTA026568	8.73651	8.71699	9.31297	8.88673	10.82	8.93807	10.4982	12.1144	NM_001174079	Smarca4
ASMM9PARTA030558	3.45057	3.39323	4.5776	3.51643	4.18308	3.65101	4.67116	5.2283	NM_010945	Nsmaf
ASMM9PARTA041184	7.37486	7.34333	6.40851	6.14827	6.86477	7.12068	7.12066	6.84312	NM_153808	Smc5
ASMM9PARTA038334	4.77618	3.69102	4.8525	6.2065	4.14884	3.84589	5.94844	5.14994	NM_133758	Usp47
ASMM9PARTA031819	12.3057	12.6217	12.192	12.3574	12.8176	12.5361	11.7764	10.9255	NM_015824	Orc3
ASMM9PARTA025162	4.49219	5.11136	6.16131	5.14033	5.20152	4.89842	3.82091	4.08895	NM_001163539	5430427O19Rik
ASMM9PARTA021900	2.95213	3.18348	3.18926	3.21807	3.44573	3.28405	3.77896	3.57422	NM_001042438	Zhx1
ASMM9PARTA020695	7.27883	7.54182	7.62236	7.80408	6.67058	7.07858	6.68113	7.97356	NM_001025365	Miip
ASMM9PARTA036141	9.92475	10.3628	7.17991	9.09742	10.3331	10.1372	11.6415	8.21561	NM_028039	Esco2
ASMM9PARTA027558	12.7515	14.4794	16.0387	14.8785	11.821	11.6025	9.24824	9.27214	NM_007901	S1pr1
ASMM9PARTA042550	6.7198	7.0929	3.72492	5.67031	5.70663	6.38867	6.38931	3.62067	NM_176982	Fbxo48
ASMM9PARTA039693	3.18275	3.15681	3.78231	2.89469	3.24305	4.88612	3.90794	2.95947	NM_145839	Rasgef1b
ASMM9PARTA029515	15.1608	15.346	14.6617	15.569	15.903	15.6004	14.8798	14.7471	NM_009870	Cdk4
ASMM9PARTA040654	5.10038	3.4086	3.63614	3.55946	3.12685	3.43429	3.22251	3.40544	NM_146774	Olfr472
ASMM9PARTA026234	7.43222	6.54378	7.39786	5.82245	5.88599	5.35819	5.40182	7.25759	NM_001170911	Prr13
ASMM9PARTA037203	3.10928	3.41681	5.74467	4.11196	5.19101	6.185	7.09815	6.7267	NM_029270	Arhgap24
ASMM9PARTA028893	3.49922	4.04879	3.4752	4.36779	4.59408	3.48102	3.99851	3.61921	NM_009330	Hnf1b
ASMM9PARTA036940	4.05423	3.46336	3.62656	3.53366	5.4903	3.42997	4.08022	5.7018	NM_028835	Atg7
ASMM9PARTA028262	4.57215	5.09801	4.51724	5.61478	4.95679	4.9189	5.43187	5.2005	NM_008746	Ntrk3
ASMM9PARTA037868	8.20606	8.54285	8.77141	8.65873	7.87441	7.77287	9.58341	8.73739	NM_030750	Sgpp1
ASMM9PARTA032613	4.65799	4.88216	4.65115	5.87796	5.14307	4.30423	4.60938	4.0402	NM_019422	Elovl1
ASMM9PARTA030116	3.6772	4.46343	3.47915	4.20531	4.84861	3.38772	4.08203	4.0804	NM_010626	Kif7
ASMM9PARTA038116	7.98185	8.62634	8.51293	7.29873	7.86061	7.29726	7.35527	7.92318	NM_080558	Ssfa2
ASMM9PARTA028562	8.70339	9.74443	8.54093	7.79868	9.30351	9.48956	10.8724	9.42363	NM_008960	Pten
ASMM9PARTA028109	6.38621	5.65279	6.44266	5.30477	6.6671	6.55294	5.92383	7.42885	NM_008594	Mfge8
ASMM9PARTA033714	8.26834	7.53563	7.99006	7.25538	8.12923	7.96751	6.94159	8.96643	NM_022311	Tcte2
ASMM9PARTA020256	5.88554	5.52711	5.88353	4.77059	4.95824	5.97013	5.03335	5.54791	NM_001008548	Pde2a
ASMM9PARTA030927	6.76476	5.62518	6.36358	5.37421	4.79245	4.47009	5.18584	6.82056	NM_011729	Ercc5
ASMM9PARTA043998	4.29251	3.4172	4.07015	4.02635	3.36511	3.26194	3.9264	3.99372	NM_197986	Tmem140
ASMM9PARTA026354	6.53564	5.59684	5.55772	4.45517	4.24427	5.27487	4.08374	5.04413	NM_001177957	Gpm6b
ASMM9PARTA031510	3.06751	3.39864	3.81314	2.92137	3.90281	3.91124	3.71579	4.01149	NM_013592	Matn4
ASMM9PARTA041308	5.0254	5.53864	5.51512	4.05519	5.21079	4.95266	5.24983	4.84572	NM_153409	Csrnp3
ASMM9PARTA031750	5.61631	4.38889	6.05669	6.2269	7.90138	5.99109	7.0098	9.11694	NM_011977	Slc27a1
ASMM9PARTA019834	4.26197	3.94772	4.87721	3.38792	4.38643	3.7543	3.30272	4.79363	NM_001003668	Krt83
ASMM9PARTA021398	5.75674	4.92205	5.50361	4.73458	5.06192	6.10824	6.36305	6.28295	NM_001039645	Asphd1
ASMM9PARTA027618	5.28934	4.30346	5.756	4.04533	5.107	4.48824	5.53382	7.28438	NM_007712	Clk2
ASMM9PARTA022819	6.46074	5.65608	6.09587	5.24799	6.65293	6.68075	7.75088	9.11847	NM_001099917	2210404O07Rik
ASMM9PARTA023163	2.68003	2.87967	3.62208	3.00771	3.74154	4.13206	3.64139	3.18735	NM_001109753	Sv2b
ASMM9PARTA030848	8.53087	8.41975	7.94899	6.71419	8.33517	8.18741	8.57324	8.81469	NM_011399	Slc25a17
ASMM9PARTA027705	6.82412	3.82803	3.60008	3.83563	3.71733	4.49726	3.67664	4.88996	NM_008174	Grm8
ASMM9PARTA033280	2.54862	2.92228	3.87311	3.0634	3.6128	3.26533	3.55331	3.73405	NM_021364	Clec5a
ASMM9PARTA038289	2.77866	2.81295	3.88349	5.0201	4.74155	3.50248	3.97361	3.94004	NM_133186	Steap3
ASMM9PARTA038638	4.80715	3.88858	8.39599	6.25858	6.10683	6.80352	3.74976	5.28001	NM_133198	Pygl
ASMM9PARTA040953	9.12768	9.46398	9.00985	9.62521	7.53303	9.08342	9.47326	7.38149	NM_153143	Kctd11
ASMM9PARTA032349	6.77439	5.52265	7.32262	5.73303	6.19213	6.95762	7.13716	8.8097	NM_016874	Deaf1
ASMM9PARTA026506	2.82732	3.38776	3.8972	3.43013	5.0718	4.65717	4.12081	4.58925	NM_001172054	Il11ra1
ASMM9PARTA040777	5.74743	4.47292	4.22729	4.07243	5.96568	6.25898	4.49387	6.23235	NM_153109	Tgif2lx1
ASMM9PARTA021126	3.95053	3.73955	3.42087	3.0298	4.66598	4.28014	3.70347	4.30488	NM_001033633	Slc2a13
ASMM9PARTA030292	2.84755	3.44167	3.91503	3.34577	4.2004	4.24044	4.1938	4.42434	NM_010617	Kif13a
ASMM9PARTA025704	6.59344	6.41295	6.25505	5.20378	6.59611	7.11075	5.50726	6.50092	NM_001164819	2310046K01Rik
ASMM9PARTA027875	7.18269	7.05304	6.0168	6.32099	7.90703	7.9599	7.2957	6.93005	NM_007951	Erh
ASMM9PARTA036289	2.58308	4.25492	3.52797	2.69356	3.93615	3.56941	3.95923	3.51242	NM_028171	Ceacam13
ASMM9PARTA032169	5.12328	4.82814	5.84986	4.24446	6.03848	6.30618	6.75324	6.60128	NM_016700	Mapk8
ASMM9PARTA020673	2.49233	2.92887	3.18837	3.6402	4.4184	3.68497	4.24347	3.73528	NM_001033221	AU023871
ASMM9PARTA027510	4.12821	4.3319	4.3672	4.5922	4.26083	3.92882	5.0835	4.86888	NM_007872	Dnmt3a
ASMM9PARTA034094	9.89047	9.82335	9.68682	9.3984	9.54165	9.06874	9.05872	10.4815	NM_024216	Gpn3
ASMM9PARTA029568	8.07705	8.14394	9.97648	8.80164	9.2278	8.73423	9.32372	9.9736	NM_009578	Ikzf1
ASMM9PARTA026075	3.03585	3.78529	7.79424	5.56656	4.23987	4.47398	3.9067	4.83668	NM_001172117	Hck
ASMM9PARTA043687	5.39456	4.76473	4.84478	5.08279	6.55385	4.13735	4.7867	6.48654	NM_178722	Zfp438
ASMM9PARTA021328	5.02973	5.08616	4.00324	5.80504	6.56414	5.42134	5.38362	5.19533	NM_001038999	Atp8a1
ASMM9PARTA023688	3.45132	4.07951	3.64038	4.42447	4.6591	3.27984	4.21007	4.48155	NM_001114613	Stxbp5l
ASMM9PARTA029949	3.9736	4.30766	3.8715	4.28825	3.91751	3.92708	4.38588	4.24491	NM_010294	Gk2
ASMM9PARTA030365	6.87407	4.70084	5.48826	5.89783	6.27991	6.21132	4.41663	5.00426	NM_010792	Mettl1
ASMM9PARTA038304	8.96851	8.47022	8.51772	8.32386	9.35843	9.06196	8.10827	9.34937	NM_053122	Immp2l
ASMM9PARTA039544	3.17223	2.77022	4.67675	4.64911	3.84124	4.87775	4.07796	3.35771	NM_145134	Spsb4
ASMM9PARTA027365	4.68953	5.54572	4.27022	5.59117	5.9285	4.74763	5.29704	5.19291	NM_007491	Art5
ASMM9PARTA023678	3.87856	4.25763	3.94959	4.85156	6.4318	3.92128	5.65711	7.45589	NM_001135100	Il34
ASMM9PARTA035113	9.7833	9.72081	9.47989	9.97107	10.6023	9.73909	9.86844	10.9775	NM_026502	1110004E09Rik
ASMM9PARTA025350	7.41885	7.17309	8.0946	7.67911	6.99922	6.95255	7.44933	8.64545	NM_001164253	Tpm1
ASMM9PARTA043766	7.70573	8.62195	6.47576	6.19785	6.67541	6.1768	6.3723	6.84589	NM_181734	Ttpal
ASMM9PARTA033998	8.73538	9.19865	8.48871	9.3687	8.64208	8.95943	8.17684	6.76453	NM_024195	Cyb5r4
ASMM9PARTA024908	6.91059	7.69805	6.09391	6.99124	7.48135	7.07303	7.97701	6.56209	NM_001162956	Ccdc138
ASMM9PARTA039270	12.6164	12.7421	11.7593	12.1987	12.1644	11.7502	11.6943	11.9948	NM_138602	Praf2
ASMM9PARTA028571	4.20999	8.29974	10.0029	8.71969	5.53597	5.92967	6.72991	3.86731	NM_008509	Lpl
ASMM9PARTA034691	8.84761	8.31392	8.75045	7.12977	8.71969	8.02388	9.02414	10.0636	NM_025948	Lsm14a
ASMM9PARTA041087	4.11604	3.99435	3.76643	3.77174	3.81835	3.57138	3.58044	3.66445	NM_147151	Ehmt2
ASMM9PARTA036694	5.86877	4.72887	5.41245	4.14948	5.54519	4.51162	4.6876	6.3355	NM_028761	Parn
ASMM9PARTA028601	3.97977	4.20297	5.69344	4.54139	5.47152	4.416	3.66435	5.13489	NM_009027	Rasgrf2
ASMM9PARTA036554	8.50657	9.49979	5.8412	5.56809	8.7783	8.50887	9.9709	7.67353	NM_028760	Cep55
ASMM9PARTA026321	5.2566	4.42179	5.43891	4.30263	4.8222	4.75589	5.25589	6.54991	NM_001177709	Arfgap1
ASMM9PARTA035768	11.3393	11.588	10.918	11.7414	10.5427	11.3295	10.9576	9.25172	NM_027279	2810422O20Rik
ASMM9PARTA028532	16.6061	15.645	16.2084	16.186	15.1069	14.4703	14.1808	15.6873	NM_008416	Junb
ASMM9PARTA023244	6.50542	6.23549	7.09505	5.48625	7.27102	6.77243	7.15182	7.32549	NM_001111290	Caprin1
ASMM9PARTA033880	14.9006	14.5547	14.1559	14.5125	14.3542	14.7623	15.5306	14.7691	NM_024173	Atp6v1g1
ASMM9PARTA033956	12.6134	12.2907	13.2953	12.3684	12.5023	12.8012	12.5238	12.7189	NM_023893	Ng23
ASMM9PARTA032937	10.9526	10.5452	10.3883	11.0949	11.8824	11.4826	9.06921	9.89558	NM_019731	Nme4
ASMM9PARTA024303	8.17746	7.08114	6.2139	6.86368	7.08688	7.15462	7.25984	7.1284	NM_001161419	Atp5g1
ASMM9PARTA024272	7.46976	6.93717	7.21793	6.02437	6.1925	6.42966	6.37209	7.32547	NM_001159616	Pigp
ASMM9PARTA043137	9.43488	10.57	11.0376	10.5024	10.1037	9.68105	10.9281	10.9924	NM_178110	Trim62
ASMM9PARTA043238	2.46432	2.88922	3.57718	2.84183	3.8049	3.77342	3.78458	3.87825	NM_177726	Tgm6
ASMM9PARTA022555	3.00765	3.49332	4.07351	4.56496	4.44904	4.30046	4.28438	3.87974	NM_001081361	Mosc1
ASMM9PARTA024932	2.64754	3.4081	3.65627	3.31351	5.19267	4.60763	4.28535	4.32345	NM_001163852	Tbc1d24
ASMM9PARTA026052	4.61036	4.01086	4.09738	3.85161	5.79007	5.20863	4.04971	5.52121	NM_001166603	Chn1
ASMM9PARTA030730	3.87804	3.98179	4.73174	3.47346	4.1678	4.21618	5.0441	5.19875	NM_011251	Rbm6
ASMM9PARTA034708	9.13039	9.67708	9.48225	9.25004	9.63987	9.30661	9.94064	9.14123	NM_026250	Gin1
ASMM9PARTA024278	2.3472	3.90871	3.24827	2.94288	4.42818	2.8249	3.59487	3.49726	NM_001145832	Kifc3
ASMM9PARTA037634	5.99594	5.60627	5.61025	5.43833	5.11479	5.90417	5.62025	5.65507	NM_053250	Crip3
ASMM9PARTA032591	2.5715	3.30217	3.73586	3.35721	3.79674	3.23134	3.75382	3.81519	NM_019552	Abcb10
ASMM9PARTA043308	10.5718	10.1443	7.99835	8.75241	9.37056	9.59435	10.7315	10.4547	NM_177741	Ppp1r3b
ASMM9PARTA025327	5.91242	6.4038	4.297	5.2403	5.96142	5.14485	6.06966	4.53439	NM_001163575	Parp10
ASMM9PARTA022712	5.42413	6.25833	4.52772	6.03763	6.76349	6.53312	6.604	5.67077	NM_001098476	Grsf1
ASMM9PARTA043927	2.53087	5.75146	3.29642	2.72186	3.84797	2.62128	4.00905	2.59811	NM_183312	Synm
ASMM9PARTA037604	4.95694	4.27422	3.61575	3.8203	4.88749	4.62759	4.29441	4.24754	NM_029937	Nup210l
ASMM9PARTA024096	4.38151	6.2659	6.22597	5.47538	8.47555	7.81774	4.4261	4.01501	NM_001146196	Scin
ASMM9PARTA041211	3.57622	5.05249	4.00091	4.65024	4.45907	3.866	4.70876	4.27161	NM_171824	Pgbd5
ASMM9PARTA027809	5.10646	4.37725	5.45151	6.56816	4.21831	4.04037	6.00092	5.46489	NM_007941	Stx2
ASMM9PARTA028045	5.9613	6.45215	7.1687	6.83802	5.8494	5.59662	6.21267	6.62547	NM_008394	Irf9
ASMM9PARTA032767	9.87814	9.5028	9.12035	8.82961	11.1318	9.2552	9.29008	11.6031	NM_019830	Prmt1
ASMM9PARTA024122	5.53785	6.04344	4.92291	6.20779	5.25053	5.73498	5.46264	5.70871	NM_001145060	Glyatl3
ASMM9PARTA030699	4.69	3.72676	3.01924	3.59073	3.39225	3.23325	3.64706	3.84925	NM_011211	Ptprd
ASMM9PARTA038210	9.80093	9.40015	8.26427	7.60171	9.03537	8.82896	8.16004	9.67391	NM_080456	Mrps6
ASMM9PARTA024538	6.80329	6.59281	5.98125	7.01331	5.94426	6.22561	5.79645	6.37952	NM_001159558	Cd36
ASMM9PARTA035397	4.09629	4.99848	4.34859	6.13485	5.4496	4.28666	5.03731	4.94043	NM_026805	Svop
ASMM9PARTA044858	3.08528	3.67226	3.30622	3.7424	3.42003	2.6579	3.94132	3.64583	NM_207023	Tas2r120
ASMM9PARTA037017	4.29266	4.77214	4.44016	5.18422	4.48106	4.82528	4.89939	4.8299	NM_028940	Clvs1
ASMM9PARTA044296	5.12732	5.86603	6.80698	7.26995	6.66863	6.65694	7.42386	6.45013	NM_201244	Copg
ASMM9PARTA037650	5.87732	5.6779	5.31411	5.72491	6.1204	5.85409	6.91005	6.07096	NM_030198	Gins3
ASMM9PARTA039020	3.05253	4.38182	3.1859	2.9041	3.14717	2.80355	3.79781	2.78038	NM_134229	Vmn1r67
ASMM9PARTA028908	5.7814	5.59207	5.7139	6.1116	7.36088	7.07856	5.27148	4.5968	NM_008961	Pter
ASMM9PARTA020996	4.84083	5.56485	4.88737	5.71863	4.84865	5.54942	5.22643	5.28897	NM_001033783	Gm5615
ASMM9PARTA022510	3.249	3.52062	3.16741	3.49619	4.52734	4.70443	4.70814	3.45593	NM_001083806	Gria2
ASMM9PARTA022521	7.35199	7.77209	8.16882	8.39006	7.69558	7.84182	9.10531	7.84972	NM_001081383	Mll3
ASMM9PARTA022504	4.7277	3.24944	4.00442	3.39232	3.02333	3.27377	3.31804	4.10554	NM_001081685	Zfp295
ASMM9PARTA033064	4.65192	5.98137	6.85276	5.45151	5.27241	4.69214	4.66527	5.28969	NM_021325	Cd200r1
ASMM9PARTA043054	3.65932	3.44199	3.39472	4.29856	3.40175	3.27174	4.09487	3.61782	NM_177373	Ppfia2
ASMM9PARTA042736	7.139	7.90819	8.51855	8.88578	7.68048	6.52391	8.62872	7.87095	NM_177201	Phf8
ASMM9PARTA042234	3.87593	6.18707	2.98169	2.69768	3.40475	2.79709	4.20689	2.91505	NM_173420	D930020E02Rik
ASMM9PARTA037025	4.67343	6.7795	6.31221	5.59377	4.23264	4.33713	4.95099	4.66281	NM_029021	4833422F24Rik
ASMM9PARTA043735	4.37188	5.20321	5.48512	5.80118	4.21829	3.69719	3.95503	3.53278	NM_181860	Mkl2
ASMM9PARTA029817	3.73412	4.14986	4.43144	3.43276	4.50817	5.06847	4.2622	4.79217	NM_010199	Fgf12
ASMM9PARTA040656	2.94545	4.85534	3.71509	2.99492	3.79579	2.89468	3.56638	2.87158	NM_146793	Olfr1271
ASMM9PARTA041550	4.39696	4.00514	5.45455	3.57367	4.26766	3.45972	3.14297	4.96887	NM_172611	Gramd4
ASMM9PARTA028449	11.3242	11.2084	11.3844	10.5994	10.5008	10.8463	11.1011	11.5705	NM_008850	Pitpna
ASMM9PARTA027528	8.14118	7.64997	7.92099	7.16846	9.2142	7.24647	8.37407	10.8547	NM_007457	Ap1s1
ASMM9PARTA033459	6.30091	5.65982	6.36266	5.58506	6.39151	5.70938	7.19113	8.53415	NM_021485	Rps6kb2
ASMM9PARTA025546	6.19442	5.13457	6.16633	5.43178	5.26392	6.25262	5.56041	6.41786	NM_001166066	Heatr7b2
ASMM9PARTA044317	2.81325	3.27517	3.875	2.91587	6.61956	6.83224	3.93096	4.02469	NM_198624	Ubqlnl
ASMM9PARTA022531	2.57314	7.01039	3.70376	3.01716	6.16681	2.91286	3.76967	2.88883	NM_001082966	Gm15114
ASMM9PARTA044434	8.53517	7.85101	8.10671	7.91351	8.17228	7.7407	8.15159	9.50489	NM_199042	Thap1
ASMM9PARTA032102	4.88296	4.19303	4.04483	3.27172	4.80852	5.38272	4.87841	5.28686	NM_016738	Rpl13
ASMM9PARTA028756	2.81273	3.03487	3.8467	3.82214	3.98204	3.746	3.92892	3.89762	NM_008780	Pax1
ASMM9PARTA021643	10.8911	10.4969	10.1913	10.3084	10.0797	9.79354	9.66304	10.4675	NM_001047433	Dph3
ASMM9PARTA038380	2.95026	3.44036	4.06607	4.44033	4.22418	4.17777	4.19035	3.66761	NM_053146	Pcdhb21
ASMM9PARTA035294	5.81843	4.41048	5.51422	4.48542	4.40661	4.41323	5.49201	6.72375	NM_026654	Toe1
ASMM9PARTA044935	2.38978	3.3796	3.4372	2.92444	3.64465	2.80709	3.6215	3.56672	NM_207562	Olfr1051
ASMM9PARTA044116	12.9692	14.3206	14.3231	14.1283	13.7918	13.6455	14.2774	13.151	NM_199299	Phf15
ASMM9PARTA021567	3.14341	5.23398	4.13846	3.33582	5.34534	5.08514	4.73833	4.41067	NM_001042623	Phc1
ASMM9PARTA033000	2.39558	3.38075	3.24827	2.95662	5.30245	3.42725	3.60382	4.30817	NM_020028	Lpar2
ASMM9PARTA042958	5.35324	5.88561	5.03105	6.25043	7.4497	6.40374	6.05088	5.86492	NM_177735	Tmem130
ASMM9PARTA039558	5.3238	3.89891	3.91426	4.20102	3.58775	4.27675	5.35318	5.34667	NM_145505	Fam160b1
ASMM9PARTA023710	3.35967	4.21254	4.50013	4.17106	4.6399	4.59366	5.99609	5.02426	NM_001135019	Zfp266
ASMM9PARTA041069	8.69931	8.30162	7.18704	8.70233	7.28707	8.07343	9.48145	7.9176	NM_153744	Prkag3
ASMM9PARTA033102	3.1092	4.78595	4.8179	4.1759	3.90657	3.17536	4.18888	4.27791	NM_020266	Dnajb2
ASMM9PARTA044326	3.24044	4.02368	3.56302	4.34901	3.97077	3.40389	4.26305	3.80782	NM_199309	Zdhhc19
ASMM9PARTA020692	5.48093	3.2332	2.58523	3.38489	2.91196	3.25903	3.19373	3.23003	NM_001025240	Gm5346
ASMM9PARTA028374	3.27712	3.97249	3.54917	3.94989	3.91025	3.35517	4.23709	4.20699	NM_008686	Nfe2l1
ASMM9PARTA034750	7.60103	7.99995	7.64176	7.53311	8.84571	8.42906	8.07813	8.3001	NM_025755	Pacrgl
ASMM9PARTA021587	4.22153	4.63658	6.18724	5.51789	4.66882	4.02592	4.8004	4.857	NM_001039198	Zfhx2
ASMM9PARTA032006	10.0648	10.2931	10.7222	11.7769	11.163	10.4701	10.5684	9.30774	NM_013632	Pnp
ASMM9PARTA032253	6.17727	6.2115	9.01705	8.30909	6.53543	6.37052	3.51434	3.452	NM_018729	Cd244
ASMM9PARTA027442	6.53882	5.08765	5.81483	3.9093	5.63924	4.87255	7.39265	10.4517	NM_007791	Csrp1
ASMM9PARTA028604	2.80921	3.28351	3.86878	3.00302	3.63926	3.29938	3.665	3.91962	NM_008487	Arhgef2
ASMM9PARTA024778	5.36972	4.5333	4.10968	3.63638	4.36463	5.12219	6.2061	5.55186	NM_001162539	Odf2l
ASMM9PARTA030159	3.43634	3.90473	3.57101	4.85772	5.10718	4.26657	4.57834	3.75896	NM_010158	Khdrbs3
ASMM9PARTA029263	13.1118	13.5735	14.6364	14.3045	13.3095	13.0973	14.2088	14.6334	NM_009497	Vamp2
ASMM9PARTA021548	6.32535	6.51699	7.82022	6.49609	8.78529	7.76933	8.26607	9.27765	NM_001039139	Camk2g
ASMM9PARTA033734	10.2832	10.3727	12.0736	12.0101	10.473	10.6296	11.579	11.2266	NM_024477	Ttc28
ASMM9PARTA030214	7.9734	8.15592	8.08305	8.25068	7.83291	8.08648	8.02214	7.91449	NM_010382	H2-Eb1
ASMM9PARTA037831	7.44575	8.38539	7.8015	8.01883	8.04776	8.08691	7.44155	7.71349	NM_030716	Kcnip2
ASMM9PARTA042422	9.51519	8.62634	7.46668	7.95467	8.2892	8.66306	7.9753	7.4709	NM_175151	Tatdn1
ASMM9PARTA033070	5.91149	5.01106	5.50015	4.63682	5.12725	4.32641	6.23696	7.63031	NM_021462	Mknk2
CUST_231_PI426409190	4.24444	6.318	3.74595	4.41875	5.42555	3.65062	4.61247	4.37658	NM_009485	Vmn2r123
ASMM9PARTA044895	5.33036	4.95372	4.13634	5.20559	4.27769	4.82081	4.83568	4.79134	NM_207149	Olfr1010
ASMM9PARTA033086	11.6644	11.7714	11.7977	11.5607	12.352	11.6756	12.3588	13.0592	NM_019767	Arpc1a
ASMM9PARTA032781	4.41578	6.40666	3.37042	4.07201	3.90987	3.2473	4.70222	3.46827	NM_020564	Sult5a1
ASMM9PARTA023892	5.81374	5.38077	5.54271	4.66037	4.77476	5.8451	4.76405	5.81986	NM_001122948	Tcfap2a
ASMM9PARTA031470	10.5921	10.3278	10.7363	8.30752	10.6314	10.2506	10.4761	11.5687	NM_013507	Eif4g2
ASMM9PARTA029149	7.95964	7.89413	7.94037	8.49938	9.09007	8.42695	8.30924	8.3836	NM_009462	Usp10
ASMM9PARTA044198	6.83422	6.10818	6.98922	5.38785	6.87343	9.54199	6.74793	6.7153	NM_183199	Usp44
ASMM9PARTA027822	10.7693	9.00241	9.03333	9.61618	8.87744	8.63777	9.69548	11.14	NM_008102	Gch1
ASMM9PARTA022720	3.09968	3.17138	4.4127	3.58604	4.72591	4.79529	4.08102	4.70389	NM_001101546	Tmem233
ASMM9PARTA023781	5.21711	3.63771	4.56005	3.73014	3.98016	4.72287	3.92353	5.09417	NM_001143672	Fam70b
ASMM9PARTA037159	5.52544	3.98287	3.52176	3.51367	5.42332	4.12999	3.31788	4.97059	NM_029100	Sepn1
ASMM9PARTA024276	9.24261	9.28793	7.734	8.6823	9.25984	9.27869	10.9513	8.67605	NM_001159930	Cenpl
ASMM9PARTA037551	12.3221	13.3949	13.5914	13.6703	13.0065	12.7244	13.0398	11.9402	NM_030695	Lrba
ASMM9PARTA038043	12.2402	12.0234	12.5748	11.338	12.7795	11.7389	12.9666	14.4571	NM_031868	Ppp1ca
ASMM9PARTA022167	6.94406	7.24169	6.84101	6.79548	7.33436	7.60514	7.6327	6.87974	NM_001081081	Gls
ASMM9PARTA040051	2.4975	3.54537	5.07939	3.09789	3.59369	3.42735	3.5425	3.97272	NM_146028	Stac2
ASMM9PARTA023599	4.23846	5.448	5.79799	4.22773	4.43423	5.15223	5.29679	5.35974	NM_001114879	D14Abb1e
ASMM9PARTA042492	5.85038	3.45944	3.54658	4.88751	3.69839	3.30133	3.66161	4.56315	NM_175124	Lrrc28
ASMM9PARTA025237	2.58751	2.86861	3.7647	4.24265	3.93857	3.16609	3.90222	3.82112	NM_001163787	Ccdc151
ASMM9PARTA033089	13.0832	12.8408	12.3957	12.1443	12.9055	13.0094	12.7136	12.003	NM_019794	Dnaja2
ASMM9PARTA035418	15.8794	16.0394	14.9626	15.767	16.0022	15.9816	15.9316	15.237	NM_026467	Rps27l
ASMM9PARTA020615	8.30207	8.03945	6.83018	6.08133	7.46674	8.17268	7.718	8.36256	NM_001014995	Fam189b
ASMM9PARTA024655	5.8761	5.52258	5.03721	3.81105	4.08033	4.33873	4.32645	5.85689	NM_001163024	Mon2
ASMM9PARTA034753	14.6786	15.1822	15.2982	15.106	14.338	14.3714	14.4348	14.3103	NM_025842	Vps28
ASMM9PARTA040238	7.20938	7.04488	6.1503	6.43497	6.82167	7.24947	6.67622	6.7713	NM_146425	Olfr470
ASMM9PARTA031000	8.05786	8.33903	9.63233	8.15869	8.41664	7.7571	7.30094	8.59028	NM_011600	Tle4
ASMM9PARTA030210	4.99141	5.40464	6.87953	7.75185	4.80185	5.41459	4.85691	4.14712	NM_010326	Gp1ba
ASMM9PARTA044654	4.72853	4.42163	3.68811	4.94774	4.50002	5.03609	5.42924	4.23423	NM_206903	Olfr3
ASMM9PARTA035191	4.37167	4.26624	3.58616	4.43732	3.98493	4.7104	5.44157	4.13851	NM_026668	Lrriq4
ASMM9PARTA025043	7.19704	7.1816	7.21148	7.49551	7.10626	6.8965	7.33428	7.54545	NM_001162465	Dtnb
ASMM9PARTA026869	2.95831	3.80074	3.55266	3.87402	3.96424	3.91699	4.09526	3.37488	NM_001199433	Dnmt1
ASMM9PARTA023514	7.62643	6.91617	7.23221	7.49159	6.24525	6.43433	5.57342	6.5081	NM_001111279	Wdfy1
ASMM9PARTA030900	9.52765	8.29906	7.77989	8.93572	7.3957	8.77217	7.92848	8.21063	NM_011111	Serpinb2
ASMM9PARTA043065	10.4542	10.5907	9.72552	10.4164	10.998	10.4081	10.4658	10.4295	NM_177672	Tmem201
ASMM9PARTA038730	2.43976	3.79789	3.53454	2.86123	3.41074	2.75012	3.61294	3.28639	NM_134212	Vmn1r200
ASMM9PARTA019527	10.0269	10.2863	12.5033	11.8265	11.7163	11.3374	11.596	12.4857	NM_001001884	Nckap5l
ASMM9PARTA032903	12.2768	12.4924	11.7664	12.3929	11.7233	12.6039	12.4598	11.0102	NM_019773	Rab9
ASMM9PARTA024972	3.29386	3.15891	5.84352	4.36463	3.06727	3.58955	3.29083	3.42847	NM_001161791	Mefv
ASMM9PARTA034864	2.71814	3.15473	3.09103	3.62072	3.5205	2.83661	3.77012	3.43767	NM_025949	Rps6ka6
ASMM9PARTA044461	9.06135	7.71604	7.64236	7.00771	9.17759	8.79909	8.64374	9.26633	NM_198609	Rsl24d1
ASMM9PARTA030641	5.90442	5.60506	5.81934	5.84818	4.73735	4.88032	5.25285	6.02478	NM_010744	Tmed1
ASMM9PARTA036210	6.06313	5.70045	6.7785	5.61529	5.31107	5.45278	7.50732	7.4989	NM_027892	Ppp1r12a
ASMM9PARTA023848	13.3248	13.5616	12.2923	12.3008	9.07253	9.76669	7.75466	6.75093	NM_001139520	Samhd1
ASMM9PARTA035520	5.79019	5.87749	5.82267	6.64773	5.53519	4.68588	5.4836	5.61789	NM_027462	Wars2
ASMM9PARTA021296	5.16041	7.11867	7.08946	7.06037	5.95331	6.38044	5.84324	5.90656	NM_001038703	Gpr146
ASMM9PARTA023814	9.83065	10.7475	11.3951	11.258	10.461	10.7146	10.3042	9.62781	NM_001142957	Zfp955b
ASMM9PARTA043471	7.71238	6.95519	7.98875	7.80977	7.73533	7.89255	10.503	9.92339	NM_178666	Themis
ASMM9PARTA044807	10.1614	9.33047	9.15548	7.99891	8.84577	8.60614	9.41056	10.2877	NM_213660	Stat3
ASMM9PARTA037963	3.36107	3.37855	3.43565	3.49788	3.37142	3.88935	3.93951	3.34732	NM_053260	Prss29
ASMM9PARTA043432	3.211	4.26976	4.41429	4.20652	5.0723	3.61444	5.3013	5.51643	NM_178659	Jmjd4
ASMM9PARTA036463	3.38698	3.2225	4.7346	3.3549	2.74636	3.24505	5.49588	5.59064	NM_028120	Ccdc123
ASMM9PARTA027286	3.55866	3.48874	3.52191	4.26232	3.43598	3.37626	4.09237	3.60065	NM_001199955	Ankrd60
ASMM9PARTA034973	3.93223	4.47985	3.86544	5.95862	6.09228	4.47581	4.76437	4.17618	NM_025944	2810432L12Rik
ASMM9PARTA020186	9.14253	10.156	9.9967	9.55299	9.97822	9.98845	9.53957	8.3074	NM_001007575	Zfp58
ASMM9PARTA033872	9.90941	8.78463	7.73826	7.3625	8.5739	8.17834	7.83624	9.294	NM_023516	2310016C08Rik
ASMM9PARTA034825	11.4917	10.6006	10.9055	10.1989	10.7766	9.88806	10.7876	12.7582	NM_025828	Lman2
ASMM9PARTA041304	9.52303	8.97656	8.96878	8.99307	9.59978	9.38922	9.98677	10.2541	NM_153160	Zcchc17
ASMM9PARTA024754	4.43219	5.76018	5.67577	5.21403	5.63629	5.31465	5.30153	5.55871	NM_001163102	Eme2
ASMM9PARTA020928	11.8867	12.8829	12.9278	12.7686	12.0885	12.2344	12.74	11.7483	NM_001033466	Zbtb2
ASMM9PARTA033033	5.47236	6.05226	5.93783	7.06532	8.85902	8.46288	9.75752	9.25304	NM_020034	Hist1h1b
ASMM9PARTA042321	3.00708	3.17133	3.37757	3.22411	4.76101	3.1046	3.15918	3.97472	NM_175178	Aifm3
ASMM9PARTA044454	3.20794	2.84529	3.73317	4.36017	3.78427	2.8658	3.46191	3.79233	NM_198020	Trmt1
ASMM9PARTA032764	6.86674	6.40597	6.82019	6.59624	7.68346	6.80991	6.64013	8.37878	NM_019782	Lepre1
ASMM9PARTA036619	2.84871	3.19057	4.29669	3.33504	4.857	3.46912	3.19044	4.22128	NM_028758	Gga2
ASMM9PARTA021815	12.8579	11.9312	12.1289	11.8056	12.9194	13.2666	12.1333	12.1968	NM_001077363	Ptbp1
ASMM9PARTA043005	7.16612	5.98596	6.35333	6.00595	6.40113	6.83277	4.72271	6.48267	NM_177940	Ece2
ASMM9PARTA022641	7.98716	7.27601	9.0546	7.39884	7.22647	7.69801	5.42001	6.89924	NM_001098669	Klrc2
ASMM9PARTA037909	6.49994	5.70402	6.37892	4.80836	6.16989	6.27179	5.7698	6.44465	NM_031156	Ide
ASMM9PARTA043746	11.9448	13.0104	12.229	12.6453	11.7262	12.2741	12.5966	11.5833	NM_183316	Snapc5
ASMM9PARTA030140	10.0054	8.7673	9.73349	7.76645	7.98251	8.72498	8.97975	10.6984	NM_010696	Lcp2
ASMM9PARTA028602	5.59872	4.82798	5.10316	4.38666	5.63213	4.65842	5.49293	5.77826	NM_009033	Rbmxrt
ASMM9PARTA044865	5.23611	4.08244	5.70373	3.37859	4.33938	4.54236	3.52931	6.01726	NM_207206	Lpcat4
ASMM9PARTA024853	9.39642	10.4382	9.8491	10.7308	10.5696	10.7718	10.7379	8.46529	NM_001163073	Lcorl
ASMM9PARTA033727	10.9448	10.4042	10.4994	11.6956	10.6046	11.33	11.8506	10.6454	NM_023440	Tmem86b
ASMM9PARTA021257	10.2158	8.38172	8.95322	8.77989	10.0295	11.351	9.57625	9.88094	NM_001039169	Eif4e2
ASMM9PARTA020780	8.30871	6.47474	7.36062	6.02608	7.46911	6.81409	7.82526	10.971	NM_001033231	Fam195b
ASMM9PARTA026733	10.8911	11.1334	10.945	11.1024	12.2746	12.2108	13.3457	12.9879	NM_001195421	Hist1h4m
ASMM9PARTA037906	10.6649	10.2071	9.67977	9.61327	11.8296	10.5568	10.8222	11.8439	NM_030724	Uck2
ASMM9PARTA036707	3.14794	5.5457	4.44078	5.24796	4.66989	3.4228	4.62506	3.43532	NM_028877	Palm3
ASMM9PARTA019947	5.03567	3.75081	3.45892	3.68131	4.37623	4.9169	4.51052	4.5863	NM_001010937	Gjb6
ASMM9PARTA025664	8.96991	9.20517	9.71688	8.86785	5.9805	6.13029	4.04416	4.21835	NM_001164329	Gm6904
ASMM9PARTA032588	6.59759	7.4166	7.54913	7.60958	7.56859	7.36886	7.74639	6.75961	NM_019502	Fxc1
ASMM9PARTA020335	4.26401	5.97198	6.39	4.29893	5.54779	5.44357	7.14495	7.1247	NM_001013370	Sesn1
ASMM9PARTA020482	6.36628	6.22651	6.11354	4.61606	5.68635	6.42058	4.66718	6.10641	NM_001013814	Amt
ASMM9PARTA023672	10.6666	10.3743	10.8172	10.2991	11.4565	10.8476	10.4842	11.9013	NM_001130443	Hras1
ASMM9PARTA044525	5.51237	4.22082	6.23595	5.16605	4.24941	3.64772	5.43446	7.77816	NM_198168	Ppp2r5b
ASMM9PARTA039367	4.15602	3.60098	4.95804	3.86896	3.46388	3.54425	5.87936	7.05502	NM_145387	Athl1
ASMM9PARTA036319	5.19283	7.51488	3.1538	2.90078	3.68489	2.80057	4.34549	3.06141	NM_027940	1700001F09Rik
ASMM9PARTA034357	11.1547	10.8487	10.5692	10.8487	10.6696	10.253	10.2379	11.5118	NM_025536	Commd5
ASMM9PARTA029047	9.64326	10.1307	9.31639	9.78319	9.21369	9.34946	9.60959	9.64522	NM_009596	Abpa
ASMM9PARTA039490	3.82558	3.60598	3.17439	3.74602	3.57121	3.48393	5.45246	5.15698	NM_144525	Tmem214
ASMM9PARTA042201	6.82302	5.7445	5.8071	5.45944	5.91009	5.9918	5.45864	5.90801	NM_173867	Rcc2
ASMM9PARTA041941	2.39149	3.17482	2.61191	3.32647	5.96177	3.50843	3.22048	3.17165	NM_172799	Ttll6
ASMM9PARTA032835	5.28755	6.03227	6.05627	6.2754	4.85681	5.3832	5.20963	5.49611	NM_019725	Tle2
ASMM9PARTA037045	3.74705	4.70787	3.97365	4.76486	4.28254	3.80602	4.67809	4.48197	NM_028799	Tgm5
ASMM9PARTA025964	9.08758	6.8138	6.40757	7.05239	7.50583	7.23147	5.14555	6.00306	NM_001167949	Atp2b4
ASMM9PARTA021472	3.04098	3.79329	3.25322	3.56216	3.50933	2.87039	3.93791	3.61583	NM_001045535	Serpinb6e
ASMM9PARTA026627	3.92343	4.15061	3.72584	4.11294	3.99928	3.2023	4.50308	5.37924	NM_001177758	Pfkfb3
ASMM9PARTA029726	5.22522	6.19793	4.8716	6.10579	5.79262	5.10964	5.47321	6.04122	NM_009842	Cd151
ASMM9PARTA025784	6.89157	6.91944	6.94109	6.80961	6.37738	5.99775	7.61902	7.99108	NM_001166507	Sec14l1
ASMM9PARTA035001	6.70486	6.47803	6.30493	5.63549	6.06973	6.26896	6.81355	6.3476	NM_026434	Rbm18
ASMM9PARTA035505	12.7751	12.2966	12.8962	12.6729	12.4775	12.495	12.3776	13.8952	NM_027090	2300009A05Rik
ASMM9PARTA039671	6.02281	6.9076	6.78314	6.79557	6.35826	6.31758	6.1861	6.72886	NM_146203	Zfp764
ASMM9PARTA025007	8.01616	7.47497	7.04127	8.32513	8.08759	9.01341	8.02114	7.55917	NM_001161845	Sgk1
ASMM9PARTA025266	5.06353	4.75646	4.87182	4.82962	5.0149	4.40874	6.17699	7.32751	NM_001163751	Spsb3
ASMM9PARTA035878	4.37667	5.49582	6.24477	5.90367	6.40062	5.60457	7.04628	7.01717	NM_027418	Mapk6
ASMM9PARTA036568	4.65274	5.11175	3.76992	5.16236	4.23823	4.54834	5.24374	4.37667	NM_028158	1700021F07Rik
ASMM9PARTA024968	4.45732	3.88973	3.8113	4.35471	6.79801	6.78223	9.76434	9.31871	NM_001163768	Tctex1d1
ASMM9PARTA038443	10.1875	9.97083	10.275	9.25353	9.6112	8.79562	9.09518	10.6302	NM_133716	Smap2
ASMM9PARTA026198	6.07742	5.35523	6.12707	4.8999	5.82455	6.49857	6.28763	6.69181	NM_001170489	Aplf
ASMM9PARTA032780	6.66512	5.67015	6.18984	4.89411	5.48934	6.7903	4.90438	6.4158	NM_020510	Fzd2
ASMM9PARTA033814	4.54939	4.26061	4.36549	4.00238	5.29567	4.41294	3.63341	4.32863	NM_023894	Rhox9
ASMM9PARTA032629	11.0376	11.8285	11.0408	11.4634	11.3458	11.1507	10.7449	9.05683	NM_019864	Atr
ASMM9PARTA039577	9.63249	9.22414	9.35917	9.34955	8.51048	8.44625	8.93737	9.6683	NM_144916	Tmem150a
ASMM9PARTA033678	3.90286	3.60642	5.06702	3.10933	3.69867	4.13322	3.65357	4.99603	NM_021542	Kcnk5
ASMM9PARTA021588	7.3733	7.49324	6.60264	6.93876	6.19538	6.88432	6.90222	6.68734	NM_001039209	Gm13152
ASMM9PARTA026831	2.76639	3.67195	3.54476	3.06654	4.29893	2.95127	3.48064	3.81026	NM_001185153	Zpbp
ASMM9PARTA031811	13.4961	13.1996	12.3941	13.2271	12.9764	13.2712	12.61	13.1877	NM_013897	Timm8b
ASMM9PARTA028127	14.2196	14.2581	15.5192	16.0389	15.2212	14.9614	14.0593	14.683	NM_008160	Gpx1
ASMM9PARTA034205	10.0892	9.30927	10.2361	9.09856	9.88001	10.0264	9.7838	10.9307	NM_025347	Ypel3
ASMM9PARTA033930	11.1834	11.0136	10.8514	11.4353	10.6817	11.1481	10.3121	10.2395	NM_025305	Mrps7
ASMM9PARTA024007	5.59818	4.29835	4.91141	4.28442	3.87798	5.32999	4.95835	4.86107	NM_001130452	Nfe2l1
ASMM9PARTA043188	2.61443	2.96148	3.85778	2.77986	4.01237	4.41994	3.94987	4.22087	NM_178255	Hapln3
ASMM9PARTA029846	9.58231	8.32738	8.90302	8.11978	8.65628	10.1328	8.84502	8.95902	NM_010272	Gdf11
ASMM9PARTA030872	4.65277	3.94715	3.77641	4.82845	3.95846	3.95537	4.57754	4.1496	NM_011240	Ranbp2
ASMM9PARTA025508	2.51201	3.70609	3.5698	2.76545	3.80948	3.39789	3.77712	3.64189	NM_001164593	Pdzrn4
ASMM9PARTA033922	11.4535	12.3251	12.7189	12.944	12.7289	11.9802	12.4301	12.5372	NM_024210	2310033P09Rik
ASMM9PARTA022604	2.5108	3.44119	3.42413	2.76283	4.05678	3.6336	3.745	3.73679	NM_001083897	Mpzl1
ASMM9PARTA034385	2.85286	4.16095	3.70312	3.36549	4.78217	3.89138	4.03584	4.16991	NM_025357	Smpx
ASMM9PARTA042177	5.84765	4.88624	4.44915	5.17366	5.6717	5.49856	4.97637	6.59252	NM_175252	Zfp934
ASMM9PARTA031251	4.34699	4.69075	3.64499	2.74334	4.11838	4.58412	4.11935	4.46564	NM_011642	Trp73
ASMM9PARTA020426	5.06755	5.14948	4.82797	5.02723	5.18455	5.52895	5.34594	5.2718	NM_001024136	Anks6
ASMM9PARTA044302	3.55018	4.62348	4.25261	4.83544	4.65047	4.88716	4.72997	4.07589	NM_205783	Chrm5
ASMM9PARTA038022	6.66049	5.92668	6.35727	6.73766	6.91002	5.52447	5.37845	6.54588	NM_053086	Nolc1
ASMM9PARTA020546	3.29165	3.9134	7.01669	6.70734	7.66754	7.62184	4.54728	4.91399	NM_001024474	Diras2
ASMM9PARTA022334	2.81826	4.04617	3.38182	3.77252	3.83313	3.27856	4.00489	3.21186	NM_001081087	Kbtbd10
ASMM9PARTA043888	8.27534	8.0578	8.09017	8.33382	8.88217	7.90031	7.04721	8.27636	NM_183263	Rnmtl1
ASMM9PARTA037671	7.95684	6.04975	6.89064	6.12748	7.86454	6.77371	8.3824	10.6521	NM_033561	Eif4h
ASMM9PARTA020830	3.27291	4.40045	4.47341	4.52989	4.05907	4.07781	4.64687	4.05577	NM_001025435	BC053393
ASMM9PARTA028991	2.95525	3.42415	3.252	4.23136	3.65419	3.09912	4.0036	3.32459	NM_009208	Slc4a3
ASMM9PARTA030670	8.14689	7.83477	7.90066	8.27186	8.48407	8.3504	8.24738	8.46002	NM_011552	Tcof1
ASMM9PARTA019780	2.94767	4.44827	4.22662	4.64913	6.19487	3.89721	4.38994	4.45952	NM_001008785	Kbtbd8
ASMM9PARTA033163	10.6687	12.2315	13.7449	11.9705	11.9927	11.3711	9.55087	9.90539	NM_020561	Smpdl3a
ASMM9PARTA044218	8.68264	8.37616	9.06828	8.31534	8.80945	8.28277	8.64933	9.4671	NM_198899	Uggt1
ASMM9PARTA037759	2.9916	3.67831	3.21016	3.63825	3.50471	2.80974	3.91757	3.59743	NM_030206	Cygb
ASMM9PARTA031219	3.4352	5.01318	6.55998	5.37255	3.75282	4.39514	5.65351	4.74466	NM_011872	Klk7
ASMM9PARTA024938	6.97048	5.80489	6.60073	6.08133	5.62073	5.29619	4.86047	6.99058	NM_001161730	Tap1
ASMM9PARTA022605	8.90244	9.06292	8.59224	8.78465	9.22049	9.28286	9.05841	8.73435	NM_001083928	Tle3
ASMM9PARTA035086	7.56897	7.54368	3.93203	6.33246	7.34726	6.63464	7.91052	5.16317	NM_025979	Mastl
ASMM9PARTA022668	3.48078	4.69629	3.65419	4.14106	3.72717	3.52324	4.7598	3.71309	NM_001085524	Gm5634
ASMM9PARTA024202	8.13128	8.60558	8.25927	8.73556	8.31412	8.67623	7.68554	8.18612	NM_001146180	Mtss1
ASMM9PARTA043109	3.62649	5.23341	3.77748	4.05578	3.75586	3.29782	4.99581	4.08483	NM_177890	Gm5114
ASMM9PARTA031296	3.80483	4.22832	3.90295	4.55838	3.82562	3.6377	4.4375	4.19059	NM_013478	Azgp1
ASMM9PARTA039746	12.8795	13.0018	13.0822	13.2854	12.139	12.2441	12.0497	11.8509	NM_146090	Zadh2
ASMM9PARTA021305	3.4684	2.78712	3.42129	2.81627	4.07947	3.65994	4.41633	6.13224	NM_001033805	G630016D24Rik
ASMM9PARTA031830	7.22105	7.31657	6.97879	7.63822	6.97243	7.18866	6.89708	6.86011	NM_013643	Ptpn5
ASMM9PARTA028762	3.28195	3.06762	3.31102	2.83556	3.19553	2.73578	3.90754	4.90542	NM_008952	Pipox
ASMM9PARTA034659	4.85857	6.01948	5.63758	5.91768	4.76963	5.25798	5.88243	5.76691	NM_026066	Cmtm5
ASMM9PARTA021685	4.15657	4.56074	4.13536	4.71132	4.0411	4.04745	4.64549	4.59824	NM_001080553	Gsg1
ASMM9PARTA023168	4.38236	4.80897	4.26027	4.96838	4.18987	4.15068	4.83182	4.87567	NM_001110224	Dcx
ASMM9PARTA036058	3.95067	3.68879	3.69445	4.55342	3.67129	3.23315	4.39121	4.70369	NM_027594	Ttll7
ASMM9PARTA024014	3.49307	3.75812	2.9415	2.90976	4.2808	4.95446	4.77658	3.62812	NM_001134427	Cdv3
ASMM9PARTA043947	5.23297	5.60372	4.45739	5.60217	4.65407	5.08629	5.20785	5.13023	NM_182714	Olfr91
ASMM9PARTA042586	9.22779	8.97311	7.41831	7.9688	8.36987	8.88802	8.46526	6.72272	NM_176917	Mettl4
ASMM9PARTA036051	5.17951	4.54969	3.67888	5.05265	4.43975	3.7266	6.75961	5.67722	NM_027429	Cenpl
ASMM9PARTA021247	5.81366	6.57705	4.02349	6.49176	7.04387	5.45325	6.18038	5.97359	NM_001037997	Fert2
ASMM9PARTA032621	7.42812	7.41217	5.85247	5.66184	6.66115	6.98097	6.76349	6.56646	NM_019665	Arl6
ASMM9PARTA038812	2.92817	2.93643	3.68387	2.99095	3.74756	3.25045	3.51879	4.29132	NM_138661	Pcdha9
ASMM9PARTA039584	5.95742	5.00436	5.95264	5.1325	5.61692	6.45802	5.71084	6.14245	NM_145403	Tmprss4
ASMM9PARTA034517	7.97638	8.01442	7.47338	7.60743	8.2841	8.411	8.90157	7.56595	NM_025832	Naa16
ASMM9PARTA023105	7.20713	6.64206	6.86464	6.0708	6.29762	7.22375	6.61053	7.18622	NM_001110132	Cic
ASMM9PARTA025450	7.6743	8.05328	7.81426	8.40127	7.53017	8.07093	8.59631	7.36321	NM_001164769	Fbxw2
ASMM9PARTA025936	8.35081	7.79061	7.7666	7.217	7.59295	8.6072	7.78139	8.19008	NM_001171002	Degs2
ASMM9PARTA029072	11.2851	11.1655	11.1178	10.8069	11.5037	11.4179	11.1363	10.854	NM_009383	Tial1
ASMM9PARTA038356	7.56835	7.1847	8.27963	6.43541	6.90358	7.12486	7.40102	7.67231	NM_080288	Elmo1
ASMM9PARTA020505	6.69519	6.05364	5.93245	5.52827	6.19999	6.75819	6.51732	6.48283	NM_001013577	1110054O05Rik
ASMM9PARTA032404	13.3721	13.1331	13.4039	13.3394	13.8942	13.4935	13.8734	13.8307	NM_019693	Ddx39b
ASMM9PARTA039992	6.46933	5.80961	6.24456	5.85028	7.9677	7.95542	6.17776	7.17472	NM_146244	Rps6kl1
ASMM9PARTA041226	7.08367	5.71665	6.18702	7.03674	7.09023	7.53709	8.05518	6.76663	NM_172598	Wdhd1
ASMM9PARTA043256	2.87658	3.71245	3.89645	3.48486	4.01302	3.97551	4.74957	4.34836	NM_178630	Agbl3
ASMM9PARTA041684	6.72218	6.11658	6.40272	5.78896	5.81063	6.95456	6.06638	6.53009	NM_172497	Efhb
ASMM9PARTA028267	4.01762	3.71991	3.66504	2.96691	3.85505	3.99347	3.90457	4.5682	NM_008841	Pik3r2
ASMM9PARTA032356	6.16788	6.15839	7.1769	8.1001	7.41728	7.32895	7.73299	6.77353	NM_016927	Pkd2l2
ASMM9PARTA032059	10.0786	10.4316	10.796	10.8757	8.92612	8.54768	8.99566	9.92298	NM_013863	Bag3
ASMM9PARTA041243	9.52016	10.4865	9.58129	10.4057	9.96522	10.228	10.8538	8.50822	NM_153387	Tubgcp4
ASMM9PARTA028034	4.99153	6.12763	5.71326	4.8492	3.72841	3.66079	4.08645	3.62339	NM_008198	Cfb
ASMM9PARTA039862	4.61334	4.40762	5.05093	3.49505	3.95628	4.07823	5.79678	6.57605	NM_145612	Zfp810
ASMM9PARTA020490	2.70843	4.03403	3.62813	2.59528	4.04499	4.17025	4.06923	3.89166	NM_001024728	C330021F23Rik
ASMM9PARTA030267	4.66626	4.29287	3.40128	3.29085	4.16511	4.26872	3.83491	4.14704	NM_010834	Mstn
ASMM9PARTA033860	4.82075	4.42913	7.02365	5.87809	7.25829	7.85416	3.32323	3.37989	NM_022881	Rgs18
ASMM9PARTA044644	8.37825	7.96049	7.52654	8.13847	7.30746	7.98074	7.83045	8.09557	NM_199198	Hdac10
ASMM9PARTA036329	3.35591	4.9781	3.99471	4.47908	4.45549	3.62291	4.62083	4.38594	NM_028055	Btbd17
ASMM9PARTA020892	4.70128	5.23645	5.71195	4.87684	4.40755	4.28288	6.65217	6.53504	NM_001034964	Sorbs1
ASMM9PARTA024467	4.94009	4.51471	5.32834	4.5496	5.42651	4.5275	4.70708	5.80492	NM_001160040	Ndufs1
ASMM9PARTA028352	5.2572	5.63967	8.69167	5.65875	5.06573	5.40189	3.65805	5.06216	NM_008361	Il1b
ASMM9PARTA039753	5.49214	4.58337	5.54234	4.63753	4.48199	4.44516	5.01019	6.19882	NM_145528	Atg13
ASMM9PARTA034997	2.67105	2.97065	2.96023	2.77131	3.36989	2.66816	3.77088	4.22851	NM_026371	Loh12cr1
ASMM9PARTA033603	8.42185	8.11929	6.80571	7.38424	6.86215	6.53134	5.62103	6.76704	NM_021476	Cysltr1
ASMM9PARTA028897	6.5719	5.85602	6.44092	5.85091	4.46003	5.19743	5.80323	6.05819	NM_009451	Tubb4
ASMM9PARTA030987	13.7341	14.3895	14.0289	13.6262	14.1629	14.4151	14.4173	13.7169	NM_011462	Spin1
ASMM9PARTA032092	4.32771	4.39371	3.68624	4.65524	3.91575	3.56483	4.34529	4.25206	NM_013927	Cngb3
ASMM9PARTA035445	14.5815	14.8187	14.7195	15.1055	15.5927	15.4106	15.8634	15.0785	NM_026943	Snrpd2
ASMM9PARTA025773	4.97363	6.52575	4.03439	6.47388	5.39267	5.25879	5.72778	2.89124	NM_001164785	Adamts20
ASMM9PARTA020012	8.75126	8.22164	7.51593	7.45157	7.85327	8.25065	8.51341	8.18135	NM_001009951	BC088983
ASMM9PARTA023025	16.9466	17.0214	17.1233	17.0039	16.4146	16.9573	16.6696	16.5356	NM_001101584	Gm6813
ASMM9PARTA023115	4.59706	5.1223	3.85446	4.75214	4.8051	4.00782	4.40161	4.41169	NM_001111336	Hsd3b4
ASMM9PARTA032189	7.10466	7.19707	7.7505	6.83458	7.72535	6.41365	7.06845	8.40869	NM_018815	Nup210
ASMM9PARTA019725	14.9357	15.3771	14.9924	14.8741	13.2705	14.3515	13.5174	11.8216	NM_001001491	Tpm4
ASMM9PARTA025921	4.46534	6.80119	4.47843	4.74989	4.36664	4.28194	5.95631	4.76055	NM_001166723	Vmn1r94
ASMM9PARTA037062	7.56496	8.21957	8.47964	8.64388	8.1405	8.69252	8.93493	7.57399	NM_029491	Trappc8
ASMM9PARTA032563	10.0953	10.6669	10.05	9.66527	10.0064	9.72967	9.47719	9.72478	NM_016888	B3gnt2
ASMM9PARTA038476	10.5849	11.4363	10.6024	10.8473	11.6068	10.9509	10.7639	10.1237	NM_133837	Cdc123
ASMM9PARTA025888	5.22987	4.97934	4.10318	5.21914	5.83668	3.94603	3.61848	3.97698	NM_001166556	Abca6
ASMM9PARTA034560	3.90071	3.52862	3.15937	4.04696	3.80055	3.23284	3.75348	3.56188	NM_025888	Kctd20
ASMM9PARTA021114	9.09819	9.4972	10.0786	9.41859	9.38583	9.25064	8.79326	9.21945	NM_001039392	Tmsb10
ASMM9PARTA041145	3.28663	4.31776	2.9992	3.58887	5.20837	2.90016	3.59637	3.76037	NM_172385	Zfp536
ASMM9PARTA036192	11.6693	10.9411	11.323	12.4676	10.2329	10.6933	11.652	11.242	NM_027482	5730508B09Rik
ASMM9PARTA024688	5.5491	5.07646	4.61173	5.01128	5.03865	4.78029	5.61457	5.51776	NM_001163346	Cdc42ep4
ASMM9PARTA026660	2.97334	3.25912	4.16778	3.24159	3.38599	3.13361	4.65825	4.75745	NM_001185162	Wdr53
ASMM9PARTA033522	6.24176	5.69524	7.26624	5.56103	6.48548	5.7013	6.60307	8.57736	NM_023320	Plekho1
ASMM9PARTA024460	6.14257	4.01368	3.88903	5.44679	5.87153	4.10467	3.4527	4.35716	NM_001159485	Mcf2l
ASMM9PARTA025998	8.77283	8.75535	8.35621	8.55533	8.74686	8.53749	9.96929	10.6169	NM_001167831	AI846148
ASMM9PARTA041005	5.07336	4.05329	4.07638	5.86456	6.94298	5.77308	5.35963	5.58209	NM_172287	Spire2
ASMM9PARTA028116	4.48178	3.04451	3.61175	3.5401	3.75062	4.52947	3.57792	3.86409	NM_008712	Nos1
ASMM9PARTA020676	10.6327	10.4811	9.79492	10.1176	9.77367	9.90335	9.65263	9.93427	NM_001033262	2012-03-09
ASMM9PARTA037255	9.00577	8.89913	9.52527	8.75618	9.2388	8.78964	8.99602	9.34943	NM_029673	Immt
ASMM9PARTA022792	4.51833	3.42985	4.82979	3.16878	3.61869	4.70009	3.52563	4.6329	NM_001101562	Vmn1r167
ASMM9PARTA042719	15.9432	15.0819	14.9774	15.7323	16.1087	16.6325	17.0875	16.7421	NM_175662	Hist2h2ac
ASMM9PARTA041851	6.83533	6.1879	6.50568	5.41021	6.72325	7.25945	6.40416	7.1978	NM_172941	Zkscan17
ASMM9PARTA028377	6.63906	6.05512	7.12505	5.41854	6.96621	6.22663	6.44986	8.94905	NM_008690	Nfkbie
ASMM9PARTA031652	2.7817	3.3851	3.91065	3.28097	4.04023	3.77468	3.97715	4.34141	NM_013586	Loxl3
ASMM9PARTA043524	9.65413	9.97879	9.79004	9.31696	9.64293	9.75707	9.2558	9.47311	NM_181856	Tmc8
ASMM9PARTA038617	11.1392	11.4653	12.5195	11.8476	11.1927	11.0815	11.5789	12.3006	NM_133792	Pla2g15
ASMM9PARTA034186	7.79561	7.92165	7.63636	7.62686	8.91358	8.76554	8.04519	7.9849	NM_025734	Kcng4
ASMM9PARTA041062	4.97145	3.77636	3.6177	2.88323	4.03418	4.96944	4.21667	5.2237	NM_153532	Zfp280c
ASMM9PARTA034657	12.064	11.8542	12.2379	11.8742	11.1629	11.3139	11.5008	13.0368	NM_026015	Zmat5
ASMM9PARTA036068	2.52372	4.02821	3.47011	2.72044	3.83805	3.70359	3.82583	3.1596	NM_027839	Ceacam20
ASMM9PARTA044283	7.43729	7.01459	7.22944	6.21697	7.03509	6.9109	5.95487	7.17535	NM_198626	AI480653
ASMM9PARTA039477	5.0229	5.55886	6.57131	6.91736	5.85818	5.69145	4.57835	4.72324	NM_145562	Parm1
ASMM9PARTA020678	2.71872	3.46037	4.69879	3.37028	3.82146	3.7364	3.93094	4.71588	NM_001033273	5031439G07Rik
ASMM9PARTA019982	5.87805	6.93114	7.86729	6.90773	6.13558	6.41747	6.16526	5.96412	NM_001009545	Adam6b
ASMM9PARTA044936	3.5758	4.86171	4.17521	5.0933	4.61197	4.15648	4.76936	4.32898	NM_207620	Olfr774
ASMM9PARTA020033	3.57125	4.78983	4.11559	4.82837	4.53691	4.24141	4.69226	4.32467	NM_001013773	BC055004
ASMM9PARTA036042	7.95822	7.61099	7.49052	6.02456	7.18232	6.81026	6.94461	7.15205	NM_028097	Tmem68
ASMM9PARTA020795	6.33696	6.61272	6.90972	8.33057	7.18539	6.95565	6.27911	5.73093	NM_001025260	Gm14484
ASMM9PARTA022027	2.54531	3.67003	4.6639	3.47502	3.99109	3.39699	3.61347	3.94654	NM_001081028	Sipa1l3
ASMM9PARTA034896	9.5194	10.6135	9.00066	9.6852	10.4659	10.283	10.2933	8.16162	NM_025879	2410002O22Rik
ASMM9PARTA031003	12.4114	13.5336	13.4731	12.5363	12.8217	12.8531	11.9807	10.4294	NM_011631	Hsp90b1
ASMM9PARTA029261	7.83383	7.67797	8.66115	8.62666	7.25891	7.69838	8.82476	8.68163	NM_009459	Ube2h
ASMM9PARTA022306	3.34585	3.90678	3.60905	4.03493	3.97592	4.06977	4.9898	4.57055	NM_001081177	Kif13b
ASMM9PARTA035301	10.4212	10.136	9.24681	9.04202	10.4715	9.37487	9.23998	10.3547	NM_026816	Gtf2f2
ASMM9PARTA024349	2.72953	2.64553	2.96374	3.77181	3.29821	2.66699	3.74195	3.51075	NM_001145921	Arhgef40
ASMM9PARTA034954	7.70873	7.194	8.53603	7.39502	7.91506	7.2807	8.46004	10.7351	NM_026378	Dalrd3
ASMM9PARTA028075	7.54918	7.44655	7.60584	7.91657	4.73353	5.94219	4.07952	2.84674	NM_008464	Klra6
ASMM9PARTA033510	4.91434	4.95444	5.06447	4.87863	3.78587	4.23609	4.28144	4.45302	NM_022413	Trpv6
ASMM9PARTA030187	5.84869	7.56559	7.83755	7.68588	5.27686	3.62102	4.76998	4.53519	NM_010780	Cma1
ASMM9PARTA022855	5.77733	6.24068	6.42246	5.97702	5.49363	5.8662	6.18925	6.1669	NM_001099793	Trmt61a
ASMM9PARTA031914	10.986	11.0224	11.3716	10.6371	10.9337	10.3415	10.3216	10.9258	NM_016666	Aip
ASMM9PARTA030153	6.71305	6.85895	6.35254	6.78278	5.03595	6.12622	6.81426	6.62902	NM_010934	Npy1r
ASMM9PARTA041959	9.82625	9.74341	10.2106	9.97153	10.2825	9.76194	10.256	10.7729	NM_173737	8430410A17Rik
ASMM9PARTA037013	10.0931	10.0141	9.79083	9.81734	10.2971	9.80199	9.95138	9.46978	NM_028840	Armc1
ASMM9PARTA021728	4.53212	5.06108	4.43966	5.53492	4.3609	4.58655	5.48128	4.98628	NM_001039653	Lhx3
ASMM9PARTA036609	3.95528	4.45966	5.24285	4.0851	4.36907	4.09643	4.83208	4.7208	NM_028446	Trip11
ASMM9PARTA031770	3.38108	3.46202	3.22416	3.72141	3.14956	2.73037	3.82339	3.49959	NM_013670	Snrpn
ASMM9PARTA040386	5.67327	3.2614	2.74041	3.41313	2.69221	3.28724	3.21995	3.25823	NM_146410	Olfr1420
ASMM9PARTA027426	3.32472	4.41526	5.97961	3.58901	5.89844	4.7248	3.2588	4.40902	NM_007549	Blk
ASMM9PARTA031414	4.55826	4.83812	4.05155	5.29516	4.19839	4.36694	4.85014	4.37504	NM_013598	Kitl
ASMM9PARTA036190	3.69786	3.43022	3.16593	3.85957	8.05586	7.29823	6.63287	6.74487	NM_028283	Uaca
ASMM9PARTA029139	8.16814	8.17163	8.05981	8.51577	8.20798	8.12326	7.88176	8.24708	NM_009320	Slc6a6
ASMM9PARTA022602	6.19102	5.22105	5.74438	5.74786	7.25089	5.85335	5.99462	7.40627	NM_001083315	St7
ASMM9PARTA042349	3.76779	4.08374	4.67698	3.60881	4.1831	3.50543	5.50216	5.75557	NM_175143	Qrich1
ASMM9PARTA044562	4.38677	4.55359	3.36137	4.70957	3.91775	3.73369	4.69116	4.30308	NM_198409	Rai2
ASMM9PARTA021772	4.77057	4.1763	4.7195	3.61484	4.49797	5.13681	3.74289	4.99442	NM_001048005	1110017D15Rik
ASMM9PARTA031939	14.426	14.0159	12.6505	13.6879	13.8677	14.0778	13.3266	11.7059	NM_013686	Tcp1
ASMM9PARTA037584	6.36266	5.28248	6.58206	6.05121	6.35083	7.04803	4.5358	5.5444	NM_030229	Polr3h
ASMM9PARTA032352	8.10726	7.20283	7.22308	6.69364	7.83871	8.11338	6.91531	7.93956	NM_016887	Cldn7
ASMM9PARTA028975	5.5017	4.11183	6.0365	5.42011	5.36405	4.11195	5.67357	7.75252	NM_008911	Ppox
ASMM9PARTA028647	5.44294	4.09923	4.55092	4.16341	4.49095	5.66672	5.14779	5.18191	NM_008714	Notch1
ASMM9PARTA026516	5.361	3.84183	4.76172	3.49997	3.2953	3.38022	3.09259	4.59536	NM_001177307	Aldoa
ASMM9PARTA039790	11.0067	11.0366	11.3741	11.3089	11.2422	11.093	11.3902	10.9791	NM_145510	Rabif
ASMM9PARTA037944	7.91969	7.39172	7.55911	6.50696	7.39476	7.99739	7.21915	7.98072	NM_032460	Gpank1
ASMM9PARTA036975	12.4852	12.4468	13.1295	12.239	11.7172	11.5103	12.0581	13.2145	NM_028881	Crtc2
ASMM9PARTA023302	6.32304	5.4291	5.34903	4.97888	5.30617	6.76927	5.04164	5.84443	NM_001109691	Phf21a
ASMM9PARTA036040	6.1538	5.69816	6.88663	4.21038	5.84176	5.40342	5.33203	7.23148	NM_028049	Fbxo22
ASMM9PARTA023117	4.67577	4.79698	3.82377	2.95953	3.92822	4.18088	3.79355	4.1242	NM_001113350	Xkr5
ASMM9PARTA033472	2.53676	3.04133	3.41393	3.18865	3.49529	3.49027	4.99301	3.92743	NM_022882	Lpin2
ASMM9PARTA037680	8.08469	7.79871	7.29455	7.05195	7.09908	7.17209	6.54987	6.42478	NM_030013	Cyp20a1
ASMM9PARTA034326	12.0343	11.5424	10.6973	10.9984	11.0445	10.9038	10.9634	10.5835	NM_025691	Srp72
ASMM9PARTA038119	6.8098	6.32138	8.72069	8.04858	7.73383	9.01716	7.53992	7.52376	NM_033217	Ngfr
ASMM9PARTA028580	6.28404	5.18526	6.28671	5.30036	4.88868	6.13876	5.85204	6.36036	NM_008605	Mmp12
ASMM9PARTA038258	4.78957	3.91299	5.66601	3.67565	4.048	5.74252	4.98835	6.24733	NM_133252	Tram2
ASMM9PARTA028791	9.79886	9.24669	9.70679	9.30757	10.0589	9.39335	8.54759	9.80361	NM_008831	Phb
ASMM9PARTA033409	8.4093	7.34342	7.39295	6.72822	7.95167	8.0893	8.61356	8.40892	NM_022329	Tor1aip2
ASMM9PARTA043488	7.89303	8.34994	8.91911	7.41382	7.42853	7.02959	7.08191	7.63078	NM_181545	Slfn8
ASMM9PARTA028155	4.46229	4.2394	4.07724	4.13818	4.33506	4.42064	4.28049	4.8312	NM_008688	Nfic
ASMM9PARTA024311	9.11797	8.7436	9.10429	8.97983	9.84008	9.55532	9.53552	10.0111	NM_001162387	Pex11b
ASMM9PARTA036445	4.13292	3.22961	3.51202	2.93328	4.01844	2.83418	4.15029	6.65655	NM_028369	Mon1a
ASMM9PARTA025693	3.56782	3.89507	3.42934	3.41215	4.47663	3.83923	5.08767	4.36216	NM_001168226	Morf4l2
ASMM9PARTA038623	6.32793	3.95707	4.29063	3.54847	4.11022	6.01561	5.17814	5.38484	NM_133957	Nfat5
ASMM9PARTA020614	7.19375	6.57218	7.96775	8.28581	10.1642	10.2857	10.7685	10.6872	NM_001014761	Scn2b
ASMM9PARTA020456	6.75889	7.04995	5.69594	5.11154	7.69106	7.87861	6.92976	7.10407	NM_001024931	Rbfox3
ASMM9PARTA033189	10.5138	7.7108	6.67877	7.38668	6.61005	7.95906	7.3081	7.92606	NM_021607	Ncstn
ASMM9PARTA026743	4.15187	3.78651	5.44689	4.20088	3.90553	4.17093	4.73358	4.67807	NM_001177721	Madd
ASMM9PARTA023561	3.12787	2.90847	3.90361	5.11696	4.38954	5.04934	4.54647	3.71845	NM_001113416	Epb4.1l5
ASMM9PARTA034740	9.61578	9.13929	8.21911	9.39675	8.64831	8.62853	7.81467	7.24051	NM_026182	Mtfr1
ASMM9PARTA038174	2.69925	3.72308	3.20824	4.24372	6.09467	3.87378	3.77744	3.78371	NM_054064	Psg29
ASMM9PARTA042493	6.68836	5.71717	5.66581	5.74254	6.74379	5.93913	6.20343	7.05728	NM_175146	Tsr2
ASMM9PARTA037552	9.35734	9.46486	9.21452	8.72836	7.755	8.09678	7.98771	7.50091	NM_030717	Lactb
ASMM9PARTA042228	10.068	11.1267	10.5756	10.7491	12.8688	12.3497	13.544	13.0494	NM_175665	Hist1h2bk
ASMM9PARTA020353	15.1434	15.2131	15.3518	15.501	15.5493	15.3526	15.983	16.135	NM_001031667	Gsk3a
ASMM9PARTA024725	7.10388	8.32018	6.6867	6.41479	7.50429	6.51358	6.38331	6.92168	NM_001163397	Elavl4
ASMM9PARTA029499	6.33901	6.15726	8.49113	7.47991	5.07917	4.34337	4.11523	6.02822	NM_009612	Acvrl1
ASMM9PARTA039212	8.07907	9.33945	8.81598	8.71607	7.63446	8.51284	6.34804	4.7551	NM_144546	Zfp119a
ASMM9PARTA043918	3.08127	3.26093	3.21832	3.3008	3.3465	3.28822	3.80292	3.64675	NM_182992	Mypn
ASMM9PARTA043378	12.4733	12.5582	12.1275	12.247	12.5429	12.3938	12.0858	11.6105	NM_177682	Ccz1
ASMM9PARTA037114	3.40776	4.53648	4.19751	3.9649	3.62995	3.41251	4.1821	3.92796	NM_029774	Ttll11
ASMM9PARTA022910	9.06022	10.282	9.74608	9.60536	10.3723	9.99922	8.72927	7.89287	NM_001085522	Gm13251
ASMM9PARTA032162	6.30886	6.04907	6.70293	5.79499	6.83043	6.28926	6.16544	7.36964	NM_015810	Polg2
ASMM9PARTA036648	6.72125	4.93192	3.73131	5.00603	3.67845	3.75778	4.18603	4.87271	NM_028460	Pear1
ASMM9PARTA026034	8.45937	8.88807	8.62989	8.40469	8.11468	8.50051	7.85541	8.10614	NM_001168475	Ttc23
ASMM9PARTA028213	3.14688	2.86182	3.20963	2.85123	3.09148	3.79796	3.75214	3.46917	NM_008455	Klkb1
ASMM9PARTA023231	8.42707	7.88095	9.01739	8.20246	8.40905	9.25736	9.14264	8.95504	NM_001105187	Vmn2r74
ASMM9PARTA041886	3.18358	2.82103	3.0094	2.94569	2.93631	2.84226	3.60605	3.70647	NM_173037	Tmco7
ASMM9PARTA027752	11.3065	11.6775	10.8174	11.0102	11.989	12.2323	12.4347	11.3924	NM_007632	Ccnd3
ASMM9PARTA042014	9.33506	5.22476	3.54588	5.31586	3.62504	4.5962	4.16015	5.44459	NM_172891	Styk1
ASMM9PARTA037886	3.56388	3.80563	3.992	3.5743	3.19227	3.19493	3.80969	3.88295	NM_033595	Pcdhga12
ASMM9PARTA026706	3.84846	3.40343	3.19093	4.08071	3.45654	3.40203	4.08034	3.96708	NM_001177652	Gm5886
ASMM9PARTA028303	3.5837	4.06135	5.25615	3.77866	4.50694	3.41737	4.56199	6.60534	NM_008749	Nucb1
ASMM9PARTA037531	13.7926	13.9974	14.5748	14.1336	13.4786	13.6062	14.6507	15.1649	NM_029841	2510039O18Rik
ASMM9PARTA029201	7.47032	7.10407	7.03282	6.78013	6.64639	7.83899	7.18795	7.25102	NM_009228	Snta1
ASMM9PARTA028482	8.12407	7.57885	6.80506	6.37452	7.04582	7.02639	8.0961	8.10301	NM_008866	Lypla1
ASMM9PARTA043983	4.44709	3.47837	4.66563	4.39743	4.40055	4.01765	3.57361	4.1486	NM_183151	Mid1
ASMM9PARTA019695	5.70335	5.27951	6.36335	4.74213	6.18913	6.24805	6.09837	6.62143	NM_001004066	Zfp386
ASMM9PARTA025740	8.50581	7.53542	8.01852	7.43862	7.95307	8.69849	7.59266	7.88769	NM_001164606	Ccdc116
ASMM9PARTA024700	7.82931	6.99119	7.31178	7.63773	8.91901	8.97385	7.87632	7.4535	NM_001159910	Ccdc85c
ASMM9PARTA035902	14.3803	14.5096	13.3897	14.6172	14.6289	15.1229	15.0335	13.1319	NM_027139	Taf9
ASMM9PARTA041685	4.37812	6.25591	5.70794	4.55601	4.90499	3.79703	6.59876	6.53483	NM_172510	Mfsd4
ASMM9PARTA027217	6.64069	5.26421	6.01927	5.26321	5.91477	6.55838	7.05127	7.93994	NM_001199113	Slc29a1
ASMM9PARTA044235	7.19121	7.08238	7.58971	8.43326	5.36943	6.06694	8.40287	7.05399	NM_194333	Slc23a3
ASMM9PARTA030899	2.80746	3.15868	3.82883	2.8582	3.9169	4.27131	3.78092	3.86445	NM_011082	Pigr
ASMM9PARTA041762	6.8878	5.51199	6.01862	4.92138	6.45915	5.82203	7.31885	9.02893	NM_172735	Zc3hc1
ASMM9PARTA021442	9.11472	9.09534	8.53457	7.83965	8.38976	8.5079	8.43841	8.93134	NM_001037926	Gm13051
ASMM9PARTA037516	2.5938	3.01867	3.87726	2.72616	4.04639	4.52117	3.97399	4.26817	NM_030553	Olfr160
ASMM9PARTA026098	6.10505	3.39389	3.18069	5.11593	6.75357	5.05051	3.30607	4.53444	NM_001168660	Apol9b
ASMM9PARTA040882	5.60778	3.93574	5.496	4.8112	5.31665	4.91173	6.16947	8.1553	NM_153121	Lysmd1
ASMM9PARTA034031	2.44344	3.20762	3.49536	2.8228	3.69693	3.34679	3.64908	3.63977	NM_024226	Rtn4
ASMM9PARTA036404	5.43897	4.81033	6.03956	4.74199	6.20619	5.11538	4.89667	6.58051	NM_028233	Lrpprc
ASMM9PARTA030197	10.6466	11.0222	12.1771	11.1457	10.109	10.2865	7.14275	8.20368	NM_010194	Fes
ASMM9PARTA036133	3.70406	4.77109	6.343	3.1156	3.6328	4.24542	5.00477	6.11076	NM_027871	Arhgef3
ASMM9PARTA032984	9.68256	9.33208	8.78214	8.85758	9.99988	9.72229	10.049	10.2322	NM_019761	Nxt1
ASMM9PARTA041768	8.12549	9.03353	8.66811	5.73035	7.96049	7.48341	8.18261	9.09726	NM_172777	Gbp9
ASMM9PARTA032832	5.44028	3.64603	2.79433	3.40246	5.77635	3.63359	3.23558	5.52291	NM_019696	Cpxm1
ASMM9PARTA027434	7.13573	7.17206	7.00208	7.41562	8.06125	7.71221	5.41966	6.52191	NM_007741	Col9a2
ASMM9PARTA021795	3.21011	3.89734	3.78185	4.73778	4.31038	4.92583	4.54049	3.17667	NM_001039943	Cypt7
ASMM9PARTA045014	2.68536	3.60619	4.6152	3.9298	6.03799	4.62483	3.68751	4.51426	NM_207652	Tsc22d1
ASMM9PARTA031352	5.67714	5.73466	3.73618	5.11041	5.39994	4.68557	5.12681	5.09551	NM_011795	C1ql1
ASMM9PARTA042595	2.77659	2.98277	3.0729	3.22772	3.52662	2.5559	3.95364	4.67232	NM_177353	Slc9a7
ASMM9PARTA028804	6.01206	5.60529	4.91811	4.57218	5.67957	4.31632	3.44614	4.67581	NM_009117	Saa1
ASMM9PARTA037616	5.33662	4.97181	5.82634	5.75386	4.16417	4.84013	6.21951	5.78352	NM_030558	Car15
ASMM9PARTA040529	5.54822	3.59392	5.0691	3.74541	2.52288	3.61972	2.9526	3.59075	NM_146465	Olfr108
ASMM9PARTA032922	3.04362	3.61121	3.17482	3.22094	4.0107	3.89713	3.75648	3.18944	NM_020513	Olfr1508
ASMM9PARTA034388	8.04045	7.0231	6.90397	6.9853	7.24685	7.6232	7.36689	6.71432	NM_025426	Med7
ASMM9PARTA021456	3.13156	3.62156	3.26009	3.45667	3.21774	3.07821	3.77762	3.17523	NM_001039188	Rreb1
ASMM9PARTA031448	4.72354	4.63077	3.65799	4.38176	3.59876	3.77467	4.77602	4.28587	NM_013596	Mc5r
ASMM9PARTA034452	10.8095	11.0676	11.6576	11.1581	12.0717	10.9768	11.6177	12.8574	NM_024499	Sgta
ASMM9PARTA044052	10.1039	10.5257	10.3156	10.0576	10.313	9.98756	9.77496	10.5657	NM_182990	Ssrp1
ASMM9PARTA036845	4.78991	4.88157	6.11937	5.09055	3.81911	5.5408	4.37167	4.10772	NM_028913	Zfp819
ASMM9PARTA032401	11.1649	10.5557	10.2264	10.3038	10.6263	9.84657	10.2695	11.1193	NM_019580	Gde1
ASMM9PARTA041347	10.379	11.4132	11.5685	10.7238	11.0135	10.2054	9.44417	10.5779	NM_153793	Rell2
ASMM9PARTA025808	3.12664	3.47027	4.30887	3.08808	3.96062	3.50964	4.73219	5.63825	NM_001164813	Pet117
ASMM9PARTA031852	6.64942	7.73244	8.18614	8.37015	7.36026	7.61554	6.87637	5.81448	NM_015828	Gne
ASMM9PARTA025744	4.76529	4.81713	4.84076	4.87172	6.46771	5.05276	5.06183	6.37712	NM_001164801	Slc38a10
ASMM9PARTA040123	4.22036	4.34097	3.90494	4.78838	3.91863	3.92694	4.55099	4.39386	NM_146136	Slc16a4
ASMM9PARTA037390	4.31019	4.49647	3.81117	4.63889	4.7554	3.79432	4.62221	5.45439	NM_029786	Pomgnt1
ASMM9PARTA031865	3.9162	3.57828	3.26854	3.12229	3.482	5.21056	4.2058	3.27196	NM_013611	Nodal
ASMM9PARTA042870	5.90591	5.47527	6.09726	5.99555	6.03702	6.54312	6.45197	6.16662	NM_177282	Mical2
ASMM9PARTA037911	12.1402	12.8586	13.3174	13.3211	12.9372	13.164	12.9047	12.0407	NM_031249	Cstf2t
ASMM9PARTA038409	11.121	11.7384	13.3433	12.4201	11.8957	11.8113	10.5373	11.0485	NM_133185	Rogdi
ASMM9PARTA033624	12.4916	12.4199	11.7621	11.7996	12.9929	12.06	12.1714	13.2853	NM_023374	Sdhb
ASMM9PARTA037882	6.81512	5.48159	5.70139	5.6774	6.35336	5.93339	5.06751	7.38727	NM_033572	Wbscr16
ASMM9PARTA032495	8.93548	9.10929	8.65117	7.38702	7.34992	7.96255	8.27306	7.63386	NM_016963	Tmod3
ASMM9PARTA032132	8.56873	7.59585	7.67413	6.64831	7.96653	7.99458	8.75085	8.73361	NM_016784	Plrg1
ASMM9PARTA039437	8.75605	7.14489	7.84911	7.77531	8.26686	7.89176	7.33948	8.79351	NM_145404	Prmt7
ASMM9PARTA025024	9.49818	8.77526	8.04255	8.80493	9.36516	8.84617	9.78389	10.2107	NM_001163427	1700040I03Rik
ASMM9PARTA039122	8.01526	7.9741	7.81535	7.34254	7.41213	8.12964	7.32664	8.11182	NM_134228	Vmn1r70
ASMM9PARTA034384	7.97404	6.95484	7.08739	8.27472	4.88517	6.23014	4.45541	3.58449	NM_025355	Tceal6
ASMM9PARTA032258	9.70606	10.582	11.5111	11.2033	9.25154	9.01825	9.45916	9.25656	NM_018784	St3gal6
ASMM9PARTA025887	6.89285	5.66755	5.69545	5.12346	8.38601	7.79218	7.54184	8.56511	NM_001166541	Hmga1
ASMM9PARTA037141	12.0577	12.6852	10.8252	12.0236	12.3075	12.7139	13.1345	10.6353	NM_029368	1700029F09Rik
ASMM9PARTA036103	2.57579	2.67544	3.86244	2.79953	3.99282	4.88787	3.89731	3.88985	NM_027996	2310021P13Rik
ASMM9PARTA026074	3.2526	4.95765	4.56663	4.65677	4.57945	4.58717	4.50023	3.45798	NM_001171801	Gm11818
ASMM9PARTA030360	5.38345	5.22183	5.31947	5.11216	5.41246	5.63554	4.12791	4.14113	NM_010767	Masp2
ASMM9PARTA044573	7.80942	6.31381	7.14671	6.60642	7.82465	6.76638	6.40307	9.18553	NM_199301	Mtg1
ASMM9PARTA038504	11.0947	10.8004	10.1937	11.2056	12.0809	12.6483	12.897	11.2957	NM_133710	Ctdspl
ASMM9PARTA023032	2.57773	3.09652	3.67614	2.68295	3.99367	4.31832	3.95314	4.19055	NM_001104541	Vmn2r92
ASMM9PARTA042643	5.29281	4.26627	5.09655	3.82118	4.24255	4.17579	4.58321	5.52783	NM_175324	Acad11
ASMM9PARTA031765	2.38557	3.95238	4.51352	2.91632	3.48994	3.08387	3.53292	3.56424	NM_013616	Olfr65
ASMM9PARTA031191	11.4764	10.8055	10.1549	9.91906	10.9642	10.8604	11.3647	11.2845	NM_011696	Vdac3
ASMM9PARTA032325	5.76551	5.38326	5.78187	5.69982	5.2323	5.45529	6.25887	5.90826	NM_018787	Npff
ASMM9PARTA036150	5.87968	4.84095	5.62739	5.10913	4.75897	5.50716	6.50263	6.32179	NM_028148	Scaf11
ASMM9PARTA043724	2.73763	3.38315	3.2444	3.24797	3.665	3.29659	3.83172	3.7061	NM_181047	A330049M08Rik
ASMM9PARTA023636	5.87821	5.58358	4.96588	5.29278	5.63994	4.92558	6.20642	6.7375	NM_001127351	Sirt3
ASMM9PARTA031658	2.49758	3.49337	2.98143	3.25216	4.01577	2.63293	3.63131	3.58354	NM_013691	Thbs3
ASMM9PARTA025697	2.60875	4.4766	5.55786	4.18023	4.12086	3.69666	5.89838	5.40852	NM_001164337	2012-03-05
ASMM9PARTA031904	2.32605	3.5951	4.59943	4.05952	6.14649	5.54679	5.48553	4.44559	NM_013787	Skp2
ASMM9PARTA037360	2.9853	3.71688	3.25841	4.28197	4.04059	3.09402	4.04475	3.60259	NM_030097	1700034E13Rik
ASMM9PARTA043164	2.58039	3.68729	5.35494	3.7959	4.22615	3.54887	3.75392	4.34756	NM_177547	Sgk3
ASMM9PARTA021269	2.85473	3.59204	3.10243	3.71592	4.25988	2.7919	3.88199	4.14025	NM_001033668	Dnahc1
ASMM9PARTA024198	2.78388	3.66631	3.02723	3.44855	3.43334	2.70379	3.81286	3.30859	NM_001145954	Lpp
ASMM9PARTA036124	6.35525	6.30505	6.95449	6.64411	6.7428	6.92757	6.3964	6.4829	NM_027614	Wdr20b
ASMM9PARTA027766	8.51383	7.56221	6.25813	8.33351	9.13618	8.12957	7.7833	7.55008	NM_007891	E2f1
ASMM9PARTA034313	14.712	14.3888	14.2206	14.2692	14.4749	14.1473	13.9037	15.1202	NM_025440	Mrps16
ASMM9PARTA035017	8.85009	8.97645	9.33352	9.72343	8.16369	8.50519	8.1407	7.48464	NM_026097	Rffl
ASMM9PARTA042774	3.10724	3.24672	3.24854	3.75851	3.32221	2.75622	3.92586	3.93302	NM_177355	Plcxd3
ASMM9PARTA039159	6.40457	6.03976	5.9649	5.76072	5.74908	6.42183	5.80036	5.76937	NM_134238	Vmn1r219
ASMM9PARTA020276	3.07256	2.61896	3.22603	2.74004	3.24212	3.53512	3.90387	4.54436	NM_001013799	A530098C11Rik
ASMM9PARTA044872	6.62272	6.74201	6.22275	6.91735	6.87536	6.95968	5.99364	6.13799	NM_207636	Fndc3a
ASMM9PARTA026282	3.20168	3.44	3.32384	3.64105	3.28019	3.16425	3.82536	3.43485	NM_001173550	C5ar1
ASMM9PARTA037501	5.83506	6.8846	8.26157	7.34703	4.41882	5.16394	5.41235	5.71872	NM_029844	Mrap
ASMM9PARTA029493	10.0254	9.44547	9.11947	8.77531	6.75094	7.57985	6.63672	7.35054	NM_009482	Utf1
ASMM9PARTA026705	5.43269	5.6248	5.44088	5.63583	3.31341	4.11901	6.16222	4.6633	NM_001190402	Pkib
ASMM9PARTA032670	6.86358	7.98122	7.85042	6.24778	9.13298	8.03406	8.33118	8.79963	NM_019989	Sh3bgrl
ASMM9PARTA032641	4.60996	5.41616	5.25009	5.26613	5.6593	6.02003	6.63833	5.28997	NM_018821	Socs6
ASMM9PARTA042279	3.795	4.55354	6.35383	6.33097	3.52415	3.39965	4.14545	3.78232	NM_174885	Adam6a
ASMM9PARTA036134	3.47948	3.52404	3.22985	3.66781	3.20353	3.08116	3.80737	3.37461	NM_027897	Rhpn2
ASMM9PARTA038270	3.75926	3.89126	3.17603	3.83176	3.38263	3.17898	3.99024	3.59626	NM_053110	Gpnmb
ASMM9PARTA037741	12.2464	12.6887	12.3485	12.0054	12.4127	12.4206	11.6707	11.093	NM_033370	Copb1
ASMM9PARTA040119	5.94077	5.36378	6.09523	5.12949	5.0544	6.00527	5.12078	5.96737	NM_146082	BC027072
ASMM9PARTA024359	5.71159	4.3757	5.10964	4.30855	4.89279	6.01438	4.92032	5.40529	NM_001146711	2310014H01Rik
ASMM9PARTA029679	6.31067	5.58443	5.09721	4.38383	6.21051	6.2873	5.17354	6.43061	NM_009708	Rnd2
ASMM9PARTA041691	4.37756	3.18742	3.88942	3.1827	3.48737	3.5638	3.24559	4.38466	NM_172702	Serinc2
ASMM9PARTA033399	5.64451	5.15997	6.93126	5.52583	4.71594	5.99277	4.76433	5.10357	NM_021470	Rnf32
ASMM9PARTA025245	4.53367	3.5973	4.35329	3.34125	3.42375	4.53784	4.97804	5.01633	NM_001164159	Ppp6r3
ASMM9PARTA029458	8.87276	9.80171	9.3582	9.64262	8.0188	9.10055	8.92567	6.41464	NM_009458	Ube2b
ASMM9PARTA038586	2.84281	3.13433	3.74982	2.90305	3.81456	3.7953	3.64917	3.9422	NM_133951	Rrp8
ASMM9PARTA033507	5.84906	5.07315	6.26236	4.73704	5.43759	5.40966	7.13493	8.06613	NM_022022	Ube4b
ASMM9PARTA030961	5.93989	4.11304	5.66486	4.64499	5.36008	5.39835	7.92281	9.79736	NM_011464	Spint2
ASMM9PARTA043483	5.43857	4.95825	5.5996	5.9046	4.59239	4.7458	5.99219	4.91986	NM_180974	Foxn2
ASMM9PARTA025606	10.7535	10.307	10.402	10.1056	11.1917	11.1837	10.4037	10.242	NM_001164735	Crlf2
ASMM9PARTA027548	4.80764	3.33636	4.17473	3.61356	3.86701	4.49579	3.58351	4.55709	NM_007736	Col4a5
ASMM9PARTA024342	6.31996	6.36319	6.58169	5.34067	5.19382	6.62689	6.18482	6.25622	NM_001160165	Neu2
ASMM9PARTA023435	2.52531	4.04501	3.66202	2.86079	3.7714	3.05749	3.68281	3.40453	NM_001122977	Gm7168
ASMM9PARTA028175	2.27717	3.10643	3.28193	3.25757	3.37974	3.52687	5.1172	3.27209	NM_008484	Lamb3
ASMM9PARTA034157	10.1361	11.2564	11.1934	11.1834	9.23493	9.56435	11.4755	10.358	NM_023908	Slco3a1
ASMM9PARTA042246	2.45926	2.72692	3.66554	2.85766	3.78553	3.80202	3.70267	3.96877	NM_175007	Amph
ASMM9PARTA026881	3.04298	3.1503	5.17415	6.45358	4.54195	4.01398	4.46015	4.25122	NM_001177856	Asph
ASMM9PARTA033721	4.54787	3.98335	4.6161	4.48497	5.32302	5.18017	4.91373	5.30651	NM_023129	Pln
ASMM9PARTA033997	5.61401	4.78884	6.11715	4.83063	5.4816	4.6709	7.18625	9.10929	NM_023910	Tsc22d4
ASMM9PARTA024481	2.72259	3.16111	3.84103	3.20703	4.33097	4.30959	4.036	4.46437	NM_001162865	Cylc2
ASMM9PARTA027440	3.86239	3.27361	3.33056	3.02453	3.56628	3.82295	3.51994	3.74155	NM_007780	Csf2rb
ASMM9PARTA021061	6.95894	7.45116	6.59066	6.69627	6.57524	7.36924	7.5832	7.52984	NM_001034869	Gm4981
ASMM9PARTA031249	4.80334	4.56383	4.93202	5.19288	5.43141	4.97427	4.20159	4.70443	NM_011607	Tnc
ASMM9PARTA025759	4.40975	5.86023	3.51941	2.82395	5.99193	4.61863	3.91292	4.58222	NM_001166741	Vmn1r121
ASMM9PARTA032099	2.7955	4.97354	3.63546	2.63581	6.12854	4.50029	4.55632	5.15996	NM_015830	Solh
ASMM9PARTA033013	9.88875	10.9362	11.821	12.3018	11.6056	11.1346	11.4156	11.5689	NM_019730	Nme3
ASMM9PARTA037204	7.82955	8.66052	6.66096	7.80935	9.40239	9.76672	9.62038	7.84092	NM_029281	Zfp820
ASMM9PARTA037359	2.35349	2.76738	4.21403	2.90752	3.38728	3.73672	3.50649	3.66303	NM_030081	Zfyve20
ASMM9PARTA028825	8.59462	7.18329	5.77879	7.69068	6.64571	8.40085	7.21257	6.54667	NM_009512	Slc27a5
ASMM9PARTA025413	5.57384	5.3361	4.41168	5.38306	4.70739	5.44111	5.67798	4.71544	NM_001164523	Omt2a
ASMM9PARTA027888	8.2421	5.74827	13.0623	14.6027	12.0899	11.8349	5.33755	8.20594	NM_008220	Hbb-b1
ASMM9PARTA031144	4.63579	5.82173	6.71864	5.9028	7.09742	5.8185	6.04954	7.20667	NM_011770	Ikzf2
ASMM9PARTA039647	6.09257	5.95895	6.87333	4.96201	6.50154	6.47216	6.16939	6.40277	NM_145398	Casd1
ASMM9PARTA037254	3.39293	4.28795	3.7281	4.60099	4.18534	3.99766	4.45199	3.87131	NM_029667	Lce1i
ASMM9PARTA040114	4.53984	5.34143	4.15455	5.60887	5.37742	4.70916	5.22447	5.11693	NM_146378	Olfr794
ASMM9PARTA043897	2.58595	2.66549	2.78845	2.79305	3.16296	2.68721	3.61798	3.79008	NM_178851	Vps39
ASMM9PARTA044575	4.31335	5.56934	4.48655	5.83649	5.58139	4.67136	5.21171	5.4693	NM_199455	Tepp
ASMM9PARTA041182	5.46203	6.64488	5.32334	5.10554	5.85243	4.4004	6.05059	5.95892	NM_153587	Rps6ka5
ASMM9PARTA028625	4.09032	5.13276	4.25031	5.15381	4.5166	4.31569	4.9714	4.87224	NM_008888	Phox2b
ASMM9PARTA027825	13.6207	13.3828	13.2078	13.0577	14.047	13.5987	13.3656	13.0037	NM_007636	Cct2
ASMM9PARTA024084	6.96736	6.9416	6.96132	7.00739	5.76228	5.87762	6.08045	6.26923	NM_001142937	Moap1
ASMM9PARTA037792	9.79513	10.0458	9.91315	10.3408	9.41735	9.93217	9.96527	8.50039	NM_030131	Cnih4
ASMM9PARTA038926	2.88224	3.20596	5.32028	2.85453	3.14766	3.73838	3.72036	5.04355	NM_134159	Il17rc
ASMM9PARTA033992	5.905	5.92499	6.10439	5.42977	4.91125	4.96443	4.14245	4.89239	NM_023680	Tnfrsf22
ASMM9PARTA023673	5.30923	5.61677	5.1114	6.2197	5.04328	5.78076	6.10905	4.27352	NM_001130476	Tpst1
ASMM9PARTA031330	3.39832	4.05888	5.91576	3.65687	5.20166	3.80641	6.06662	7.96794	NM_011863	Papss1
ASMM9PARTA044148	3.23103	3.71878	3.35161	3.78599	3.273	2.95263	3.90663	3.38736	NM_199024	Nol4
ASMM9PARTA022032	9.5547	9.35974	9.06873	9.34184	9.09155	10.5321	10.0867	8.70762	NM_001081086	Ppig
ASMM9PARTA041719	12.2242	12.3693	12.7288	12.7624	12.8311	12.7931	12.0348	12.8141	NM_172660	D2Wsu81e
ASMM9PARTA034427	14.2898	14.352	14.1491	14.5058	14.3075	14.7242	14.9907	14.7317	NM_025523	Ndufc1
ASMM9PARTA035725	3.69761	4.32609	3.74667	4.38483	3.59047	3.09303	4.29107	4.00053	NM_027032	Pacrg
ASMM9PARTA043554	9.78303	10.0181	10.9984	10.8273	9.91109	10.4499	11.3712	10.1322	NM_181058	Zbtb20
ASMM9PARTA030998	10.2413	9.6409	9.1081	10.7897	9.69576	9.09675	7.75032	7.95433	NM_011560	Tcte3
ASMM9PARTA036678	8.87668	8.75794	7.90206	8.89193	9.18852	9.18381	8.2152	6.86463	NM_028314	2700097O09Rik
ASMM9PARTA042500	5.18195	5.49823	4.84961	4.7174	5.27845	4.71241	5.33759	4.62737	NM_175311	Zfp513
ASMM9PARTA031014	6.36563	5.43371	6.20959	4.53647	5.26392	4.68764	6.55795	8.92532	NM_011262	Dpf2
ASMM9PARTA019758	4.24791	4.64708	4.10683	4.84613	4.00275	3.96225	4.65046	4.54355	NM_001001452	Tas2r143
ASMM9PARTA043519	3.16345	3.71377	4.77238	3.98018	5.16128	4.07355	4.58532	5.20283	NM_181325	Slc25a15
ASMM9PARTA036860	3.56814	3.09231	3.20081	3.35246	3.23803	3.88387	3.86675	3.54799	NM_028648	4930432K09Rik
ASMM9PARTA027206	4.77315	5.15252	4.97369	5.59402	5.37206	5.16961	5.20594	4.98437	NM_001198571	Abi2
ASMM9PARTA026225	3.8334	3.05497	2.99797	5.08398	3.35523	3.24259	4.06566	3.05021	NM_001168255	Slc45a4
ASMM9PARTA023339	8.15496	7.8087	8.03275	6.43549	8.28323	7.80628	8.98974	9.91312	NM_001109913	Hnrnpm
ASMM9PARTA036498	4.48555	4.92583	5.45555	4.11355	3.05837	5.52336	6.07371	3.93982	NM_028081	4933421E11Rik
ASMM9PARTA024002	8.65141	8.49479	9.10661	8.59341	8.34685	9.15266	8.47368	8.80782	NM_001128601	Gm2382
ASMM9PARTA033235	3.67745	3.39863	4.00496	4.58806	4.81765	4.70413	3.6181	3.55571	NM_020333	Slc12a5
ASMM9PARTA019943	3.54609	3.58125	3.99447	4.84129	4.01037	3.35617	3.60961	3.43985	NM_001009549	Zfp36l3
ASMM9PARTA039099	7.93095	7.14688	7.71642	8.18523	5.95296	6.983	6.53253	5.21482	NM_139228	Rhbdl3
ASMM9PARTA034806	3.15026	2.8391	3.72836	3.88255	3.75384	4.32838	3.902	3.19173	NM_026222	Ccdc39
ASMM9PARTA042009	4.76104	3.99653	4.91534	2.96074	3.8937	4.68793	3.60198	5.409	NM_172824	Ccdc14
ASMM9PARTA022217	4.94621	4.03999	4.94782	3.76219	5.72602	4.2597	2.93915	4.96302	NM_001081341	Scaper
ASMM9PARTA021063	6.03269	5.4826	5.72175	5.49169	5.55281	6.1214	5.88327	5.76358	NM_001035243	Trpm3
ASMM9PARTA021360	7.78751	7.41433	6.79115	5.94299	7.40666	7.04754	7.45885	7.76432	NM_001042484	Golga7
ASMM9PARTA021754	3.72872	3.33324	4.19247	3.31061	4.24146	4.04555	3.72625	4.41806	NM_001080552	Gsg1
ASMM9PARTA029401	6.28942	5.75938	6.07994	4.89641	3.92545	4.5566	4.84886	5.44699	NM_009637	Aebp2
ASMM9PARTA031097	9.12839	8.83068	9.11326	8.8195	9.16633	9.32937	9.6799	9.7425	NM_011480	Srebf1
ASMM9PARTA038955	12.2586	12.256	10.9521	11.7947	12.2302	12.3523	12.1564	11.2105	NM_138580	Rdbp
ASMM9PARTA026335	2.61394	3.98588	6.05852	3.21224	3.51056	3.99275	3.39156	3.54139	NM_001173460	Sirpb1b
ASMM9PARTA042088	3.21168	3.84962	5.09517	3.08086	3.65385	2.97465	3.52332	5.07351	NM_172904	Fsd2
ASMM9PARTA028895	4.77203	3.59374	4.66369	4.11604	5.02006	4.97419	3.94923	4.72516	NM_009426	Trh
ASMM9PARTA029913	2.90341	3.41363	4.73343	4.27832	4.02297	4.39456	3.92509	3.5217	NM_010191	Fdft1
ASMM9PARTA033034	11.6754	11.2924	10.9918	10.9823	11.1785	10.8392	10.5915	11.157	NM_020045	Nfu1
ASMM9PARTA037942	5.68899	4.26984	5.20827	4.42886	5.02787	6.19769	6.18944	6.81499	NM_031880	Tnk1
ASMM9PARTA024874	12.3781	11.5915	12.17	11.5194	11.9632	12.8891	11.9632	11.9405	NM_001161628	Efcab6
ASMM9PARTA038229	4.40982	3.67151	3.76706	4.42899	4.42643	4.77397	5.08575	4.7209	NM_053078	D0H4S114
ASMM9PARTA024049	11.9313	9.71177	10.3418	9.80796	10.9909	12.5908	10.848	11.2129	NM_001135991	Krtap10-4
ASMM9PARTA022771	2.28586	2.73812	3.52601	2.86459	3.74446	4.55169	3.67719	2.79915	NM_001083120	Enah
ASMM9PARTA025968	6.73981	6.19681	5.85038	6.28559	6.46177	6.8367	6.53289	6.69466	NM_001168297	Fbxo30
ASMM9PARTA039975	7.37001	7.5418	8.27303	8.04457	6.71482	5.89576	7.42786	7.60906	NM_145985	Arcn1
CUST_300_PI426409190	3.4691	3.75372	4.42382	4.86218	4.7068	6.08054	7.22737	6.09629	NM_177389	Mia3
ASMM9PARTA038774	5.59087	5.21758	5.38088	4.58973	5.30083	5.47102	6.11932	6.18509	NM_134073	Kctd9
ASMM9PARTA027214	9.62291	9.28894	9.08497	8.60156	10.3978	10.3665	9.20757	10.0032	NM_001199024	Pla2g6
ASMM9PARTA026380	4.7363	4.248	3.89067	3.83706	4.40658	3.92107	3.36133	3.57849	NM_001172168	Trim40
ASMM9PARTA025809	6.02496	5.49378	3.47462	3.61736	4.93731	5.38933	5.26053	5.09985	NM_001165968	Pglyrp4
ASMM9PARTA027802	5.15786	5.24333	4.53951	5.20962	4.96579	5.58107	6.73781	7.04439	NM_007824	Cyp7a1
ASMM9PARTA042210	5.79408	5.74277	7.19395	6.03406	5.13627	5.29852	6.98224	7.77516	NM_175244	Hectd3
ASMM9PARTA029200	2.78227	3.84845	3.3072	4.02836	3.84561	2.42177	4.08994	4.08955	NM_009221	Snca
ASMM9PARTA027740	13.4185	13.3255	13.0141	13.427	13.7815	13.7889	12.8476	12.6046	NM_007991	Fbl
ASMM9PARTA044079	3.03164	4.33191	6.00019	5.73484	3.82562	3.59508	4.44975	4.02752	NM_198885	Scx
ASMM9PARTA042319	3.54939	4.04076	3.8052	4.31762	6.66904	6.00834	4.56084	5.19532	NM_175148	2300002M23Rik
ASMM9PARTA037185	7.28341	6.2572	6.39855	6.63086	7.37566	6.70751	7.70227	8.44488	NM_029742	Klhdc10
ASMM9PARTA032847	3.33031	4.29202	3.52585	4.32671	5.44961	3.87491	4.24386	4.69076	NM_019944	Mnx1
ASMM9PARTA030486	8.47435	9.03984	8.42083	8.90512	8.85539	8.22887	8.17536	8.65697	NM_011177	Klk6
ASMM9PARTA042307	5.69988	5.29849	5.3269	5.64768	5.01196	4.66882	6.40576	6.23526	NM_173756	Lin52
ASMM9PARTA039818	10.8854	11.6135	11.2816	11.84	11.1756	11.6321	12.2996	10.7899	NM_146114	Dclre1c
ASMM9PARTA040391	4.20707	5.33615	4.36132	5.46682	4.66831	4.47039	5.12777	4.9428	NM_146457	Olfr282
ASMM9PARTA034216	2.69359	2.63239	2.87048	4.47671	3.20014	2.65318	3.75074	2.62984	NM_025557	Pcp4l1
ASMM9PARTA025283	6.2363	6.44789	5.09854	6.06497	4.39408	5.6402	4.9596	3.3046	NM_001164604	Nsmce2
ASMM9PARTA027218	8.42708	8.78438	8.28209	9.05148	9.06283	8.89983	9.10587	8.7847	NM_001199123	Spc25
ASMM9PARTA028639	4.3014	3.0629	2.84343	2.92778	2.98975	3.52259	3.47218	3.67766	NM_009046	Relb
ASMM9PARTA022254	6.77002	6.87517	6.47377	7.65416	7.07959	7.91295	7.27285	6.9649	NM_001081567	Mapk10
ASMM9PARTA043297	11.2549	10.6979	9.95392	10.911	12.4713	11.9192	12.6607	13.4762	NM_178595	Ptrh1
ASMM9PARTA036128	8.13423	8.16994	9.43135	9.0952	8.14401	9.13432	8.80434	7.24629	NM_027711	Iqgap2
ASMM9PARTA032948	8.39783	8.31753	7.62883	8.32135	6.77413	7.09294	6.82454	7.17661	NM_019999	Pnkd
ASMM9PARTA031824	8.41346	8.63639	8.45361	8.64049	7.57555	8.05532	8.35702	8.0252	NM_012065	Pde6g
ASMM9PARTA033629	9.2462	9.22873	9.54491	11.6492	10.6821	10.0027	9.3771	8.77242	NM_023480	Fahd1
ASMM9PARTA023684	2.99583	2.89703	3.05935	2.89854	2.91529	2.79365	3.57183	3.59712	NM_001113464	Tec
ASMM9PARTA029612	5.221	4.03288	4.7407	3.66664	3.92997	4.62264	4.40796	5.53087	NM_009682	Ap3s2
ASMM9PARTA023142	3.59599	4.13687	3.62584	4.54602	5.39398	3.59335	4.05614	4.61371	NM_001110202	Trim9
ASMM9PARTA037498	6.3089	5.83014	7.38845	6.25197	6.03903	6.21643	5.37838	6.71844	NM_029836	Tspyl2
ASMM9PARTA043548	5.68204	6.06701	5.28688	5.77491	6.14349	5.33779	6.19113	6.28512	NM_178787	Iffo1
ASMM9PARTA036125	7.27292	6.6293	6.6026	6.11008	6.11266	6.1466	6.83856	6.99607	NM_027652	Ept1
ASMM9PARTA028578	3.88137	4.10145	4.78925	3.91081	3.88851	3.48863	5.23418	5.55021	NM_008583	Men1
ASMM9PARTA035695	6.97373	6.7246	7.65161	7.02556	7.97658	7.00168	7.51726	9.68556	NM_027179	Tecr
ASMM9PARTA029365	3.4541	3.50282	3.32191	3.52899	3.23886	3.33969	3.77795	3.39397	NM_009686	Apbb2
ASMM9PARTA034493	11.9724	11.9508	12.7408	12.2394	13.1832	12.4192	12.2532	13.2687	NM_025365	Tomm6
ASMM9PARTA031287	14.2992	14.5469	15.2742	14.6215	13.9407	13.9399	14.3859	15.3554	NM_011942	Lypla2
ASMM9PARTA040732	5.74728	5.68637	5.45445	6.05659	4.13799	5.84786	5.86897	4.62976	NM_147051	Olfr362
ASMM9PARTA022956	4.47486	3.79751	4.14868	4.27373	4.16184	4.66021	4.16391	4.53286	NM_001101479	Pabpc4l
ASMM9PARTA035929	5.78182	4.82786	5.22713	5.43503	5.84814	5.8964	6.02344	5.52861	NM_027726	Dlg5
ASMM9PARTA038253	5.00946	4.30664	5.38438	3.45739	4.46593	4.60068	3.07528	4.47015	NM_130880	Otud7a
ASMM9PARTA030532	5.30159	4.76402	7.14823	5.70005	6.47659	6.07387	5.85418	6.90754	NM_010576	Itga4
ASMM9PARTA039587	6.01862	4.53086	5.3618	4.47008	5.45646	6.30424	5.25721	5.96888	NM_145447	Mfsd7c
ASMM9PARTA030801	5.18801	4.99369	5.52303	3.57662	6.56602	6.68681	5.09442	6.39238	NM_011228	Rab33a
ASMM9PARTA035933	9.84868	10.4235	9.572	9.50168	10.1511	9.82983	9.72364	8.9489	NM_027093	2310003L22Rik
ASMM9PARTA030456	3.97379	3.43163	4.41645	3.44317	3.22311	3.33905	4.7714	5.14588	NM_010560	Il6st
ASMM9PARTA036271	2.88179	3.18321	3.83045	2.87973	3.89224	4.34038	4.09739	4.11139	NM_027759	Fsip1
ASMM9PARTA039551	6.23725	6.0782	7.06194	6.39203	6.42042	6.83505	7.48962	7.15739	NM_145400	Ube4a
ASMM9PARTA042315	5.90544	5.99081	7.669	7.49944	6.55471	6.87159	6.476	6.25395	NM_175097	Prickle3
ASMM9PARTA040125	7.85358	7.49136	5.38645	6.68522	8.23178	8.59286	10.47	7.42476	NM_146208	Neil3
ASMM9PARTA020934	4.85977	5.99688	5.8623	5.68061	4.22558	3.90957	4.11236	3.75161	NM_001033548	6030429G01Rik
ASMM9PARTA019560	2.3491	2.94457	3.91651	3.08738	3.48629	2.96889	3.65166	3.75441	NM_001004362	2610008E11Rik
ASMM9PARTA023162	12.733	12.1747	12.0985	11.5501	12.286	12.1109	11.6408	11.7676	NM_001109745	Cnbp
ASMM9PARTA029349	14.1208	12.6147	11.5307	10.7279	9.51916	8.78114	9.34802	11.9132	NM_009400	Tnfrsf18
ASMM9PARTA020070	2.87847	3.27667	3.93955	4.16257	4.14851	4.20957	4.09194	3.7591	NM_001024910	2012-09-10
ASMM9PARTA039471	10.2927	9.86802	9.49163	9.07463	9.53642	10.6449	9.53642	10.0639	NM_145495	Rin1
ASMM9PARTA034131	5.98922	5.4627	4.54199	5.45003	4.60693	5.5945	4.7602	4.64059	NM_025303	Stau2
ASMM9PARTA030264	4.39152	4.53204	4.71816	4.48688	4.54882	4.08028	3.80018	4.27834	NM_010736	Ltbr
ASMM9PARTA034120	8.1536	8.18792	9.2828	10.0174	8.38363	8.13392	6.4889	7.33268	NM_024169	Fkbp11
ASMM9PARTA021734	8.19168	7.39757	7.5129	6.82903	8.29184	8.04642	8.07392	9.234	NM_001042485	Tmem183a
ASMM9PARTA022225	8.91537	8.96987	9.91259	8.64971	9.10059	8.23643	8.96817	10.2861	NM_001080749	Gtf2i
ASMM9PARTA035624	7.10936	8.28809	8.14312	7.8576	8.93619	8.16837	8.10972	8.1152	NM_027188	Smyd3
ASMM9PARTA020191	4.6483	4.02739	3.32713	4.65875	3.78829	3.40413	4.16186	4.36568	NM_001011536	Olfr566
ASMM9PARTA024470	3.05263	3.31853	3.22049	3.67678	3.5798	3.5576	3.94927	3.63893	NM_001161356	Timd2
ASMM9PARTA024997	3.01033	3.7074	3.20291	4.31884	3.61833	3.00254	4.07466	3.26927	NM_001163504	Nr1h4
ASMM9PARTA035398	3.35929	4.24986	3.50185	3.83974	3.81096	3.28089	4.31446	4.3331	NM_026807	Krtap4-2
ASMM9PARTA038350	2.64068	3.46971	4.01628	2.86722	3.03789	2.75546	3.51944	3.81457	NM_053255	Elac1
ASMM9PARTA024469	8.8932	8.80223	7.66771	9.08476	8.51904	8.53173	8.25505	7.12565	NM_001160181	Tor1aip2
ASMM9PARTA036952	6.01573	5.42461	6.05719	5.30192	5.6108	5.82868	8.00238	7.40482	NM_028999	Ppp6r3
ASMM9PARTA030006	5.3278	6.4605	6.87385	6.50759	5.90399	5.70334	5.03736	5.92514	NM_010456	Hoxa9
ASMM9PARTA035759	6.94117	5.48606	6.15621	5.42321	6.0068	5.26176	6.24521	8.74347	NM_027008	Kctd5
ASMM9PARTA023161	2.74151	3.87791	2.82421	3.94341	6.15387	3.01768	3.35965	3.48309	NM_001105190	Vmn2r79
ASMM9PARTA039579	6.77006	5.83345	6.68559	5.71354	5.54726	5.65711	5.64363	7.20769	NM_145149	Rasgrp4
ASMM9PARTA035422	6.97206	7.37979	7.1731	7.40284	6.49675	6.54055	6.91096	7.44871	NM_026539	Chd1l
ASMM9PARTA030221	5.74821	5.6428	5.00267	6.36416	4.93956	6.01484	5.4905	5.56719	NM_010468	Hoxd3
ASMM9PARTA023062	3.95726	5.07452	4.07219	4.77848	3.96391	3.36399	4.68398	4.46936	NM_001105159	Cyp3a41b
ASMM9PARTA040662	3.9282	4.48436	4.02499	4.69137	3.91508	3.8836	4.55216	4.33827	NM_146898	Olfr1213
ASMM9PARTA027140	8.44976	8.40436	5.55618	7.26285	8.5528	8.84377	10.5961	7.3584	NM_001199124	Spc25
ASMM9PARTA022142	7.38613	6.73178	6.76541	6.71626	6.57271	6.48305	7.96435	7.59204	NM_001081203	Sbno1
ASMM9PARTA042888	4.0597	4.71826	4.0689	4.74685	3.90526	4.07415	4.57484	3.99321	NM_177723	Vsig8
ASMM9PARTA030081	7.28511	6.76227	7.03301	6.16737	7.18963	7.13954	7.54656	7.86643	NM_010832	Msl3
ASMM9PARTA034623	13.296	14.2393	14.0272	14.1529	14.4868	14.405	13.5195	12.4322	NM_025860	Ddx18
ASMM9PARTA019814	3.98596	4.87643	3.8674	4.86895	5.07386	3.83727	4.35805	4.34498	NM_001011531	Olfr329-ps
ASMM9PARTA021383	10.0356	9.88208	9.28991	8.78002	10.0947	9.52426	9.95528	9.5618	NM_001038592	Glrx2
ASMM9PARTA025974	5.17176	5.27267	5.61367	5.32262	5.29406	4.41794	6.14438	6.90745	NM_001169131	Papd7
ASMM9PARTA042479	12.593	13.232	13.2568	13.0879	13.9654	13.4475	12.8892	13.1079	NM_176833	Ppm1f
ASMM9PARTA034869	13.7149	13.7284	13.6389	13.8973	12.9078	13.8028	13.3564	12.0833	NM_026009	Ccdc47
ASMM9PARTA035469	3.67007	3.47111	3.11619	4.1963	3.27059	3.04218	3.92495	3.35325	NM_027019	Odf3
ASMM9PARTA022787	4.05338	4.34992	3.44991	4.3027	3.65002	3.3531	4.28729	4.00018	NM_001099302	Gm5640
ASMM9PARTA023618	3.87378	4.03723	3.17239	4.27443	3.44502	3.08178	4.09598	3.50231	NM_001113406	Krtap11-1
ASMM9PARTA039953	5.52321	5.21399	6.58543	6.19409	4.50727	4.76531	6.77241	7.48078	NM_146127	Fam110a
ASMM9PARTA036559	3.74491	3.6097	2.62371	2.88719	3.29275	3.55406	4.7928	4.04494	NM_028821	Dnalc1
ASMM9PARTA023754	9.96145	10.63	11.0333	10.4317	10.5989	10.3961	10.0797	10.5992	NM_001114595	Ehbp1l1
ASMM9PARTA033821	9.64441	8.82759	8.48313	8.42512	9.11166	9.67736	9.04062	8.97719	NM_024218	Rpl24
ASMM9PARTA027585	7.3706	4.45127	4.91978	4.72013	5.3859	6.56022	4.84688	6.27922	NM_007843	Defb1
ASMM9PARTA034442	3.11292	5.4258	3.79527	2.92226	3.82297	2.82283	3.50561	2.79991	NM_025759	Speer4d
ASMM9PARTA028368	3.64103	3.1638	4.76521	3.30124	3.34065	3.1872	3.10276	4.27745	NM_008606	Mmp11
ASMM9PARTA035867	9.51253	9.45146	8.66074	8.05263	8.25672	8.09322	7.30494	8.8243	NM_027106	Avpi1
ASMM9PARTA041286	16.8982	16.5278	16.6056	16.21	16.4946	16.5129	16.3378	16.975	NM_172086	Rpl32
ASMM9PARTA026752	7.07776	6.76286	6.7859	6.23411	6.94156	7.15125	6.68568	6.77512	NM_001190327	Tmsb10
ASMM9PARTA044384	10.5352	11.1669	12.1226	10.4324	9.49588	9.08418	10.0014	10.7963	NM_198301	Fam105a
ASMM9PARTA034959	5.83998	5.10048	4.39345	3.98893	3.77899	4.06812	4.40107	4.76097	NM_026424	Coq10b
ASMM9PARTA026695	8.35641	8.77129	8.75239	8.59054	9.39795	8.87515	9.99527	10.5464	NM_001177945	1810020D17Rik
ASMM9PARTA032363	6.30638	5.916	6.67777	7.20834	5.7429	6.25372	6.18153	5.90149	NM_017467	Zfp316
ASMM9PARTA038495	2.68162	2.92589	3.90765	2.7934	4.00209	3.81649	3.87365	4.87918	NM_080850	Pask
ASMM9PARTA039683	7.02789	6.72197	6.74833	5.91738	6.32785	6.74354	7.70332	8.34397	NM_145476	Tbc1d22a
ASMM9PARTA041391	11.6642	11.7361	11.4577	12.0142	11.3549	12.074	12.417	11.4065	NM_172253	Twistnb
ASMM9PARTA036782	12.9419	13.2814	12.9408	13.3531	12.5633	13.1977	12.8668	11.4545	NM_029092	Rg9mtd1
ASMM9PARTA039638	8.93134	9.35525	7.16208	8.93937	10.5597	10.1686	11.9401	10.8972	NM_145073	Hist1h3g
ASMM9PARTA027689	8.97315	8.6481	9.36047	7.85498	9.28246	9.55488	8.86354	9.42228	NM_007892	E2f5
ASMM9PARTA023498	2.64782	4.01087	3.70857	2.63525	3.99906	3.59861	3.96351	4.23491	NM_001122639	Galnt9
ASMM9PARTA021984	2.39043	2.73409	3.26921	2.81278	3.56394	3.33622	3.59393	3.69225	NM_001080781	1700029H14Rik
ASMM9PARTA029437	10.3255	9.70835	9.1729	8.73198	9.6441	9.50103	8.59773	9.10346	NM_009770	Btg3
ASMM9PARTA030482	16.7516	16.6626	15.9019	15.7656	16.1449	16.2076	15.9866	15.736	NM_011099	Pkm2
ASMM9PARTA037344	6.37011	4.79673	6.65741	4.70958	5.66214	5.59003	7.00989	9.52983	NM_029576	Rab1b
ASMM9PARTA028224	9.65383	9.6629	9.17381	7.96171	8.23996	8.75858	8.38109	7.97934	NM_008715	Ints6
ASMM9PARTA029110	6.02886	4.83992	5.99223	5.23029	4.68963	5.29444	6.91441	7.43803	NM_009358	Ppp2r5d
ASMM9PARTA037197	3.77441	6.31746	4.41703	5.80737	4.95407	4.2821	5.15875	3.53925	NM_029173	Nxnl2
ASMM9PARTA028104	10.4811	10.3578	9.17716	10.1964	9.7702	9.62208	9.81742	9.52684	NM_008450	Klc1
ASMM9PARTA019730	2.62479	4.2843	4.04518	3.61012	3.49711	3.13927	4.21375	3.33678	NM_001002927	Penk
ASMM9PARTA035100	7.64277	8.1628	6.58721	6.22553	6.46047	6.98663	5.17717	4.11646	NM_026202	Ccdc50
ASMM9PARTA032191	7.05311	6.79658	7.07372	6.56619	6.87293	6.20963	5.31546	5.91393	NM_013896	Timm9
ASMM9PARTA034605	12.5464	12.3178	12.4497	11.6855	12.6969	12.6539	12.6695	13.0183	NM_025509	Ostc
ASMM9PARTA024430	3.83165	3.75616	2.61364	2.98688	3.86919	2.87333	3.39604	3.61782	NM_001159617	Pigp
ASMM9PARTA031303	3.97304	3.35584	2.88567	3.6043	3.97086	3.39135	3.6228	3.93176	NM_013619	Olfr67
ASMM9PARTA023582	5.77054	5.24396	4.18944	5.25441	4.4852	4.48117	4.97133	6.02955	NM_001113327	Fam131b
ASMM9PARTA025657	9.68659	9.19854	9.09809	9.8443	9.42452	10.1005	9.31682	9.16145	NM_001165998	Spopl
ASMM9PARTA039672	6.17362	6.34099	7.418	6.2655	6.07388	5.3687	6.43395	7.70294	NM_146226	Apeh
ASMM9PARTA034704	5.80651	5.48446	7.64056	5.25064	5.87023	4.73501	6.51554	9.43662	NM_026156	Xab2
ASMM9PARTA026579	3.03645	3.22491	3.1247	3.90142	3.18007	2.94168	4.35918	3.62245	NM_001177602	Ak4
ASMM9PARTA021143	3.02416	3.25463	3.10607	3.53487	4.3871	3.65924	3.67096	3.61543	NM_001037933	Defb23
ASMM9PARTA036579	10.3331	11.7103	11.3061	10.3578	11.3871	11.6963	11.2957	10.0927	NM_028440	3110003A17Rik
ASMM9PARTA035736	3.03791	3.10527	3.13354	3.87624	3.13801	2.82576	3.7995	3.30465	NM_027208	Bdh2
ASMM9PARTA037214	11.5742	11.4561	11.5507	10.6257	10.9872	10.9022	11.5139	11.7609	NM_029409	Mff
ASMM9PARTA033941	9.76416	9.72808	8.67715	8.9659	9.66271	9.56921	10.0296	9.20211	NM_023200	Ppp1r7
ASMM9PARTA032012	12.9803	13.2926	13.6865	13.4464	13.5415	13.4953	11.4628	11.211	NM_013678	Surf2
ASMM9PARTA031478	6.07906	5.71418	8.37733	5.79508	5.51126	6.43809	3.68784	4.85814	NM_013737	Pla2g7
ASMM9PARTA035787	8.00055	8.28437	8.28219	8.44777	9.52837	8.70755	8.69352	8.73336	NM_026894	1500001M20Rik
ASMM9PARTA039797	5.09431	4.71522	3.87909	5.32095	4.80768	4.45021	5.16785	4.98476	NM_145613	C1qtnf5
ASMM9PARTA037132	4.79334	5.30949	5.93332	4.45012	7.01071	6.95736	6.79292	6.66927	NM_029286	Ccdc30
ASMM9PARTA043364	8.9896	9.01168	8.29316	7.52324	7.58682	7.30442	7.66634	8.52107	NM_178606	Reep3
ASMM9PARTA027642	8.70666	8.83499	8.89141	8.46716	9.06826	8.94332	8.70473	9.10105	NM_007596	Caml
ASMM9PARTA031247	8.67433	8.93285	8.28344	7.80703	10.051	9.38125	10.1772	10.0299	NM_011585	Tia1
ASMM9PARTA026896	4.18844	4.17018	5.7235	4.60902	3.06568	3.78454	4.7838	4.61111	NM_001198969	Itsn2
ASMM9PARTA022218	3.56568	3.17054	4.87306	3.22298	2.75819	3.34165	3.57926	4.2205	NM_001081352	Ttc37
ASMM9PARTA037351	10.8359	9.9664	11.3787	9.85677	10.3921	9.70737	10.0475	11.7807	NM_029789	Lass2
ASMM9PARTA032037	5.75405	5.78244	6.56764	6.21587	5.98472	5.39088	6.82877	6.87966	NM_016721	Iqgap1
ASMM9PARTA032144	4.80191	3.65829	6.15701	3.59363	2.48115	3.48099	4.56565	5.9937	NM_016979	Prkx
ASMM9PARTA029828	3.35534	3.25332	2.84836	2.86799	2.97576	2.76124	3.59935	3.59919	NM_009868	Cdh5
ASMM9PARTA042243	6.85739	5.50545	5.48555	5.4238	6.18051	6.83578	5.44713	6.25817	NM_174846	Glyctk
ASMM9PARTA029609	12.1948	12.321	12.9408	13.1618	13.3735	13.2931	12.718	13.5703	NM_009656	Aldh2
ASMM9PARTA043490	4.01709	3.1533	4.58386	4.71337	4.24132	3.99434	3.45144	4.11171	NM_177905	Piwil4
ASMM9PARTA030990	12.9439	13.2724	13.2628	12.6438	11.4291	11.8236	10.8016	10.155	NM_011487	Stat4
ASMM9PARTA026536	5.92529	4.07321	3.84103	4.27535	6.80078	6.34346	4.42422	5.09333	NM_001172123	Rbms3
ASMM9PARTA024598	4.51885	3.54505	4.31289	3.22001	3.93399	5.47102	5.09931	5.15971	NM_001159577	Lnx1
ASMM9PARTA031575	7.55881	7.38258	8.0891	7.67521	8.35246	7.69395	7.95543	8.68592	NM_012047	Brd7
ASMM9PARTA023459	11.6978	11.5373	10.7404	11.5207	11.8665	11.7498	10.268	9.39576	NM_001111277	Eif2b3
ASMM9PARTA020455	8.32871	9.01417	8.04925	7.87489	5.82637	7.67615	8.12575	5.17711	NM_001024911	2012-09-10
ASMM9PARTA021502	6.06144	5.29362	4.91625	4.00882	3.4329	4.09843	4.24458	4.2296	NM_001045513	Raph1
ASMM9PARTA033947	4.94269	3.25554	3.80282	3.81567	3.72565	4.47445	4.36499	4.98024	NM_023566	Muc2
ASMM9PARTA028618	2.58817	3.06555	9.24351	5.79066	8.14987	8.61664	3.76597	5.64249	NM_008694	Ngp
ASMM9PARTA035325	5.76319	5.26046	6.82531	4.82116	6.10604	5.09796	6.39336	8.53261	NM_026664	Vps53
ASMM9PARTA023098	7.64491	5.77707	6.39173	6.09146	7.57782	8.39017	6.74288	7.14402	NM_001105057	Vmn2r60
ASMM9PARTA030155	2.28996	2.70514	3.33083	4.56337	3.65417	2.72641	3.6594	2.70253	NM_010980	Olfr32
ASMM9PARTA026987	9.82115	9.20815	9.06622	8.92325	9.40592	10.192	8.73987	9.15562	NM_001184709	Tfdp2
ASMM9PARTA021626	8.57719	8.94159	8.26567	8.28433	9.00265	8.24395	9.39719	9.11893	NM_001039522	Leo1
ASMM9PARTA039814	5.01339	4.62994	4.56466	3.60162	3.98952	4.99477	4.23706	4.95859	NM_145986	Fam83f
ASMM9PARTA027467	7.83306	7.34077	5.97648	5.69386	6.69737	8.0249	5.5169	7.1083	NM_007628	Ccna1
ASMM9PARTA042409	5.42151	5.55758	6.67014	7.01119	4.98528	5.57997	6.84781	6.1546	NM_175638	Wnk4
ASMM9PARTA031574	10.1752	10.0394	10.2889	9.01585	10.656	10.4076	10.0757	9.94533	NM_012042	Cul1
ASMM9PARTA044256	4.26294	4.64871	3.41419	3.64079	3.84672	3.7285	3.9955	3.78512	NM_201610	Neil2
ASMM9PARTA025738	6.31025	5.1731	5.78499	4.86236	4.72242	5.44185	5.10095	6.77558	NM_001164560	Trmt1
ASMM9PARTA039005	12.6356	12.7411	12.8628	12.7608	12.3759	12.5259	12.8266	13.0907	NM_138743	Fam165b
ASMM9PARTA027701	2.98672	3.80664	3.46251	4.11032	3.9348	4.03868	4.14237	3.1352	NM_008123	Gja8
ASMM9PARTA031663	6.33775	5.15304	3.91835	5.53089	4.34641	4.95664	5.74948	5.5719	NM_013845	Ror1
ASMM9PARTA022455	10.5296	10.5164	10.5416	10.7432	10.7867	10.5492	10.0591	10.9687	NM_001081446	Iqck
ASMM9PARTA040095	5.58132	6.55226	6.46307	6.1358	6.36698	5.09631	4.96966	5.93021	NM_146061	Prr5
ASMM9PARTA022367	11.5106	11.4216	12.2586	10.8777	11.9197	12.3625	11.0167	12.5225	NM_001085355	Arid1b
ASMM9PARTA031294	2.52148	2.67219	2.84148	3.92092	3.37197	2.5735	3.72251	3.27142	NM_013415	Atp1b2
ASMM9PARTA029473	7.22305	6.25334	7.11431	6.81301	5.85324	7.42662	5.96067	6.30268	NM_009667	Ampd3
ASMM9PARTA029578	14.8245	15.5172	14.8489	15.724	15.7716	15.9022	15.0468	13.0822	NM_009786	Cacybp
ASMM9PARTA024565	11.8567	12.0079	11.7538	11.8618	12.5274	11.8258	10.4926	11.1399	NM_001159599	Nol9
ASMM9PARTA044055	3.01843	4.39437	3.22407	4.37498	3.70991	2.70947	4.18263	3.1515	NM_183181	Abhd16b
ASMM9PARTA027979	9.50193	10.355	8.72052	9.07924	10.5603	9.24875	8.27216	7.89096	NM_007936	Epha4
ASMM9PARTA020985	2.47713	2.81018	4.35388	2.87785	3.04	2.77132	3.51808	4.62431	NM_001033337	Ttc38
ASMM9PARTA035231	14.1338	14.5903	13.8469	14.3777	14.8281	14.6536	15.2461	14.2866	NM_026309	Lsm3
ASMM9PARTA035403	6.54411	6.273	6.1835	6.49319	6.28634	6.42773	6.26563	6.59386	NM_026898	Wdr53
ASMM9PARTA040664	6.95615	7.09745	6.71615	7.14676	6.56641	6.72344	6.58273	6.89385	NM_146934	Olfr46
ASMM9PARTA042812	3.21581	4.03196	3.3089	4.6786	4.5916	3.16998	4.05065	3.67021	NM_177335	D930020B18Rik
ASMM9PARTA027732	11.5601	11.6118	11.3037	11.4794	11.2991	11.1708	10.9875	11.5619	NM_007875	Dpagt1
ASMM9PARTA020301	3.36515	4.71119	3.45117	4.09214	5.08912	3.23805	4.10354	4.40287	NM_001012401	Hspb6
ASMM9PARTA039875	7.59443	5.97515	6.3673	6.59535	6.59338	7.09174	6.64249	7.16711	NM_146162	Tmem119
ASMM9PARTA029469	4.7465	3.34585	4.55734	3.37089	2.58374	4.08818	5.30436	5.44019	NM_009562	Zfp62
ASMM9PARTA029554	9.22333	10.2417	10.5703	8.05345	8.35244	9.35003	13.8466	13.5133	NM_009857	Cd8a
ASMM9PARTA024307	3.8065	4.62358	3.90013	4.55377	3.82373	3.60521	4.51373	4.16767	NM_001161744	Hsd3b3
ASMM9PARTA021749	6.60557	6.24031	6.52151	6.07578	5.09767	5.75565	4.67729	5.66428	NM_001077364	Tsc22d3
ASMM9PARTA023531	4.25695	5.2388	5.78017	4.94298	3.60857	4.41559	5.5499	4.59631	NM_001123370	9030025P20Rik
ASMM9PARTA033443	8.56116	8.98413	9.35567	9.09106	8.18318	7.73912	8.95969	8.48549	NM_022305	B4galt1
ASMM9PARTA023465	5.33294	4.69125	3.86822	5.1673	5.03961	4.57343	4.32237	4.717	NM_001113199	Naca
ASMM9PARTA038308	10.9946	11.6036	10.847	11.3502	10.3698	10.4337	11.154	10.6096	NM_053201	Magee1
ASMM9PARTA027861	4.10967	4.36815	4.03516	4.51645	3.84751	4.58668	4.4892	3.86695	NM_008382	Inhbe
ASMM9PARTA019934	6.90419	5.83438	3.45531	6.00953	6.59281	7.56495	6.6195	4.0573	NM_001005420	Gm347
ASMM9PARTA034181	9.6385	9.54782	9.2358	9.20211	9.72451	9.53136	9.25632	8.60972	NM_025635	Zwint
ASMM9PARTA030772	14.5286	15.2216	14.989	15.106	15.0058	15.4587	15.7612	14.7865	NM_011317	Khdrbs1
ASMM9PARTA042929	10.6709	10.2772	10.0588	10.8965	9.53934	11.0714	9.83465	10.2396	NM_177753	Sox21
ASMM9PARTA025594	9.38011	8.73994	7.52228	8.90821	8.7418	9.01605	8.86874	8.01123	NM_001164169	Pias2
ASMM9PARTA038179	11.6827	11.1951	10.6306	11.044	12.0104	11.6983	12.5536	13.3487	NM_080461	Zfp358
ASMM9PARTA034092	5.87398	3.83053	6.51815	8.67267	4.49574	4.14072	4.17232	5.07987	NM_023892	Icam4
ASMM9PARTA023662	2.68823	3.26707	3.22938	3.41865	5.39555	3.29288	3.03414	3.2639	NM_001127318	Gucy2c
ASMM9PARTA032456	4.48091	3.56535	3.78327	3.71308	5.54584	3.59051	2.90705	4.35996	NM_016868	Hif3a
ASMM9PARTA031302	14.4367	13.8958	12.8428	15.0763	10.0413	9.41755	8.6284	7.94415	NM_013602	Mt1
ASMM9PARTA028859	5.00125	5.87529	5.72258	4.59795	4.73369	5.17374	4.53334	5.27266	NM_009375	Tg
ASMM9PARTA029997	4.75824	4.07866	4.9128	3.10943	3.74388	5.02407	4.54228	5.46801	NM_010346	Grb7
ASMM9PARTA035222	10.1403	9.83865	9.18541	9.79477	10.4582	10.4095	9.70595	9.20822	NM_026798	Tmem216
ASMM9PARTA028934	5.25215	3.32482	5.01828	10.489	5.10313	4.12052	4.93721	3.58387	NM_009312	Tac2
ASMM9PARTA029249	2.64358	2.76305	3.8398	2.83313	3.92039	3.72588	3.77809	4.72039	NM_009292	Stra8
ASMM9PARTA040047	7.11148	7.08441	7.39678	7.13712	7.92027	7.0775	6.19516	7.37425	NM_145822	Cd3eap
ASMM9PARTA036085	10.0479	9.75473	9.1768	9.62372	8.3861	8.586	8.08451	8.54299	NM_027480	Ankrd24
ASMM9PARTA035438	2.72167	3.67971	3.90487	2.71995	3.99528	3.98729	3.88194	4.14112	NM_026814	Dysfip1
ASMM9PARTA027188	6.00536	4.95316	4.65842	4.73591	4.40506	4.075	4.55416	6.40457	NM_001201341	LOC100504473
ASMM9PARTA033555	10.4428	10.7674	10.136	10.0347	10.9999	11.4543	11.344	9.97147	NM_023651	Pex13
ASMM9PARTA035576	2.79774	3.15054	3.97751	4.43518	4.09425	3.73159	4.00511	3.77594	NM_026853	Asb11
ASMM9PARTA033835	7.15011	8.36283	6.98157	7.04821	5.25001	5.7684	6.80925	6.04936	NM_023270	Rnf128
ASMM9PARTA043484	5.87198	4.57445	5.00573	4.69154	6.07342	6.54532	5.32388	6.33933	NM_181045	Caln1
ASMM9PARTA034624	2.87644	3.69369	3.94483	5.57794	5.47264	5.77398	5.63984	3.22789	NM_025901	Polr3k
ASMM9PARTA029987	5.57111	4.39888	5.31743	4.50375	5.65378	6.2674	5.45043	6.29802	NM_010237	Frk
ASMM9PARTA024367	7.2106	5.60933	5.99418	4.9812	5.77029	4.91048	6.03871	8.17286	NM_001159573	Fip1l1
ASMM9PARTA029078	2.41617	2.96926	3.31969	2.90384	4.16878	4.17897	5.20113	4.71863	NM_009542	Zfp101
ASMM9PARTA042047	4.67163	3.17001	3.19292	5.08548	4.83212	3.30164	5.16004	5.98395	NM_172814	Lrp12
ASMM9PARTA023610	4.54506	4.15444	4.72695	4.68481	3.82483	3.73857	4.88703	5.66392	NM_001127324	Ercc1
ASMM9PARTA030827	9.41993	8.93314	9.24873	9.21884	7.75841	7.76029	7.29165	7.51998	NM_011026	P2rx4
ASMM9PARTA032310	12.1855	11.8947	11.347	11.9797	11.1186	10.9351	11.5636	11.3675	NM_016764	Prdx4
ASMM9PARTA043814	5.45493	5.49453	7.54306	5.20741	6.28961	5.05794	7.12187	10.0325	NM_183285	Kctd2
ASMM9PARTA034477	13.2769	13.302	13.8123	13.7592	14.019	13.5159	13.0425	13.6318	NM_025648	Farsa
ASMM9PARTA035917	2.7821	3.69355	3.1063	3.3916	3.58277	3.01255	3.84547	3.47958	NM_027420	2610034B18Rik
ASMM9PARTA034501	11.5804	11.492	10.5766	10.4879	11.7401	11.471	9.45851	9.36558	NM_025443	Pno1
ASMM9PARTA028381	4.56522	4.14237	5.60555	3.74304	4.68892	3.64374	5.04564	7.1617	NM_008233	Hdgfrp2
ASMM9PARTA041631	3.12445	3.93109	3.42852	4.9376	3.97518	3.10345	4.35786	3.6802	NM_172845	Adamts4
ASMM9PARTA021025	5.46061	6.77633	10.9596	8.27428	9.95295	9.73764	5.07859	6.49201	NM_001033632	Ifitm6
ASMM9PARTA034191	14.3227	13.9961	13.9738	14.1949	14.3943	14.2227	12.918	13.1188	NM_025878	Mrps18b
ASMM9PARTA025582	13.681	13.7619	12.8535	12.1783	14.2449	13.7537	13.6532	13.7564	NM_001166411	Rbm3
ASMM9PARTA038706	3.88657	2.68424	2.6747	4.8936	3.10056	2.70504	3.65368	2.87914	NM_138955	Abcg4
ASMM9PARTA041340	2.77237	3.61986	2.86762	2.69809	3.12513	2.59308	3.72255	3.543	NM_153421	Phc3
ASMM9PARTA023601	9.03742	8.75697	8.73931	9.22916	8.94243	9.49213	9.07433	8.53609	NM_001122767	2310022A10Rik
ASMM9PARTA029948	13.012	13.2138	12.9098	12.586	13.518	13.2884	13.2833	13.3198	NM_010270	Mrps33
ASMM9PARTA036159	9.56908	9.28562	9.83932	9.75714	9.27867	9.01886	7.91288	8.87392	NM_027544	Ggnbp1
ASMM9PARTA033556	10.4165	11.4342	12.095	11.1398	11.1781	11.3906	12.0634	12.0357	NM_023665	D4Wsu53e
ASMM9PARTA030168	6.27904	6.35198	2.87614	2.99417	2.8593	2.88646	3.5087	2.86163	NM_010372	Gzmd
ASMM9PARTA020701	5.77983	4.77168	4.34258	5.14455	4.25012	6.14672	4.89523	4.63676	NM_001029841	Sla
ASMM9PARTA021486	5.70477	6.40177	6.26842	6.21588	4.26019	5.64291	6.55221	5.62011	NM_001039184	Cep350
ASMM9PARTA023813	4.20337	4.93878	5.95363	5.36152	5.12847	5.09977	4.6351	5.49653	NM_001142792	Tmem150b
ASMM9PARTA044174	3.88341	4.16296	3.8978	4.80787	4.81185	4.41999	4.32908	4.22801	NM_194357	Rya3
ASMM9PARTA035037	5.86894	4.88792	5.02196	4.65003	5.01825	5.34296	6.79319	6.36111	NM_026622	3110057O12Rik
ASMM9PARTA044035	4.10091	5.62985	4.07483	3.58397	3.81609	4.23781	4.56355	3.9349	NM_198250	Lrrc4b
ASMM9PARTA037415	7.64978	7.49699	6.80423	6.87982	7.38899	7.36286	7.17668	6.52574	NM_029475	Adal
ASMM9PARTA024131	5.51562	4.98993	5.25911	5.2336	4.8139	4.71938	6.64792	6.53377	NM_001146174	Rangap1
ASMM9PARTA024026	3.09762	3.11985	4.73647	3.15629	2.96771	3.26445	3.31987	3.84063	NM_001141981	Rbm43
ASMM9PARTA032862	14.315	11.9382	11.2478	10.6036	8.72161	8.26295	8.39384	12.3193	NM_019511	Ramp3
ASMM9PARTA043599	5.75938	6.00308	6.82072	6.10772	5.14641	5.80972	6.69624	6.45307	NM_181400	Wdr47
ASMM9PARTA020965	7.96303	8.93252	8.29709	7.05666	6.85807	8.09799	8.29902	6.56051	NM_001037326	Cstf3
ASMM9PARTA028645	4.70471	6.0445	3.90306	4.98459	4.28992	4.6151	6.13749	4.75211	NM_008639	Mtnr1a
ASMM9PARTA022924	6.46239	5.5132	2.99255	5.14705	6.45156	4.67677	5.19579	5.48531	NM_001101433	Zcchc24
ASMM9PARTA024970	3.64303	3.82663	4.66488	4.60949	4.00886	3.92105	3.65334	3.75528	NM_001164086	Homer2
ASMM9PARTA031934	8.41795	7.22803	7.59855	6.5389	7.40897	7.9418	8.52837	8.67077	NM_013625	Pafah1b1
ASMM9PARTA039628	3.52815	4.24886	4.31312	3.24775	4.05289	4.73116	5.36528	4.29922	NM_145962	Pank3
ASMM9PARTA036474	5.98141	5.61035	5.61654	5.30773	5.16123	6.35162	6.79763	6.51447	NM_028473	3110079O15Rik
ASMM9PARTA035448	11.137	10.7809	10.1829	10.1559	10.7192	10.75	9.47837	8.7649	NM_027000	Gtpbp4
ASMM9PARTA039154	2.89624	6.36001	3.91098	3.22095	9.10044	4.35251	3.48909	4.60462	NM_134166	Vmn1r36
ASMM9PARTA031348	4.29589	3.59595	4.75607	3.7147	4.11214	3.61618	4.35285	5.23741	NM_011742	Zfp1
ASMM9PARTA025543	4.94016	4.22435	3.69897	4.13068	5.46562	5.19233	6.86911	5.41515	NM_001165956	Phc3
ASMM9PARTA024287	12.4247	12.9854	12.7322	13.2617	14.2268	14.0625	13.2095	11.7061	NM_001146707	Nap1l1
ASMM9PARTA022371	4.87971	4.09292	4.39723	4.69064	4.80745	4.63695	5.63941	5.0978	NM_001081112	Ankrd26
ASMM9PARTA041874	7.54849	6.37403	6.88909	6.2863	7.04873	8.27503	6.6264	7.69888	NM_172821	Map3k13
ASMM9PARTA021519	5.23317	4.17924	3.51984	5.2247	5.95449	5.5815	5.29346	4.4427	NM_001039202	Hdhd2
ASMM9PARTA043987	4.5254	3.51786	10.4164	7.34756	9.18746	10.6267	3.96201	6.35976	NM_183249	1100001G20Rik
ASMM9PARTA037335	4.29031	4.09054	3.3669	2.84674	4.80807	5.20636	3.78223	4.10367	NM_030070	Lrrc9
ASMM9PARTA026458	6.94474	7.07861	6.03535	5.4215	7.52299	7.4927	6.78507	7.39494	NM_001190703	Dlk1
ASMM9PARTA042352	2.79603	3.52491	3.26036	3.6292	3.67945	3.59994	3.85431	3.10007	NM_175217	Mmd2
ASMM9PARTA039285	7.28801	7.31497	7.51803	6.48376	7.17203	6.51746	6.78512	8.69483	NM_144820	Ccdc28a
ASMM9PARTA043992	2.8142	3.96084	5.69506	5.52235	3.68026	3.25778	3.9364	3.61175	NM_183424	Qrfp
ASMM9PARTA033499	8.72056	8.53105	8.94561	8.5424	9.00006	7.63057	9.45719	10.9888	NM_021499	Wdr8
ASMM9PARTA039664	2.32532	3.14098	4.7866	3.00512	2.98877	2.88325	3.31853	3.83654	NM_145976	Tifab
ASMM9PARTA022942	6.72529	5.00271	5.12672	5.89993	4.40092	6.04222	4.74191	5.26349	NM_001105245	Pcdh19
ASMM9PARTA020242	5.6073	7.26032	7.71919	7.06444	6.49913	6.05542	6.29752	6.76889	NM_001011876	Ang6
ASMM9PARTA030250	14.6169	14.7723	13.9772	15.2974	15.4722	15.5772	15.0004	13.6794	NM_010439	Hmgb1
ASMM9PARTA041187	14.1929	14.1461	13.8415	14.4108	14.7695	14.2057	14.8698	15.0413	NM_170777	Elof1
ASMM9PARTA029903	2.22291	3.2377	4.95525	3.38929	4.07032	3.26352	3.05762	3.35079	NM_010047	Dgcr6
ASMM9PARTA041498	4.07466	3.85948	2.63294	3.48788	2.88745	2.80693	3.73465	2.78083	NM_172306	Cyp4a12b
ASMM9PARTA026938	4.34661	5.27185	4.40802	5.50667	4.59398	4.76062	5.11233	4.99207	NM_001195413	Cngb1
ASMM9PARTA022499	3.90209	3.84931	5.65016	3.56369	2.94109	4.94804	3.95869	3.60734	NM_001081499	Tbc1d8b
ASMM9PARTA032924	5.31301	6.33422	7.37451	6.3764	4.55633	5.53453	5.08904	5.69975	NM_020563	Apbh
ASMM9PARTA037720	4.7303	4.51528	4.63306	4.90273	3.3907	4.04016	4.39435	3.93809	NM_030075	Klhdc8b
ASMM9PARTA023675	5.45351	3.38507	2.54702	3.52527	6.26535	3.40895	3.06867	5.78045	NM_001130515	Hexim2
ASMM9PARTA021115	4.64396	3.59619	5.35054	4.92836	3.04167	3.95241	6.14471	5.61505	NM_001039472	Kif21b
ASMM9PARTA035512	9.16268	9.17585	8.65354	7.99776	8.87533	8.98608	8.79862	8.33564	NM_027226	Fyttd1
ASMM9PARTA020608	9.53126	9.58065	9.87441	9.76173	10.461	10.3723	8.85583	9.37037	NM_001033442	Gm1604b
ASMM9PARTA039458	8.1408	8.78522	7.98374	8.14986	8.87891	8.53511	8.06645	6.88939	NM_144826	Utp6
ASMM9PARTA031160	3.20531	3.72433	3.21013	3.67993	3.02901	2.68222	4.25799	3.44849	NM_011382	Six4
ASMM9PARTA019778	6.80121	6.87408	6.35476	6.28894	5.47416	5.17734	6.03961	5.92225	NM_001008547	1700001J03Rik
ASMM9PARTA023065	5.54785	5.07699	5.81502	5.38882	5.68833	4.59068	6.16613	7.56956	NM_001109750	Dgcr2
ASMM9PARTA034865	9.63154	10.073	9.35706	9.82707	9.77629	9.06115	10.2388	9.57048	NM_025965	Ssr1
ASMM9PARTA026193	5.24067	5.32376	3.57668	3.6761	3.46201	3.11304	4.23307	4.74533	NM_001168507	Tmem11
ASMM9PARTA044164	5.90519	6.40497	6.07587	6.47117	5.6739	6.24723	6.16496	6.10699	NM_183174	Homez
ASMM9PARTA035974	3.58304	4.02509	5.55529	4.15799	3.20351	6.79012	6.09768	3.37153	NM_027341	Dzip3
ASMM9PARTA043254	4.25839	5.16112	7.21782	5.37127	3.9171	4.76278	4.42711	5.1397	NM_178615	Rgmb
ASMM9PARTA042431	9.74002	10.5803	10.4475	10.5523	10.1515	10.4226	10.5394	9.65175	NM_175364	Lyrm2
ASMM9PARTA024774	4.54864	4.98538	8.01113	5.86969	4.64419	4.30103	6.67273	8.49863	NM_001162423	Arhgap4
ASMM9PARTA037055	8.16313	8.03996	7.11499	7.18485	7.05083	7.21658	6.37815	5.90164	NM_029068	Snx16
ASMM9PARTA025847	4.79507	5.12796	3.84307	4.98233	3.84771	3.8046	5.34176	3.77556	NM_001166391	F13a1
ASMM9PARTA025361	10.0462	9.93281	9.87349	9.79203	10.1172	10.0272	9.57986	10.0049	NM_001163705	Fbxo6
ASMM9PARTA035990	3.11518	3.15648	3.69309	2.93608	3.70277	3.5682	3.37484	3.91694	NM_027917	Shroom1
ASMM9PARTA033379	3.00727	2.95174	5.88756	5.04715	3.57681	2.97499	3.31386	4.22102	NM_020557	Cmpk2
ASMM9PARTA044606	5.91355	5.51373	7.60143	4.9179	5.77855	6.61005	5.04078	6.43692	NM_199311	Clec4a1
ASMM9PARTA028195	12.1286	12.2753	11.6951	11.7056	12.1341	12.3416	12.5708	12.2071	NM_008142	Gnb1
ASMM9PARTA023057	8.20298	7.85717	8.00524	8.63409	8.54302	8.851	9.42577	7.87069	NM_001103182	Lin9
ASMM9PARTA031500	3.6401	3.43431	4.95157	3.2987	3.39194	3.65624	4.27474	5.06617	NM_012023	Ppp2r5c
ASMM9PARTA037371	5.61247	4.89038	4.81617	4.63079	4.88124	6.54319	5.97137	6.3452	NM_030683	Slc14a2
ASMM9PARTA038373	11.3292	11.4251	11.5981	11.3925	10.9357	10.9282	11.5573	12.0201	NM_133240	Acot8
ASMM9PARTA038031	2.83193	2.67561	3.89387	3.65259	5.40933	5.10975	3.81759	4.43494	NM_053199	Cadm3
ASMM9PARTA023264	2.56711	2.87031	3.57235	3.00897	5.16897	3.99265	3.50675	4.43781	NM_001104927	Cyp2j8-ps
ASMM9PARTA021046	2.27359	3.20021	3.24382	3.35116	3.30752	3.22592	5.72698	3.74606	NM_001033331	Gas2l3
ASMM9PARTA034328	4.34105	3.45231	3.39061	3.20756	3.4677	4.15	4.67548	4.35052	NM_025750	4933417A18Rik
ASMM9PARTA030783	8.91708	8.86616	8.3961	7.87719	8.84558	8.947	9.05052	8.4441	NM_011506	Sucla2
ASMM9PARTA027776	4.43288	3.81252	3.58252	3.62044	4.98917	4.28835	3.68616	4.59324	NM_008018	Sh3pxd2a
ASMM9PARTA029560	3.80279	3.40724	3.01765	3.55807	5.58384	3.43293	3.07229	3.79215	NM_009922	Cnn1
ASMM9PARTA035647	9.06439	9.14403	9.25807	8.96207	8.80621	9.44674	8.69563	8.57971	NM_026864	Rasl11a
ASMM9PARTA021032	12.6076	11.39	11.9006	11.7836	12.636	13.5746	12.6201	12.0892	NM_001034857	C330019L16Rik
ASMM9PARTA019792	2.84446	3.04733	4.01779	3.27713	4.26261	4.68168	4.47914	5.04906	NM_001001803	Spink7
ASMM9PARTA024511	4.42231	4.49173	3.52545	5.82312	6.24183	5.88544	5.87835	3.58345	NM_001161620	Mpp7
ASMM9PARTA025053	4.72207	3.46956	3.74697	2.97854	3.60638	4.47299	3.58526	4.46227	NM_001163183	Plekhb1
ASMM9PARTA022414	7.33179	7.0194	7.77549	7.12906	7.34437	6.29811	7.10396	8.59731	NM_001081309	Pik3r4
ASMM9PARTA042317	8.57993	8.52822	8.56082	7.49687	7.43746	8.24538	8.69903	8.52055	NM_175111	Hspbap1
ASMM9PARTA035207	7.46013	6.03673	6.97677	5.56146	6.48283	6.66133	6.86388	8.69442	NM_026407	Tmem39a
ASMM9PARTA042622	4.44779	3.8466	4.8539	4.57345	3.53797	4.47005	3.63327	3.35818	NM_177025	Cobll1
ASMM9PARTA027425	5.78215	5.41395	3.82705	3.31269	4.20305	5.70412	5.52752	5.60869	NM_007538	Opn1sw
ASMM9PARTA033972	6.71442	6.05542	5.96997	6.33273	5.54882	6.10143	6.65688	7.30285	NM_023131	Rce1
ASMM9PARTA043007	4.91979	4.2994	3.35934	3.36153	3.7887	4.99617	3.93857	3.58449	NM_177190	Tcp11l1
ASMM9PARTA021234	3.05228	3.51391	3.40628	3.71668	3.7891	3.65879	3.93898	3.69555	NM_001033538	Cass4
ASMM9PARTA041402	6.60721	7.36195	6.97126	6.54334	6.62595	6.23637	6.4156	6.4981	NM_172495	Ncoa7
ASMM9PARTA029814	7.06069	6.31836	5.59302	6.15801	4.14035	4.72688	4.91671	5.11506	NM_010172	F7
ASMM9PARTA020872	14.0681	13.9122	13.4907	13.9867	14.6084	14.6352	15.2745	14.7814	NM_001033166	2700094K13Rik
ASMM9PARTA036697	2.41116	2.77503	2.72997	2.74893	3.23765	2.63741	3.52823	3.56917	NM_028800	Stk40
ASMM9PARTA043958	9.85019	10.4387	10.6018	10.6741	10.5188	10.2721	11.0785	10.9156	NM_194341	Synrg
ASMM9PARTA021236	6.58524	6.21037	5.04611	6.23499	7.05826	5.20178	4.80909	5.99449	NM_001033654	Pus10
ASMM9PARTA029247	2.7184	4.15206	6.16405	4.4991	5.01048	5.67685	7.15601	6.34066	NM_009274	Srpk2
ASMM9PARTA043891	3.66832	4.94285	3.79521	5.31769	5.18248	3.5386	4.69051	4.81346	NM_183297	Nxph4
ASMM9PARTA036950	4.71293	3.9218	2.77198	4.2896	5.37146	3.68646	5.79282	6.57685	NM_028932	Eaf1
ASMM9PARTA038565	6.87327	7.25591	7.5849	6.9593	6.29657	5.99209	4.86424	6.33722	NM_133211	Tlr7
ASMM9PARTA034872	6.60762	5.61347	5.51387	5.8793	4.24864	4.63725	4.78664	6.32048	NM_026050	2810453I06Rik
ASMM9PARTA039909	3.61649	4.30042	3.66335	4.40263	3.82929	3.81442	4.38566	3.96383	NM_146017	Gabrp
ASMM9PARTA027994	5.59987	4.39995	6.52237	6.54575	4.95759	6.12598	7.45323	6.33339	NM_008145	Gnrh1
ASMM9PARTA036839	4.88353	5.56416	6.83229	5.96422	5.06128	5.07389	4.16328	4.60623	NM_028778	Nuak2
ASMM9PARTA027424	14.3717	14.7088	14.973	15.2265	15.0348	15.1656	15.4592	15.2799	NM_007507	Atp5k
ASMM9PARTA031664	6.55437	5.65827	5.45277	5.99446	4.46564	5.09219	4.72801	5.56496	NM_013848	Ermap
ASMM9PARTA022309	4.69461	3.32241	4.40109	4.09792	2.87214	3.94238	4.56007	4.64543	NM_001081229	Tsc22d2
ASMM9PARTA033743	9.23879	10.0547	9.09432	9.12176	9.96546	10.0514	9.63014	8.60027	NM_025379	Cox7b
ASMM9PARTA026017	4.75015	4.38658	4.17868	4.14004	5.2924	5.06809	4.93438	4.30105	NM_001166596	Eif5a
ASMM9PARTA029026	5.07473	3.90945	5.38344	4.26863	2.89363	4.10728	4.51631	4.87777	NM_009163	Sgpl1
ASMM9PARTA024055	8.21575	8.50186	7.86808	8.49138	8.36479	7.61807	8.0129	7.73032	NM_001142681	Chid1
ASMM9PARTA033513	5.86658	5.82492	5.04808	5.69457	5.45275	5.41864	5.6197	5.7861	NM_023046	Asb1
ASMM9PARTA031675	3.47075	3.4972	3.36718	3.23072	3.17274	2.96701	3.90615	4.29416	NM_011919	Ing1
ASMM9PARTA032622	7.97234	8.11123	7.76587	8.00344	6.94517	6.55284	6.24254	6.932	NM_019690	Gnas
ASMM9PARTA021564	4.78599	5.37316	6.66312	5.92931	4.78226	4.73877	4.81076	4.59688	NM_001040459	Shroom4
ASMM9PARTA033378	8.20704	8.60903	8.57986	8.88154	8.92212	8.49125	8.66537	8.90899	NM_020483	Sap30bp
ASMM9PARTA022578	11.7661	11.8227	12.0737	12.0136	12.7833	11.9364	12.7901	13.3602	NM_001085498	Chmp6
ASMM9PARTA026684	4.24362	4.25172	4.97544	3.93186	4.05169	3.98782	4.03975	4.31987	NM_001177655	Nelf
ASMM9PARTA028059	3.15818	2.83703	3.64904	4.75361	3.65312	2.85745	3.22756	2.87816	NM_008184	Gstm6
ASMM9PARTA024385	3.37198	3.05942	7.02931	6.65738	3.88039	3.69742	3.57633	4.25491	NM_001145899	Slc15a2
ASMM9PARTA020858	4.10585	2.91825	3.81107	2.93737	3.82654	4.92913	3.49891	4.27648	NM_001034905	Spag11b
ASMM9PARTA038831	5.69289	4.05596	5.27546	3.29173	4.52412	6.98117	4.71969	5.49333	NM_133994	Gstt3
ASMM9PARTA020474	2.91484	2.99163	4.01682	3.51294	3.96662	4.38145	5.37353	5.31744	NM_001013025	Tgfbrap1
ASMM9PARTA024964	3.98303	3.8384	3.93838	3.87231	3.80558	3.67882	4.36076	4.48928	NM_001163721	1190007F08Rik
ASMM9PARTA044177	7.66955	7.70844	8.21843	6.70984	7.2708	7.1803	7.53558	7.59826	NM_198007	Ascc3
ASMM9PARTA033397	2.52027	2.8073	3.64595	2.87797	3.71623	3.72086	3.59562	3.76964	NM_021464	Ptprt
ASMM9PARTA037157	7.40166	6.74584	6.34555	6.57109	7.2104	6.58647	7.14413	6.49322	NM_028984	8430406I07Rik
ASMM9PARTA023633	7.10002	6.11839	6.55398	5.88309	6.5734	7.21304	6.40121	6.91781	NM_001123372	Gm3435
ASMM9PARTA035051	10.8881	11.1561	10.9387	10.6287	11.6626	11.333	12.1093	12.1524	NM_026126	Fundc2
ASMM9PARTA039711	8.2654	8.69596	8.53194	8.54934	8.17901	8.75603	8.47115	8.99102	NM_145143	Mpp4
ASMM9PARTA033916	2.2477	3.08762	3.23894	3.08527	5.73297	4.8371	3.38733	2.94084	NM_023612	Esm1
ASMM9PARTA036231	9.09787	8.87556	7.47555	7.46683	8.04612	8.67009	8.50446	7.63872	NM_027642	Phf6
ASMM9PARTA025680	5.97593	4.83614	5.79181	5.56524	6.86559	6.89891	6.51059	7.29965	NM_001166379	Armcx1
ASMM9PARTA034498	7.94986	7.29929	7.68016	7.16084	7.48926	8.1026	7.66986	7.14148	NM_025408	Acer3
ASMM9PARTA024338	2.91902	3.26128	4.6543	2.98133	3.3868	3.12626	3.97625	5.21564	NM_001159905	Zfand2b
ASMM9PARTA027522	2.79737	3.79399	3.64171	2.5266	3.99113	4.20185	4.10805	4.42429	NM_008046	Fst
ASMM9PARTA024507	5.26693	3.84252	4.67319	3.52596	2.92534	3.70168	3.04173	3.59575	NM_001160379	Fam46a
ASMM9PARTA038027	4.64649	4.53131	3.89901	4.31127	4.2949	4.93176	4.45069	4.51846	NM_053143	Pcdhb18
ASMM9PARTA034060	5.45988	5.66321	4.77096	5.22973	5.24315	5.36273	5.53421	4.79327	NM_025330	Hsd17b14
ASMM9PARTA032146	6.15833	5.99744	3.01245	5.1812	4.24232	4.10561	7.14532	4.863	NM_017377	B4galt2
ASMM9PARTA031102	9.00477	9.65189	10.1069	9.66736	8.46664	8.33167	7.14398	7.54886	NM_011604	Tlr6
ASMM9PARTA025816	8.52438	7.31487	7.47861	6.50944	9.43676	8.22665	7.78756	10.1783	NM_001166595	Eif5a
ASMM9PARTA022725	3.09909	3.95766	3.32977	4.37109	3.83314	3.04118	4.24263	3.86322	NM_001102409	Kng2
ASMM9PARTA035835	8.40932	8.24178	8.57141	8.01268	9.78901	9.00068	8.10965	9.3205	NM_027168	Hddc2
ASMM9PARTA035326	12.9751	12.5918	12.9005	13.1515	13.3865	12.5996	12.5517	13.611	NM_026686	0610011F06Rik
ASMM9PARTA028955	3.71198	2.80953	2.75028	2.94091	8.1605	7.93846	3.65395	4.33028	NM_009217	Sstr2
ASMM9PARTA023133	6.63359	7.64803	6.94804	6.26851	5.26543	4.59823	5.09466	5.3099	NM_001104562	Vmn2r100
ASMM9PARTA032972	4.65141	3.90192	4.32029	4.34411	3.71217	3.53705	4.63304	4.75064	NM_019635	Stk3
ASMM9PARTA022157	8.13287	8.72468	8.21196	8.95574	7.5649	7.74023	8.95399	8.48681	NM_001080557	Vamp1
ASMM9PARTA026085	4.60365	6.52332	4.65348	5.52207	4.70119	4.50463	5.42763	4.90478	NM_001166742	Vmn1r118
ASMM9PARTA037853	3.20374	3.68424	3.24844	3.64411	3.19266	3.0907	3.84352	3.23494	NM_033583	Pcdhgc5
ASMM9PARTA042469	5.5836	6.18187	7.53159	6.10829	5.23036	4.64712	3.87631	4.99954	NM_175437	Pion
ASMM9PARTA028818	6.95326	6.58874	6.63907	6.90321	6.22951	5.77792	5.4432	6.29461	NM_009377	Th
ASMM9PARTA022070	4.12402	4.76189	4.11829	4.80956	3.91498	3.87221	4.62203	4.39431	NM_001081301	Olfr455
ASMM9PARTA025336	8.55288	8.47153	9.09637	9.17071	8.50978	8.45631	10.1634	8.33102	NM_001163702	Fbxo27
ASMM9PARTA029984	5.8278	5.49679	8.23326	7.03739	5.41057	7.39638	5.41488	5.10903	NM_010229	Flt3
ASMM9PARTA040295	10.3998	10.9202	10.385	10.4348	9.74569	10.1537	9.39486	10.5419	NM_146694	Olfr1466
ASMM9PARTA041981	4.26561	3.93572	4.48115	4.05107	3.01463	3.20828	3.65726	3.87924	NM_172992	Phtf2
ASMM9PARTA044271	3.68674	3.01463	3.45806	3.82285	3.32055	2.77476	4.06587	5.15108	NM_194444	Cdk10
ASMM9PARTA028322	4.82111	4.56532	5.28447	3.80839	3.90508	4.25045	5.06259	4.92854	NM_008465	Kpna1
ASMM9PARTA031891	9.10999	7.73768	7.97695	7.65943	7.37171	7.51332	7.29485	8.48716	NM_013876	Rnf11
ASMM9PARTA025821	6.06051	7.49097	6.89612	6.52736	6.20278	5.85531	6.44152	5.72304	NM_001166736	Vmn1r91
ASMM9PARTA043696	3.4354	3.534	5.27037	4.0495	3.07011	3.71012	4.81372	4.90971	NM_181274	Zfp869
ASMM9PARTA027571	4.44185	5.11575	5.32982	4.95975	4.07859	4.50007	4.58902	4.93605	NM_007578	Cacna1a
ASMM9PARTA024120	6.76875	7.06341	6.43482	7.57636	3.58734	4.66799	6.37023	4.29594	NM_001142960	Bcl2l15
ASMM9PARTA043061	14.8556	14.5089	14.2887	14.8864	14.5108	13.9204	14.0035	14.9596	NM_177613	Cdc34
ASMM9PARTA039896	5.58424	4.50155	4.96124	5.59528	4.93682	5.03653	4.83576	4.97073	NM_145545	Gbp6
ASMM9PARTA022327	6.35244	5.36539	5.73531	5.06121	5.7169	5.63281	6.17333	7.52669	NM_001083317	Slc35a4
ASMM9PARTA037863	7.40949	6.54428	7.99018	6.56022	6.9493	6.25789	7.45857	9.23648	NM_030559	Vps16
ASMM9PARTA033462	11.2295	11.6401	11.3306	11.4634	11.7839	11.9224	12.1734	10.5849	NM_021535	Smu1
ASMM9PARTA040365	2.7649	2.83328	3.61809	2.96309	3.64846	3.58623	3.44843	3.67952	NM_146684	Olfr1440
ASMM9PARTA043185	14.7094	14.8445	15.1079	14.4365	15.4928	15.2936	16.2757	16.2875	NM_178203	Hist1h3b
ASMM9PARTA030980	2.39486	3.1619	3.27005	3.3134	3.31458	3.1877	4.98666	3.34174	NM_011321	Sbp
ASMM9PARTA029257	2.53775	2.86353	3.53654	3.0016	4.41284	3.49142	3.45736	4.08403	NM_009368	Tgfb3
ASMM9PARTA032983	14.8539	14.5127	13.4143	13.2139	13.2073	13.5327	13.7084	13.2227	NM_019755	Plp2
ASMM9PARTA028518	13.0939	12.7618	11.7318	11.0726	10.6848	10.9919	10.9626	11.1269	NM_008548	Man1a
ASMM9PARTA033401	4.62474	5.53879	6.8844	4.2271	5.98103	6.03077	3.49696	4.3453	NM_021475	Adamdec1
ASMM9PARTA024927	4.90904	4.06148	6.35408	4.3306	4.29419	4.76488	4.39013	5.46194	NM_001163687	Naaa
ASMM9PARTA043239	2.29376	2.7231	3.58767	2.84805	3.75421	2.74438	3.65813	4.73434	NM_177736	Lrrc61
ASMM9PARTA031617	2.54196	2.57848	3.68629	3.52115	3.88867	4.18485	3.81451	3.65466	NM_013462	Adrb3
ASMM9PARTA028677	6.10213	5.69576	6.46383	5.25557	5.68337	4.88692	6.43996	7.7123	NM_009041	Rdx
ASMM9PARTA043820	6.53789	5.62388	6.06433	5.53938	5.96742	6.65793	6.32901	6.42429	NM_194055	Esrp1
ASMM9PARTA028805	2.58256	2.91665	3.37786	3.21605	3.62249	3.53255	3.68668	3.5816	NM_009134	Scn10a
ASMM9PARTA027085	15.4718	15.0381	15.8286	14.5472	13.1257	12.639	12.3207	14.5184	NM_001201460	H2-Q9
ASMM9PARTA038552	5.93946	5.44129	6.15357	4.14656	5.49446	6.12533	5.56939	6.89272	NM_133895	Slc15a4
ASMM9PARTA032480	8.83226	8.51414	7.72282	6.6769	8.21608	8.84089	8.92942	8.34075	NM_019551	Tdp2
ASMM9PARTA038531	2.68679	3.33147	3.23049	3.1116	3.63678	3.9353	3.79624	3.13848	NM_130867	Kirrel
ASMM9PARTA027481	4.75972	4.68764	4.85328	4.02347	3.79066	4.14684	4.53508	4.85417	NM_007810	Cyp19a1
ASMM9PARTA044355	6.01469	5.13332	6.66179	5.41578	6.62643	5.09553	5.87641	8.44699	NM_198616	Ccdc85b
ASMM9PARTA041647	5.66505	4.77723	5.66311	3.72639	4.42018	3.9899	6.15653	8.37557	NM_172502	Dcaf15
ASMM9PARTA037083	12.8723	13.1478	13.8554	13.3302	12.5139	12.742	12.9551	13.5849	NM_028865	1110005A03Rik
ASMM9PARTA038224	3.09151	4.63344	7.80176	6.65673	5.29033	5.86744	5.12817	4.38433	NM_133246	Ms4a3
ASMM9PARTA035392	3.11101	3.97188	3.42397	4.3539	3.93367	3.27216	4.21859	3.83267	NM_026701	Pbld1
ASMM9PARTA025375	6.17462	4.91827	5.74135	5.0453	7.5806	5.64894	6.78571	9.50321	NM_001164292	Cuedc2
ASMM9PARTA022935	3.35558	4.79742	4.90766	5.12794	4.12002	3.7766	4.46186	4.16838	NM_001104648	Vmn2r56
ASMM9PARTA026690	3.69928	4.77378	3.91207	4.85311	4.36787	4.14215	4.70498	4.42599	NM_001177813	D19Wsu162e
ASMM9PARTA024141	7.11712	7.0783	7.7717	7.29158	8.2527	7.63091	7.79405	9.72189	NM_001135611	3110062M04Rik
ASMM9PARTA043246	3.10129	3.35459	3.28153	3.98222	3.73369	3.45117	4.15531	4.18083	NM_177850	Bpi
ASMM9PARTA038851	13.371	13.2569	13.1406	13.1097	13.9291	13.4496	13.3622	14.1692	NM_138597	Atp5o
ASMM9PARTA021097	2.60469	2.91192	2.76334	3.5991	3.20485	2.52218	3.67216	3.24485	NM_001035242	Trpm3
ASMM9PARTA034677	3.10779	3.73401	3.19537	4.22656	4.80533	3.50567	4.395	4.47793	NM_025748	Adat2
ASMM9PARTA029650	12.0152	12.2209	11.7055	12.0169	12.1651	11.862	12.1078	11.976	NM_009736	Bag1
ASMM9PARTA022891	17.3605	17.1779	17.1651	17.0586	17.0286	17.0309	17.4094	17.3903	NM_001100618	Gm16378
ASMM9PARTA036477	8.99579	9.07285	8.76007	10.0209	9.09714	9.13301	8.46101	6.99282	NM_028614	Ppp2r1b
ASMM9PARTA030630	4.05947	3.42571	3.0141	3.76874	3.11353	3.00645	3.70271	3.71715	NM_011204	Ptpn13
ASMM9PARTA032488	13.1794	13.1909	12.4241	13.0543	12.8373	13.5547	13.2437	12.1319	NM_016783	Pgrmc1
ASMM9PARTA022818	10.4307	10.5081	10.2085	10.4998	10.6445	10.2753	9.60174	10.2935	NM_001099313	Gm11554
ASMM9PARTA026208	6.74148	6.7803	6.61495	6.48793	6.13041	6.70251	6.25341	5.37901	NM_001172097	2700078E11Rik
ASMM9PARTA022113	4.36808	4.41454	4.52465	4.71939	3.37227	4.12898	5.09206	4.26191	NM_001081387	Ctcfl
ASMM9PARTA021337	3.78333	5.50936	3.82214	4.32276	3.7566	3.70743	5.5123	4.18925	NM_001033782	Gm5592
ASMM9PARTA022520	5.18437	4.55751	4.74753	4.88189	4.65808	4.06418	3.78993	4.75448	NM_001081370	Shank2
ASMM9PARTA028884	17.707	17.8319	17.8658	17.8064	17.5868	17.6696	17.6609	17.4206	NM_009098	Rps8
ASMM9PARTA028162	5.67457	7.07481	8.9264	7.67349	7.19703	7.72122	7.10696	5.97683	NM_008328	Ifi203
ASMM9PARTA026069	4.23493	3.45659	3.29427	4.06466	3.13757	3.63215	4.05892	3.52746	NM_001168578	Tceal8
ASMM9PARTA037705	13.4999	13.3507	13.7681	13.2531	10.2947	9.94852	8.89953	10.7316	NM_033042	Tnfrsf25
ASMM9PARTA021705	7.47135	7.1628	6.69011	6.7195	7.66611	6.46302	7.03716	7.46392	NM_001045807	Rbm15
ASMM9PARTA043738	8.06739	8.0984	6.45378	6.98593	6.75659	6.8933	7.06978	6.85746	NM_183000	Accn3
ASMM9PARTA035866	4.92301	6.403	5.84812	6.55457	4.64509	4.62053	5.368	5.16858	NM_027103	1700030J22Rik
ASMM9PARTA032447	9.91256	9.80151	9.17968	8.29552	8.75634	8.8355	8.40784	8.41876	NM_019657	Hsd17b12
ASMM9PARTA023033	7.24186	6.5874	6.48627	6.78108	6.44645	7.20728	6.99363	5.96718	NM_001104556	Med7
ASMM9PARTA040804	7.67696	5.23257	3.29646	5.58681	6.87713	5.54585	3.81036	4.76606	NM_147121	Olfr644
ASMM9PARTA033592	4.59902	4.42235	4.0991	4.15949	4.81725	4.01839	4.92308	5.30087	NM_023132	Renbp
ASMM9PARTA040449	3.90048	4.41584	3.08008	3.90675	3.47875	3.53244	4.53406	3.50953	NM_146963	Olfr45
ASMM9PARTA022178	4.21286	4.15283	3.12562	3.53833	5.65564	3.4145	2.76283	3.38596	NM_001081243	Filip1
ASMM9PARTA022700	5.8176	4.60753	5.05372	4.76733	4.49329	5.68125	5.05184	5.58952	NM_001083628	Greb1l
ASMM9PARTA036023	5.40175	4.04813	4.27546	5.53782	4.27766	4.22429	4.74689	5.34697	NM_027805	Ppp6r2
ASMM9PARTA028702	9.17022	7.95014	8.35286	7.61416	8.63799	9.28262	8.11975	9.10717	NM_009133	Stmn3
ASMM9PARTA035329	10.3843	9.4855	9.17764	9.47973	10.0313	10.0041	11.0936	11.3411	NM_026737	Phf5a
ASMM9PARTA028481	4.9744	3.55692	4.50705	2.95842	3.88892	5.39761	3.65933	5.0119	NM_008843	Pip
ASMM9PARTA033758	13.0879	13.2081	13.011	13.322	13.4255	13.1142	13.8873	13.8205	NM_023178	Dmap1
ASMM9PARTA028354	6.6321	5.28362	5.91609	3.77989	3.13117	3.65792	2.99432	4.36073	NM_008368	Il2rb
ASMM9PARTA036852	5.27021	6.21563	5.87081	5.29902	6.64956	5.64931	6.27976	6.75617	NM_029169	Rbm6
ASMM9PARTA023817	4.11042	4.3526	4.27031	3.60515	3.86573	4.96042	3.70376	2.91113	NM_001143765	Syce1
ASMM9PARTA026332	7.0509	7.03721	6.87408	7.03419	6.71424	7.36709	7.40814	6.46693	NM_001170858	BC068281
ASMM9PARTA034757	11.2864	11.1316	10.3943	10.4088	10.9362	11.5594	12.317	10.5832	NM_025900	Dek
ASMM9PARTA031928	11.4085	11.7218	11.5008	10.6785	10.7374	11.0532	10.8624	10.8261	NM_017477	Copg
ASMM9PARTA041057	4.35334	3.77142	4.43282	3.3837	3.24241	3.27448	3.78551	4.40047	NM_153129	Pacs1
ASMM9PARTA037032	4.88863	5.42114	4.82223	5.46914	4.32735	3.92365	5.10888	3.57679	NM_029254	Spdya
ASMM9PARTA029105	5.41368	4.67455	6.26848	4.6891	5.33734	3.87684	3.99984	6.10333	NM_009302	Swap70
ASMM9PARTA032644	9.78084	9.26072	9.08202	8.80212	8.51322	8.66185	9.08806	9.76522	NM_019437	Rfk
ASMM9PARTA026525	8.33119	7.91153	8.41488	8.63128	9.00054	9.18459	7.93495	8.30739	NM_001177579	Gm10471
ASMM9PARTA036591	9.95782	9.59152	9.24517	10.0437	9.84956	9.77942	8.94023	8.87789	NM_028727	Nol9
ASMM9PARTA030217	12.9181	13.2592	13.8082	13.122	12.5529	12.1031	11.7224	12.5197	NM_010421	Hexa
ASMM9PARTA027894	7.37056	6.45719	6.41274	9.20147	8.64164	7.99087	8.90236	8.67134	NM_008299	Dnajb3
ASMM9PARTA038291	14.2823	14.0921	14.3216	13.8682	13.7882	14.4645	14.5462	13.6651	NM_133242	Rbm39
ASMM9PARTA026093	11.9781	12.3321	12.0219	12.3212	9.94414	11.3295	11.6839	9.56253	NM_001168492	Pdcd4
ASMM9PARTA024109	2.57169	5.33524	3.48618	2.6481	3.82508	2.89272	3.93613	3.10145	NM_001134674	Mup13
ASMM9PARTA034254	13.483	13.8935	13.7062	14.0123	13.6575	13.3509	13.3807	13.1213	NM_025463	1810009A15Rik
ASMM9PARTA038756	9.79847	9.29235	9.18132	7.915	7.91048	8.67105	8.69636	8.99756	NM_133718	Tmem30a
ASMM9PARTA038473	4.44999	3.08083	2.90125	2.92569	3.3605	2.82432	3.91733	5.53558	NM_133755	Tubgcp2
ASMM9PARTA031754	2.59285	4.72322	3.22837	2.62524	3.69973	3.36334	3.88663	2.85818	NM_012045	Pla2g2f
ASMM9PARTA027872	11.1154	9.55427	8.02388	9.76783	8.02597	8.01894	7.28661	7.43808	NM_007918	Eif4ebp1
ASMM9PARTA038761	7.67112	7.33207	8.71686	7.34492	8.19169	6.79821	7.84569	10.6409	NM_133803	Dpp3
ASMM9PARTA038972	11.9301	11.6858	11.7749	12.0319	12.4991	11.8917	11.4493	12.1108	NM_133916	Eif3b
ASMM9PARTA040427	2.72993	3.34715	2.98819	3.21344	3.45535	4.09197	4.63816	3.28096	NM_146539	Olfr373
ASMM9PARTA037924	7.65998	6.92193	7.37111	7.49299	7.69369	6.37055	4.64507	6.14968	NM_053082	Tspan4
ASMM9PARTA039253	4.25771	5.77802	4.47165	5.98348	5.86055	5.24809	5.23986	4.99832	NM_144903	Aldob
ASMM9PARTA044402	11.4128	10.0289	9.4979	10.9092	10.1687	11.3332	10.709	10.2004	NM_201395	Sall4
ASMM9PARTA039045	6.28773	6.45101	6.12938	6.39421	6.04785	6.00108	5.69759	5.88603	NM_134069	Slc17a3
ASMM9PARTA026404	4.69818	4.71262	4.36306	3.78924	5.06952	4.66565	4.81248	4.394	NM_001170866	Ncald
ASMM9PARTA037241	6.20116	6.46902	6.62298	6.97017	5.69327	5.41469	6.02219	6.25138	NM_029458	Hormad2
ASMM9PARTA029851	5.40772	4.47131	2.44515	4.41199	6.32098	3.42763	3.2367	4.15195	NM_010298	Glrb
ASMM9PARTA037272	5.74175	6.55796	6.39912	7.77067	6.44941	5.75647	6.76407	6.12561	NM_029371	Htatsf1
ASMM9PARTA043671	13.4391	13.4892	13.2377	13.6424	13.4759	13.6582	13.5572	12.9682	NM_181854	Zfp828
ASMM9PARTA027330	5.3414	4.69991	3.05253	3.83834	4.36551	3.69645	3.77543	4.30984	NM_007554	Bmp4
ASMM9PARTA034151	2.99293	2.53443	2.99886	2.65521	3.11083	2.99214	3.86295	4.87556	NM_025619	1700019L03Rik
ASMM9PARTA033428	12.1909	12.8537	13.552	13.1601	13.4173	12.9768	13.8075	14.2113	NM_021441	Taf1c
ASMM9PARTA026750	8.93331	8.93983	9.21449	8.99842	8.32575	8.72559	7.53137	8.09225	NM_001177976	Irak1
ASMM9PARTA042927	6.13893	6.3141	6.17826	6.53214	6.15857	6.72466	5.64153	6.05341	NM_177722	6030422M02Rik
ASMM9PARTA043416	3.1951	3.30555	3.22682	3.49083	3.10725	2.99124	3.75648	3.56731	NM_177819	Fam135b
ASMM9PARTA041563	10.1892	10.355	10.9266	11.536	11.4833	11.3659	10.5353	9.8077	NM_170669	Rps15a
ASMM9PARTA037060	4.93621	3.78699	4.96214	4.46581	4.28433	4.25938	3.47614	4.11312	NM_029232	Tmco5b
ASMM9PARTA023910	4.08122	4.07349	4.07973	4.39326	3.90713	4.67066	4.53534	4.56424	NM_001141982	Rbm43
ASMM9PARTA038680	4.59912	3.8018	3.85505	4.0346	3.16058	3.52951	5.44108	5.7044	NM_133753	Errfi1
ASMM9PARTA042588	4.88198	5.56081	4.26636	5.05521	4.05762	4.10361	4.77969	4.52655	NM_177070	Fbxw16
ASMM9PARTA022052	7.24436	7.49826	7.50309	7.85727	7.35346	8.06596	8.21039	7.04921	NM_001081021	Zfp780b
ASMM9PARTA032846	14.9038	14.6422	15.0747	14.6144	13.9474	14.2511	14.6577	14.7971	NM_019925	Gpr132
ASMM9PARTA039908	8.44341	8.91349	8.5035	8.48229	8.68579	8.44128	7.94619	8.19834	NM_145996	Arid5a
ASMM9PARTA042383	4.19489	4.31177	3.9723	4.9196	3.84542	3.76	4.53167	4.47907	NM_174877	Zar1
ASMM9PARTA025516	4.17976	4.43324	3.97026	4.48669	3.8793	4.04325	4.44956	4.48944	NM_001164743	Slc17a3
ASMM9PARTA038120	6.08437	4.51673	5.16277	5.11926	4.41794	6.30805	7.97198	7.2779	NM_033523	Spred2
ASMM9PARTA036098	8.15839	8.41672	9.28283	7.82615	8.62017	8.46334	8.48576	9.78791	NM_027855	0610007C21Rik
ASMM9PARTA024250	4.58021	4.80048	5.24907	4.15671	3.49868	4.72644	5.45668	5.26431	NM_001145821	Ggta1
ASMM9PARTA025695	3.2216	3.3662	4.23731	2.98339	2.84761	4.08545	3.43146	2.84864	NM_001168293	R3hdm2
ASMM9PARTA043658	4.73827	4.43864	5.58617	5.09397	4.42747	4.1595	4.83602	4.89194	NM_178773	Ano4
ASMM9PARTA037451	11.4561	12.183	10.2327	11.641	12.1003	12.168	12.6715	11.0447	NM_029482	4930579G24Rik
ASMM9PARTA035074	4.51902	4.11637	4.16627	4.23437	3.25801	3.49599	3.7767	3.87452	NM_026604	Fam135a
ASMM9PARTA044467	4.62446	4.5021	5.1235	5.23522	4.40075	3.43004	4.63813	4.71849	NM_199027	Zfp335
ASMM9PARTA029666	5.6607	4.30688	4.17143	4.13452	4.08573	5.32605	6.03082	5.24152	NM_010066	Dnmt1
ASMM9PARTA038848	3.30946	3.23049	3.90142	4.92898	3.90304	3.20447	3.51614	3.20452	NM_138312	Fam172a
ASMM9PARTA038692	12.0208	11.4935	11.1333	10.8816	9.33075	9.59211	9.5178	10.1981	NM_134068	Dusp22
ASMM9PARTA031083	6.70836	6.00958	6.10434	5.99762	7.44241	7.69653	7.74942	7.2307	NM_011285	Rpgr
ASMM9PARTA023453	10.6343	10.1549	10.6058	10.023	10.7892	10.8672	10.3473	10.6713	NM_001111066	Fkbp8
ASMM9PARTA023565	5.05338	4.41227	5.46261	5.96743	4.92551	4.36341	4.04449	4.47444	NM_001114529	Gm4906
ASMM9PARTA034362	4.95602	3.7579	3.29423	3.37034	3.31507	3.24801	3.63411	3.80206	NM_025660	Ribc1
ASMM9PARTA038414	10.0235	9.59	9.56026	9.05251	9.60162	9.57303	9.82055	9.38923	NM_053183	Ddx50
ASMM9PARTA033083	9.80341	9.96002	8.72522	10.0563	9.15366	9.54871	9.54782	8.36403	NM_019758	Mtch2
ASMM9PARTA038092	9.18738	6.7069	6.67308	5.50263	5.53526	3.98831	6.205	10.0958	NM_053014	Agpat3
ASMM9PARTA034272	5.14671	5.36639	5.38565	5.28377	6.12077	5.25927	5.64556	6.0491	NM_025332	Gtpbp8
ASMM9PARTA035429	12.908	12.7944	13.4861	12.8327	11.9929	11.715	11.9538	13.1187	NM_026638	Cdipt
ASMM9PARTA033503	10.9616	10.7548	11.6996	10.8665	11.9279	11.9438	11.5686	12.1438	NM_021540	Rnf130
ASMM9PARTA019673	10.8904	10.8875	9.82146	10.2275	9.55575	9.99003	10.4421	9.86282	NM_001008238	Bnip2
ASMM9PARTA037134	5.38211	4.33131	3.95732	3.82046	4.27711	5.27705	4.38538	5.39931	NM_029294	Prps1l1
ASMM9PARTA033241	11.309	12.5791	13.4312	11.7943	9.37965	10.2167	8.87779	7.56508	NM_021281	Ctss
ASMM9PARTA034575	7.89199	8.18779	7.62492	7.53984	7.67861	8.04809	7.87535	7.41678	NM_025530	Cutc
ASMM9PARTA026765	8.1183	7.66186	8.35857	7.3312	6.2313	7.49192	7.0735	8.22133	NM_001197321	Foxp1
ASMM9PARTA038112	8.44613	8.60713	8.81382	7.99122	7.70309	8.78031	8.16196	7.14839	NM_057172	Fubp1
ASMM9PARTA027696	9.33379	9.55887	13.1534	12.0165	10.823	10.067	8.22568	9.16257	NM_008052	Dtx1
ASMM9PARTA033031	10.085	10.3911	11.0948	9.68919	10.204	9.00401	10.1457	12.0384	NM_020003	0610031J06Rik
ASMM9PARTA042769	9.645	10.1767	10.4333	10.5986	10.3151	9.7635	10.1566	9.49253	NM_177185	Ubn2
ASMM9PARTA040049	2.93626	3.97939	4.94709	4.19253	3.51266	3.4718	3.89568	3.96854	NM_146016	Eml6
ASMM9PARTA023315	3.77529	3.07841	2.44278	3.0262	4.26668	3.29337	3.53623	4.07709	NM_001113346	Gatad2a
ASMM9PARTA041026	11.6812	11.7966	11.4778	11.9751	11.9563	12.1258	12.3799	11.2388	NM_153055	Sec63
ASMM9PARTA025114	3.12592	4.09989	3.21061	3.84047	4.89803	3.38303	4.03342	4.47369	NM_001162902	Tmem217
ASMM9PARTA029468	3.40836	4.38771	3.47812	4.44058	3.86257	3.07482	4.45365	4.28887	NM_009560	Zfp60
ASMM9PARTA034204	14.7989	14.8186	14.7777	14.9818	14.9431	14.7236	15.0313	15.2495	NM_025338	Aurkaip1
ASMM9PARTA034023	15.942	16.1096	16.1279	15.7342	15.2066	15.938	15.5775	14.8206	NM_023735	Actr3
ASMM9PARTA039652	6.3735	4.99716	6.89763	5.08293	5.84705	4.72474	5.89403	9.00312	NM_145537	Edem2
ASMM9PARTA029341	4.621	3.97584	3.32512	4.78736	3.59533	3.8778	4.16186	3.73416	NM_009887	Cer1
ASMM9PARTA044543	4.12921	4.9222	5.32675	4.94814	5.46619	4.17879	4.4304	4.5749	NM_201618	Gnas
ASMM9PARTA032860	5.18767	5.90649	9.56719	8.44406	5.91106	6.16469	6.43393	5.89351	NM_019467	Aif1
ASMM9PARTA026885	4.35023	5.44711	8.16045	6.15996	3.38265	3.94161	3.97352	4.33738	NM_001190321	Clec4n
ASMM9PARTA040420	3.52473	3.99374	3.54604	4.00591	3.43392	3.12817	4.15352	4.05755	NM_146368	Olfr361
ASMM9PARTA043356	6.23427	6.10088	6.47328	6.21559	5.83227	6.41678	7.6259	6.67204	NM_178078	Cnot1
ASMM9PARTA034324	8.51042	8.92617	9.75238	9.44415	9.54739	8.98312	8.76658	8.86231	NM_025633	Metap1d
ASMM9PARTA025770	3.71718	3.89683	3.7203	4.34077	3.54946	3.75732	4.19749	3.82199	NM_001164662	Cyfip1
ASMM9PARTA024388	6.94952	6.23308	5.19903	5.40318	4.16227	5.09464	4.44025	4.71387	NM_001146001	Pdzk1
ASMM9PARTA042254	4.24722	3.76919	4.34238	3.40459	2.60762	3.81114	6.2031	5.36803	NM_175251	Arid2
ASMM9PARTA030912	4.03413	4.93446	5.25741	4.8595	4.60554	4.86972	4.36487	4.33714	NM_011395	Slc22a3
ASMM9PARTA022776	5.25498	5.16255	3.70353	5.10712	5.31449	4.83	5.15979	4.58286	NM_001085383	Anxa9
ASMM9PARTA033155	5.89546	4.33083	5.78517	5.24374	4.92274	5.37526	7.10419	7.81241	NM_020273	Gmeb1
ASMM9PARTA044275	5.86448	5.30512	6.56173	5.10947	5.79062	5.92346	6.42171	6.85588	NM_198017	Fam175b
ASMM9PARTA038173	6.82673	6.03256	6.02068	5.69714	2.87105	3.11011	3.43873	3.60962	NM_054055	Slc13a3
ASMM9PARTA044176	4.40958	5.71582	5.27645	5.23895	4.5598	4.76943	5.12543	4.76445	NM_198000	1700001O22Rik
ASMM9PARTA031136	5.45449	5.87386	6.02261	5.78569	4.42348	5.09578	4.93762	5.56636	NM_011704	Vnn1
ASMM9PARTA031792	3.63737	3.59252	4.09936	4.24226	3.2279	3.38951	3.80724	3.62038	NM_013476	Ar
ASMM9PARTA044376	3.62848	3.6786	4.06633	3.6355	3.25631	3.52087	3.76588	3.92691	NM_207225	Hdac4
ASMM9PARTA025757	4.27196	3.45171	2.16056	3.60342	5.95412	3.47755	2.95882	3.44854	NM_001166728	Vmn1r1
ASMM9PARTA035664	9.41905	10.2411	9.56306	9.98942	10.4089	10.0566	9.25757	8.18532	NM_027275	Ptcd3
ASMM9PARTA033386	8.97732	8.4499	7.2579	8.50605	8.27181	8.15749	8.48125	7.1271	NM_021330	Acp1
ASMM9PARTA021977	11.38	10.4678	11.4249	10.2871	9.87164	9.57732	10.7752	11.6513	NM_001077698	Fmnl1
ASMM9PARTA029222	12.4901	12.2351	11.8308	12.3837	11.706	11.6649	12.2659	12.2054	NM_009679	Ap2m1
ASMM9PARTA033554	6.61988	5.5456	6.00848	5.02622	6.5796	7.0169	6.24011	7.11674	NM_023645	Kdelc1
ASMM9PARTA021493	3.10678	3.32902	3.97517	4.28765	3.99955	3.84207	3.80046	3.48098	NM_001039934	Mtap2
ASMM9PARTA025842	6.77775	7.39436	8.09687	8.20971	7.06222	7.70045	8.21249	7.34715	NM_001165892	Prr3
ASMM9PARTA029241	5.29015	4.58076	5.16545	3.55488	4.90403	6.1011	5.02155	6.17981	NM_009209	Slc6a2
ASMM9PARTA025871	5.98008	3.98154	3.62081	3.1613	3.55959	3.87892	3.59442	5.04674	NM_001164684	Tmem29
ASMM9PARTA032905	12.7835	12.65	12.2125	11.9167	12.5237	12.3878	12.3703	12.5825	NM_019780	Vps29
ASMM9PARTA044939	13.5789	13.5177	12.867	13.4892	13.0124	13.5392	14.0919	12.9027	NM_207669	Gabpb1
ASMM9PARTA036537	5.93759	5.74878	6.37999	4.9557	4.97277	5.64756	6.599	6.78537	NM_028248	Tmem87b
ASMM9PARTA042041	2.33469	2.84683	4.0337	2.97888	5.50008	3.63745	3.54642	5.54622	NM_175155	Sash1
ASMM9PARTA039887	2.46276	2.7022	3.65565	2.753	3.93499	4.32749	3.76342	3.98113	NM_146298	Olfr746
ASMM9PARTA030764	6.62998	6.39022	7.84846	5.70341	6.59227	6.23601	6.29869	7.31646	NM_011203	Ptpn12
ASMM9PARTA042087	5.1475	3.25392	2.93388	3.40533	3.104	3.2797	3.08471	3.25075	NM_172887	Fry
ASMM9PARTA021428	2.05689	3.24803	2.82285	3.39995	3.02209	3.2739	6.54531	3.40951	NM_001039551	Cnnm3
ASMM9PARTA027735	6.74541	6.50635	7.44586	6.03339	5.89919	6.83393	5.71676	7.00352	NM_007919	Cela2a
ASMM9PARTA023736	5.06301	3.81775	3.3869	3.63348	3.63745	4.12877	4.94499	5.35697	NM_001130191	Sgce
ASMM9PARTA023905	4.04076	3.94288	3.21747	2.80535	3.57596	3.60342	3.69832	4.15124	NM_001134697	Ctxn3
ASMM9PARTA020589	6.98645	6.71347	6.41104	6.15528	6.41095	7.15398	7.02838	6.95109	NM_001025617	Cant1
ASMM9PARTA026240	5.16108	3.94852	2.98845	3.58377	3.33233	3.56126	3.46911	3.4598	NM_001171640	1700007I08Rik
ASMM9PARTA038876	4.6184	3.27068	4.80924	3.39907	2.8272	3.76388	4.66254	5.53564	NM_134189	Galnt10
ASMM9PARTA026401	3.76682	4.60155	4.79476	5.49574	4.32835	4.48231	4.52734	3.88652	NM_001170332	Clec4a2
ASMM9PARTA025070	8.38313	8.64766	9.43185	7.85453	8.53954	7.88282	8.29585	10.5681	NM_001163816	Vav1
ASMM9PARTA044483	6.18155	5.41581	5.26965	4.74424	4.16559	5.11392	4.34494	5.36932	NM_207238	Fbxo27
ASMM9PARTA036862	5.15977	4.90193	4.64417	4.6051	4.7849	3.96866	3.59622	4.43293	NM_028713	Rftn2
ASMM9PARTA027259	2.17098	3.04122	2.32185	3.19315	5.57276	3.0671	3.10172	3.03805	NM_007562	Bnc1
ASMM9PARTA034311	12.885	12.9033	12.2645	13.3326	13.1892	12.915	12.9689	13.164	NM_025410	Lage3
ASMM9PARTA036633	10.5288	8.9335	7.95766	10.1251	8.07913	7.5539	4.56439	5.01179	NM_028994	Pck2
ASMM9PARTA040285	3.83616	4.45174	3.85242	4.8901	4.13757	3.94525	4.71527	4.72671	NM_146570	Olfr1006
ASMM9PARTA033525	2.8803	3.48004	4.54337	3.71695	3.00824	3.00673	3.5709	3.67308	NM_021356	Gab1
ASMM9PARTA039607	2.6259	3.91691	5.25273	6.14461	5.57413	2.96863	3.62212	3.57653	NM_145210	Oas1e
ASMM9PARTA022557	13.9815	14.0117	14.2009	14.8877	14.3268	14.6717	15.7262	14.4492	NM_001081415	Samd1
ASMM9PARTA036419	11.5609	12.0441	12.0865	12.6682	12.0686	11.9401	12.5921	11.6962	NM_027901	Gtf3c2
ASMM9PARTA022524	3.11492	3.50334	4.47685	3.46556	3.03927	4.01772	4.79459	4.25007	NM_001081436	Ino80d
CUST_229_PI426409190	4.07444	5.38881	3.34629	3.31304	3.21765	3.14104	4.00264	3.07418	NM_177913	A430089I19Rik
ASMM9PARTA043179	3.68762	4.50406	3.67699	4.71414	3.47243	3.08343	4.24389	3.32631	NM_177838	Fam163a
ASMM9PARTA041975	3.54501	3.64961	3.46593	3.74604	3.30688	3.48103	3.87462	3.56031	NM_172830	Slc4a9
ASMM9PARTA024827	4.71251	4.98319	4.94935	4.82784	3.50835	3.76769	4.7806	4.77716	NM_001162942	Mapre2
ASMM9PARTA023616	10.5184	10.5808	10.2039	9.96574	10.426	10.5548	11.0091	10.2454	NM_001113374	Mocs2
ASMM9PARTA044163	4.01536	6.98369	3.76334	3.17583	4.75737	4.79073	4.36601	2.5984	NM_183147	Sprn
ASMM9PARTA027415	4.00614	3.12715	3.9865	3.10504	2.74183	3.24366	3.47236	4.09686	NM_007880	Arid3a
ASMM9PARTA043714	5.58557	4.86932	6.44003	4.79416	4.67762	4.37687	6.08348	7.62956	NM_178707	Zfp592
ASMM9PARTA037199	5.83641	6.78671	7.95226	7.8785	7.24891	6.80867	5.13612	6.16333	NM_029182	Rasd2
ASMM9PARTA042331	6.42988	6.50784	7.33844	7.0016	8.36973	8.05888	9.68339	9.18102	NM_175344	Ano6
ASMM9PARTA044241	11.199	10.6521	8.8154	10.1225	11.73	11.1969	12.2096	11.9464	NM_198299	E130303B06Rik
ASMM9PARTA028423	7.33286	6.97735	8.27314	6.7408	6.1482	6.12477	6.87136	8.22671	NM_008385	Inpp5b
ASMM9PARTA019757	5.37442	4.53424	4.80489	4.45512	4.64048	4.97684	3.78353	4.83143	NM_001001187	Zfp738
ASMM9PARTA035496	8.49683	8.51623	7.71872	7.48385	7.74939	7.40359	7.78674	8.22745	NM_026787	1110012L19Rik
ASMM9PARTA024201	5.00972	3.53521	5.39354	3.66213	2.9799	3.55682	4.85648	6.1867	NM_001146176	Max
ASMM9PARTA019657	2.89713	6.55379	4.06037	3.16602	4.10076	2.65938	3.90193	2.6364	NM_001001979	Megf10
ASMM9PARTA021161	2.94581	6.82299	4.55754	2.75408	4.15553	3.11742	4.53544	3.66332	NM_001034866	Pnldc1
ASMM9PARTA033223	7.15321	8.5441	7.37218	7.25705	7.44557	7.57536	8.81875	7.8418	NM_022015	Taf8
ASMM9PARTA026115	4.57512	3.66504	3.53939	3.27043	5.37193	3.67911	3.27577	5.3768	NM_001177356	Gm3852
ASMM9PARTA019635	5.03952	4.49638	6.37386	4.42955	4.16669	3.89258	4.81872	6.6781	NM_001004185	Whamm
ASMM9PARTA032279	14.0631	14.01	13.4129	13.9994	13.4243	14.2073	13.9205	13.4383	NM_016897	Timm23
ASMM9PARTA029102	2.41016	2.90235	4.21414	2.9745	3.54109	3.45763	3.43595	3.78096	NM_009260	Spnb2
ASMM9PARTA037674	7.64015	8.16057	7.3646	7.84658	8.49276	7.69804	8.53956	7.60613	NM_029818	2700049A03Rik
ASMM9PARTA022946	7.04468	5.95605	6.48987	5.24345	6.07488	6.27061	6.10968	7.56816	NM_001093749	Mpzl3
ASMM9PARTA028156	11.6032	11.5239	10.8379	11.0765	12.4085	12.3278	11.9832	12.2233	NM_008698	Nipsnap1
ASMM9PARTA023045	7.34417	7.65432	7.92265	7.1367	8.6312	7.98816	8.414	8.51811	NM_001110350	Sin3a
ASMM9PARTA038674	13.183	11.9691	11.0729	11.4061	10.785	10.6525	8.39057	9.27838	NM_133662	Ier3
ASMM9PARTA030524	12.9721	12.6024	13.0937	11.9263	12.5191	11.7083	12.2118	14.0102	NM_011149	Ppib
ASMM9PARTA022793	6.74945	7.01615	5.71916	5.75769	6.51091	6.94685	6.43367	7.09042	NM_001101630	Gm3238
ASMM9PARTA032110	7.01612	6.5106	5.5138	6.56461	7.92577	8.22113	7.57482	7.18675	NM_016905	Galk1
ASMM9PARTA022171	5.51692	5.67085	6.49225	4.65483	5.77506	5.97031	6.55988	7.0108	NM_001081133	Kif16b
ASMM9PARTA038260	5.36265	5.2086	4.76654	3.50604	4.11094	5.39136	4.29958	5.21358	NM_133690	Atp1b4
ASMM9PARTA031321	7.68768	7.68608	6.38772	6.63559	6.38789	7.66096	7.77152	7.55631	NM_011773	Slc30a3
ASMM9PARTA042021	6.71869	6.22328	6.8402	5.71856	6.12342	6.31409	6.42048	6.93243	NM_172988	Fbxl4
ASMM9PARTA036479	2.84108	3.63868	3.23169	3.20656	3.6556	3.76202	3.85689	3.32705	NM_028627	Psd
ASMM9PARTA025826	5.21987	5.54226	5.93517	5.51391	5.29584	5.85705	5.46724	4.79856	NM_001167750	Ccdc132
ASMM9PARTA034197	15.2543	15.0663	15.4234	14.9814	14.239	14.6252	13.1494	12.9712	NM_024253	Nkg7
ASMM9PARTA041596	4.76739	3.83808	4.43923	3.65727	3.16084	3.10293	4.673	6.36486	NM_173432	Pskh1
ASMM9PARTA026886	2.72004	3.27994	2.90017	3.53007	3.36377	2.83071	3.72215	3.2765	NM_001190376	Camta2
ASMM9PARTA030111	10.7227	10.5824	10.4623	9.60695	8.95946	8.71769	8.44993	9.06828	NM_010493	Icam1
ASMM9PARTA036888	4.46304	3.88773	4.89116	3.94032	4.08326	3.44757	3.30723	4.96933	NM_029497	Urb1
ASMM9PARTA021353	3.88984	5.41896	4.00896	5.5933	5.35338	3.82053	4.9511	5.07253	NM_001039347	Kcnd3
ASMM9PARTA031155	7.77028	8.49805	7.59141	8.20402	7.37541	7.10558	7.58567	7.36958	NM_011944	Map2k7
ASMM9PARTA035881	2.77813	3.61814	2.7976	3.93618	4.50262	2.53108	3.64982	3.66649	NM_027551	Klhl30
ASMM9PARTA031008	6.16054	5.82192	4.31701	3.81472	5.57181	3.69926	2.7569	3.8725	NM_011171	Procr
ASMM9PARTA027891	3.03545	3.75482	3.00529	3.52382	4.15527	3.002	3.70754	3.71783	NM_008241	Foxg1
ASMM9PARTA041173	3.28334	3.31386	3.2856	3.57815	3.21419	3.41915	3.80554	3.53413	NM_153403	Eif2c1
ASMM9PARTA025465	3.13251	3.88897	3.13605	3.25053	2.99772	2.6102	3.74224	3.25885	NM_001164284	C87414
ASMM9PARTA028651	4.51484	5.03016	4.49131	5.38464	4.31791	4.61327	4.94906	4.96079	NM_008760	Ogn
ASMM9PARTA041619	4.38708	4.37738	5.30507	5.26937	3.9488	4.92202	4.34553	3.75441	NM_172647	F11r
ASMM9PARTA039326	4.44069	4.98251	4.38587	4.92144	4.19418	4.27688	4.86951	5.19731	NM_145217	Diras1
ASMM9PARTA020745	3.45035	4.17197	4.20131	2.94891	2.84223	3.12348	3.46717	3.33392	NM_001029837	Pik3cd
ASMM9PARTA025436	6.99885	7.33144	7.03877	7.2304	7.39337	7.13909	7.67265	7.70985	NM_001164228	Nrf1
ASMM9PARTA029998	3.52207	3.63502	3.18256	3.69696	3.15194	2.95501	3.77164	3.37465	NM_010367	Magi1
ASMM9PARTA026680	7.91901	8.31925	8.88093	8.42297	9.57274	8.79234	9.41007	10.5057	NM_001177606	0610010K14Rik
ASMM9PARTA037509	6.60702	5.97989	7.13254	7.50206	6.67651	7.21839	8.37269	7.42089	NM_030147	Brd8
ASMM9PARTA020194	3.33487	3.26014	4.32421	3.81523	3.84077	3.77051	3.25018	3.62797	NM_001011774	Olfr1028
ASMM9PARTA034397	8.05607	6.80855	7.03077	6.81457	7.68177	7.6073	7.67139	8.9756	NM_025553	Mrpl11
ASMM9PARTA022047	8.50926	7.08984	7.94151	6.33982	6.67715	7.24047	7.46418	8.61149	NM_001078167	Srsf1
ASMM9PARTA027743	12.3768	11.1211	10.7097	9.94998	10.1074	10.081	10.8915	12.5372	NM_008019	Fkbp1a
ASMM9PARTA037839	7.42302	7.0342	6.20109	6.32104	7.16796	7.80061	7.58953	8.03205	NM_031184	Glis2
ASMM9PARTA040180	3.08959	6.32021	4.08615	5.0166	6.40981	3.13638	3.93852	3.18717	NM_146436	Olfr998
ASMM9PARTA039823	3.10224	7.0667	4.51185	2.65491	4.31929	3.17072	4.11844	3.49368	NM_145509	5430435G22Rik
ASMM9PARTA028813	12.8598	13.6274	13.6056	13.0648	10.5103	10.5966	8.04901	7.46186	NM_009251	Serpina3g
ASMM9PARTA020631	3.78262	3.69608	3.64413	3.24845	5.36835	3.98668	3.30104	4.32731	NM_001025612	Snx22
ASMM9PARTA027246	5.35104	4.57359	5.27225	3.9628	4.12551	5.88955	5.44029	6.03364	NM_001199996	4933402E13Rik
ASMM9PARTA038435	2.61461	3.19853	3.71372	2.82355	3.75985	3.51364	3.62352	3.96812	NM_133256	Gsx2
ASMM9PARTA043296	4.30727	3.69254	4.49136	3.477	5.04354	5.04597	3.83512	5.41163	NM_178594	Vtcn1
ASMM9PARTA029334	9.35303	8.41613	8.36471	9.61318	9.11919	8.89509	8.36186	8.53536	NM_009727	Atp8a1
ASMM9PARTA025630	2.36145	2.76208	3.47679	2.90106	4.02259	3.73506	3.48961	3.57902	NM_001164212	Rerg
ASMM9PARTA036810	4.1209	5.06968	4.31384	4.03399	5.2912	5.27358	4.39868	4.5462	NM_029141	4930511M11Rik
ASMM9PARTA024171	2.57567	3.28482	3.58243	3.72798	5.26225	4.2668	5.80195	5.71472	NM_001146153	Homer3
ASMM9PARTA024285	7.121	7.20906	7.63731	7.94259	8.69825	8.9628	8.79359	8.58236	NM_001146224	Dpy30
ASMM9PARTA034929	6.55287	5.54839	5.13814	5.60271	4.46268	5.00302	5.02905	4.73237	NM_026635	Fam96a
ASMM9PARTA032994	2.37531	2.67344	3.32292	2.80648	3.50943	3.27092	3.54466	3.77542	NM_019926	Mtm1
ASMM9PARTA034625	10.9675	10.8209	10.6696	9.87576	10.8192	11.1455	10.7368	10.349	NM_025985	Ube2g1
ASMM9PARTA043675	12.0745	12.2306	12.2589	11.8783	11.7973	11.9854	11.8818	11.9507	NM_178376	Rraga
ASMM9PARTA021326	7.8529	5.32384	7.37397	8.08331	5.14259	5.63269	3.39824	3.96025	NM_001038845	P2rx7
ASMM9PARTA022505	8.45635	8.29636	8.18291	7.94582	8.30393	7.20413	7.72395	8.89259	NM_001081959	Klc1
ASMM9PARTA035059	8.44326	8.81234	9.12107	9.13335	9.19925	9.54945	9.78847	9.05919	NM_026298	Ift172
ASMM9PARTA033234	5.19042	5.53104	5.34158	4.61597	3.99014	5.58421	5.75785	4.99453	NM_020282	Nqo2
ASMM9PARTA038682	12.3854	12.8504	12.3527	12.8545	12.2799	12.4675	12.3942	11.1958	NM_133795	Ttc1
ASMM9PARTA023500	2.62976	5.77035	3.09629	2.58915	3.65546	2.70731	3.93707	2.46601	NM_001122661	Speer4e
ASMM9PARTA041488	5.73897	5.43017	5.51149	5.51007	4.09146	5.06229	5.23627	5.26739	NM_153598	Ugt2b34
ASMM9PARTA031967	6.80563	6.87959	6.59129	6.04465	7.46617	6.40523	6.56858	7.6987	NM_016755	Atp5j
ASMM9PARTA041369	3.00381	4.2125	4.85287	4.54113	3.56368	3.11782	4.02157	4.09449	NM_172509	Kctd7
ASMM9PARTA030629	3.20678	3.79013	3.35226	3.60114	13.3838	12.3696	11.9405	12.3415	NM_011195	Ptcra
ASMM9PARTA041783	4.5907	4.69781	4.80197	5.07617	5.12606	4.14098	4.24684	5.40635	NM_173347	Prune
ASMM9PARTA035300	9.15531	10.0315	9.04285	10.1284	10.4039	9.90489	9.7487	8.92847	NM_026812	Hddc3
ASMM9PARTA042140	2.71537	3.41955	2.78395	3.24663	3.1445	2.46059	3.70768	3.36755	NM_174848	Crybg3
ASMM9PARTA044329	12.3921	12.3887	11.9243	12.3558	11.8187	11.9109	12.7525	12.4833	NM_201357	Tssc1
ASMM9PARTA022035	2.89116	3.3055	2.89927	3.50662	3.18888	2.74003	3.77039	3.44727	NM_001081140	Kcna10
ASMM9PARTA028492	7.16001	6.74134	6.98898	5.66449	6.92222	5.45833	4.66398	6.82361	NM_009037	Rcn1
ASMM9PARTA044067	7.94666	7.73451	7.0129	8.08492	7.5642	7.71246	8.28946	7.96036	NM_197945	Prosapip1
ASMM9PARTA020292	5.58142	5.29383	3.71607	5.5188	5.22993	4.27028	4.4897	4.98045	NM_001011749	Olfr704
ASMM9PARTA025061	6.72967	6.87793	6.71481	6.74329	6.40313	6.72507	7.68534	7.10403	NM_001163457	Mttp
ASMM9PARTA035387	9.78864	9.44204	9.91341	9.4795	9.61039	9.53132	9.39511	10.2593	NM_026591	Mrpl24
ASMM9PARTA029723	4.82853	3.92999	2.45924	3.47712	5.05917	4.75136	6.95744	6.02379	NM_009773	Bub1b
ASMM9PARTA038078	12.5619	12.7429	12.2415	12.666	12.9147	12.8509	12.8829	13.0916	NM_133678	Sac3d1
ASMM9PARTA026236	3.329	3.78355	3.3123	3.75923	3.28892	3.03879	4.39049	4.11398	NM_001170959	Pde6c
ASMM9PARTA035306	3.69498	4.29095	3.68437	4.06668	3.61993	3.33708	4.35087	4.48095	NM_026419	Cela3b
ASMM9PARTA034882	7.80689	8.48743	8.99488	8.32989	6.55595	7.15506	7.48257	6.54523	NM_026184	Ero1lb
ASMM9PARTA037724	7.62595	7.57792	7.03993	6.90367	7.62187	7.25758	7.21207	7.01635	NM_030197	2700078E11Rik
ASMM9PARTA024752	4.7685	5.10575	4.75105	5.48721	4.12128	5.05407	4.69889	2.80667	NM_001162910	Gm3604
ASMM9PARTA026175	3.87593	3.38179	3.37878	2.82163	2.88397	3.17507	3.61119	4.22986	NM_001171000	Ahcyl2
ASMM9PARTA033797	8.87685	8.96304	8.91473	9.0325	8.70198	8.62907	9.2701	8.17833	NM_023328	Agtpbp1
ASMM9PARTA040070	7.86391	7.59934	8.59703	7.73015	8.16151	7.48165	7.31289	8.51609	NM_146211	Glt25d1
ASMM9PARTA041552	4.13505	4.2883	4.04711	5.75486	3.83172	3.35757	4.59176	4.17712	NM_172628	Sh3tc2
ASMM9PARTA037556	5.37093	5.11238	6.33748	5.44015	4.01497	5.59821	5.53179	5.98408	NM_031186	Ndst3
ASMM9PARTA031643	12.3479	12.6628	11.405	11.6424	12.0209	12.3804	12.4454	10.896	NM_011965	Psma1
ASMM9PARTA030017	4.85991	4.69478	5.82865	4.18779	5.14354	4.08855	4.9166	5.84476	NM_010227	Flna
ASMM9PARTA027268	3.38785	3.64394	6.98182	4.89842	6.53116	7.9232	3.60371	3.71108	NM_007675	Ceacam10
ASMM9PARTA036441	11.04	11.0344	10.0936	10.807	11.6097	11.5102	10.8628	9.40372	NM_028315	Dis3
ASMM9PARTA025938	5.32011	5.57456	6.34166	5.83067	5.13018	5.10314	5.11163	5.34741	NM_001172070	Senp8
ASMM9PARTA025036	3.36698	4.1447	4.42106	3.87153	6.72436	4.75908	4.61276	5.57362	NM_001164076	Tgif1
ASMM9PARTA040013	5.08652	4.80418	6.44838	5.22146	3.76436	3.98576	3.4598	4.108	NM_145838	St8sia6
ASMM9PARTA041515	6.79806	6.27332	8.06972	6.13209	6.61896	6.76534	7.45702	8.08975	NM_172663	Epc2
ASMM9PARTA026197	4.82303	3.81268	3.80099	3.41362	3.80062	3.93251	3.50949	4.59871	NM_001168591	Lonp2
ASMM9PARTA038974	7.91351	7.12978	7.63566	6.11334	8.16113	8.19055	8.65447	8.82091	NM_133948	Psip1
ASMM9PARTA037950	4.79851	4.1274	5.05635	3.86055	4.89933	5.17867	4.03625	5.33501	NM_033576	Pcdhgb4
ASMM9PARTA026041	5.66255	4.67533	5.87369	4.58955	4.66495	5.88984	4.3979	6.35555	NM_001170867	Ncald
ASMM9PARTA027007	3.70725	3.13183	4.63488	3.27203	3.34241	3.59678	3.22394	4.03402	NM_001199137	Macf1
CUST_276_PI426409190	9.23873	8.17924	7.63642	8.13094	6.58851	7.89585	7.53758	6.78658	NM_001163415	Ppp2r3d
ASMM9PARTA021871	5.69866	5.28852	6.08043	5.03505	5.03634	6.2272	6.5139	6.51289	NM_001044386	Zfx
ASMM9PARTA025943	6.27642	5.75311	5.66286	4.60195	5.3656	5.84495	7.48198	6.03017	NM_001166372	2012-03-01
ASMM9PARTA029198	7.01198	5.28943	6.01647	5.30507	6.75944	7.52661	5.87954	6.82265	NM_009160	Sftpd
ASMM9PARTA020876	2.55269	3.03026	3.77851	2.69899	3.92021	4.11225	3.82816	4.29182	NM_001033227	Slc5a10
ASMM9PARTA026730	11.4206	9.9699	10.4531	10.0499	11.1031	12.0985	10.3309	11.1641	NM_001191025	Dync1i1
ASMM9PARTA023898	6.16434	5.73942	4.16219	4.2974	5.48809	5.66765	4.75902	5.63377	NM_001128625	Gm364
ASMM9PARTA020357	2.40756	2.63731	3.28819	2.76855	3.51176	3.51474	3.5787	3.70846	NM_001033267	Qrich2
ASMM9PARTA025367	9.48035	9.17169	9.2447	8.92437	9.43361	9.66611	9.05262	9.26783	NM_001164046	Gm13306
ASMM9PARTA041677	3.96379	3.825	3.27811	2.81742	3.57777	3.96224	3.90383	4.08961	NM_172420	Ppp1r1c
ASMM9PARTA031063	12.0902	12.2112	15.9013	14.9274	12.9888	13.4419	11.6545	12.0654	NM_011662	Tyrobp
ASMM9PARTA033329	4.57904	3.67879	2.60143	3.27365	4.04262	4.06727	5.24425	4.56997	NM_021891	Fignl1
ASMM9PARTA031689	9.45308	9.64819	8.03175	8.788	8.72612	8.9304	8.94662	7.59087	NM_013528	Gfpt1
ASMM9PARTA031951	7.78896	7.22118	6.41153	6.68789	4.84383	7.78748	7.86059	6.5785	NM_013855	Abca3
ASMM9PARTA023982	2.73103	5.84094	4.54404	2.58303	3.69094	3.36403	3.98218	3.51227	NM_001145834	Ralgds
ASMM9PARTA041221	6.52921	6.29594	5.4028	6.24335	5.66461	5.52422	6.26609	6.49362	NM_172523	Slc18a2
ASMM9PARTA029292	2.15526	3.39383	4.32919	3.11215	4.26838	3.00264	4.69961	5.33916	NM_009823	Cbfa2t2
ASMM9PARTA037573	6.09399	6.68178	5.95188	6.03342	5.55003	5.29538	4.74235	5.7147	NM_030059	Cst11
ASMM9PARTA042329	2.67525	3.60124	4.42182	3.69037	4.2447	3.52823	4.99896	5.65081	NM_175273	2310046O06Rik
ASMM9PARTA024176	2.81662	5.09103	3.80488	4.60456	5.53837	3.35664	5.15156	4.32574	NM_001141933	Nkain4
ASMM9PARTA036551	8.47108	8.83663	8.33212	8.71279	7.31137	7.49256	9.25969	8.34556	NM_028618	Dmkn
ASMM9PARTA042262	11.2085	11.4653	11.2007	11.5825	11.407	11.0164	11.6299	12.5372	NM_175419	Actr5
ASMM9PARTA034234	8.29904	7.22226	8.11402	6.75649	7.8704	6.73984	7.83874	11.1095	NM_024432	Ubxn6
ASMM9PARTA036261	10.1553	10.4751	9.36917	10.485	10.3249	10.1005	10.8661	9.37216	NM_028303	Pdzd11
ASMM9PARTA031499	9.67685	6.18886	9.28475	6.30747	8.87895	12.7921	7.99698	6.18638	NM_012011	Eif2s3y
ASMM9PARTA031163	14.4767	13.6558	13.3732	12.9051	12.3204	12.3852	11.6363	13.0968	NM_011400	Slc2a1
ASMM9PARTA042058	3.73194	5.26371	5.95007	5.2232	3.85458	3.4479	4.48607	5.15784	NM_173015	Mon1b
ASMM9PARTA043661	8.13638	9.5265	14.0972	12.4697	13.331	12.8826	9.33459	10.1005	NM_178911	Pld4
ASMM9PARTA035621	7.38581	7.41982	6.18261	5.17164	6.26622	6.69143	6.96479	6.74869	NM_027133	Lnp
ASMM9PARTA042567	8.77603	8.89522	8.55893	8.90166	8.89084	8.36816	8.15247	9.04287	NM_175360	Obfc1
ASMM9PARTA026141	5.75916	6.90264	6.49558	6.76322	6.67931	6.34101	6.35175	7.02214	NM_001177398	Anks1b
ASMM9PARTA043018	7.42738	6.21897	5.8938	5.61026	4.68889	4.8834	4.10272	5.50414	NM_177387	Ust
ASMM9PARTA032533	4.29448	4.44575	6.6703	5.06946	3.39403	3.53067	4.00097	5.53286	NM_016920	Atp6v0a1
ASMM9PARTA022751	12.7194	12.1411	11.6543	11.5555	12.4904	12.0757	11.5147	12.4298	NM_001101430	Psmg4
ASMM9PARTA035783	9.78275	10.329	10.5139	10.6464	10.299	10.8	10.8314	9.65921	NM_027545	Cwf19l2
ASMM9PARTA020441	7.59112	7.52457	7.39873	8.18871	12.1431	11.8613	12.9461	13.056	NM_001013749	Tmem151b
ASMM9PARTA020781	3.23605	3.42164	3.1852	3.20426	3.01558	3.02747	3.61794	3.3392	NM_001033233	Tmprss11a
ASMM9PARTA036930	2.99563	2.99717	5.43229	3.578	2.77306	2.91933	3.35983	4.49073	NM_029679	Fam65b
ASMM9PARTA028675	13.5607	13.7171	11.5587	13.5394	13.1424	13.7341	13.3335	11.5626	NM_009028	Rasl2-9-ps
ASMM9PARTA039812	6.59473	6.96158	7.4408	5.99482	7.61299	6.60509	6.90872	8.06697	NM_145964	Ap1ar
ASMM9PARTA035685	8.31111	10.426	7.42396	7.74626	9.06085	7.56367	5.0832	5.73523	NM_027038	1700012B07Rik
ASMM9PARTA030178	6.78911	6.73644	6.60427	6.89269	5.83333	6.06514	5.25674	6.58576	NM_010676	Krtap8-2
ASMM9PARTA026967	3.22172	4.54924	4.79745	2.99269	2.84519	2.88206	3.40068	3.37695	NM_001195633	5430411K18Rik
ASMM9PARTA040927	13.7431	13.8519	14.3318	13.8669	12.9188	12.8685	12.8805	13.5915	NM_153119	Plekho2
ASMM9PARTA034535	6.60026	7.08095	7.22681	6.90347	4.83453	6.05948	6.41027	6.85907	NM_025452	Tmem54
ASMM9PARTA033858	7.03251	7.22666	6.29331	6.60676	6.27323	6.48521	7.07623	6.63927	NM_024414	Stx1b
ASMM9PARTA030654	11.8091	11.5493	11.6342	11.4575	11.9047	12.2885	12.0401	11.2796	NM_011135	Cnot7
ASMM9PARTA039306	6.2975	4.91687	6.49699	4.95798	6.05601	5.54617	5.99867	7.74963	NM_139308	Stard7
ASMM9PARTA031061	10.6595	10.4743	10.729	10.4167	10.5985	10.4501	10.3053	10.2441	NM_011597	Tjp2
ASMM9PARTA030032	4.04385	4.48859	8.48292	8.25494	3.90383	3.55383	3.65118	3.55876	NM_010604	Kcnj16
ASMM9PARTA029683	13.1462	13.8675	12.8344	13.3579	13.5512	13.7597	15.0784	13.2033	NM_009774	Bub3
ASMM9PARTA038368	2.87377	3.02118	3.88964	3.29104	3.9161	3.60642	3.7217	4.43114	NM_133193	Il1rl2
ASMM9PARTA033261	12.3631	11.3314	7.81905	8.59364	7.48481	8.34577	7.06417	6.40597	NM_022032	Perp
ASMM9PARTA030135	2.38986	2.86379	3.54445	3.00434	3.50451	3.19956	4.00315	3.84915	NM_010487	Elavl3
ASMM9PARTA023499	9.14059	8.92323	9.83821	8.78154	8.31097	8.27742	8.52433	9.04332	NM_001122641	Arhgap17
ASMM9PARTA027338	4.89981	5.27807	5.33609	4.37949	5.06092	5.07028	6.38675	6.65821	NM_007647	Entpd5
ASMM9PARTA039681	7.95384	8.12027	9.50542	6.7256	7.69953	6.4793	7.45559	10.2211	NM_145465	Stk24
ASMM9PARTA026996	5.30707	4.11055	4.89282	3.76046	4.13732	4.3864	5.46335	6.27856	NM_001195003	Myst2
ASMM9PARTA034701	5.40304	5.03727	7.19887	6.90662	6.72177	6.43724	4.08812	4.2459	NM_026082	Dock7
ASMM9PARTA026519	6.44508	6.59503	6.79167	5.58493	6.09596	6.99032	5.9214	6.85314	NM_001177412	Usp35
ASMM9PARTA042464	10.3329	11.4685	12.203	11.794	12.0162	12.7459	13.1986	12.1605	NM_175366	Mex3b
ASMM9PARTA035989	4.23472	4.66745	7.09162	6.97235	9.45199	9.23248	7.84619	7.91776	NM_027913	Vwce
ASMM9PARTA029340	10.0855	8.94469	8.06525	7.99204	8.47344	9.02285	8.9543	9.47127	NM_009811	Casp6
ASMM9PARTA035550	9.122	8.47789	8.19119	7.93019	8.62461	8.13266	8.97697	9.67424	NM_027030	Dcps
ASMM9PARTA032650	6.78441	6.00152	6.95679	5.51647	4.65747	4.98978	3.59519	4.10541	NM_019549	Plek
ASMM9PARTA030892	5.44427	5.89994	6.52758	6.0818	5.19746	4.60352	4.44916	5.27339	NM_011700	Vill
ASMM9PARTA020586	2.93384	3.82281	3.08545	3.94957	3.53194	3.08981	3.97502	3.19383	NM_001025351	Defb46
ASMM9PARTA039560	5.47695	4.60275	5.77409	4.7073	5.67202	6.10674	4.56375	6.24757	NM_145530	Rhov
ASMM9PARTA023087	2.5511	5.96674	4.0915	2.65693	3.18451	2.55658	3.77578	2.53346	NM_001100444	Gm5934
ASMM9PARTA037411	4.77178	5.12413	6.05888	5.7944	5.87769	5.40563	6.593	6.31072	NM_030235	Avl9
ASMM9PARTA033348	3.08496	4.56411	5.37554	5.13231	4.99267	3.76882	3.99833	4.40446	NM_020622	Fam3b
ASMM9PARTA031746	8.95271	9.67298	7.00037	9.08184	10.1855	9.32917	11.7153	10.2019	NM_016662	Mxd3
ASMM9PARTA025868	2.98047	3.12134	4.18281	3.80119	3.3355	4.03142	3.8815	3.83447	NM_001168288	Arhgap39
ASMM9PARTA035283	8.46138	8.74204	8.92131	9.07367	9.33355	9.44121	10.1601	9.01231	NM_026470	Spata6
ASMM9PARTA034995	2.59094	3.45873	2.56925	2.86251	5.03923	2.74386	3.37524	4.15968	NM_026340	Pop1
ASMM9PARTA020154	9.53689	9.71433	9.28259	9.69763	9.36836	9.28235	9.13169	9.57425	NM_001008796	Whrn
ASMM9PARTA026668	3.82143	4.91692	5.46775	4.36704	5.07903	3.88848	4.71803	5.41543	NM_001190854	Pdlim5
ASMM9PARTA021717	6.1663	5.23794	4.74315	8.97416	4.91325	5.73054	6.34797	4.68297	NM_001080943	Zdhhc22
ASMM9PARTA035521	6.21876	4.96052	6.13657	6.72699	6.20356	5.3226	3.6378	4.83532	NM_027464	5730469M10Rik
ASMM9PARTA023851	3.01543	3.15937	6.63718	7.36112	3.15135	3.45703	3.84346	2.85945	NM_001142724	Kbtbd12
ASMM9PARTA023907	3.04111	5.32798	2.96297	3.11765	4.389	3.04461	3.87153	3.01984	NM_001135127	Mup19
ASMM9PARTA038939	10.6356	11.4656	12.6495	12.406	10.5098	11.0731	11.9747	10.8654	NM_133923	Ttll3
ASMM9PARTA022621	7.10558	7.72551	8.04353	8.03535	7.32041	7.19951	7.45586	7.6342	NM_001081425	Rbm24
ASMM9PARTA042206	5.3502	4.50762	4.82626	3.91395	2.97364	3.90606	5.24253	5.8863	NM_175031	Stk36
ASMM9PARTA043551	6.604	6.27532	6.00058	6.6632	5.93205	5.13425	5.29924	6.37781	NM_178915	Tmem179
ASMM9PARTA025653	6.1806	4.74684	5.82675	5.28512	5.07427	4.67656	5.78027	7.2263	NM_001164770	Fbxw2
ASMM9PARTA041501	3.698	4.01008	3.67567	4.50442	3.56258	3.71681	4.25973	3.73191	NM_172439	Inpp5j
ASMM9PARTA021193	4.36048	4.21963	4.16891	4.42885	3.93364	3.72276	3.81359	4.08379	NM_001033599	Acsl6
ASMM9PARTA027484	3.41323	5.39756	6.45984	6.21288	3.25662	3.2406	3.95985	2.51403	NM_007827	Daf2
ASMM9PARTA041743	5.32788	5.69154	5.44524	6.05577	4.50815	5.21624	5.11481	5.37912	NM_173415	Nyx
ASMM9PARTA034527	3.94461	3.58853	4.3329	4.36905	3.06321	3.25062	3.6973	3.80339	NM_025312	Sostdc1
ASMM9PARTA020409	4.61314	4.3513	4.42586	4.90034	6.09387	5.48626	9.02647	8.94462	NM_001013377	E130306D19Rik
ASMM9PARTA024464	2.88721	3.56979	4.19867	3.3103	4.82229	3.20627	4.75732	5.78459	NM_001159906	Zfand2b
ASMM9PARTA033429	7.57197	7.56652	8.25734	7.66034	8.22002	7.8473	8.08069	8.37846	NM_021450	Trpm7
ASMM9PARTA027036	11.4912	12.793	12.6951	12.5233	13.1193	13.4888	12.9753	11.6253	NM_001195486	Srsf7
ASMM9PARTA025209	3.56376	3.53979	3.26489	3.41695	3.23817	3.32595	3.76813	3.68384	NM_001165926	Cldn14
ASMM9PARTA026902	3.75384	3.47947	2.71896	3.72492	3.2824	2.79523	3.77059	3.69967	NM_001199733	Daxx
ASMM9PARTA026237	5.72801	4.64068	4.44726	3.71827	4.263	5.67552	5.60853	5.95364	NM_001170975	Dbndd1
ASMM9PARTA036238	5.4716	3.33411	5.6039	5.14371	4.05741	5.24342	3.49191	4.67142	NM_027878	Dram1
ASMM9PARTA038395	5.8405	4.34226	5.72658	5.20072	4.9052	6.22889	5.17265	6.24788	NM_080435	Adcy4
ASMM9PARTA033237	14.5166	14.4926	14.6722	14.7774	14.1005	14.6102	15.6944	15.0898	NM_020508	Brd4
ASMM9PARTA023107	9.54614	9.16027	9.20146	9.47513	10.1321	9.49933	10.5115	11.163	NM_001110233	Ngfrap1
ASMM9PARTA028144	5.25363	4.88854	8.37323	6.49252	7.19415	6.5645	8.43944	10.2148	NM_008453	Klf3
ASMM9PARTA021729	6.07031	3.66231	4.26394	3.81002	3.94267	3.68746	3.06918	4.56606	NM_001039684	Mks1
ASMM9PARTA040981	8.24799	7.1553	7.36446	6.13082	6.92195	6.7924	7.66887	8.31211	NM_148945	Rps6ka3
ASMM9PARTA029103	2.44338	3.60551	3.35442	2.91151	4.07386	4.02055	5.04146	3.97206	NM_009289	Slk
ASMM9PARTA034541	14.5056	14.4067	15.1414	14.7617	14.4654	14.2774	14.2804	15.237	NM_025598	Ppdpf
ASMM9PARTA038422	2.86279	3.45274	3.70434	3.83512	3.85151	3.69174	3.87923	3.61914	NM_080440	Slc8a3
ASMM9PARTA026260	5.34098	5.0656	4.23092	5.41127	5.53531	5.47813	5.42324	4.39235	NM_001168358	Tyw3
ASMM9PARTA020044	7.56564	6.88693	7.81236	7.40289	7.82662	8.69687	7.98856	7.97148	NM_001007220	Adam22
ASMM9PARTA031462	8.17111	8.69808	8.67472	10.3814	9.70954	8.86156	9.06024	7.76855	NM_011920	Abcg2
ASMM9PARTA039293	4.80899	4.18648	4.6136	4.41111	4.27945	5.63077	5.46615	5.83902	NM_145077	Ucn2
ASMM9PARTA034561	9.79457	10.6296	10.3179	10.0229	10.4488	10.4571	9.98378	8.83052	NM_025914	Actr6
ASMM9PARTA040668	3.04854	3.53279	3.53614	2.55673	3.90848	4.001	4.1824	4.99522	NM_146966	Olfr1247
ASMM9PARTA030273	6.67737	6.92102	5.57973	4.95849	5.50466	6.41923	6.33378	6.31847	NM_010291	Gjb5
ASMM9PARTA031943	13.1231	12.6626	11.5971	11.3826	10.9775	11.1924	10.9543	11.956	NM_013754	Insl6
ASMM9PARTA034162	8.84811	8.64466	9.05574	7.52021	8.28062	8.39264	8.68718	8.45589	NM_024258	Usp16
ASMM9PARTA029740	6.83239	6.6257	5.88612	5.61256	6.20911	6.92426	7.01063	6.38763	NM_010108	Efna3
ASMM9PARTA043456	6.19109	6.64113	5.2416	4.22409	5.57875	5.63756	6.12781	5.88915	NM_178050	Atl2
ASMM9PARTA020598	5.58623	4.96245	4.56175	4.09405	3.4948	4.20297	3.74882	4.13185	NM_001033250	Lemd1
ASMM9PARTA030870	16.0179	16.4542	15.9465	16.4287	16.3924	16.4156	16.6278	15.2851	NM_011184	Psma3
ASMM9PARTA037480	6.70326	7.65709	8.6612	7.38954	8.36278	7.98932	9.43255	8.84358	NM_030239	Abcg3
ASMM9PARTA030339	11.4015	11.2219	10.2906	10.333	10.9551	10.8743	11.6835	10.7425	NM_010914	Nfyb
ASMM9PARTA030256	5.78376	4.31083	4.21709	5.45708	5.42765	4.55568	3.30341	3.73072	NM_010638	Klf9
ASMM9PARTA022781	6.47812	7.51892	6.65432	6.18898	6.57376	7.37077	7.51826	5.59255	NM_001093760	2410002O22Rik
ASMM9PARTA034282	3.90062	2.91656	2.32381	3.04825	5.61696	2.93899	3.24771	5.64946	NM_025504	Atp5sl
ASMM9PARTA023385	6.75443	7.08668	7.21156	6.83985	6.98395	6.5882	7.14471	6.93985	NM_001113423	Slain2
ASMM9PARTA031648	6.44191	7.14126	7.07273	5.8221	6.23255	5.93816	7.17193	7.94348	NM_013508	Elk3
ASMM9PARTA031509	8.89827	9.16044	9.24856	9.30358	9.17254	8.737	9.10373	8.94527	NM_013587	Lrpap1
ASMM9PARTA021289	5.78872	5.04062	5.30999	5.25433	4.54494	5.61366	5.55269	4.45501	NM_001037742	1110034B05Rik
ASMM9PARTA040424	5.60027	5.60974	5.12253	5.67693	4.13329	4.86127	5.20295	5.2921	NM_146484	Olfr197
ASMM9PARTA026489	3.76136	3.80867	6.29841	3.31097	3.71737	3.20549	3.80766	6.48814	NM_001177727	Madd
ASMM9PARTA041997	8.42645	7.93006	7.36415	7.46731	8.51395	7.79269	7.61645	8.18688	NM_175090	Slc31a1
ASMM9PARTA041533	3.03023	3.2337	4.24917	3.51977	2.9067	3.1679	4.25046	4.32433	NM_172282	Tmco3
ASMM9PARTA022169	5.72694	4.18064	2.80686	5.29265	4.6952	5.60116	7.77621	4.80769	NM_001081117	Mki67
ASMM9PARTA031626	3.52641	4.25951	9.80503	9.37282	8.77856	9.3065	7.79054	6.94178	NM_013584	Lifr
ASMM9PARTA044228	4.31734	3.97855	3.41247	3.78843	3.20988	3.69831	6.09272	5.58398	NM_199307	Ece1
ASMM9PARTA031676	10.7758	11.2783	10.0652	10.2883	9.97251	11.1707	11.3238	8.92075	NM_011958	Orc4
ASMM9PARTA021052	4.19956	4.81782	4.03935	4.91183	3.86508	3.83248	4.55528	4.12904	NM_001033428	Tmem211
ASMM9PARTA038556	5.36293	4.64095	6.56308	4.91244	5.06549	4.61287	6.61101	8.10817	NM_133992	Pan2
ASMM9PARTA029461	3.81857	5.3532	3.55927	4.04168	3.46839	3.39784	5.17448	3.66499	NM_009493	Vmn2r42
ASMM9PARTA036949	3.46617	4.83192	3.2072	3.49155	3.14567	3.19691	5.52563	3.71675	NM_028894	Lonrf3
ASMM9PARTA030262	11.4853	10.9808	11.1495	10.8391	11.2843	10.8731	10.6732	11.3753	NM_010699	Ldha
ASMM9PARTA028707	5.73679	5.78182	5.83176	5.87313	6.28733	6.63417	7.09282	5.81457	NM_009211	Smarcc1
ASMM9PARTA032904	12.9215	13.7731	14.8905	14.1632	12.4406	12.3221	12.3519	12.1993	NM_019777	Ikbke
ASMM9PARTA027742	4.84706	5.71047	6.21863	6.00763	8.61729	7.87215	4.94128	5.584	NM_008007	Fgf3
ASMM9PARTA039264	5.63861	5.2286	6.73105	5.01754	6.03853	4.44637	6.40431	8.81507	NM_145417	Rnpep
ASMM9PARTA029489	6.26955	5.53111	3.59912	5.86094	5.39899	5.28481	5.95997	5.31462	NM_010015	Dad1
ASMM9PARTA022580	4.70563	5.08026	4.50378	3.73696	5.25584	5.34747	3.97895	5.11118	NM_001085542	Gm13124
ASMM9PARTA031908	10.3131	9.56434	9.42784	9.65568	7.67483	7.66155	7.96563	8.49553	NM_013880	Plcl2
ASMM9PARTA028992	6.13921	6.31635	7.7959	6.58639	7.58559	6.67356	8.33446	9.97691	NM_009213	Smpd2
ASMM9PARTA044610	3.42321	4.45057	3.90344	3.33514	5.65712	4.4269	3.58822	4.29333	NM_201393	Plec
ASMM9PARTA033687	4.24203	3.04796	4.3494	3.16951	3.46753	4.02586	3.69624	4.95033	NM_022328	Mllt1
ASMM9PARTA040336	2.87968	2.80281	3.72365	4.99899	3.72401	2.82334	3.40876	2.80029	NM_146738	Olfr497
ASMM9PARTA029300	6.46138	5.95881	6.6591	5.63762	5.59812	5.11071	6.75668	8.09554	NM_009950	Cradd
ASMM9PARTA035981	8.65783	7.60608	7.82123	6.88037	8.05119	8.35248	6.91034	8.70602	NM_027591	Dmrtc1a
ASMM9PARTA038399	6.52111	5.79361	6.78074	4.9669	4.64244	5.06319	6.5043	7.08256	NM_080557	Snx4
ASMM9PARTA029790	9.34964	9.28299	8.86731	9.08605	8.61537	9.17578	8.72286	8.98642	NM_009715	Atf2
ASMM9PARTA022827	7.88301	7.32457	7.60903	7.37075	7.23932	7.08902	7.51125	7.77434	NM_001102430	Arfgef1
ASMM9PARTA036225	2.49861	4.25919	3.68254	2.86532	3.7215	2.75927	3.56661	3.32353	NM_028157	Fam75d3
ASMM9PARTA038775	11.2157	11.0696	11.8398	9.86054	10.3468	10.2144	10.8769	12.711	NM_134114	Sft2d1
ASMM9PARTA025205	5.09462	4.77136	4.6428	3.81006	4.73703	4.1041	5.76163	6.25276	NM_001164800	Slc38a10
ASMM9PARTA027789	10.5956	10.2492	9.94333	9.02532	10.5247	9.84744	9.79568	10.2558	NM_007637	Cct5
ASMM9PARTA036095	2.69763	3.48289	4.2998	2.63867	4.08999	4.28893	3.9698	4.88161	NM_027816	Cyp2u1
ASMM9PARTA030337	2.71012	3.8294	6.19956	5.1645	3.9739	5.25894	3.87258	2.56567	NM_010877	Ncf2
ASMM9PARTA042485	5.28139	3.94099	2.6943	4.09139	5.77713	3.9666	4.57029	4.33135	NM_177059	Fstl4
ASMM9PARTA041963	4.44933	3.16328	3.15664	3.30313	5.43244	4.26687	3.21706	4.62117	NM_174866	Klk14
ASMM9PARTA026342	2.73709	4.53295	3.9153	2.58776	4.24945	3.73814	4.00383	4.35508	NM_001177486	Gm15293
ASMM9PARTA034193	7.78935	7.46399	7.38373	6.63891	7.83714	7.64485	7.85031	7.94877	NM_024185	Fam188a
ASMM9PARTA023595	4.06524	3.45089	5.58497	3.86769	4.68414	5.11212	4.35216	5.48901	NM_001114312	4930506M07Rik
ASMM9PARTA023930	2.95593	3.48822	3.82947	3.58245	3.9853	4.08581	4.02046	4.10968	NM_001126046	Fam178b
ASMM9PARTA028986	9.0347	9.57236	9.43698	9.26389	8.3453	8.87176	8.32194	7.23998	NM_009068	Ripk1
ASMM9PARTA028193	16.2648	16.404	14.9133	15.5275	15.6	15.9265	15.1722	14.0671	NM_008828	Pgk1
ASMM9PARTA044341	2.27231	2.84165	3.08914	4.90278	5.3102	2.86486	3.36301	2.93615	NM_194355	Spire1
ASMM9PARTA028794	2.38083	2.65284	3.20168	2.78555	3.431	3.16646	3.50712	3.71425	NM_008881	Plxna1
ASMM9PARTA038141	8.43674	7.21849	7.5127	6.46864	7.43713	8.38232	6.95219	7.90307	NM_054095	Necab2
ASMM9PARTA031079	9.45975	8.89735	10.5141	8.97004	9.62483	8.71248	9.87544	12.0293	NM_011886	Scamp3
ASMM9PARTA035218	7.21307	8.2379	7.5563	6.57909	9.23018	9.10824	10.3286	9.29582	NM_026662	Prps2
ASMM9PARTA035622	7.17567	7.57599	7.6988	8.26781	8.1225	7.88707	7.39369	6.95349	NM_027136	Ovca2
ASMM9PARTA028524	2.93238	4.10187	5.66027	3.73321	3.61942	4.18454	3.85918	4.29588	NM_008703	Nmbr
ASMM9PARTA036938	12.2935	12.7716	11.915	12.4379	13.036	12.6639	13.12	12.8432	NM_028763	Cbx6
ASMM9PARTA026971	5.83098	6.05947	6.08622	6.15554	5.855	6.16901	6.57279	5.97811	NM_001198949	Ralbp1
ASMM9PARTA025912	4.02164	3.93465	4.14085	3.90032	3.97396	3.54118	4.73605	5.31575	NM_001166364	2310046O06Rik
ASMM9PARTA025003	9.45447	9.38926	9.53859	9.04375	10.0644	8.78262	10.2444	12.1097	NM_001163684	Nosip
ASMM9PARTA042030	2.58101	3.64459	5.71137	3.60274	3.00941	3.22114	3.46526	4.04493	NM_173437	Nav1
ASMM9PARTA037760	2.52358	3.16869	2.6032	2.6792	2.96909	2.56492	4.29537	3.89972	NM_030246	Dcaf4
ASMM9PARTA027795	5.68044	6.3414	4.21672	6.66145	7.2218	6.33716	7.50179	6.78675	NM_007709	Cited1
ASMM9PARTA025394	3.18931	4.23416	3.18786	4.25074	4.30192	3.1049	4.08794	3.86313	NM_001163732	Frmd3
ASMM9PARTA024331	4.64249	5.03524	5.84373	5.75411	2.92816	3.66283	4.72055	3.48528	NM_001159593	Slc20a1
ASMM9PARTA043085	7.86676	7.64453	7.86926	7.48537	7.45706	7.66476	7.99359	9.06253	NM_177344	Tmem203
ASMM9PARTA028708	8.37185	9.11007	8.66734	8.51064	8.41927	8.10738	8.30806	8.33618	NM_009222	Snap23
ASMM9PARTA037016	4.00383	5.56185	5.79597	5.65078	5.49217	4.4467	4.72114	5.76479	NM_028924	Tc2n
ASMM9PARTA031130	6.33632	6.61313	6.50346	4.9715	2.8501	3.32347	3.47967	3.8354	NM_011611	Cd40
ASMM9PARTA031718	8.27611	7.8484	7.47456	7.86892	8.65858	7.92894	9.36977	9.87999	NM_012027	Mprip
ASMM9PARTA040780	7.49814	7.20413	7.41755	7.08341	7.25519	7.35766	7.83214	8.24871	NM_153167	Dcaf10
ASMM9PARTA020272	5.61962	7.15327	8.21367	8.63225	5.45547	3.66482	4.06056	4.39265	NM_001013373	Tmprss13
ASMM9PARTA022480	5.36997	5.63366	6.17132	5.65936	5.43099	4.95162	6.02031	6.07657	NM_001081240	Prmt10
ASMM9PARTA023577	5.24434	5.66585	5.71913	6.3522	5.26611	5.21919	5.48857	6.06618	NM_001112703	Abl1
ASMM9PARTA024200	4.65856	5.47845	4.03886	5.37871	5.67166	4.75847	5.39882	5.27567	NM_001146026	Rnf44
ASMM9PARTA035876	3.04349	3.24298	3.00136	2.71508	2.90004	2.89741	3.62258	3.66402	NM_027348	Pmvk
ASMM9PARTA021001	4.88446	4.78	4.3132	4.77619	4.1617	3.96268	5.6895	5.40228	NM_001034963	Sorbs1
ASMM9PARTA036422	3.24599	5.69926	3.20329	2.66034	3.05131	2.56102	3.85431	2.53813	NM_027955	Gmcl1l
ASMM9PARTA026784	5.08647	4.59138	3.79396	4.89678	3.64164	4.31993	6.02715	5.26297	NM_001184711	Tfdp2
ASMM9PARTA020375	4.40971	4.27842	3.37113	4.36886	4.02265	3.42089	3.8354	3.74414	NM_001013759	Gas2l2
ASMM9PARTA035739	6.157	6.54779	6.79405	6.91458	7.28365	5.93793	8.18227	8.86352	NM_027242	2010007H12Rik
ASMM9PARTA030121	3.18219	3.93754	7.28312	5.00235	2.87341	3.44314	3.37438	3.59761	NM_010136	Eomes
ASMM9PARTA040483	3.55017	3.40632	3.20346	3.50231	3.22768	3.37666	3.70603	3.50404	NM_146885	Olfr1294
ASMM9PARTA030923	6.94155	5.92328	4.78981	6.27699	5.62454	6.92808	6.13292	5.68748	NM_011686	Vmn2r88
ASMM9PARTA024076	3.58608	5.16186	3.97285	2.73714	3.91364	3.78134	3.3728	3.29897	NM_001134676	Mup8
ASMM9PARTA027368	11.4667	9.38623	4.75128	5.50038	3.82135	4.89647	4.1446	3.73321	NM_007515	Slc7a3
ASMM9PARTA026753	9.11894	8.5422	8.8045	8.00908	8.99344	9.40852	8.54666	9.75468	NM_001190385	Caly
ASMM9PARTA028049	8.95201	9.2157	10.0752	10.6456	10.52	10.4108	10.3619	9.0926	NM_008044	Fxn
ASMM9PARTA022034	3.71682	4.49158	5.99881	5.65005	4.79694	6.62754	6.65066	5.0135	NM_001081132	Upf2
ASMM9PARTA020637	11.8737	11.8897	11.3083	11.7019	10.7406	11.6388	11.7686	10.3729	NM_001033132	Commd6
ASMM9PARTA025656	9.86452	10.2545	10.2514	10.0326	9.97968	10.1969	10.5978	9.71865	NM_001165981	Dcaf17
ASMM9PARTA037858	2.29621	2.76821	5.08176	6.09523	3.69974	2.78945	3.59359	2.76561	NM_030106	Tmsb15a
ASMM9PARTA029510	5.5058	3.80817	5.71717	4.2657	5.36495	6.2803	3.94535	5.87893	NM_009759	Bmx
ASMM9PARTA042245	2.543	3.62285	3.85618	5.42184	3.98358	2.59003	3.88914	2.75065	NM_175000	Hbq1a
ASMM9PARTA041993	6.97378	5.13506	3.90898	3.65604	4.98504	5.33964	3.95006	5.72546	NM_174998	Hpcal4
ASMM9PARTA043494	16.2613	15.6294	15.4856	16.2193	17.0898	17.1472	17.429	17.2197	NM_178185	Hist1h2ap
ASMM9PARTA044631	2.78555	3.03406	3.89144	3.04232	4.04528	4.33875	4.05728	4.76125	NM_207683	Pik3c2g
ASMM9PARTA032895	11.9966	11.3782	12.4837	11.4699	11.1637	11.0373	11.3827	12.9552	NM_019566	Rhog
ASMM9PARTA037430	7.76304	8.44552	7.91948	7.65582	8.09348	7.58902	8.45623	8.62227	NM_029924	Mbd5
ASMM9PARTA029035	4.38903	2.89645	3.03066	3.02511	3.26546	4.03799	4.03763	4.31067	NM_009367	Tgfb2
ASMM9PARTA042576	2.95697	3.24475	5.07692	3.03628	4.08871	5.47143	4.19072	5.1736	NM_175518	D730040F13Rik
ASMM9PARTA042154	12.149	12.1912	10.9414	10.7238	11.0989	10.8352	8.464	9.86405	NM_175332	E130012A19Rik
ASMM9PARTA033960	11.2164	10.9344	10.8468	10.6323	10.5996	10.7016	8.94541	8.85713	NM_024233	Rexo2
ASMM9PARTA043427	5.7119	4.86764	3.42091	3.8008	5.51313	5.83861	5.65189	5.99513	NM_178413	Thnsl2
ASMM9PARTA021278	2.49087	3.04839	3.0219	2.70117	3.34791	3.16153	3.49693	3.34166	NM_001034867	Pm20d2
ASMM9PARTA041266	9.11598	8.61722	8.75433	7.5818	7.53892	7.06899	8.22567	9.5605	NM_148926	Zfand3
ASMM9PARTA019908	8.41309	9.10196	8.10308	8.45438	8.94553	8.7819	8.73414	8.08351	NM_001005331	Eif4g1
ASMM9PARTA030381	7.59978	7.10699	5.74389	7.15178	6.01545	6.61626	7.362	6.66106	NM_010404	Hap1
ASMM9PARTA040241	10.0838	8.0531	6.54581	9.12253	7.71576	9.55168	9.73433	8.326	NM_146493	Olfr730
CUST_295_PI426409190	13.5628	13.8384	13.6196	13.8294	13.7338	13.6429	14.1096	13.2814	NM_016909	Tsnax
ASMM9PARTA022708	5.04982	6.77197	4.70743	4.24325	3.99824	3.01046	4.66365	4.16915	NM_001085552	Gm14351
ASMM9PARTA034306	11.6179	11.3007	11.6094	10.195	10.8905	10.6699	10.776	11.9655	NM_024473	BC005537
ASMM9PARTA021866	5.09904	5.8768	4.7434	5.88214	5.92689	4.90963	5.80244	5.52836	NM_001040684	Hsd3b7
ASMM9PARTA035101	8.6085	7.55924	7.16144	5.98715	8.33573	7.15768	7.90245	10.1413	NM_026211	Tmed9
ASMM9PARTA024288	3.50933	5.1883	5.2601	5.2293	5.81202	4.97532	4.63956	4.47413	NM_001159290	Bcl11a
ASMM9PARTA041789	6.28959	6.8669	7.17336	6.7543	6.33978	6.11808	5.78826	6.90763	NM_172610	Mpped1
ASMM9PARTA036654	4.52674	4.51161	3.27072	5.11476	5.15489	4.11147	6.25903	5.83128	NM_028640	Whrn
ASMM9PARTA024403	8.15124	8.95498	9.26057	9.32828	8.94473	8.6925	8.76648	8.28902	NM_001159595	Ints8
ASMM9PARTA041879	3.28298	3.49685	3.21369	3.57049	3.18965	3.25449	3.7934	3.48869	NM_172867	Zfp462
ASMM9PARTA026851	2.72638	2.87557	3.21656	3.01673	4.13316	3.18687	3.24059	3.69524	NM_001177851	Asph
ASMM9PARTA025992	4.77207	5.53424	4.73577	5.4815	4.62234	5.02416	5.19773	5.69047	NM_001166705	1700101E01Rik
ASMM9PARTA040064	4.52564	5.23921	4.46456	5.15531	4.28966	3.97085	5.04209	5.63665	NM_146152	Ipo13
ASMM9PARTA039374	7.60773	6.35682	6.46912	5.21211	5.59679	5.11459	5.90876	7.84461	NM_145500	Ubtd1
ASMM9PARTA044023	3.06055	3.09548	2.98335	2.82612	2.80469	2.71953	3.47063	3.42548	NM_183160	E030010A14Rik
ASMM9PARTA028727	4.7194	5.47504	4.63445	5.28063	4.4758	4.79693	5.06173	5.35942	NM_008943	Psen1
ASMM9PARTA030644	6.31543	6.26268	6.21847	4.30039	5.60792	5.05658	6.42093	7.20432	NM_010786	Mdm2
ASMM9PARTA024239	4.82603	3.26126	4.66294	3.90245	2.66415	3.64243	3.7327	4.15036	NM_001160019	Tor1aip1
ASMM9PARTA028887	11.0958	10.818	12.699	11.9085	12.452	12.0318	12.3214	12.5093	NM_009159	Srsf5
ASMM9PARTA033425	7.93688	6.75955	7.46804	6.86098	6.6662	7.36635	9.60957	10.2983	NM_021433	Stx6
ASMM9PARTA034336	11.1998	11.4933	10.7061	11.4225	10.5412	10.9436	11.5414	10.1338	NM_025854	Cir1
ASMM9PARTA025662	5.13251	4.05391	5.29774	3.99176	3.43835	3.72963	5.60094	6.84089	NM_001166389	Ptp4a3
ASMM9PARTA035308	8.59299	9.39297	9.10464	9.81023	9.04816	9.54267	9.60761	7.83697	NM_026435	Ufm1
ASMM9PARTA036954	4.21201	4.64038	4.63163	4.6882	3.85046	4.33684	4.3216	4.23265	NM_029006	Kcnk16
ASMM9PARTA032167	13.1613	13.3498	13.9112	13.9263	13.4384	13.4537	13.9231	14.0769	NM_016680	Clasrp
ASMM9PARTA025668	8.64931	8.828	8.72128	8.37239	9.16599	9.02885	8.20194	8.59469	NM_001164561	Exosc1
ASMM9PARTA021481	4.28605	3.53308	4.7782	6.55446	4.73133	5.24794	6.06139	5.64425	NM_001039047	Trim58
ASMM9PARTA025557	3.14502	3.31821	3.89574	2.81543	3.89213	4.21084	3.55256	4.09174	NM_001166722	Vmn1r170
ASMM9PARTA029551	12.9145	12.6716	11.1268	10.7841	9.89112	10.1807	10.6778	10.5274	NM_009831	Ccng1
ASMM9PARTA028831	7.6929	7.35045	9.47993	7.81945	7.56718	8.47803	6.9814	7.88174	NM_008848	Pira6
ASMM9PARTA025277	4.03238	2.97525	4.20495	4.03522	3.49603	3.50258	3.23618	3.89627	NM_001164369	Bcas1
ASMM9PARTA040539	4.37735	4.86678	4.60987	3.9937	3.95309	3.77927	3.70366	4.04005	NM_146702	Olfr1444
ASMM9PARTA030541	11.2218	11.0437	10.8414	11.0211	10.8844	10.8017	10.8731	11.0582	NM_010765	Mapkapk5
ASMM9PARTA041310	3.8564	2.98693	4.71324	5.71422	3.50922	3.00762	3.31799	3.17805	NM_153512	Kcng3
ASMM9PARTA031312	3.61722	3.39081	3.97186	3.27681	3.28367	3.17411	4.02678	4.23219	NM_011682	Utrn
ASMM9PARTA020981	6.07263	4.62585	4.35024	6.57512	5.81496	5.42008	6.56218	5.02948	NM_001033244	Fancd2
ASMM9PARTA025100	2.47407	3.37958	4.63676	2.87922	3.60913	3.90091	3.50089	3.7085	NM_001163552	Ap4b1
ASMM9PARTA039590	2.49299	2.61649	3.96082	2.73841	3.95574	3.20749	3.82494	5.69765	NM_145479	Klhl22
ASMM9PARTA024799	6.92824	7.20502	7.70512	6.88887	8.59174	7.91969	8.98607	9.31776	NM_001159967	Ralgps2
ASMM9PARTA027643	6.5874	5.19983	5.84022	6.30357	7.30606	6.02005	5.16144	6.22359	NM_007599	Capg
ASMM9PARTA023520	5.66787	4.61332	3.97253	4.2178	6.57283	6.26616	5.20616	5.53231	NM_001113486	2012-09-09
ASMM9PARTA044596	5.12461	3.56843	3.38458	3.89196	4.90209	4.68034	3.87281	4.59728	NM_207531	Agr3
ASMM9PARTA021857	5.38726	3.92311	4.86681	4.03286	5.14122	6.23218	5.12803	5.90575	NM_001081053	Itga10
ASMM9PARTA038544	6.78972	6.88797	6.66341	5.06864	6.42817	6.97496	7.25628	7.04516	NM_133729	2610018G03Rik
ASMM9PARTA030709	12.7249	11.0794	10.8479	10.0425	9.83986	9.3495	9.96879	12.1365	NM_011341	Sdf4
ASMM9PARTA034104	12.4465	12.6602	12.3579	12.1668	11.7307	11.9943	12.3597	12.3219	NM_025409	Ier3ip1
ASMM9PARTA025620	6.21962	3.90436	4.8847	4.03078	3.38942	5.54152	6.39998	6.98537	NM_001166552	Zbed6
[truncated: 18,438 more rows]
