# Supplementary material for: Dynamic Transcription of Long Non-Coding RNA Genes during CD4+ T Cell Development and Activation
Source: PLoS One. 2014 Jul 8;9(7):e101588. doi: 10.1371/journal.pone.0101588 (PMC4086894; doi:10.1371/journal.pone.0101588)
Supplement: Table S3 — DP VS. DN difference changed mRNA. (XLS) [file pone.0101588.s003.xls]

## Sheet: Table_DifferentialAnalysis_Ttes
row.names	DN	DP	fold.change	Log.Fold.change	regulation	p.value	fdr
ASMM9PARTA024096	8.14665	4.22056	1.93023	0.948773	up	0.0168025	0.747725
ASMM9PARTA044317	6.7259	3.97783	1.69085	0.757747	up	0.00922851	0.747725
ASMM9PARTA032253	6.45298	3.48317	1.85262	0.889565	up	0.0076266	0.747725
ASMM9PARTA020546	7.64469	4.73064	1.616	0.692424	up	0.0372336	0.747725
ASMM9PARTA033860	7.55622	3.35156	2.25454	1.17283	up	0.0432795	0.747725
ASMM9PARTA028955	8.04948	3.99212	2.01634	1.01174	up	0.0350105	0.747725
ASMM9PARTA036633	7.81652	4.78809	1.63249	0.707075	up	0.0137382	0.747725
ASMM9PARTA034701	6.5795	4.16701	1.57895	0.658968	up	0.0114661	0.747725
ASMM9PARTA027742	8.24472	5.26264	1.56665	0.647683	up	0.0275143	0.747725
ASMM9PARTA033684	6.53309	3.90126	1.67461	0.743827	up	0.0161151	0.747725
ASMM9PARTA028949	7.52987	3.33108	2.26049	1.17664	up	0.0035491	0.747725
ASMM9PARTA031406	8.31414	3.50014	2.37537	1.24815	up	0.042686	0.747725
ASMM9PARTA039643	6.86183	3.59314	1.9097	0.933349	up	0.0119601	0.747725
ASMM9PARTA031949	6.48993	3.94803	1.64384	0.717067	up	0.0208501	0.747725
ASMM9PARTA030026	7.55129	4.69516	1.60831	0.685547	up	0.0381482	0.747725
ASMM9PARTA030312	5.84074	3.71886	1.57057	0.651289	up	0.00233785	0.747725
ASMM9PARTA029830	9.5148	4.58386	2.07572	1.05361	up	0.030487	0.747725
ASMM9PARTA021691	8.44558	3.6389	2.32092	1.2147	up	0.0108644	0.747725
ASMM9PARTA044896	7.92501	4.22191	1.87712	0.908517	up	0.00802663	0.747725
ASMM9PARTA025592	9.80481	6.39625	1.5329	0.616264	up	0.0492149	0.747725
ASMM9PARTA039567	7.03357	3.22132	2.18344	1.12661	up	0.0200144	0.747725
ASMM9PARTA032263	9.88147	6.36084	1.55349	0.63551	up	0.00270234	0.747725
CUST_305_PI426409190	7.52994	4.66494	1.61416	0.69078	up	0.0424349	0.747725
ASMM9PARTA027898	8.76191	3.75574	2.33294	1.22215	up	0.00835341	0.747725
ASMM9PARTA022535	9.0332	5.01102	1.80267	0.850134	up	0.0207552	0.747725
ASMM9PARTA042886	9.77238	5.56843	1.75496	0.811439	up	0.0226105	0.747725
ASMM9PARTA029866	6.05276	2.82369	2.14356	1.10001	up	0.000105018	0.71542
ASMM9PARTA028577	5.02548	2.91954	1.72132	0.783518	up	0.00652288	0.747725
ASMM9PARTA031691	8.43224	4.61074	1.82882	0.870917	up	0.0220144	0.747725
ASMM9PARTA029721	9.07229	5.24213	1.73065	0.791313	up	0.0483747	0.747725
ASMM9PARTA041153	6.6321	4.07172	1.62882	0.703825	up	0.017009	0.747725
ASMM9PARTA019728	4.47331	2.73227	1.63721	0.711243	up	0.0297469	0.747725
ASMM9PARTA028388	6.828	3.51723	1.9413	0.957022	up	0.0388526	0.747725
ASMM9PARTA027908	11.7421	6.08729	1.92895	0.947819	up	0.00295777	0.747725
ASMM9PARTA020464	12.4405	7.45187	1.66945	0.73937	up	0.00181059	0.747725
ASMM9PARTA024052	4.39337	2.65648	1.65383	0.725811	up	0.0479582	0.747725
ASMM9PARTA041478	9.20269	5.76609	1.596	0.674463	up	0.00605616	0.747725
ASMM9PARTA028012	7.18925	3.08818	2.32799	1.21909	up	0.0155592	0.747725
ASMM9PARTA028361	5.33215	2.7584	1.93306	0.950888	up	0.039569	0.747725
ASMM9PARTA020989	3.94778	2.62441	1.50425	0.589046	up	0.0492184	0.747725
ASMM9PARTA041460	7.62321	3.27115	2.33044	1.2206	up	0.0216212	0.747725
ASMM9PARTA027653	11.391	4.89807	2.32561	1.21761	up	0.0151638	0.747725
ASMM9PARTA037362	5.63091	2.96456	1.89941	0.925552	up	0.00873855	0.747725
ASMM9PARTA037721	5.9266	2.99448	1.97917	0.984898	up	0.029539	0.747725
ASMM9PARTA032215	6.66402	3.58859	1.857	0.892977	up	0.0101814	0.747725
ASMM9PARTA024463	6.42942	3.82433	1.68119	0.749482	up	0.0278548	0.747725
ASMM9PARTA043807	5.49188	2.92358	1.87847	0.909561	up	0.0231719	0.747725
ASMM9PARTA022663	9.54177	2.8202	3.38337	1.75846	up	0.015911	0.747725
ASMM9PARTA021199	6.89108	2.89991	2.37631	1.24872	up	0.0146266	0.747725
ASMM9PARTA028234	9.10403	5.64008	1.61417	0.69079	up	0.031584	0.747725
ASMM9PARTA020065	4.45646	2.8535	1.56175	0.643166	up	0.00782541	0.747725
ASMM9PARTA031960	9.75248	6.25094	1.56016	0.641698	up	0.0349323	0.747725
ASMM9PARTA043953	6.49389	3.56317	1.8225	0.865922	up	0.0347577	0.747725
ASMM9PARTA028154	11.4232	6.88445	1.65928	0.730559	up	0.0281324	0.747725
ASMM9PARTA030323	9.58061	5.82486	1.64478	0.717896	up	0.0409462	0.747725
ASMM9PARTA021858	4.38068	2.6179	1.67336	0.742746	up	0.0112704	0.747725
ASMM9PARTA021336	3.95348	2.57086	1.5378	0.620869	up	0.00552517	0.747725
ASMM9PARTA029969	6.43048	2.89436	2.22173	1.15168	up	0.0406964	0.747725
ASMM9PARTA039397	6.30639	3.9053	1.61483	0.69138	up	0.038288	0.747725
ASMM9PARTA030286	6.25535	3.78276	1.65364	0.72565	up	0.0377451	0.747725
ASMM9PARTA033496	6.66047	4.01677	1.65817	0.729589	up	0.00158948	0.747725
ASMM9PARTA037629	4.88039	3.07127	1.58905	0.668162	up	0.0471055	0.747725
ASMM9PARTA028023	5.88189	3.49677	1.68209	0.750258	up	0.048083	0.747725
ASMM9PARTA034312	3.84348	2.49773	1.53879	0.621794	up	0.0184526	0.747725
ASMM9PARTA030068	8.97198	5.58381	1.60678	0.684176	up	0.0182985	0.747725
ASMM9PARTA038499	5.00436	2.6764	1.86981	0.902889	up	0.0218609	0.747725
ASMM9PARTA023579	6.12807	2.65074	2.31184	1.20904	up	0.00321423	0.747725
ASMM9PARTA040919	4.85381	3.01414	1.61035	0.687372	up	0.0291594	0.747725
ASMM9PARTA026982	4.72681	2.87121	1.64628	0.719209	up	0.0164557	0.747725
ASMM9PARTA021569	10.0902	5.57438	1.81011	0.856074	up	0.0100544	0.747725
ASMM9PARTA021882	4.99919	2.95296	1.69294	0.759531	up	0.0329635	0.747725
ASMM9PARTA019490	4.52162	2.52387	1.79154	0.841201	up	0.00520845	0.747725
ASMM9PARTA039403	5.53799	3.5039	1.58052	0.660404	up	0.0457565	0.747725
ASMM9PARTA028136	4.74453	3.01749	1.57234	0.652917	up	0.0442493	0.747725
ASMM9PARTA027572	8.37219	4.69296	1.78399	0.835107	up	0.027757	0.747725
ASMM9PARTA044165	6.11189	2.69541	2.26752	1.18111	up	0.0117191	0.747725
ASMM9PARTA042285	5.80933	2.92209	1.98807	0.991372	up	0.0133076	0.747725
ASMM9PARTA037468	9.78821	5.61543	1.74309	0.80165	up	0.0419801	0.747725
ASMM9PARTA030539	9.97813	4.62307	2.15833	1.10992	up	0.0151129	0.747725
ASMM9PARTA033131	10.0617	6.08777	1.65277	0.724883	up	0.00318695	0.747725
ASMM9PARTA029604	3.97257	2.54677	1.55985	0.641404	up	0.0102918	0.747725
ASMM9PARTA043835	9.7423	5.34406	1.82301	0.866325	up	0.0457611	0.747725
ASMM9PARTA043829	6.75259	3.44626	1.95939	0.970408	up	0.0106416	0.747725
ASMM9PARTA031893	6.91665	3.34487	2.06784	1.04812	up	0.0179677	0.747725
ASMM9PARTA028517	5.62817	3.15022	1.78659	0.837213	up	0.0236605	0.747725
ASMM9PARTA030741	10.3695	6.86026	1.51153	0.596007	up	0.022311	0.747725
ASMM9PARTA029376	8.47954	5.28668	1.60394	0.681624	up	0.00205048	0.747725
ASMM9PARTA032877	7.65831	4.81823	1.58944	0.668523	up	0.0191673	0.747725
ASMM9PARTA044109	5.97455	2.91103	2.05239	1.0373	up	0.0253713	0.747725
ASMM9PARTA032848	7.82211	3.20312	2.44203	1.28808	up	0.0498499	0.747725
ASMM9PARTA043709	6.40744	2.96381	2.1619	1.1123	up	0.0144475	0.747725
ASMM9PARTA039176	5.02591	2.84906	1.76406	0.818898	up	0.00378853	0.747725
ASMM9PARTA030053	7.25816	3.10025	2.34115	1.22722	up	0.0422927	0.747725
ASMM9PARTA028741	3.91517	2.49966	1.56628	0.647345	up	0.0443097	0.747725
ASMM9PARTA039697	8.66436	5.76025	1.50416	0.588962	up	0.022528	0.747725
ASMM9PARTA042508	5.74135	2.72459	2.10724	1.07535	up	0.00952315	0.747725
ASMM9PARTA028784	7.49278	3.21462	2.33084	1.22085	up	0.048493	0.747725
ASMM9PARTA032496	6.02406	2.58731	2.32831	1.21928	up	0.0324403	0.747725
ASMM9PARTA041679	4.74838	3.07192	1.54574	0.628296	up	0.0286121	0.747725
ASMM9PARTA041380	9.41877	5.65729	1.66489	0.735428	up	0.0131728	0.747725
ASMM9PARTA021869	7.86775	3.3621	2.34013	1.22659	up	0.0421763	0.747725
ASMM9PARTA036389	9.23367	6.06355	1.52282	0.606743	up	0.00682857	0.747725
ASMM9PARTA030171	7.22607	4.80183	1.50486	0.589627	up	0.0271874	0.747725
ASMM9PARTA024230	6.5991	3.33776	1.97711	0.98339	up	0.0259933	0.747725
ASMM9PARTA031968	4.85414	3.01926	1.60772	0.68502	up	0.0236138	0.747725
ASMM9PARTA039389	9.04994	5.37802	1.68276	0.750833	up	0.0331211	0.747725
ASMM9PARTA043669	10.0458	3.5505	2.82941	1.5005	up	0.0492812	0.747725
ASMM9PARTA026180	6.67919	3.85894	1.73084	0.791468	up	0.0451939	0.747725
ASMM9PARTA033422	7.62338	3.75218	2.03172	1.0227	up	0.0211483	0.747725
ASMM9PARTA043822	4.9269	3.28283	1.50081	0.585742	up	0.0251353	0.747725
ASMM9PARTA039763	4.15825	2.54556	1.63353	0.707995	up	0.0140037	0.747725
ASMM9PARTA029167	8.83044	4.85238	1.81982	0.863794	up	0.0116651	0.747725
ASMM9PARTA024089	8.9003	3.77059	2.36045	1.23906	up	0.0117216	0.747725
ASMM9PARTA032461	10.492	5.45704	1.92265	0.943093	up	0.0472971	0.747725
ASMM9PARTA036676	7.10243	2.8041	2.53287	1.34078	up	0.0295836	0.747725
ASMM9PARTA027518	6.00218	2.67284	2.24562	1.16711	up	0.0222754	0.747725
ASMM9PARTA031813	11.2281	7.4224	1.51274	0.597161	up	0.0224424	0.747725
ASMM9PARTA039475	6.31015	3.94691	1.59876	0.676953	up	0.0356011	0.747725
ASMM9PARTA034534	9.12677	5.01801	1.8188	0.862989	up	0.0287372	0.747725
ASMM9PARTA023039	9.66134	5.37264	1.79825	0.846593	up	0.00206638	0.747725
ASMM9PARTA025160	8.84984	5.87205	1.50711	0.591787	up	0.0305791	0.747725
ASMM9PARTA027477	5.47039	2.71732	2.01316	1.00946	up	0.0282806	0.747725
ASMM9PARTA028575	7.09917	4.2296	1.67845	0.74713	up	0.0283416	0.747725
ASMM9PARTA020649	7.54753	4.97598	1.51679	0.601024	up	0.0330576	0.747725
ASMM9PARTA028291	5.14425	2.6576	1.93568	0.952838	up	0.0473761	0.747725
ASMM9PARTA019897	6.33291	3.30662	1.91522	0.937512	up	0.0227665	0.747725
ASMM9PARTA020068	6.52255	3.70343	1.76122	0.816575	up	0.0431824	0.747725
ASMM9PARTA020920	5.3261	3.09779	1.71932	0.781841	up	0.0464334	0.747725
ASMM9PARTA026767	3.63777	5.92715	0.613747	-0.704284	down	0.0361888	0.747725
ASMM9PARTA036436	3.61209	5.77979	0.624952	-0.678183	down	0.0085946	0.747725
ASMM9PARTA039490	3.52757	5.30472	0.664987	-0.588603	down	0.0375884	0.747725
ASMM9PARTA020892	4.34522	6.59361	0.659005	-0.601639	down	0.00147353	0.747725
ASMM9PARTA029554	8.85124	13.6799	0.647023	-0.628111	down	0.0447806	0.747725
ASMM9PARTA038680	3.34504	5.57274	0.600251	-0.736361	down	0.0140487	0.747725
ASMM9PARTA044228	3.45409	5.83835	0.591622	-0.757253	down	0.0212719	0.747725
ASMM9PARTA024258	3.58653	5.84386	0.613726	-0.704334	down	0.035253	0.747725
ASMM9PARTA035079	3.02573	5.69064	0.531702	-0.911309	down	0.0134443	0.747725
ASMM9PARTA038330	5.67895	10.1649	0.558683	-0.839899	down	0.0283827	0.747725
ASMM9PARTA024228	3.38893	5.45561	0.621183	-0.68691	down	0.0259542	0.747725
ASMM9PARTA024965	2.68664	4.26328	0.630182	-0.666159	down	0.0389261	0.747725
ASMM9PARTA043838	2.71156	5.44836	0.497684	-1.0067	down	0.0157943	0.747725
ASMM9PARTA043781	3.6201	6.04467	0.598891	-0.739635	down	0.0265811	0.747725
ASMM9PARTA023079	2.9036	5.03044	0.577206	-0.792841	down	0.00724006	0.747725
ASMM9PARTA033440	4.38576	9.65462	0.454266	-1.13839	down	0.0168879	0.747725
ASMM9PARTA043668	3.11712	5.23918	0.594963	-0.749128	down	0.043827	0.747725
ASMM9PARTA030692	3.87011	6.34322	0.610118	-0.712841	down	0.0234487	0.747725
ASMM9PARTA041334	2.84315	5.00676	0.567863	-0.816384	down	0.0397101	0.747725
ASMM9PARTA023301	2.59408	4.82729	0.537378	-0.895991	down	0.0403791	0.747725
ASMM9PARTA021281	2.93658	4.59662	0.638857	-0.646436	down	0.0015192	0.747725
ASMM9PARTA023901	3.09448	6.06262	0.510421	-0.970242	down	0.0483792	0.747725
ASMM9PARTA038570	3.21402	5.64159	0.569702	-0.811721	down	0.00881089	0.747725
ASMM9PARTA042607	3.03227	5.39852	0.561685	-0.832167	down	0.0263708	0.747725
ASMM9PARTA040987	2.79186	4.27297	0.653378	-0.61401	down	0.0186704	0.747725
ASMM9PARTA023354	4.31	6.60165	0.652867	-0.615138	down	0.00395563	0.747725
ASMM9PARTA023822	3.34246	5.52441	0.605034	-0.724911	down	0.0193671	0.747725
ASMM9PARTA026576	3.16745	4.86402	0.651201	-0.618826	down	0.0466003	0.747725
ASMM9PARTA029648	3.56048	5.73333	0.621015	-0.6873	down	0.0247919	0.747725
ASMM9PARTA026400	5.74909	9.2048	0.624575	-0.679054	down	0.0179655	0.747725
ASMM9PARTA032114	2.97204	4.55506	0.652469	-0.616018	down	0.0063798	0.747725
ASMM9PARTA038855	3.22618	5.25473	0.613957	-0.70379	down	0.0402954	0.747725
ASMM9PARTA029121	3.45404	5.74134	0.601608	-0.733104	down	0.0272349	0.747725
ASMM9PARTA032761	2.56247	5.15146	0.497426	-1.00745	down	0.018556	0.747725
ASMM9PARTA020213	3.69865	5.87666	0.62938	-0.667997	down	0.0478261	0.747725
ASMM9PARTA030051	3.02881	5.80601	0.521668	-0.938797	down	0.0392785	0.747725
ASMM9PARTA037840	5.24204	8.05253	0.650981	-0.619314	down	0.0494059	0.747725
ASMM9PARTA042693	4.08341	6.35244	0.64281	-0.637537	down	0.019358	0.747725
ASMM9PARTA039140	3.66901	7.10651	0.516289	-0.953749	down	0.0325939	0.747725
ASMM9PARTA024783	4.35955	7.99277	0.545437	-0.874516	down	0.0425889	0.747725
ASMM9PARTA020257	3.32889	5.00708	0.664836	-0.588929	down	0.0132911	0.747725
ASMM9PARTA029385	7.23778	11.075	0.653522	-0.613692	down	0.00512335	0.747725
ASMM9PARTA031903	4.39158	7.46159	0.588558	-0.764744	down	0.0149153	0.747725
ASMM9PARTA023440	3.76256	6.12478	0.614318	-0.702943	down	0.00276291	0.747725
ASMM9PARTA026472	3.1917	7.76452	0.411063	-1.28257	down	0.0499605	0.747725
ASMM9PARTA040029	3.5444	5.79919	0.611188	-0.710313	down	0.00838477	0.747725
ASMM9PARTA029802	4.32407	7.44988	0.580421	-0.784829	down	0.0196559	0.747725
ASMM9PARTA044130	3.92832	7.1295	0.550996	-0.859886	down	0.0433637	0.747725
ASMM9PARTA041633	2.92304	5.21496	0.560511	-0.835186	down	0.00361878	0.747725
ASMM9PARTA024457	8.18286	12.3776	0.661103	-0.597052	down	0.00496531	0.747725
ASMM9PARTA032203	3.16632	6.44292	0.491441	-1.02491	down	0.0259337	0.747725
ASMM9PARTA027568	2.95529	5.23985	0.564003	-0.826226	down	0.0133826	0.747725
ASMM9PARTA023645	2.67295	4.26855	0.626196	-0.675315	down	0.0205407	0.747725
ASMM9PARTA025384	2.80833	4.6117	0.608958	-0.715585	down	0.00877785	0.747725
ASMM9PARTA038677	2.85037	5.45582	0.522445	-0.936649	down	0.031941	0.747725
ASMM9PARTA023626	4.22159	6.8892	0.612784	-0.706549	down	0.0428662	0.747725
ASMM9PARTA043331	3.11413	4.75882	0.654391	-0.611775	down	0.00916577	0.747725
ASMM9PARTA027056	3.38993	5.69529	0.595216	-0.748514	down	0.0282038	0.747725
ASMM9PARTA022175	3.59642	5.47999	0.656281	-0.607613	down	0.00280853	0.747725
ASMM9PARTA022095	8.50115	13.6159	0.624355	-0.679562	down	0.0268731	0.747725
ASMM9PARTA020950	3.52448	5.43232	0.648798	-0.624159	down	0.0329205	0.747725
ASMM9PARTA041004	2.88819	4.8623	0.593996	-0.751476	down	0.0180718	0.747725
ASMM9PARTA037780	2.85867	4.39622	0.650256	-0.620921	down	0.0225034	0.747725
ASMM9PARTA024775	2.52052	3.93283	0.640893	-0.641845	down	0.0426493	0.747725
ASMM9PARTA031261	6.0393	9.87432	0.611617	-0.709299	down	0.00965702	0.747725
ASMM9PARTA020708	3.16281	5.39959	0.58575	-0.771643	down	0.0129909	0.747725
ASMM9PARTA042129	2.88151	5.15342	0.559145	-0.838705	down	0.0204518	0.747725
ASMM9PARTA037166	2.95223	5.22661	0.564847	-0.824069	down	0.0371399	0.747725
ASMM9PARTA039572	3.72276	5.72893	0.649817	-0.621894	down	0.0390808	0.747725
ASMM9PARTA024207	5.25628	8.01013	0.656204	-0.607783	down	0.0295152	0.747725
ASMM9PARTA025310	2.79797	4.25086	0.658212	-0.603376	down	0.035668	0.747725
ASMM9PARTA027982	5.92559	9.89836	0.598643	-0.740232	down	0.0141451	0.747725
ASMM9PARTA043737	2.80999	4.32683	0.649433	-0.622748	down	0.0378311	0.747725
ASMM9PARTA039390	2.59643	6.10955	0.424978	-1.23454	down	0.0203411	0.747725
ASMM9PARTA024023	3.38154	6.05146	0.558798	-0.839601	down	0.0194568	0.747725
ASMM9PARTA034170	5.69768	8.57039	0.664809	-0.588988	down	0.00329623	0.747725
ASMM9PARTA024384	2.61296	4.49862	0.580836	-0.783796	down	0.0359752	0.747725
ASMM9PARTA041241	3.98511	6.35974	0.626616	-0.674347	down	0.0241809	0.747725
ASMM9PARTA032128	4.09601	7.01521	0.583876	-0.776265	down	0.010996	0.747725
ASMM9PARTA031039	2.83461	4.65195	0.609337	-0.714687	down	0.0275595	0.747725
ASMM9PARTA031159	2.58811	5.36259	0.482623	-1.05103	down	0.012012	0.747725
ASMM9PARTA035330	2.7307	5.35049	0.510364	-0.970402	down	0.037884	0.747725
ASMM9PARTA041505	2.75368	5.2508	0.524431	-0.931176	down	0.0413812	0.747725
ASMM9PARTA031781	3.31489	5.86071	0.565612	-0.822114	down	0.0367204	0.747725
ASMM9PARTA032472	2.57368	6.25349	0.411559	-1.28083	down	0.0105634	0.747725
ASMM9PARTA027142	4.21082	6.94574	0.606244	-0.722029	down	0.00769161	0.747725
ASMM9PARTA022405	2.7601	6.93997	0.397711	-1.33021	down	0.00245643	0.747725
ASMM9PARTA042982	3.05909	5.86177	0.521872	-0.938233	down	0.00649099	0.747725
ASMM9PARTA026802	4.46738	6.74614	0.662212	-0.594635	down	0.0192685	0.747725
ASMM9PARTA024225	3.61905	6.53097	0.554137	-0.851685	down	0.0479602	0.747725
ASMM9PARTA029407	2.59503	6.86901	0.377788	-1.40435	down	0.0266773	0.747725
ASMM9PARTA029187	4.16606	6.44747	0.646154	-0.630051	down	0.0294486	0.747725
ASMM9PARTA041526	2.57469	4.34001	0.593245	-0.753301	down	0.0107082	0.747725
ASMM9PARTA041480	3.07988	4.79638	0.642126	-0.639073	down	0.0397401	0.747725
ASMM9PARTA038538	4.24468	6.83367	0.621142	-0.687005	down	0.0331815	0.747725
ASMM9PARTA037844	3.17979	5.42031	0.586645	-0.769441	down	0.040593	0.747725
ASMM9PARTA035260	2.57844	5.77044	0.446835	-1.16218	down	0.0312373	0.747725
ASMM9PARTA037989	3.785	8.76517	0.431823	-1.21149	down	0.0097003	0.747725
ASMM9PARTA024697	2.55389	5.54459	0.460609	-1.11839	down	0.0343512	0.747725
ASMM9PARTA029255	3.90825	6.70171	0.583172	-0.778007	down	0.0375545	0.747725
ASMM9PARTA034264	2.54867	5.17805	0.492208	-1.02266	down	0.0438615	0.747725
ASMM9PARTA044431	2.56783	4.71858	0.544196	-0.877803	down	0.0287178	0.747725
ASMM9PARTA036690	2.98967	4.5768	0.653222	-0.614355	down	0.0259267	0.747725
ASMM9PARTA043830	3.56188	6.55491	0.543392	-0.879936	down	0.0422141	0.747725
ASMM9PARTA039371	4.21693	6.45282	0.653502	-0.613737	down	0.0482176	0.747725
ASMM9PARTA038363	2.60086	5.49958	0.472919	-1.08033	down	0.0310643	0.747725
ASMM9PARTA036980	2.54692	4.57926	0.556185	-0.846363	down	0.0328457	0.747725
ASMM9PARTA035814	2.69809	5.73805	0.47021	-1.08862	down	0.0193889	0.747725
ASMM9PARTA036087	4.10842	7.28284	0.564124	-0.825917	down	0.0473501	0.747725
ASMM9PARTA038537	2.5398	4.26249	0.595849	-0.746982	down	0.031756	0.747725
ASMM9PARTA024723	3.73375	5.87025	0.636046	-0.652796	down	0.0468156	0.747725
ASMM9PARTA039161	2.59234	6.18016	0.419462	-1.25339	down	0.00352381	0.747725
ASMM9PARTA033150	4.23086	6.53101	0.647812	-0.626353	down	0.0410451	0.747725
ASMM9PARTA041333	2.58827	5.56132	0.465405	-1.10344	down	0.0205895	0.747725
ASMM9PARTA023078	2.57364	5.8951	0.436573	-1.1957	down	0.00881005	0.747725
ASMM9PARTA020071	2.66194	4.6688	0.570155	-0.810574	down	0.0462988	0.747725
ASMM9PARTA042007	2.6859	4.91552	0.546412	-0.87194	down	0.0378964	0.747725
ASMM9PARTA023455	2.52738	4.48055	0.564078	-0.826034	down	0.0224251	0.747725
ASMM9PARTA042412	5.16412	8.59204	0.601036	-0.734477	down	0.0117089	0.747725
