# Supplementary material for: Dynamic Transcription of Long Non-Coding RNA Genes during CD4+ T Cell Development and Activation
Source: PLoS One. 2014 Jul 8;9(7):e101588. doi: 10.1371/journal.pone.0101588 (PMC4086894; doi:10.1371/journal.pone.0101588)
Supplement: Table S4 — DP VS. DN difference changed LncRNA. (XLS) [file pone.0101588.s004.xls]

## Sheet: Table_DifferentialAnalysis_Ttes
row.names	DN	DP	fold.change	Log.Fold.change	regulation	p.value	fdr
ASMM9PARTA015483	5.25827	3.36126	1.56437	0.645584	up	0.000765506	0.843732
ASMM9PARTA014542	6.74069	3.68524	1.8291	0.871138	up	0.0475318	0.843732
ASMM9PARTA046107	7.81951	3.52328	2.21938	1.15016	up	0.0288638	0.843732
ASMM9PARTA045138	6.20875	3.77181	1.64609	0.719046	up	0.00468841	0.843732
ASMM9PARTA003857	6.07931	3.67822	1.65279	0.7249	up	0.0241765	0.843732
ASMM9PARTA046986	11.237	5.49927	2.04336	1.03094	up	0.0163406	0.843732
ASMM9PARTA003326	11.6962	4.77808	2.44789	1.29154	up	0.0475661	0.843732
ASMM9PARTA016037	5.54592	3.22964	1.7172	0.780056	up	0.0496392	0.843732
ASMM9PARTA048905	4.67186	3.044	1.53478	0.61803	up	0.0177637	0.843732
ASMM9PARTA004810	6.12932	3.36248	1.82286	0.8662	up	0.0221513	0.843732
ASMM9PARTA015470	6.29248	3.57149	1.76186	0.817102	up	0.0385247	0.843732
ASMM9PARTA011560	6.42852	4.15247	1.54812	0.630516	up	0.00620459	0.843732
ASMM9PARTA000919	4.84797	2.72467	1.77929	0.831298	up	0.019758	0.843732
ASMM9PARTA000859	4.70739	2.58217	1.82304	0.866344	up	0.0459122	0.843732
ASMM9PARTA048946	8.19705	3.9055	2.09885	1.0696	up	0.0453271	0.843732
ASMM9PARTA000460	9.05632	3.57118	2.53594	1.34252	up	0.00649994	0.843732
MM9LINCRNAEXON11813-_P1	5.14914	2.84352	1.81083	0.856653	up	0.0249456	0.843732
ASMM9PARTA001042	10.5257	5.03441	2.09074	1.06402	up	0.0117774	0.843732
ASMM9PARTA000496	5.8894	3.10241	1.89833	0.924732	up	0.0326209	0.843732
ASMM9PARTA046168	5.3311	3.36802	1.58286	0.662532	up	0.000719118	0.843732
ASMM9PARTA006020	6.23055	3.34645	1.86184	0.89673	up	0.0295907	0.843732
ASMM9PARTA046710	5.23056	3.43069	1.52464	0.608468	up	0.0332342	0.843732
AK086399_P1	4.58208	2.81241	1.62924	0.704196	up	0.016879	0.843732
ASMM9PARTA050765	6.65873	3.77499	1.76391	0.818773	up	0.0216053	0.843732
mouselincRNA0713+_P1	5.32782	3.35484	1.5881	0.667299	up	0.0153622	0.843732
ASMM9PARTA045567	9.55835	6.29744	1.51782	0.601997	up	0.00712222	0.843732
ASMM9PARTA002550	7.27854	4.09022	1.7795	0.831472	up	0.01571	0.843732
ASMM9PARTA006465	6.81142	2.86192	2.38002	1.25097	up	0.0291956	0.843732
ASMM9PARTA051430	4.94473	2.80003	1.76596	0.820449	up	0.0467962	0.843732
ASMM9PARTA018044	6.02491	3.27098	1.84193	0.881218	up	0.0459192	0.843732
CUST_141_PI426409190	7.04321	4.35235	1.61825	0.694437	up	0.0351403	0.843732
ASMM9PARTA012746	5.70643	2.82165	2.02237	1.01605	up	0.00888718	0.843732
BC025881_P1	7.4034	3.88237	1.90693	0.931252	up	0.00324587	0.843732
ASMM9PARTA050002	7.93575	2.9714	2.67071	1.41723	up	0.0195261	0.843732
ASMM9PARTA002711	8.78645	4.8117	1.82606	0.868734	up	0.0348235	0.843732
ASMM9PARTA000515	6.42282	3.75672	1.70969	0.773733	up	0.00687368	0.843732
ASMM9PARTA005087	5.91048	2.54455	2.3228	1.21586	up	0.00682675	0.843732
ASMM9PARTA048271	8.07531	4.27404	1.88939	0.917918	up	0.0372505	0.843732
ASMM9PARTA015412	6.32297	2.86611	2.20612	1.14151	up	0.0219964	0.843732
MM9LINCRNAEXON11879+_P1	4.31554	2.81208	1.53465	0.617906	up	0.033113	0.843732
ASMM9PARTA010960	4.4881	2.9382	1.5275	0.611173	up	0.00358514	0.843732
MM9LINCRNAEXON10746-_P1	4.0432	2.64642	1.5278	0.611459	up	0.0406221	0.843732
ASMM9PARTA047028	4.92962	2.90312	1.69804	0.763873	up	0.0103621	0.843732
ASMM9PARTA000848	3.98766	2.53821	1.57105	0.651732	up	0.0156967	0.843732
ASMM9PARTA001632	8.31687	3.15724	2.63422	1.39738	up	0.0166996	0.843732
MM9LINCRNAEXON11569-_P1	6.06325	3.11255	1.948	0.961994	up	0.0154515	0.843732
ASMM9PARTA047904	4.15014	2.73195	1.51912	0.603231	up	0.0337254	0.843732
BM226299_P1	4.00273	2.60209	1.53827	0.621311	up	0.0307335	0.843732
ASMM9PARTA050383	5.58038	3.32452	1.67856	0.74722	up	0.0037943	0.843732
ASMM9PARTA001994	4.20655	2.62855	1.60033	0.678369	up	0.0118603	0.843732
mouselincRNA0166+_P1	3.90717	2.59822	1.50378	0.588597	up	0.0112962	0.843732
ASMM9PARTA007786	6.04777	3.64597	1.65876	0.730102	up	0.0360255	0.843732
ASMM9PARTA013604	10.663	6.72743	1.58501	0.66449	up	0.0178335	0.843732
ASMM9PARTA008801	7.29715	4.02294	1.81389	0.859083	up	0.0449043	0.843732
ASMM9PARTA013994	8.93877	5.78276	1.54576	0.628318	up	0.00555481	0.843732
ASMM9PARTA006579	4.88559	2.86201	1.70705	0.771505	up	0.0162549	0.843732
ASMM9PARTA003457	3.96176	2.587	1.53141	0.614859	up	0.00326995	0.843732
ASMM9PARTA004690	3.81682	2.52299	1.51281	0.597235	up	0.0468883	0.843732
ASMM9PARTA017485	3.87582	2.51438	1.54146	0.624298	up	0.00823671	0.843732
ASMM9PARTA051103	8.87976	5.04757	1.75922	0.814933	up	0.00703022	0.843732
ASMM9PARTA004042	4.33679	2.82887	1.53305	0.616403	up	0.0484146	0.843732
ASMM9PARTA003762	5.8861	3.41626	1.72296	0.784893	up	0.00556339	0.843732
ASMM9PARTA010063	4.04947	2.65081	1.52764	0.6113	up	0.0431998	0.843732
ASMM9PARTA049790	4.67566	2.53352	1.84552	0.884026	up	0.00131928	0.843732
ASMM9PARTA013220	3.88511	2.56618	1.51397	0.598337	up	0.0155618	0.843732
ASMM9PARTA010485	6.02034	2.62603	2.29256	1.19696	up	0.0327894	0.843732
ASMM9PARTA051540	6.54048	2.92229	2.23814	1.1623	up	0.0300879	0.843732
mouselincRNA1619+_P1	5.03036	3.3438	1.50438	0.589171	up	0.0234813	0.843732
ASMM9PARTA010209	10.4864	6.89611	1.52062	0.604664	up	0.0107545	0.843732
ASMM9PARTA005939	9.70744	4.85608	1.99903	0.999299	up	0.0128767	0.843732
ASMM9PARTA005267	3.99979	2.53168	1.57989	0.659829	up	0.0378133	0.843732
ASMM9PARTA008700	4.91964	3.15301	1.5603	0.641823	up	0.0021666	0.843732
MM9LINCRNAEXON11323+_P1	4.02658	2.50495	1.60745	0.684771	up	0.0336917	0.843732
ASMM9PARTA003140	5.89328	3.49093	1.68817	0.75546	up	0.0304032	0.843732
ASMM9PARTA006139	4.66469	2.59487	1.79765	0.846115	up	0.0290738	0.843732
ASMM9PARTA048825	5.52545	2.88721	1.91377	0.936417	up	0.0289107	0.843732
ASMM9PARTA007136	6.54095	3.95127	1.6554	0.727183	up	0.00698644	0.843732
ASMM9PARTA016539	6.06261	3.64959	1.66118	0.732206	up	0.0478333	0.843732
ASMM9PARTA047274	11.622	6.61802	1.75611	0.812385	up	0.0232852	0.843732
ASMM9PARTA051405	7.94808	4.06597	1.95478	0.967008	up	0.0431404	0.843732
ASMM9PARTA012971	4.68176	2.62505	1.78349	0.834704	up	0.0260078	0.843732
ASMM9PARTA018338	4.0818	2.49923	1.63322	0.707718	up	0.00821289	0.843732
ASMM9PARTA003836	5.15344	2.74675	1.87619	0.907809	up	0.0156865	0.843732
ASMM9PARTA003264	10.2558	4.81097	2.13175	1.09204	up	0.0389392	0.843732
ASMM9PARTA004733	5.89322	3.82129	1.54221	0.624996	up	0.0121968	0.843732
ASMM9PARTA018545	4.1589	2.72348	1.52705	0.61075	up	0.0461488	0.843732
ASMM9PARTA046054	8.07902	3.40135	2.37524	1.24807	up	0.0334283	0.843732
ASMM9PARTA006826	6.36224	2.90332	2.19137	1.13183	up	0.0328414	0.843732
MM9LINCRNAEXON12011-_P1	4.62507	2.69654	1.71519	0.778366	up	0.0298938	0.843732
ASMM9PARTA014766	4.90321	2.86644	1.71056	0.774466	up	0.0166103	0.843732
mouselincRNA1422+_P1	4.722	3.09789	1.52426	0.608109	up	0.00958672	0.843732
ASMM9PARTA046426	4.5503	2.67106	1.70355	0.768547	up	0.0292262	0.843732
DQ788983_P1	4.82709	3.10931	1.55246	0.63456	up	0.00116325	0.843732
ASMM9PARTA049705	8.58702	4.3498	1.97412	0.981208	up	0.0204121	0.843732
ASMM9PARTA018654	8.42018	5.57267	1.51098	0.595482	up	0.0416012	0.843732
ASMM9PARTA001017	4.83487	3.17467	1.52295	0.606869	up	0.0180545	0.843732
ASMM9PARTA002378	7.33961	4.09138	1.79392	0.843115	up	0.0405828	0.843732
ASMM9PARTA007582	5.39521	3.20153	1.6852	0.75292	up	0.0286499	0.843732
ASMM9PARTA047305	13.508	7.67813	1.75929	0.814992	up	0.00951281	0.843732
MM9LINCRNAEXON11683-_P1	6.59421	4.2363	1.55659	0.638394	up	0.0208128	0.843732
ASMM9PARTA047643	10.4213	5.80935	1.79389	0.843088	up	0.0435713	0.843732
ASMM9PARTA002838	6.87033	4.53038	1.5165	0.600748	up	0.022676	0.843732
CR515238_P1	5.59399	3.33861	1.67555	0.744631	up	0.0356121	0.843732
ASMM9PARTA051707	8.21568	5.07872	1.61767	0.693915	up	0.0222327	0.843732
ASMM9PARTA004843	6.37888	3.09273	2.06254	1.04442	up	0.00728034	0.843732
ASMM9PARTA047625	8.19333	4.3822	1.86968	0.902795	up	0.049716	0.843732
ASMM9PARTA050094	7.81536	4.61322	1.69412	0.76054	up	0.0356786	0.843732
ASMM9PARTA017019	3.89342	2.53247	1.5374	0.620493	up	0.0200996	0.843732
humanlincRNA0538-_P1	4.99934	2.84354	1.75814	0.814049	up	0.0196018	0.843732
CUST_251_PI426073487	4.48477	2.74394	1.63443	0.708783	up	0.0320808	0.843732
ASMM9PARTA008065	4.48116	2.90315	1.54355	0.626254	up	0.00173214	0.843732
CUST_426_PI426073487	6.20406	3.56067	1.74239	0.801065	up	0.0412709	0.843732
ASMM9PARTA050323	6.02962	3.41661	1.76479	0.819499	up	0.0143558	0.843732
ASMM9PARTA011874	4.30532	2.67716	1.60817	0.685418	up	0.0188506	0.843732
ASMM9PARTA001230	5.19838	3.15032	1.65011	0.722563	up	0.00691782	0.843732
ASMM9PARTA045143	8.04279	3.96388	2.02902	1.02078	up	0.0164488	0.843732
ASMM9PARTA046344	5.78942	2.75095	2.10451	1.07349	up	0.0374924	0.843732
ASMM9PARTA016639	5.02213	2.61087	1.92355	0.94377	up	0.0136391	0.843732
ASMM9PARTA046479	5.33418	2.60049	2.05122	1.03649	up	0.0274684	0.843732
humanlincRNA0164+_P1	6.50079	3.90594	1.66434	0.734947	up	0.0473081	0.843732
ASMM9PARTA000579	6.04187	3.52016	1.71636	0.779354	up	0.014406	0.843732
ASMM9PARTA000535	7.43263	3.53977	2.09975	1.07022	up	0.00530256	0.843732
ASMM9PARTA000070	7.47271	4.84636	1.54192	0.624729	up	0.0230646	0.843732
ASMM9PARTA001800	5.77676	2.6562	2.17482	1.1209	up	0.0120935	0.843732
ASMM9PARTA012470	5.19715	3.40858	1.52472	0.608548	up	0.0340795	0.843732
ASMM9PARTA003862	3.97977	2.56023	1.55446	0.636412	up	0.0400544	0.843732
CUST_556_PI426073487	6.48576	4.05102	1.60102	0.678989	up	0.00220318	0.843732
ASMM9PARTA014269	4.71529	2.62251	1.798	0.846396	up	0.0307052	0.843732
ASMM9PARTA002977	4.75325	2.88792	1.64591	0.718882	up	0.0341963	0.843732
mouselincRNA0786+_P1	5.6187	3.62254	1.55104	0.633235	up	0.0433476	0.843732
ASMM9PARTA017530	4.0585	2.54264	1.59618	0.674621	up	0.0361075	0.843732
MM9LINCRNAEXON12090+_P1	3.74976	6.40307	0.585619	-0.771967	down	0.0411147	0.843732
ASMM9PARTA016908	6.09922	10.662	0.57205	-0.805786	down	0.0478273	0.843732
ASMM9PARTA002641	3.3961	5.6999	0.595817	-0.747058	down	0.0360654	0.843732
ASMM9PARTA045333	3.05861	5.488	0.557326	-0.843406	down	0.0222284	0.843732
MM9LINCRNAEXON10107-_P1	2.96902	4.99301	0.594636	-0.749921	down	0.0341212	0.843732
ASMM9PARTA047675	3.63819	6.6727	0.545235	-0.875049	down	0.0116188	0.843732
ASMM9PARTA009840	4.63362	8.01739	0.577946	-0.790993	down	0.00485383	0.843732
ASMM9PARTA051391	6.74161	10.668	0.631948	-0.662121	down	0.0107136	0.843732
ASMM9PARTA011528	3.13021	6.08683	0.51426	-0.959431	down	0.0149132	0.843732
ASMM9PARTA002650	4.14859	7.04493	0.588876	-0.763963	down	0.0174099	0.843732
ASMM9PARTA014586	3.73593	10.3313	0.361613	-1.46748	down	0.00821243	0.843732
ASMM9PARTA003219	3.74611	7.05544	0.530953	-0.913344	down	0.037525	0.843732
MM9LINCRNAEXON11520-_P1	2.8379	5.18248	0.547594	-0.868821	down	0.0218698	0.843732
ASMM9PARTA050143	3.46648	5.54657	0.624977	-0.678125	down	0.0388166	0.843732
ASMM9PARTA017055	3.81055	6.51689	0.584719	-0.774184	down	0.00432132	0.843732
ASMM9PARTA045542	3.16835	6.39484	0.495454	-1.01318	down	0.00373398	0.843732
ASMM9PARTA015058	4.10448	7.12522	0.576049	-0.795737	down	0.0330065	0.843732
ASMM9PARTA046354	4.24309	6.76342	0.627359	-0.672636	down	0.039838	0.843732
ASMM9PARTA005998	3.68007	6.01522	0.611794	-0.708883	down	0.0272574	0.843732
ASMM9PARTA051618	4.94907	10.7614	0.459891	-1.12064	down	0.047547	0.843732
ASMM9PARTA049643	2.96627	5.89583	0.503113	-0.991047	down	0.029224	0.843732
ASMM9PARTA000054	2.54244	4.06379	0.625632	-0.676614	down	0.0366643	0.843732
ASMM9PARTA046259	3.98029	6.66766	0.596955	-0.744306	down	0.0240397	0.843732
ASMM9PARTA006159	3.59623	5.74401	0.626083	-0.675573	down	0.0481489	0.843732
ASMM9PARTA048030	3.51771	6.15192	0.571806	-0.806401	down	0.01198	0.843732
ASMM9PARTA015968	4.1035	8.58565	0.477949	-1.06507	down	0.0196471	0.843732
ASMM9PARTA002714	2.93884	6.91399	0.425057	-1.23427	down	0.028539	0.843732
ASMM9PARTA019122	3.53244	5.3144	0.664693	-0.58924	down	0.0239186	0.843732
ASMM9PARTA047185	2.97518	5.33047	0.558146	-0.841285	down	0.0483515	0.843732
ASMM9PARTA051174	3.4915	5.4918	0.635766	-0.653431	down	0.0175039	0.843732
ASMM9PARTA009418	3.03057	4.55137	0.66586	-0.58671	down	0.0312478	0.843732
ASMM9PARTA047495	3.50975	5.30453	0.661652	-0.595855	down	0.0276153	0.843732
ASMM9PARTA016154	5.43519	10.7529	0.505462	-0.984327	down	0.0234118	0.843732
ASMM9PARTA000751	3.01118	4.61058	0.653102	-0.61462	down	0.0340409	0.843732
ASMM9PARTA015826	3.32151	5.06289	0.65605	-0.608121	down	0.0416275	0.843732
ASMM9PARTA001386	4.39156	8.30919	0.528518	-0.919976	down	0.00983597	0.843732
AA623677_P1	2.76155	4.69311	0.588427	-0.765066	down	0.0340309	0.843732
CUST_892_PI426073487	3.05101	4.82522	0.632304	-0.66131	down	0.0331677	0.843732
ASMM9PARTA051496	2.80806	4.97537	0.564393	-0.825229	down	0.0330946	0.843732
ASMM9PARTA051314	3.80455	7.74178	0.491431	-1.02494	down	0.0404369	0.843732
ASMM9PARTA014058	3.32284	5.28079	0.629232	-0.668337	down	0.0183962	0.843732
ASMM9PARTA006767	2.87426	4.42854	0.649031	-0.623641	down	0.0324969	0.843732
ASMM9PARTA050070	5.99131	10.361	0.578257	-0.790218	down	0.0405504	0.843732
ASMM9PARTA012908	2.87755	4.62791	0.621782	-0.685518	down	0.0100333	0.843732
ASMM9PARTA049830	2.93505	5.5633	0.527573	-0.922558	down	0.0367851	0.843732
ASMM9PARTA007260	2.71277	5.53644	0.489984	-1.02919	down	0.0112481	0.843732
ASMM9PARTA010326	3.29085	6.30271	0.522133	-0.937511	down	0.0307211	0.843732
ASMM9PARTA050291	3.41881	5.47837	0.624057	-0.680249	down	0.045822	0.843732
ASMM9PARTA050515	2.55868	4.25572	0.601234	-0.734002	down	0.0354294	0.843732
ASMM9PARTA047834	3.27007	8.81312	0.371046	-1.43033	down	0.0022633	0.843732
ASMM9PARTA015787	2.78849	5.11219	0.545458	-0.874459	down	0.0299762	0.843732
ASMM9PARTA018056	3.19088	5.20081	0.613535	-0.704782	down	0.0228092	0.843732
CUST_14_PI426409190	3.7626	6.19339	0.607519	-0.718999	down	0.0231496	0.843732
ASMM9PARTA045121	3.09539	4.66177	0.663995	-0.590756	down	0.0203337	0.843732
ASMM9PARTA014875	3.26969	5.62541	0.581237	-0.782802	down	0.0203183	0.843732
ASMM9PARTA016925	6.36245	10.2065	0.623371	-0.681837	down	0.0356967	0.843732
ASMM9PARTA051080	3.60904	6.22898	0.579396	-0.787379	down	0.0125	0.843732
ASMM9PARTA046883	2.89536	4.53727	0.638128	-0.648083	down	0.0454043	0.843732
ASMM9PARTA002293	3.30748	5.23882	0.631341	-0.663508	down	0.00574155	0.843732
ASMM9PARTA046755	4.09275	6.14228	0.666325	-0.585703	down	0.0422733	0.843732
ASMM9PARTA051026	2.80355	5.02557	0.557856	-0.842034	down	0.0179357	0.843732
ASMM9PARTA010896	2.56505	5.02451	0.510508	-0.969995	down	0.0465492	0.843732
ASMM9PARTA000611	3.4227	6.36821	0.537466	-0.895755	down	0.048654	0.843732
ASMM9PARTA047984	3.73376	6.75784	0.552507	-0.855935	down	0.0369611	0.843732
ASMM9PARTA050047	2.89671	5.26342	0.550347	-0.861588	down	0.0169749	0.843732
ASMM9PARTA002287	2.99393	4.73675	0.632064	-0.661856	down	0.0335975	0.843732
ASMM9PARTA049991	3.30993	5.73011	0.577638	-0.791762	down	0.0444302	0.843732
ASMM9PARTA004755	2.6281	4.15281	0.632849	-0.660067	down	0.00571734	0.843732
ASMM9PARTA017103	4.29556	6.48613	0.662268	-0.594514	down	0.0498112	0.843732
CUST_663_PI426073487	2.66315	4.21986	0.631099	-0.664062	down	0.0285984	0.843732
ASMM9PARTA050486	4.39295	10.29	0.426914	-1.22798	down	0.019879	0.843732
ASMM9PARTA046871	4.37806	6.6787	0.655525	-0.609277	down	0.00125167	0.843732
ASMM9PARTA049614	2.95423	4.43732	0.665769	-0.586907	down	0.0328094	0.843732
ASMM9PARTA009041	2.81227	4.81228	0.584394	-0.774988	down	0.0200916	0.843732
ASMM9PARTA018971	2.76606	7.59626	0.364134	-1.45746	down	0.0224265	0.843732
ASMM9PARTA048170	3.6809	6.5255	0.564079	-0.826031	down	0.0171912	0.843732
ASMM9PARTA017854	2.81896	4.38858	0.642341	-0.638589	down	0.00366371	0.843732
ASMM9PARTA051053	2.59339	7.19293	0.360547	-1.47174	down	0.0300442	0.843732
ASMM9PARTA047624	4.4174	7.83389	0.563883	-0.826532	down	0.0459635	0.843732
ASMM9PARTA049204	2.77626	5.13157	0.541016	-0.886258	down	0.0143589	0.843732
ASMM9PARTA001241	3.71884	6.44854	0.576695	-0.79412	down	0.0377728	0.843732
ASMM9PARTA009773	2.55931	4.81984	0.530994	-0.913231	down	0.0147088	0.843732
ASMM9PARTA050731	5.04727	7.60456	0.663716	-0.591361	down	0.0446404	0.843732
ASMM9PARTA017726	3.13219	7.46057	0.419832	-1.25211	down	0.0215795	0.843732
ASMM9PARTA019212	2.84549	4.30963	0.660265	-0.598884	down	0.00908167	0.843732
ASMM9PARTA014553	3.69326	9.65107	0.382679	-1.38579	down	0.0416908	0.843732
ASMM9PARTA047421	3.89442	9.91621	0.392733	-1.34838	down	0.0363696	0.843732
MM9LINCRNAEXON11113-_P1	2.5421	4.96056	0.512462	-0.964484	down	0.0138849	0.843732
ASMM9PARTA049868	3.16657	6.9842	0.453391	-1.14117	down	0.0337988	0.843732
ASMM9PARTA009362	5.71194	10.0503	0.568336	-0.815183	down	0.0040472	0.843732
ASMM9PARTA019087	2.77071	4.68322	0.591625	-0.757244	down	0.0460038	0.843732
ASMM9PARTA008786	2.54589	4.48786	0.567283	-0.81786	down	0.0337196	0.843732
ASMM9PARTA045100	2.55331	5.70786	0.447333	-1.16058	down	0.00391841	0.843732
ASMM9PARTA049433	3.52037	7.31648	0.481157	-1.05542	down	0.036929	0.843732
ASMM9PARTA009354	3.84101	7.07243	0.543097	-0.880718	down	0.0286414	0.843732
mouselincRNA0467+_P1	3.06641	4.77447	0.642252	-0.638788	down	0.0113338	0.843732
ASMM9PARTA003825	2.8468	5.45147	0.522207	-0.937306	down	0.0139163	0.843732
ASMM9PARTA011329	3.73818	6.02594	0.620348	-0.68885	down	0.0411802	0.843732
ASMM9PARTA047874	2.88944	6.6795	0.432583	-1.20895	down	0.0496093	0.843732
ASMM9PARTA014757	2.6302	6.15588	0.427266	-1.22679	down	0.0088166	0.843732
ASMM9PARTA050296	3.31115	5.35752	0.618038	-0.694234	down	0.0431228	0.843732
ASMM9PARTA015245	3.202	6.29986	0.508265	-0.976347	down	0.0328188	0.843732
ASMM9PARTA012007	3.35915	6.6117	0.508061	-0.976927	down	0.0127661	0.843732
ASMM9PARTA014045	5.61111	8.7335	0.642482	-0.638273	down	0.0219382	0.843732
ASMM9PARTA017621	3.48864	7.17104	0.48649	-1.03952	down	0.0474833	0.843732
ASMM9PARTA045501	3.23106	4.8666	0.663925	-0.590909	down	0.0349556	0.843732
ASMM9PARTA001418	2.58315	4.82918	0.534904	-0.902647	down	0.0362751	0.843732
ASMM9PARTA016320	2.8163	4.83803	0.582116	-0.780622	down	0.00765159	0.843732
ASMM9PARTA018207	3.13811	4.8365	0.648839	-0.624066	down	0.0342491	0.843732
ASMM9PARTA001513	2.72585	5.23432	0.520765	-0.941297	down	0.00635843	0.843732
ASMM9PARTA019710	3.71525	5.65351	0.657159	-0.605686	down	0.0110219	0.843732
CA874578_P1	2.53323	4.93547	0.513271	-0.962207	down	0.0390695	0.843732
