# Supplementary material for: Dynamic Transcription of Long Non-Coding RNA Genes during CD4+ T Cell Development and Activation
Source: PLoS One. 2014 Jul 8;9(7):e101588. doi: 10.1371/journal.pone.0101588 (PMC4086894; doi:10.1371/journal.pone.0101588)
Supplement: Table S5 — CD4+ VS. DP difference changed mRNA. (XLS) [file pone.0101588.s005.xls]

## Sheet: Table_DifferentialAnalysis_Ttes
row.names	DP	CD4	fold.change	Log.Fold.change	regulation	p.value	fdr
ASMM9PARTA024778	5.87898	3.87303	1.51793	0.602105	up	0.0459795	0.784853
ASMM9PARTA024968	9.54153	4.083	2.33689	1.22459	up	0.00481241	0.784853
ASMM9PARTA029078	4.95988	3.11176	1.59391	0.672573	up	0.0298756	0.784853
ASMM9PARTA024171	5.75834	3.65521	1.57538	0.6557	up	0.00421375	0.784853
ASMM9PARTA030629	12.141	3.4767	3.49211	1.8041	up	0.00199297	0.784853
ASMM9PARTA029723	6.49061	2.96818	2.18673	1.12878	up	0.036917	0.784853
ASMM9PARTA020441	13.0011	7.79372	1.66815	0.738247	up	0.0443991	0.784853
ASMM9PARTA020409	8.98554	4.6631	1.92695	0.946317	up	0.0302086	0.784853
ASMM9PARTA044228	5.83835	3.60045	1.62156	0.697385	up	0.0240658	0.784853
ASMM9PARTA043427	5.82351	3.61086	1.61278	0.689548	up	0.0135351	0.784853
ASMM9PARTA029352	6.50051	3.56068	1.82564	0.868399	up	0.0229474	0.784853
ASMM9PARTA040159	7.74441	4.7626	1.62609	0.701406	up	0.0391947	0.784853
ASMM9PARTA043838	5.44836	3.04529	1.78911	0.839241	up	0.0268704	0.784853
ASMM9PARTA042222	12.1019	7.26985	1.66467	0.735239	up	0.00233392	0.784853
ASMM9PARTA024113	6.42842	3.60351	1.78393	0.835061	up	0.0440104	0.784853
ASMM9PARTA042052	6.17454	3.53052	1.7489	0.80645	up	0.00472925	0.784853
ASMM9PARTA023116	6.66889	3.83001	1.74122	0.800096	up	0.0308466	0.784853
ASMM9PARTA044222	4.19306	2.7389	1.53093	0.614406	up	0.00581649	0.784853
ASMM9PARTA043668	5.23918	2.64523	1.98061	0.985945	up	0.0214404	0.784853
ASMM9PARTA038620	4.50386	2.81865	1.59788	0.676158	up	0.0277192	0.784853
ASMM9PARTA030692	6.34322	4.09291	1.54981	0.632089	up	0.019576	0.784853
ASMM9PARTA042196	4.36746	2.62151	1.66601	0.736396	up	0.0139198	0.784853
ASMM9PARTA041929	4.23914	2.63007	1.6118	0.688674	up	0.0200856	0.784853
ASMM9PARTA042513	5.8114	3.61418	1.60794	0.685216	up	0.0333291	0.784853
ASMM9PARTA022457	5.36219	2.6791	2.00149	1.00107	up	0.030812	0.784853
ASMM9PARTA041172	4.15709	2.61895	1.58731	0.666587	up	0.0415499	0.784853
ASMM9PARTA029833	9.85031	6.29568	1.56462	0.645808	up	0.0212543	0.784853
ASMM9PARTA042844	5.08466	2.94169	1.72848	0.789505	up	0.0370837	0.784853
ASMM9PARTA032547	5.58983	3.65855	1.52788	0.611535	up	0.0427102	0.784853
ASMM9PARTA021281	4.59662	2.81101	1.63522	0.709485	up	0.00946835	0.784853
ASMM9PARTA022544	5.51839	2.6827	2.05703	1.04056	up	0.0486103	0.784853
ASMM9PARTA035249	5.221	2.66144	1.96172	0.97212	up	0.0206533	0.784853
ASMM9PARTA041912	5.77461	3.28924	1.75561	0.811969	up	0.00143589	0.784853
ASMM9PARTA040413	6.44671	2.75745	2.33792	1.22523	up	0.046991	0.784853
ASMM9PARTA032384	5.211	3.41664	1.52518	0.608979	up	0.0378153	0.784853
ASMM9PARTA028363	5.67967	2.74413	2.06975	1.04946	up	0.0191803	0.784853
ASMM9PARTA026347	7.58276	2.70747	2.80068	1.48578	up	0.0389834	0.784853
ASMM9PARTA030620	4.73356	2.6319	1.79853	0.84682	up	0.00701134	0.784853
CUST_302_PI426409190	7.83115	3.89023	2.01303	1.00937	up	0.0225726	0.784853
ASMM9PARTA024745	4.85581	2.837	1.7116	0.775346	up	0.0319725	0.784853
ASMM9PARTA026676	4.4955	2.71481	1.65592	0.72763	up	0.0326826	0.784853
ASMM9PARTA042818	4.58258	2.6518	1.7281	0.789186	up	0.0255478	0.784853
ASMM9PARTA031227	7.92805	2.75152	2.88134	1.52674	up	0.0221367	0.784853
ASMM9PARTA043468	4.86515	2.75183	1.76797	0.822097	up	0.0212282	0.784853
ASMM9PARTA039110	4.53316	2.63355	1.72131	0.783508	up	0.023521	0.784853
ASMM9PARTA026400	9.2048	4.10093	2.24456	1.16643	up	0.0318938	0.784853
ASMM9PARTA026620	6.67699	4.0235	1.6595	0.730747	up	0.000112709	0.536327
ASMM9PARTA032761	5.15146	2.60316	1.97893	0.984717	up	0.000525052	0.784853
ASMM9PARTA020785	6.7347	4.16618	1.61652	0.692888	up	0.031489	0.784853
ASMM9PARTA034686	10.4409	5.79444	1.80188	0.849507	up	0.0484728	0.784853
ASMM9PARTA022634	9.1261	5.42691	1.68164	0.749867	up	0.0385768	0.784853
ASMM9PARTA029827	4.59901	3.00626	1.52981	0.613353	up	0.0192881	0.784853
ASMM9PARTA021152	6.50471	4.18066	1.5559	0.637753	up	0.0226299	0.784853
ASMM9PARTA037840	8.05253	5.36561	1.50077	0.585699	up	0.0466557	0.784853
ASMM9PARTA020439	7.25567	4.58475	1.58256	0.662264	up	0.0254314	0.784853
ASMM9PARTA031190	6.2973	2.75402	2.28658	1.19319	up	0.0486777	0.784853
ASMM9PARTA039508	4.30202	2.76692	1.55481	0.636737	up	0.0322919	0.784853
ASMM9PARTA034832	4.76428	3.16185	1.5068	0.591489	up	0.0464077	0.784853
ASMM9PARTA029559	11.3447	5.74398	1.97506	0.981897	up	0.023486	0.784853
ASMM9PARTA020257	5.00708	3.28112	1.52603	0.60978	up	0.0104248	0.784853
ASMM9PARTA035927	6.51375	3.55622	1.83165	0.873142	up	0.0494794	0.784853
ASMM9PARTA038625	5.37632	3.54272	1.51757	0.601761	up	0.012878	0.784853
ASMM9PARTA035873	9.90771	4.56737	2.16924	1.11719	up	0.042404	0.784853
ASMM9PARTA042143	13.9374	7.35248	1.8956	0.922657	up	0.0263866	0.784853
ASMM9PARTA029057	9.59943	5.45046	1.76121	0.81657	up	0.0273299	0.784853
ASMM9PARTA022823	5.73092	3.77845	1.51674	0.600973	up	0.0479426	0.784853
ASMM9PARTA026472	7.76452	3.2477	2.39077	1.25748	up	0.0200782	0.784853
ASMM9PARTA021170	9.93572	5.14748	1.93021	0.948758	up	0.0085147	0.784853
ASMM9PARTA040029	5.79919	3.41749	1.69692	0.762915	up	0.0298403	0.784853
ASMM9PARTA038318	5.22768	2.67132	1.95697	0.96862	up	0.0287109	0.784853
ASMM9PARTA041633	5.21496	3.02324	1.72495	0.786558	up	0.0255583	0.784853
ASMM9PARTA032063	5.11976	2.61706	1.95631	0.968133	up	0.0357419	0.784853
ASMM9PARTA037781	4.776	3.12609	1.52779	0.611445	up	0.0400753	0.784853
ASMM9PARTA025384	4.6117	3.0062	1.53406	0.617356	up	0.0131021	0.784853
ASMM9PARTA026906	6.04287	2.672	2.26156	1.17732	up	0.0466525	0.784853
ASMM9PARTA020273	10.6174	4.57605	2.3202	1.21425	up	0.0133101	0.784853
ASMM9PARTA038240	6.282	2.66467	2.35752	1.23727	up	0.0141542	0.784853
ASMM9PARTA039337	3.9839	2.57114	1.54947	0.631774	up	0.0220387	0.784853
ASMM9PARTA022718	4.315	2.71237	1.59086	0.669809	up	0.0413339	0.784853
ASMM9PARTA036876	6.5501	3.53791	1.8514	0.888618	up	0.0342963	0.784853
ASMM9PARTA029480	5.52435	3.08115	1.79295	0.842336	up	0.00397923	0.784853
ASMM9PARTA020950	5.43232	3.39657	1.59935	0.677489	up	0.0248404	0.784853
ASMM9PARTA024775	3.93283	2.56845	1.53121	0.614672	up	0.0108966	0.784853
ASMM9PARTA032342	4.50005	2.87876	1.56319	0.644491	up	0.00108301	0.784853
ASMM9PARTA041154	5.74406	3.49209	1.64488	0.717981	up	0.0453023	0.784853
ASMM9PARTA035893	4.82328	3.11458	1.54861	0.630977	up	0.0308586	0.784853
ASMM9PARTA026497	5.75383	3.54517	1.62301	0.698668	up	0.0196954	0.784853
ASMM9PARTA020708	5.39959	2.77821	1.94355	0.958694	up	0.0290798	0.784853
ASMM9PARTA042129	5.15342	2.61721	1.96905	0.977501	up	0.0497375	0.784853
ASMM9PARTA029430	8.31719	4.23173	1.96543	0.974848	up	0.0436149	0.784853
ASMM9PARTA037166	5.22661	2.95035	1.77152	0.824991	up	0.0181218	0.784853
ASMM9PARTA042957	5.98185	3.65743	1.63553	0.709762	up	0.0199336	0.784853
ASMM9PARTA026719	5.07374	2.61589	1.93958	0.955747	up	0.0299481	0.784853
ASMM9PARTA025187	6.63143	2.72526	2.43332	1.28293	up	0.0487098	0.784853
ASMM9PARTA027753	7.22651	3.68366	1.96177	0.972159	up	0.0219589	0.784853
ASMM9PARTA044040	11.2919	6.89943	1.63664	0.710736	up	0.035464	0.784853
ASMM9PARTA033815	10.2482	6.81916	1.50286	0.587711	up	0.0275682	0.784853
ASMM9PARTA024207	8.01013	3.71462	2.15638	1.10861	up	0.0143921	0.784853
ASMM9PARTA028673	8.37161	3.43224	2.43911	1.28635	up	0.0492443	0.784853
ASMM9PARTA043168	4.48118	2.6096	1.71719	0.780051	up	0.0242435	0.784853
ASMM9PARTA037643	5.37674	3.12047	1.72306	0.78497	up	0.0349724	0.784853
ASMM9PARTA036432	6.40436	4.03492	1.58723	0.666513	up	0.00642037	0.784853
ASMM9PARTA028626	10.3533	6.46677	1.601	0.678971	up	0.0420722	0.784853
ASMM9PARTA034364	5.73097	3.23539	1.77134	0.824838	up	0.017683	0.784853
ASMM9PARTA044394	5.54922	3.2039	1.73202	0.792454	up	0.043235	0.784853
ASMM9PARTA022511	7.8202	3.01267	2.59577	1.37616	up	0.0025406	0.784853
ASMM9PARTA034122	8.56527	5.67113	1.51033	0.594864	up	0.0438406	0.784853
ASMM9PARTA028513	13.137	8.67842	1.51375	0.59813	up	0.0428566	0.784853
ASMM9PARTA030788	6.05676	2.67514	2.26409	1.17893	up	0.0292626	0.784853
ASMM9PARTA041241	6.35974	4.13827	1.53681	0.619938	up	0.0258938	0.784853
ASMM9PARTA032128	7.01521	3.63786	1.92839	0.947397	up	0.001034	0.784853
ASMM9PARTA031039	4.65195	2.61236	1.78075	0.832483	up	0.0131564	0.784853
ASMM9PARTA031159	5.36259	2.65436	2.0203	1.01457	up	0.0202207	0.784853
ASMM9PARTA028914	8.22299	2.95161	2.78593	1.47816	up	0.0119963	0.784853
ASMM9PARTA026895	6.45376	3.42612	1.88369	0.913565	up	0.0269861	0.784853
ASMM9PARTA032472	6.25349	2.62428	2.38293	1.25274	up	0.0248818	0.784853
ASMM9PARTA033152	7.46355	4.87196	1.53194	0.615361	up	0.0321121	0.784853
ASMM9PARTA035106	7.78784	4.90425	1.58798	0.667191	up	0.0490526	0.784853
ASMM9PARTA033432	5.16165	2.9028	1.77816	0.830388	up	0.0141297	0.784853
ASMM9PARTA040072	6.76428	4.50197	1.50251	0.587379	up	0.0390379	0.784853
ASMM9PARTA022405	6.93997	2.7521	2.5217	1.33439	up	0.0117426	0.784853
ASMM9PARTA022390	7.85589	2.96898	2.64599	1.40381	up	0.00136091	0.784853
ASMM9PARTA030679	7.08046	4.09211	1.73027	0.790999	up	0.03121	0.784853
ASMM9PARTA029298	6.85799	3.15103	2.17643	1.12196	up	0.0215816	0.784853
ASMM9PARTA033845	9.80526	6.17323	1.58835	0.667531	up	0.00523204	0.784853
ASMM9PARTA025302	6.76514	3.97234	1.70306	0.76813	up	0.0421461	0.784853
ASMM9PARTA022821	5.81084	3.52657	1.64773	0.720481	up	0.000659005	0.784853
ASMM9PARTA042263	8.04879	3.46204	2.32487	1.21715	up	0.0421214	0.784853
ASMM9PARTA024225	6.53097	3.04395	2.14555	1.10135	up	0.0220632	0.784853
ASMM9PARTA029407	6.86901	2.80196	2.4515	1.29366	up	0.0448971	0.784853
ASMM9PARTA034673	8.08906	2.77938	2.91039	1.54121	up	0.0484742	0.784853
ASMM9PARTA041480	4.79638	3.18287	1.50693	0.591617	up	0.0223872	0.784853
ASMM9PARTA038538	6.83367	4.27073	1.60012	0.678177	up	0.0311766	0.784853
ASMM9PARTA033826	7.14997	4.41336	1.62007	0.696058	up	0.0107985	0.784853
ASMM9PARTA036763	7.38097	3.58772	2.05729	1.04074	up	0.0303874	0.784853
ASMM9PARTA032759	7.51539	4.51519	1.66447	0.73506	up	0.0365292	0.784853
ASMM9PARTA041070	11.2319	6.13246	1.83155	0.873069	up	0.0180626	0.784853
ASMM9PARTA037989	8.76517	3.87684	2.26091	1.1769	up	0.0171294	0.784853
ASMM9PARTA029255	6.70171	3.87824	1.72803	0.789129	up	0.012441	0.784853
ASMM9PARTA034264	5.17805	2.70988	1.9108	0.934179	up	0.0261195	0.784853
ASMM9PARTA044431	4.71858	2.73126	1.72762	0.788786	up	0.0146781	0.784853
ASMM9PARTA043723	5.96932	3.94578	1.51284	0.597256	up	0.0160556	0.784853
ASMM9PARTA043186	8.39043	5.41253	1.55019	0.632443	up	0.0226154	0.784853
ASMM9PARTA020644	13.9522	5.87794	2.37366	1.24711	up	0.0168118	0.784853
ASMM9PARTA038363	5.49958	2.66535	2.06336	1.045	up	0.0413169	0.784853
ASMM9PARTA035814	5.73805	2.61837	2.19145	1.13189	up	0.0347219	0.784853
ASMM9PARTA039166	6.36386	4.03862	1.57575	0.65604	up	0.0287344	0.784853
ASMM9PARTA037816	7.19761	2.74117	2.62574	1.39273	up	0.0242799	0.784853
ASMM9PARTA034310	11.7707	6.46686	1.82016	0.864069	up	0.0482688	0.784853
ASMM9PARTA037553	8.25762	3.11085	2.65446	1.40842	up	0.0195566	0.784853
ASMM9PARTA043841	5.73045	3.2717	1.75152	0.808606	up	0.0212738	0.784853
ASMM9PARTA030964	9.57074	6.07249	1.57608	0.656341	up	0.0174377	0.784853
ASMM9PARTA042656	7.34361	4.8616	1.51053	0.595058	up	0.0404001	0.784853
ASMM9PARTA031002	9.44566	5.66003	1.66884	0.738842	up	0.010872	0.784853
ASMM9PARTA021571	10.5699	6.09198	1.73506	0.794982	up	0.0489365	0.784853
ASMM9PARTA027500	5.80007	3.23189	1.79464	0.843693	up	0.0106161	0.784853
ASMM9PARTA031786	8.53356	4.90944	1.73819	0.797589	up	0.0280252	0.784853
ASMM9PARTA039161	6.18016	2.93618	2.10483	1.0737	up	0.00453545	0.784853
ASMM9PARTA041333	5.56132	2.76304	2.01275	1.00917	up	0.0432507	0.784853
ASMM9PARTA029404	10.4902	4.78361	2.19294	1.13287	up	0.0205736	0.784853
ASMM9PARTA036038	10.0602	5.10651	1.97007	0.978248	up	0.0161137	0.784853
ASMM9PARTA029651	10.0229	6.02115	1.66462	0.735191	up	0.0219996	0.784853
ASMM9PARTA020071	4.6688	3.00233	1.55506	0.636966	up	0.0338816	0.784853
ASMM9PARTA023455	4.48055	2.58737	1.7317	0.792192	up	0.0122584	0.784853
ASMM9PARTA034789	8.79126	5.10013	1.72373	0.785538	up	0.0324163	0.784853
ASMM9PARTA042412	8.59204	5.07714	1.6923	0.758984	up	0.0106927	0.784853
ASMM9PARTA043089	10.005	4.70795	2.12513	1.08755	up	0.012327	0.784853
ASMM9PARTA026290	5.81041	3.12339	1.86029	0.895527	up	0.0141051	0.784853
ASMM9PARTA030723	4.2945	2.59231	1.65663	0.728254	up	0.0132331	0.784853
ASMM9PARTA039369	3.32134	6.03498	0.550347	-0.861586	down	0.0460624	0.784853
ASMM9PARTA031729	10.1321	15.7228	0.644418	-0.633932	down	0.0448155	0.784853
ASMM9PARTA020567	3.85069	6.34676	0.606717	-0.720904	down	0.0115817	0.784853
ASMM9PARTA043735	3.74391	5.64315	0.663443	-0.591956	down	0.0229413	0.784853
ASMM9PARTA032253	3.48317	8.66307	0.402071	-1.31448	down	0.0419573	0.784853
ASMM9PARTA030210	4.50201	7.31569	0.615392	-0.700423	down	0.0409071	0.784853
ASMM9PARTA025664	4.13125	9.29236	0.444586	-1.16947	down	0.0440977	0.784853
ASMM9PARTA030187	4.65259	7.76171	0.599427	-0.738343	down	0.00415292	0.784853
ASMM9PARTA030197	7.67321	11.6614	0.658003	-0.603834	down	0.0327886	0.784853
ASMM9PARTA034384	4.01995	7.68105	0.523359	-0.934126	down	0.0452882	0.784853
ASMM9PARTA042279	3.96389	6.3424	0.624982	-0.678112	down	0.047691	0.784853
ASMM9PARTA024385	3.91562	6.84334	0.572179	-0.805461	down	0.0329826	0.784853
ASMM9PARTA038173	3.52418	5.85891	0.601507	-0.733347	down	0.0158672	0.784853
ASMM9PARTA028813	7.75543	13.3352	0.581576	-0.78196	down	0.0052149	0.784853
ASMM9PARTA021326	3.67925	7.72864	0.476054	-1.0708	down	0.014334	0.784853
ASMM9PARTA030032	3.60497	8.36893	0.430756	-1.21506	down	0.00559545	0.784853
ASMM9PARTA034701	4.16701	7.05275	0.590834	-0.759174	down	0.00949882	0.784853
ASMM9PARTA023851	3.35145	6.99915	0.478837	-1.06239	down	0.0327314	0.784853
ASMM9PARTA020272	4.22661	8.42296	0.501796	-0.994827	down	0.00496443	0.784853
ASMM9PARTA025661	6.51569	11.0042	0.592108	-0.756067	down	0.00938693	0.784853
ASMM9PARTA027257	5.96434	10.4753	0.569372	-0.812557	down	0.00237062	0.784853
ASMM9PARTA043373	3.90787	5.86727	0.666046	-0.586305	down	0.024769	0.784853
ASMM9PARTA028754	3.15364	6.10867	0.516256	-0.953841	down	0.0327572	0.784853
ASMM9PARTA029422	4.57743	8.61105	0.531577	-0.91165	down	0.00933339	0.784853
ASMM9PARTA042023	3.35605	5.9551	0.563559	-0.827361	down	0.0351099	0.784853
ASMM9PARTA028191	3.71587	7.54708	0.492358	-1.02222	down	0.0280888	0.784853
ASMM9PARTA019978	3.57781	6.56777	0.544752	-0.876329	down	0.017786	0.784853
ASMM9PARTA039031	6.36116	10.2473	0.620764	-0.687884	down	0.000214361	0.536327
ASMM9PARTA031406	3.50014	9.28356	0.377026	-1.40727	down	0.0294559	0.784853
ASMM9PARTA023044	5.30544	9.12337	0.581522	-0.782093	down	0.00849969	0.784853
ASMM9PARTA029727	7.73633	13.2174	0.585316	-0.772713	down	0.0330894	0.784853
ASMM9PARTA037221	7.01332	13.9702	0.50202	-0.994182	down	0.0178907	0.784853
ASMM9PARTA041141	6.68044	12.0461	0.554574	-0.850549	down	0.0231469	0.784853
ASMM9PARTA044180	6.67625	11.1528	0.598614	-0.740303	down	0.026817	0.784853
ASMM9PARTA022097	4.79604	9.14078	0.524686	-0.930474	down	0.0251725	0.784853
ASMM9PARTA031672	6.46623	10.7724	0.600259	-0.736343	down	0.027983	0.784853
ASMM9PARTA037841	11.0315	16.8324	0.65537	-0.609618	down	0.027676	0.784853
ASMM9PARTA029131	4.44821	8.43226	0.527522	-0.922696	down	0.0471122	0.784853
ASMM9PARTA027570	6.56661	12.0775	0.543704	-0.879106	down	0.0110004	0.784853
ASMM9PARTA036629	3.49898	5.25325	0.66606	-0.586277	down	0.0163056	0.784853
ASMM9PARTA035382	6.28531	9.58994	0.655406	-0.609539	down	0.0126077	0.784853
ASMM9PARTA032388	8.4725	14.7124	0.575875	-0.796172	down	0.0457192	0.784853
ASMM9PARTA044427	3.44342	10.4311	0.33011	-1.59898	down	0.0128436	0.784853
ASMM9PARTA044896	4.22191	6.44341	0.655229	-0.609929	down	0.0471617	0.784853
ASMM9PARTA031417	3.03301	5.41346	0.560272	-0.835801	down	0.0175326	0.784853
ASMM9PARTA030642	4.32023	8.12023	0.532033	-0.910412	down	0.00861028	0.784853
ASMM9PARTA039567	3.22132	8.66082	0.371942	-1.42685	down	0.0445952	0.784853
ASMM9PARTA027693	6.40423	13.0707	0.489967	-1.02924	down	0.00373012	0.784853
ASMM9PARTA022058	4.8064	7.93516	0.60571	-0.723301	down	0.0118901	0.784853
ASMM9PARTA020776	5.25974	8.33198	0.631272	-0.663667	down	0.000577996	0.784853
ASMM9PARTA041753	5.43453	10.3389	0.525639	-0.927857	down	0.0184437	0.784853
ASMM9PARTA036397	6.26864	11.6978	0.535882	-0.900012	down	0.0220479	0.784853
ASMM9PARTA029090	3.58501	6.6548	0.53871	-0.892418	down	0.0231434	0.784853
ASMM9PARTA027898	3.75574	7.83529	0.479336	-1.06089	down	0.0319338	0.784853
ASMM9PARTA035649	3.34253	5.30105	0.630542	-0.665336	down	0.0137328	0.784853
ASMM9PARTA025253	2.51888	4.37289	0.576021	-0.795806	down	0.0305393	0.784853
ASMM9PARTA029992	4.96327	8.94351	0.554958	-0.849549	down	0.00666023	0.784853
ASMM9PARTA028577	2.91954	7.58421	0.38495	-1.37726	down	0.0475196	0.784853
ASMM9PARTA032744	2.65204	6.56417	0.404018	-1.30751	down	0.00277304	0.784853
ASMM9PARTA031691	4.61074	8.80035	0.523927	-0.932562	down	0.0329987	0.784853
ASMM9PARTA026826	4.23183	8.83454	0.47901	-1.06187	down	0.00256204	0.784853
ASMM9PARTA041153	4.07172	8.67366	0.469435	-1.091	down	0.00277175	0.784853
ASMM9PARTA021283	5.49129	10.2119	0.537736	-0.89503	down	0.0488555	0.784853
ASMM9PARTA037153	2.91807	7.55253	0.38637	-1.37194	down	0.0342797	0.784853
ASMM9PARTA019694	5.22867	10.5853	0.493954	-1.01755	down	0.0466828	0.784853
ASMM9PARTA030504	4.15946	9.04146	0.460043	-1.12016	down	0.0352349	0.784853
ASMM9PARTA021480	2.79286	6.10173	0.457717	-1.12747	down	0.0418423	0.784853
ASMM9PARTA033081	4.56684	9.73738	0.469001	-1.09234	down	0.00349963	0.784853
ASMM9PARTA043980	2.84151	5.07659	0.559727	-0.837204	down	0.0132683	0.784853
ASMM9PARTA027908	6.08729	11.2884	0.539251	-0.89097	down	0.00132306	0.784853
ASMM9PARTA029193	2.65633	6.88719	0.385691	-1.37448	down	0.0342713	0.784853
ASMM9PARTA031480	3.87831	6.80269	0.570114	-0.810678	down	0.0153789	0.784853
ASMM9PARTA020464	7.45187	13.3778	0.557031	-0.844169	down	0.00730151	0.784853
ASMM9PARTA022253	2.6964	4.61322	0.584493	-0.774742	down	0.0263758	0.784853
ASMM9PARTA041478	5.76609	9.77126	0.590107	-0.760951	down	0.0267643	0.784853
ASMM9PARTA028361	2.7584	7.29898	0.377916	-1.40386	down	0.0128748	0.784853
ASMM9PARTA033515	6.12002	11.0183	0.555443	-0.848289	down	0.0396501	0.784853
ASMM9PARTA033683	9.8719	15.2265	0.648337	-0.625184	down	0.0163603	0.784853
ASMM9PARTA037619	4.88603	12.648	0.386307	-1.37218	down	0.0130677	0.784853
ASMM9PARTA020834	4.08757	8.65322	0.472376	-1.08199	down	0.0191277	0.784853
ASMM9PARTA036224	4.61473	9.90636	0.465836	-1.10211	down	0.0387257	0.784853
ASMM9PARTA041460	3.27115	7.61381	0.429634	-1.21882	down	0.000930915	0.784853
ASMM9PARTA039418	4.02714	7.22435	0.55744	-0.843112	down	0.0325583	0.784853
ASMM9PARTA036297	2.78543	5.02179	0.554669	-0.850302	down	0.0135035	0.784853
ASMM9PARTA032811	5.39067	9.45416	0.57019	-0.810485	down	0.0440309	0.784853
ASMM9PARTA042980	3.93308	6.09105	0.645714	-0.631033	down	0.0406518	0.784853
ASMM9PARTA021993	7.82706	11.8695	0.659426	-0.600717	down	0.0449	0.784853
ASMM9PARTA021044	2.64846	5.42071	0.488581	-1.03333	down	0.00876813	0.784853
ASMM9PARTA042808	2.93102	5.41111	0.541667	-0.884521	down	0.0123415	0.784853
ASMM9PARTA029804	8.40777	13.9706	0.601819	-0.732598	down	0.0148198	0.784853
ASMM9PARTA044238	2.96023	11.274	0.262571	-1.92922	down	0.0464014	0.784853
ASMM9PARTA030022	5.37889	10.1702	0.528886	-0.918972	down	0.0421665	0.784853
ASMM9PARTA028244	6.48954	11.2991	0.574339	-0.800025	down	0.0339319	0.784853
ASMM9PARTA041209	2.81533	4.27796	0.658102	-0.603617	down	0.0271436	0.784853
ASMM9PARTA025495	5.23211	11.0698	0.472645	-1.08117	down	0.017909	0.784853
ASMM9PARTA035541	4.78152	9.52198	0.502157	-0.993791	down	0.00685741	0.784853
ASMM9PARTA021199	2.89991	9.15902	0.316618	-1.65918	down	0.015898	0.784853
ASMM9PARTA037175	3.29728	7.67146	0.429811	-1.21822	down	0.0123863	0.784853
ASMM9PARTA032435	2.8626	5.47452	0.522895	-0.935407	down	0.0363038	0.784853
ASMM9PARTA028770	7.32641	13.2105	0.55459	-0.850507	down	0.00779646	0.784853
ASMM9PARTA022042	3.19063	8.37002	0.381198	-1.39139	down	0.0135914	0.784853
ASMM9PARTA031418	3.53484	8.20959	0.430575	-1.21566	down	0.0436739	0.784853
ASMM9PARTA035941	3.70734	7.50042	0.494284	-1.01659	down	0.0199112	0.784853
ASMM9PARTA035865	2.74131	4.79486	0.571718	-0.806624	down	0.0156833	0.784853
ASMM9PARTA022805	5.98093	11.9439	0.500751	-0.997836	down	0.0216551	0.784853
ASMM9PARTA028154	6.88445	11.8978	0.578633	-0.789279	down	0.0236011	0.784853
ASMM9PARTA030147	2.6819	5.0431	0.531796	-0.911056	down	0.0419389	0.784853
ASMM9PARTA030323	5.82486	11.8941	0.489724	-1.02996	down	0.0236449	0.784853
ASMM9PARTA037766	7.27984	13.9138	0.523211	-0.934536	down	0.0335142	0.784853
ASMM9PARTA042903	7.85264	13.3389	0.588703	-0.764387	down	0.0377246	0.784853
ASMM9PARTA031931	3.7137	7.43287	0.499632	-1.00106	down	0.0394066	0.784853
ASMM9PARTA021171	3.04038	6.06356	0.501418	-0.995914	down	0.00247001	0.784853
ASMM9PARTA029632	6.31779	10.51	0.60112	-0.734276	down	0.0421484	0.784853
ASMM9PARTA027018	4.15653	7.89466	0.526499	-0.925498	down	0.0417436	0.784853
ASMM9PARTA032889	5.2732	8.15248	0.646822	-0.62856	down	0.0296547	0.784853
ASMM9PARTA029969	2.89436	7.93829	0.364608	-1.45558	down	0.033204	0.784853
ASMM9PARTA022925	3.98698	7.38528	0.539855	-0.889357	down	0.0215849	0.784853
ASMM9PARTA025529	5.16731	10.4689	0.493586	-1.01863	down	0.0309136	0.784853
ASMM9PARTA024290	3.2125	4.973	0.645988	-0.63042	down	0.0380694	0.784853
ASMM9PARTA030286	3.78276	8.60943	0.439374	-1.18648	down	0.0435274	0.784853
ASMM9PARTA039581	6.04696	9.3818	0.644541	-0.633655	down	0.00748071	0.784853
ASMM9PARTA028208	2.73326	5.56325	0.491306	-1.02531	down	0.0316182	0.784853
ASMM9PARTA027716	2.87114	5.08348	0.564798	-0.824192	down	0.0378152	0.784853
ASMM9PARTA033277	2.73706	6.28803	0.43528	-1.19998	down	0.0071891	0.784853
ASMM9PARTA028023	3.49677	10.5768	0.330607	-1.59681	down	0.0183242	0.784853
ASMM9PARTA031863	3.86247	7.81058	0.494518	-1.01591	down	0.00975841	0.784853
ASMM9PARTA044602	2.963	4.47751	0.661752	-0.595638	down	0.00106971	0.784853
ASMM9PARTA029695	3.22299	5.54101	0.58166	-0.781752	down	0.0140888	0.784853
ASMM9PARTA031244	4.59342	7.08764	0.648089	-0.625736	down	0.0255585	0.784853
ASMM9PARTA029338	2.81369	7.35177	0.382723	-1.38563	down	0.030171	0.784853
ASMM9PARTA030068	5.58381	10.9112	0.51175	-0.966488	down	0.00634164	0.784853
ASMM9PARTA033994	4.79738	7.26402	0.660431	-0.598521	down	0.0274469	0.784853
ASMM9PARTA029614	5.02184	10.9299	0.45946	-1.12199	down	0.0155215	0.784853
ASMM9PARTA028097	2.80569	7.41502	0.378379	-1.40209	down	0.0231368	0.784853
ASMM9PARTA037436	5.94505	10.2794	0.578345	-0.789998	down	0.0317503	0.784853
ASMM9PARTA021569	5.57438	9.88267	0.564056	-0.826089	down	0.0181504	0.784853
ASMM9PARTA023049	2.91746	6.40613	0.455417	-1.13474	down	0.0486085	0.784853
ASMM9PARTA029362	9.31368	14.3403	0.649473	-0.622658	down	0.0178559	0.784853
ASMM9PARTA021295	5.27139	9.59711	0.549269	-0.864415	down	0.0340627	0.784853
ASMM9PARTA041006	5.05029	8.34471	0.605208	-0.724497	down	0.0111311	0.784853
ASMM9PARTA031537	6.508	9.99546	0.651096	-0.619059	down	0.00102488	0.784853
ASMM9PARTA031784	2.84914	7.10112	0.401224	-1.31752	down	0.00271684	0.784853
ASMM9PARTA044646	2.81617	4.74914	0.592987	-0.753929	down	0.0231996	0.784853
ASMM9PARTA027572	4.69296	10.674	0.439661	-1.18554	down	0.0304083	0.784853
ASMM9PARTA022820	3.02128	7.60895	0.397069	-1.33254	down	0.00943844	0.784853
ASMM9PARTA030395	5.71569	9.33943	0.611996	-0.708406	down	0.04318	0.784853
ASMM9PARTA037372	3.03371	9.59072	0.316318	-1.66055	down	0.0334723	0.784853
ASMM9PARTA042198	4.1359	6.58744	0.627847	-0.671515	down	0.0170318	0.784853
ASMM9PARTA041948	2.72221	6.43966	0.422726	-1.24221	down	0.0439018	0.784853
ASMM9PARTA028150	2.52343	4.59848	0.548752	-0.865774	down	0.0193854	0.784853
ASMM9PARTA029267	5.18312	9.19453	0.563718	-0.826955	down	0.0147198	0.784853
ASMM9PARTA032291	8.1625	14.4239	0.5659	-0.82138	down	0.00330202	0.784853
ASMM9PARTA027322	3.80015	8.13413	0.467185	-1.09793	down	0.0146977	0.784853
ASMM9PARTA041464	4.55762	8.90891	0.511581	-0.966966	down	0.0205043	0.784853
ASMM9PARTA036527	7.64917	13.117	0.583151	-0.778057	down	0.00698953	0.784853
ASMM9PARTA040105	6.02635	10.7849	0.558774	-0.839662	down	0.00881211	0.784853
ASMM9PARTA027266	3.9413	9.19432	0.428667	-1.22207	down	0.0299501	0.784853
ASMM9PARTA033131	6.08777	9.84168	0.61857	-0.69299	down	0.0402048	0.784853
ASMM9PARTA040715	2.69298	4.59215	0.58643	-0.769968	down	0.0375206	0.784853
ASMM9PARTA029835	6.83461	11.3482	0.602262	-0.731538	down	0.0174884	0.784853
ASMM9PARTA043829	3.44626	7.17608	0.480244	-1.05816	down	0.0118588	0.784853
ASMM9PARTA028434	4.5483	7.3043	0.622688	-0.683418	down	0.0178744	0.784853
ASMM9PARTA030741	6.86026	13.2318	0.518469	-0.94767	down	0.027997	0.784853
ASMM9PARTA029376	5.28668	9.70012	0.545011	-0.875641	down	0.0454585	0.784853
ASMM9PARTA042781	3.85554	7.30891	0.527512	-0.922725	down	0.0138288	0.784853
ASMM9PARTA042284	3.17051	7.05182	0.449602	-1.15328	down	0.0418394	0.784853
ASMM9PARTA021550	2.91268	5.81207	0.501143	-0.996705	down	0.0371017	0.784853
ASMM9PARTA032877	4.81823	7.44596	0.647093	-0.627955	down	0.0173692	0.784853
ASMM9PARTA037626	3.89477	6.61234	0.589016	-0.763622	down	0.0494817	0.784853
CUST_248_PI426409190	3.82211	7.01358	0.544958	-0.875782	down	0.019877	0.784853
ASMM9PARTA037449	2.68753	8.67416	0.309831	-1.69044	down	0.0333686	0.784853
ASMM9PARTA032087	3.07683	8.13738	0.378111	-1.40312	down	0.0152131	0.784853
ASMM9PARTA044018	8.14903	14.0552	0.579789	-0.7864	down	0.0124537	0.784853
ASMM9PARTA036083	5.18572	7.91184	0.655437	-0.60947	down	0.0206586	0.784853
ASMM9PARTA035906	2.71169	6.29781	0.430576	-1.21566	down	0.0273017	0.784853
ASMM9PARTA028362	2.5413	5.19728	0.488966	-1.03219	down	0.0172822	0.784853
ASMM9PARTA024029	4.22904	7.75424	0.545384	-0.874654	down	0.0394328	0.784853
ASMM9PARTA030819	2.84082	7.15679	0.396941	-1.333	down	0.029629	0.784853
ASMM9PARTA033161	7.85722	11.833	0.66401	-0.590724	down	0.0202248	0.784853
ASMM9PARTA042508	2.72459	7.90422	0.3447	-1.53659	down	0.0180445	0.784853
ASMM9PARTA028784	3.21462	8.29571	0.387504	-1.36772	down	0.0364431	0.784853
ASMM9PARTA041199	3.29422	6.70278	0.491471	-1.02482	down	0.00616388	0.784853
ASMM9PARTA020405	3.04784	7.70452	0.395591	-1.33792	down	0.0197257	0.784853
ASMM9PARTA036749	4.37869	10.4478	0.4191	-1.25463	down	0.0495401	0.784853
ASMM9PARTA031578	4.25426	8.37414	0.508024	-0.977032	down	0.0277322	0.784853
ASMM9PARTA035560	4.09755	10.4933	0.39049	-1.35664	down	0.0314964	0.784853
ASMM9PARTA028055	3.34667	8.78945	0.38076	-1.39304	down	0.0343007	0.784853
ASMM9PARTA038217	2.79158	5.77094	0.483731	-1.04772	down	0.0460495	0.784853
ASMM9PARTA023751	3.60625	5.49704	0.656035	-0.608156	down	0.00484014	0.784853
ASMM9PARTA022867	3.79359	6.75631	0.561489	-0.832669	down	0.0378201	0.784853
ASMM9PARTA035769	3.05589	5.28248	0.578495	-0.789623	down	0.0341374	0.784853
ASMM9PARTA021869	3.3621	7.05613	0.476479	-1.06952	down	0.0494989	0.784853
ASMM9PARTA038057	3.43401	9.38756	0.365805	-1.45085	down	0.0133114	0.784853
ASMM9PARTA026578	3.82754	6.31395	0.606203	-0.722126	down	0.0450169	0.784853
ASMM9PARTA036389	6.06355	12.9111	0.46964	-1.09037	down	0.0044608	0.784853
ASMM9PARTA036096	2.88658	5.88044	0.490879	-1.02656	down	0.0470431	0.784853
ASMM9PARTA023356	3.00673	7.05471	0.426202	-1.23039	down	0.0424186	0.784853
ASMM9PARTA044498	2.69231	4.23504	0.635722	-0.653533	down	0.0403879	0.784853
ASMM9PARTA025410	2.83674	5.13898	0.552004	-0.85725	down	0.0208812	0.784853
ASMM9PARTA027137	7.75491	12.6751	0.611822	-0.708816	down	0.0280783	0.784853
ASMM9PARTA039389	5.37802	9.28644	0.579126	-0.788051	down	0.03326	0.784853
ASMM9PARTA023731	4.62291	8.55473	0.540393	-0.88792	down	0.0351392	0.784853
ASMM9PARTA020026	3.71355	6.09056	0.609723	-0.713774	down	0.0276282	0.784853
ASMM9PARTA043011	2.63165	4.71532	0.558107	-0.841387	down	0.0448633	0.784853
ASMM9PARTA036130	3.1712	4.91766	0.644859	-0.632944	down	0.0113045	0.784853
ASMM9PARTA031483	5.06532	9.6141	0.526864	-0.924497	down	0.0380011	0.784853
ASMM9PARTA027430	6.10812	10.408	0.586869	-0.76889	down	0.0214946	0.784853
ASMM9PARTA030087	2.77267	8.37237	0.331169	-1.59436	down	0.00858093	0.784853
ASMM9PARTA040774	3.18174	5.57683	0.570527	-0.809632	down	0.0271717	0.784853
ASMM9PARTA024089	3.77059	8.92547	0.422453	-1.24314	down	0.00921231	0.784853
ASMM9PARTA027673	5.9291	10.6915	0.554564	-0.850574	down	0.0152681	0.784853
ASMM9PARTA032461	5.45704	11.7041	0.466249	-1.10083	down	0.0469768	0.784853
ASMM9PARTA040984	2.52523	4.80769	0.525247	-0.928932	down	0.025086	0.784853
ASMM9PARTA019655	2.61392	3.98162	0.656497	-0.60714	down	0.0488141	0.784853
ASMM9PARTA036676	2.8041	6.36099	0.440827	-1.18171	down	0.00571164	0.784853
ASMM9PARTA041947	2.7998	7.10421	0.394105	-1.34335	down	0.0402916	0.784853
ASMM9PARTA033618	5.5572	11.5258	0.482151	-1.05244	down	0.00651153	0.784853
ASMM9PARTA035561	3.02436	6.3317	0.477654	-1.06596	down	0.00869428	0.784853
ASMM9PARTA032888	2.55548	5.70282	0.448109	-1.15808	down	0.0489055	0.784853
ASMM9PARTA031813	7.4224	14.2601	0.5205	-0.94203	down	0.0394116	0.784853
ASMM9PARTA028258	2.91219	7.88929	0.369132	-1.43779	down	0.0260052	0.784853
ASMM9PARTA037994	8.60854	13.2193	0.65121	-0.618804	down	0.00290692	0.784853
ASMM9PARTA022859	3.01122	6.19279	0.486246	-1.04024	down	0.04843	0.784853
ASMM9PARTA032669	5.83826	8.95484	0.651967	-0.617129	down	0.0385721	0.784853
ASMM9PARTA028575	4.2296	8.36328	0.505734	-0.983548	down	0.0107895	0.784853
ASMM9PARTA029377	2.96718	4.51251	0.657545	-0.604838	down	0.0212346	0.784853
ASMM9PARTA028291	2.6576	4.0073	0.663189	-0.592508	down	0.0177585	0.784853
ASMM9PARTA020920	3.09779	4.90326	0.631782	-0.662502	down	0.0362958	0.784853
