# Supplementary material for: Dynamic Transcription of Long Non-Coding RNA Genes during CD4+ T Cell Development and Activation
Source: PLoS One. 2014 Jul 8;9(7):e101588. doi: 10.1371/journal.pone.0101588 (PMC4086894; doi:10.1371/journal.pone.0101588)
Supplement: Table S6 — CD4+ VS. DP difference changed LncRNA. (XLS) [file pone.0101588.s006.xls]

## Sheet: Table_DifferentialAnalysis_Ttes
row.names	DP	CD4	fold.change	Log.Fold.change	regulation	p.value	fdr
ASMM9PARTA050620	9.48521	5.14298	1.8443	0.883074	up	0.0300935	0.872206
ASMM9PARTA006796	6.43777	3.55362	1.81161	0.857271	up	0.0149232	0.872206
MM9LINCRNAEXON12090+_P1	6.40307	3.72079	1.72089	0.783156	up	0.0200633	0.872206
ASMM9PARTA018203	6.27832	3.51687	1.7852	0.836087	up	0.0378275	0.872206
ASMM9PARTA016908	10.662	3.3293	3.20248	1.67919	up	0.0119003	0.872206
ASMM9PARTA004528	13.5753	8.88197	1.52841	0.612029	up	0.0419273	0.872206
ASMM9PARTA016080	9.83422	6.44198	1.52658	0.610307	up	0.0100243	0.872206
ASMM9PARTA007231	8.78706	4.83203	1.8185	0.862751	up	0.034967	0.872206
ASMM9PARTA045333	5.488	3.21288	1.70813	0.772414	up	0.0256894	0.872206
ASMM9PARTA048930	8.4476	4.0789	2.07105	1.05036	up	0.0324055	0.872206
ASMM9PARTA050010	7.42922	3.06987	2.42005	1.27503	up	0.0327908	0.872206
ASMM9PARTA006100	11.2537	6.86919	1.63828	0.712182	up	0.0277541	0.872206
MM9LINCRNAEXON11525-_P1	9.91657	5.33702	1.85807	0.893807	up	0.019348	0.872206
ASMM9PARTA045658	6.87193	3.22565	2.1304	1.09113	up	0.0399754	0.872206
ASMM9PARTA004916	7.03528	4.08636	1.72165	0.783793	up	0.0450246	0.872206
ASMM9PARTA048183	13.3537	5.7343	2.32873	1.21954	up	0.00168545	0.872206
ASMM9PARTA051391	10.668	5.45964	1.95397	0.96641	up	0.0109937	0.872206
ASMM9PARTA011528	6.08683	3.15505	1.92924	0.94803	up	0.00776964	0.872206
ASMM9PARTA013776	10.7178	3.53216	3.03434	1.60138	up	0.0105248	0.872206
MM9LINCRNAEXON10376+_P1	5.55083	3.32086	1.6715	0.741147	up	0.0408973	0.872206
ASMM9PARTA017690	5.74576	3.30412	1.73897	0.798234	up	0.019935	0.872206
ASMM9PARTA013682	6.84657	4.22082	1.6221	0.697859	up	0.000767225	0.872206
AK144422_P1	6.49863	4.0036	1.62319	0.698835	up	0.00704276	0.872206
ASMM9PARTA004412	7.21019	3.5059	2.05659	1.04025	up	0.0264979	0.872206
ASMM9PARTA003112	4.28113	2.80223	1.52776	0.611416	up	0.0139998	0.872206
ASMM9PARTA002773	8.01074	4.54577	1.76224	0.817412	up	0.0185951	0.872206
ASMM9PARTA014586	10.3313	2.76457	3.73704	1.90189	up	0.00852676	0.872206
MM9LINCRNAEXON10840+_P1	7.04232	4.21223	1.67188	0.741468	up	0.0126478	0.872206
ASMM9PARTA006109	5.33239	3.29474	1.61846	0.694618	up	0.0229836	0.872206
MM9LINCRNAEXON10888+_P1	5.56464	3.13776	1.77344	0.826554	up	0.0116296	0.872206
ASMM9PARTA012640	7.49518	3.81838	1.96292	0.973001	up	0.0355407	0.872206
ASMM9PARTA004475	6.00736	2.98004	2.01586	1.0114	up	0.038555	0.872206
ASMM9PARTA001138	4.86111	2.96126	1.64157	0.715074	up	0.01824	0.872206
ASMM9PARTA047097	4.90928	2.9567	1.66039	0.731522	up	0.0270113	0.872206
ASMM9PARTA003219	7.05544	3.32427	2.1224	1.0857	up	0.0469306	0.872206
ASMM9PARTA008469	5.10776	3.2075	1.59244	0.671242	up	0.00979738	0.872206
ASMM9PARTA048084	8.50084	4.12697	2.05983	1.04252	up	0.00146983	0.872206
MM9LINCRNAEXON11520-_P1	5.18248	2.72943	1.89874	0.925045	up	0.0371894	0.872206
ASMM9PARTA047037	4.96915	3.22538	1.54064	0.62353	up	0.0412438	0.872206
ASMM9PARTA045542	6.39484	2.72438	2.34726	1.23098	up	0.0189215	0.872206
ASMM9PARTA014274	7.5129	3.09845	2.42473	1.27782	up	0.039731	0.872206
ASMM9PARTA005998	6.01522	3.43906	1.74909	0.806604	up	0.00801983	0.872206
ASMM9PARTA008080	6.3151	3.3965	1.8593	0.894757	up	0.0378412	0.872206
ASMM9PARTA051618	10.7614	3.35875	3.204	1.67987	up	0.0191398	0.872206
ASMM9PARTA049643	5.89583	2.89943	2.03344	1.02392	up	0.00593072	0.872206
ASMM9PARTA014755	5.05067	2.77253	1.82168	0.86527	up	0.0153454	0.872206
ASMM9PARTA050166	5.15544	2.73412	1.8856	0.915022	up	0.0359363	0.872206
ASMM9PARTA050227	9.25921	3.89063	2.37988	1.25089	up	0.0131386	0.872206
ASMM9PARTA015968	8.58565	5.53872	1.55011	0.632375	up	0.0492719	0.872206
ASMM9PARTA017678	4.92602	2.90966	1.69299	0.759572	up	0.0374985	0.872206
ASMM9PARTA050105	7.44475	3.95449	1.88261	0.912731	up	0.00871963	0.872206
ASMM9PARTA010279	4.37423	2.693	1.6243	0.699814	up	0.00358678	0.872206
CUST_56_PI426073487	4.94976	2.70111	1.83249	0.873807	up	0.043793	0.872206
ASMM9PARTA002777	4.61018	2.63944	1.74665	0.804591	up	0.0268973	0.872206
ASMM9PARTA047270	4.55926	2.79402	1.63179	0.706457	up	0.0233094	0.872206
ASMM9PARTA048618	5.96033	2.67998	2.22402	1.15317	up	6.22005e-05	0.872206
ASMM9PARTA019416	5.31276	3.53438	1.50317	0.588004	up	0.0495597	0.872206
ASMM9PARTA050622	5.66696	3.12374	1.81416	0.859301	up	0.0390446	0.872206
ASMM9PARTA000247	5.1398	2.6958	1.90659	0.930997	up	0.00877027	0.872206
ASMM9PARTA015704	4.23067	2.71113	1.56049	0.641996	up	0.0109376	0.872206
ASMM9PARTA015730	4.99385	3.24388	1.53947	0.62243	up	0.0337757	0.872206
ASMM9PARTA008460	5.54813	2.74718	2.01957	1.01405	up	0.017248	0.872206
ASMM9PARTA018619	6.40286	3.9047	1.63978	0.713507	up	0.00696776	0.872206
ASMM9PARTA016163	4.92888	2.63313	1.87188	0.904484	up	0.049499	0.872206
ASMM9PARTA010785	5.11235	2.73229	1.87109	0.903875	up	0.022536	0.872206
ASMM9PARTA016154	10.7529	2.83822	3.78861	1.92167	up	0.00194036	0.872206
ASMM9PARTA006795	9.88818	4.26006	2.32113	1.21483	up	0.0322313	0.872206
ASMM9PARTA006103	4.66228	3.04133	1.53298	0.616335	up	0.0357004	0.872206
MM9LINCRNAEXON11559-_P1	7.92628	3.2003	2.47673	1.30844	up	0.0186692	0.872206
ASMM9PARTA008222	4.51537	2.97678	1.51686	0.60109	up	0.0375258	0.872206
ASMM9PARTA048149	9.93113	3.41579	2.90742	1.53974	up	0.018735	0.872206
MM9LINCRNAEXON12009+_P1	6.1833	3.3821	1.82824	0.870457	up	0.0464645	0.872206
ASMM9PARTA049024	4.85475	2.63854	1.83994	0.879658	up	0.0226468	0.872206
ASMM9PARTA049573	6.26875	2.70418	2.31817	1.21299	up	0.0372137	0.872206
AA606236_P1	4.26441	2.59704	1.64203	0.715481	up	0.00952271	0.872206
ASMM9PARTA004297	6.18748	4.04721	1.52883	0.612425	up	0.0383182	0.872206
ASMM9PARTA002870	4.21375	2.61794	1.60957	0.686672	up	0.0126065	0.872206
ASMM9PARTA046367	6.38626	4.21678	1.51449	0.598828	up	0.0392139	0.872206
ASMM9PARTA014058	5.28079	3.03008	1.74279	0.8014	up	0.0138025	0.872206
ASMM9PARTA007130	5.82047	2.71591	2.1431	1.0997	up	0.0185345	0.872206
ASMM9PARTA046731	4.98682	2.71675	1.83558	0.876239	up	0.0419705	0.872206
BM461233_P1	4.33326	2.67498	1.61992	0.695926	up	0.0399455	0.872206
ASMM9PARTA006761	6.8483	2.98396	2.29504	1.19852	up	0.00660126	0.872206
ASMM9PARTA050070	10.361	2.80899	3.68851	1.88304	up	0.00317577	0.872206
ASMM9PARTA007260	5.53644	2.61484	2.11732	1.08224	up	0.039199	0.872206
ASMM9PARTA017895	7.87629	4.96212	1.58728	0.666561	up	0.028042	0.872206
ASMM9PARTA046689	10.059	2.86383	3.51245	1.81248	up	0.00128899	0.872206
ASMM9PARTA049732	7.67796	5.05809	1.51796	0.60213	up	0.0306473	0.872206
ASMM9PARTA050515	4.25572	2.60147	1.63589	0.710077	up	0.0432955	0.872206
ASMM9PARTA047834	8.81312	2.76192	3.19093	1.67398	up	0.00280875	0.872206
ASMM9PARTA017040	8.90794	4.57451	1.9473	0.961474	up	0.0269162	0.872206
ASMM9PARTA016925	10.2065	4.53565	2.25029	1.17011	up	0.00483623	0.872206
ASMM9PARTA016610	6.36278	2.73035	2.33039	1.22057	up	0.0301618	0.872206
ASMM9PARTA045916	6.90532	2.69939	2.55811	1.35508	up	0.0454125	0.872206
ASMM9PARTA009133	5.13556	3.15312	1.62872	0.703743	up	0.0193122	0.872206
humanlincRNA0479+_P1	4.54185	2.60437	1.74394	0.802349	up	0.0251702	0.872206
ASMM9PARTA051516	6.86137	3.88833	1.76461	0.819347	up	0.0219714	0.872206
ASMM9PARTA011774	9.26899	4.21087	2.20121	1.13829	up	0.0329866	0.872206
ASMM9PARTA049822	4.97477	3.15464	1.57697	0.657153	up	0.00439083	0.872206
ASMM9PARTA007046	8.10864	3.80337	2.13196	1.09218	up	0.0493166	0.872206
ASMM9PARTA050656	5.57964	3.13683	1.77875	0.830865	up	0.0386247	0.872206
ASMM9PARTA051026	5.02557	2.82508	1.77891	0.830996	up	0.00136247	0.872206
ASMM9PARTA018052	5.38546	3.3672	1.59939	0.67752	up	0.0405412	0.872206
ASMM9PARTA017431	7.02749	3.35766	2.09298	1.06556	up	0.00698494	0.872206
ASMM9PARTA005915	4.64257	3.08379	1.50548	0.590219	up	0.045418	0.872206
ASMM9PARTA000611	6.36821	2.6788	2.37726	1.2493	up	0.024661	0.872206
ASMM9PARTA014186	6.20626	3.82081	1.62433	0.699847	up	0.0219401	0.872206
MM9LINCRNAEXON11527-_P1	7.08026	3.07924	2.29935	1.20123	up	0.0126285	0.872206
ASMM9PARTA045431	11.0704	5.13452	2.15608	1.10841	up	0.0178137	0.872206
ASMM9PARTA001338	7.90565	2.80341	2.82001	1.4957	up	0.0484437	0.872206
ASMM9PARTA001567	6.3921	3.63258	1.75966	0.815298	up	0.043652	0.872206
ASMM9PARTA019475	7.32426	4.53415	1.61536	0.691852	up	0.035839	0.872206
ASMM9PARTA001753	5.50165	2.65709	2.07056	1.05002	up	0.0351383	0.872206
ASMM9PARTA014061	4.63623	2.95089	1.57113	0.651803	up	0.040631	0.872206
MM9LINCRNAEXON11526-_P1	8.87932	2.81262	3.15696	1.65854	up	0.0223824	0.872206
ASMM9PARTA016288	9.86376	5.09377	1.93644	0.953405	up	0.00757209	0.872206
ASMM9PARTA004919	9.04008	3.17178	2.85016	1.51104	up	0.0312338	0.872206
ASMM9PARTA046687	6.31182	2.70335	2.33481	1.22331	up	0.0276402	0.872206
ASMM9PARTA002287	4.73675	2.60465	1.81857	0.862808	up	0.00247638	0.872206
ASMM9PARTA003909	7.61658	5.04969	1.50833	0.59295	up	0.026609	0.872206
ASMM9PARTA048456	5.8815	2.73042	2.15407	1.10706	up	0.0467963	0.872206
ASMM9PARTA050293	9.21876	3.15294	2.92386	1.54788	up	0.0301421	0.872206
MM9LINCRNAEXON11524-_P1	8.87764	3.96805	2.23728	1.16175	up	0.00999254	0.872206
ASMM9PARTA007292	4.88273	3.08716	1.58162	0.661407	up	0.0478014	0.872206
ASMM9PARTA014952	5.42288	3.51546	1.54258	0.625347	up	0.0285152	0.872206
ASMM9PARTA002604	7.94318	4.46517	1.77892	0.831003	up	0.013049	0.872206
ASMM9PARTA003014	7.01	3.48811	2.00968	1.00697	up	0.040815	0.872206
ASMM9PARTA015018	14.4301	7.81029	1.84758	0.885638	up	0.0159888	0.872206
MM9LINCRNAEXON11528-_P1	9.3692	4.31638	2.17062	1.1181	up	0.0323416	0.872206
ASMM9PARTA017103	6.48613	3.58569	1.80889	0.855107	up	0.0485178	0.872206
ASMM9PARTA046948	5.42049	2.67539	2.02605	1.01867	up	0.0293942	0.872206
ASMM9PARTA013817	8.14795	5.38481	1.51314	0.597542	up	0.0279556	0.872206
ASMM9PARTA050114	8.57985	2.78372	3.08215	1.62394	up	0.00244472	0.872206
ASMM9PARTA014776	5.3167	3.18338	1.67014	0.73997	up	0.027784	0.872206
ASMM9PARTA003196	6.073	2.93117	2.07187	1.05094	up	0.0291327	0.872206
ASMM9PARTA003406	6.75009	3.01077	2.24198	1.16478	up	0.0194015	0.872206
ASMM9PARTA002375	5.56894	3.13965	1.77375	0.826801	up	0.0137288	0.872206
ASMM9PARTA017854	4.38858	2.59338	1.69222	0.758917	up	0.0305804	0.872206
ASMM9PARTA051053	7.19293	2.64412	2.72035	1.44379	up	0.0418917	0.872206
ASMM9PARTA018415	9.8643	4.69716	2.10006	1.07043	up	0.0389047	0.872206
ASMM9PARTA047624	7.83389	3.49816	2.23943	1.16313	up	0.0362201	0.872206
MM9LINCRNAEXON11723-_P1	12.5466	8.20243	1.52961	0.613167	up	0.0395855	0.872206
ASMM9PARTA019181	7.98389	4.0919	1.95114	0.96432	up	0.0237802	0.872206
ASMM9PARTA049204	5.13157	3.1816	1.61289	0.689648	up	0.017749	0.872206
ASMM9PARTA051067	7.1628	4.55103	1.57389	0.654331	up	0.00330243	0.872206
ASMM9PARTA016484	5.58725	3.58758	1.55739	0.639127	up	0.0458135	0.872206
ASMM9PARTA050731	7.60456	3.87542	1.96225	0.97251	up	0.0333279	0.872206
ASMM9PARTA019086	4.32737	2.66596	1.62319	0.698833	up	0.0486254	0.872206
ASMM9PARTA014553	9.65107	2.74183	3.51993	1.81555	up	0.0171097	0.872206
BB636144_P1	5.32479	2.78418	1.91252	0.935472	up	0.00596507	0.872206
ASMM9PARTA047421	9.91621	2.75841	3.5949	1.84595	up	0.0377841	0.872206
ASMM9PARTA047643	5.80935	2.89868	2.00414	1.00298	up	0.0375933	0.872206
ASMM9PARTA049323	5.46014	3.63335	1.50278	0.587637	up	0.0125237	0.872206
ASMM9PARTA008786	4.48786	2.60546	1.72249	0.784492	up	0.0195878	0.872206
ASMM9PARTA000055	4.97393	2.69513	1.84553	0.884032	up	0.042902	0.872206
ASMM9PARTA048167	10.2106	4.92341	2.07389	1.05234	up	0.0254849	0.872206
MM9LINCRNAEXON10633-_P1	10.3802	6.08502	1.70586	0.770495	up	0.00349742	0.872206
ASMM9PARTA045100	5.70786	2.61786	2.18035	1.12456	up	0.00225045	0.872206
ASMM9PARTA048043	10.1849	3.54656	2.87176	1.52194	up	0.0438274	0.872206
ASMM9PARTA003035	4.6712	2.66695	1.75152	0.808606	up	0.0275197	0.872206
ASMM9PARTA009354	7.07243	4.04892	1.74674	0.804667	up	0.034546	0.872206
mouselincRNA0467+_P1	4.77447	3.11238	1.53403	0.617323	up	0.0168694	0.872206
ASMM9PARTA003018	8.27822	3.21386	2.57578	1.36501	up	0.0138778	0.872206
ASMM9PARTA046733	8.12645	4.47293	1.81681	0.861405	up	0.0311735	0.872206
ASMM9PARTA007112	4.66878	3.06651	1.52251	0.606451	up	0.0319415	0.872206
ASMM9PARTA006464	4.43707	2.58966	1.71338	0.776846	up	0.0198813	0.872206
ASMM9PARTA018798	9.45305	5.44384	1.73647	0.796155	up	0.00283096	0.872206
ASMM9PARTA017621	7.17104	2.68624	2.66955	1.4166	up	0.0368785	0.872206
ASMM9PARTA001494	5.79139	3.35821	1.72454	0.786216	up	0.0451534	0.872206
ASMM9PARTA007456	6.56846	3.13171	2.0974	1.0686	up	0.0200924	0.872206
ASMM9PARTA016320	4.83803	2.62054	1.84619	0.884554	up	0.0221795	0.872206
ASMM9PARTA018207	4.8365	2.99839	1.61303	0.689778	up	0.0240714	0.872206
ASMM9PARTA012101	6.35467	2.71004	2.34486	1.2295	up	0.0141279	0.872206
ASMM9PARTA001513	5.23432	2.63498	1.98647	0.990209	up	0.0154578	0.872206
ASMM9PARTA048700	8.49261	5.11871	1.65913	0.730428	up	0.0136766	0.872206
ASMM9PARTA000704	5.39935	3.41778	1.57978	0.659726	up	0.0409722	0.872206
ASMM9PARTA044850	12.6005	3.77024	3.34209	1.74075	up	0.0125791	0.872206
CA874578_P1	4.93547	2.60365	1.8956	0.922653	up	0.0282126	0.872206
ASMM9PARTA008082	4.33569	2.67528	1.62065	0.696574	up	0.0449425	0.872206
ASMM9PARTA013820	5.98245	3.71291	1.61126	0.688187	up	0.0480545	0.872206
ASMM9PARTA016127	5.60527	3.44436	1.62738	0.702547	up	0.010777	0.872206
ASMM9PARTA046998	12.4067	6.80926	1.82203	0.865549	up	0.0381125	0.872206
MM9LINCRNAEXON11560-_P1	6.34522	3.21683	1.97251	0.980032	up	0.0434731	0.872206
ASMM9PARTA045415	5.78475	2.68543	2.15412	1.1071	up	0.00897809	0.872206
ASMM9PARTA003309	8.24902	5.10978	1.61436	0.690961	up	0.0420131	0.872206
ASMM9PARTA003805	4.35446	7.61889	0.571535	-0.807086	down	0.0474914	0.872206
ASMM9PARTA005397	3.81876	8.02044	0.476128	-1.07058	down	0.0464578	0.872206
ASMM9PARTA045951	3.25922	6.4092	0.508523	-0.975616	down	0.0286015	0.872206
ASMM9PARTA009399	4.31619	9.38349	0.459977	-1.12037	down	0.0239816	0.872206
ASMM9PARTA009309	4.08183	7.40195	0.551453	-0.858691	down	0.0311779	0.872206
ASMM9PARTA001887	3.88392	8.86511	0.438113	-1.19063	down	0.0419721	0.872206
ASMM9PARTA051010	3.46593	6.90725	0.501781	-0.99487	down	0.0157812	0.872206
ASMM9PARTA003791	6.79467	10.4831	0.648154	-0.625591	down	0.00866993	0.872206
ASMM9PARTA045733	3.46963	5.60475	0.619051	-0.691871	down	0.023565	0.872206
ASMM9PARTA044820	5.4814	8.73989	0.62717	-0.673071	down	0.0477285	0.872206
ASMM9PARTA015298	4.63025	7.41724	0.624254	-0.679795	down	0.0169916	0.872206
ASMM9PARTA009222	3.51474	5.46575	0.643049	-0.637	down	0.00860165	0.872206
ASMM9PARTA014386	4.14573	6.35194	0.65267	-0.615573	down	0.0363087	0.872206
MM9LINCRNAEXON10160-_P1	3.7561	6.71413	0.559432	-0.837966	down	0.0289042	0.872206
MM9LINCRNAEXON10080-_P1	4.2302	6.52151	0.648654	-0.624478	down	0.0339097	0.872206
ASMM9PARTA000625	5.12997	8.04091	0.637984	-0.648409	down	0.0229156	0.872206
ASMM9PARTA019893	4.24944	10.2366	0.415122	-1.26839	down	0.0231368	0.872206
ASMM9PARTA045138	3.77181	7.61799	0.495119	-1.01415	down	0.000993659	0.872206
ASMM9PARTA003857	3.67822	7.33114	0.501725	-0.995031	down	0.0105335	0.872206
ASMM9PARTA047844	5.32579	10.1599	0.524198	-0.931816	down	0.0406859	0.872206
MM9LINCRNAEXON11015-_P1	3.24337	5.36269	0.604804	-0.725461	down	0.0192796	0.872206
ASMM9PARTA000480	3.04337	5.99835	0.507369	-0.978893	down	0.0316884	0.872206
ASMM9PARTA015305	4.4329	6.6651	0.665091	-0.588375	down	0.0497184	0.872206
ASMM9PARTA008966	3.96014	6.07706	0.651654	-0.617821	down	0.049068	0.872206
AK038804_P1	5.37812	11.3263	0.474834	-1.07451	down	0.0245737	0.872206
ASMM9PARTA004810	3.36248	7.20065	0.466969	-1.0986	down	0.0256296	0.872206
ASMM9PARTA045433	2.99517	5.64706	0.530395	-0.91486	down	0.0428829	0.872206
ASMM9PARTA010679	5.62841	9.76667	0.576288	-0.795139	down	0.0234875	0.872206
ASMM9PARTA010269	3.02683	5.07204	0.596768	-0.744757	down	0.0155982	0.872206
ASMM9PARTA045823	5.20606	9.36494	0.55591	-0.847077	down	0.0235649	0.872206
CUST_254_PI426073487	3.84287	8.19425	0.468972	-1.09243	down	0.0306301	0.872206
ASMM9PARTA045686	5.08002	11.5978	0.438018	-1.19094	down	0.00147098	0.872206
ASMM9PARTA015470	3.57149	7.24036	0.493276	-1.01953	down	0.0125291	0.872206
ASMM9PARTA016117	4.01545	6.07108	0.661407	-0.596391	down	0.00971466	0.872206
ASMM9PARTA005204	5.22138	9.50749	0.549185	-0.864635	down	0.0127511	0.872206
ASMM9PARTA008488	2.67476	4.79927	0.557326	-0.843406	down	0.00428749	0.872206
MM9LINCRNAEXON11338+_P1	3.09529	5.87468	0.526887	-0.924434	down	0.0216782	0.872206
ASMM9PARTA047878	3.50723	7.43127	0.471956	-1.08328	down	0.0288221	0.872206
ASMM9PARTA000311	5.09472	10.3675	0.491415	-1.02499	down	0.0307592	0.872206
ASMM9PARTA004504	3.38123	7.50988	0.450238	-1.15124	down	0.0249108	0.872206
ASMM9PARTA007595	2.85815	5.06213	0.564615	-0.824662	down	0.0154201	0.872206
ASMM9PARTA000460	3.57118	5.59585	0.638184	-0.647955	down	0.0146427	0.872206
ASMM9PARTA006997	2.7235	5.89471	0.462025	-1.11396	down	0.013239	0.872206
MM9LINCRNAEXON10576-_P1	2.64286	4.80568	0.549946	-0.862638	down	0.0425297	0.872206
ASMM9PARTA016838	3.07775	4.99982	0.615572	-0.700002	down	0.00940747	0.872206
ASMM9PARTA001181	2.52438	4.5828	0.550838	-0.860301	down	0.0321427	0.872206
MM9LINCRNAEXON10684-_P1	2.85175	4.53395	0.628977	-0.668921	down	0.0252504	0.872206
ASMM9PARTA047765	2.8424	4.41418	0.643926	-0.635034	down	0.0275703	0.872206
ASMM9PARTA048574	3.29393	5.87592	0.56058	-0.835008	down	0.0429578	0.872206
ASMM9PARTA000202	3.24036	6.4821	0.499894	-1.00031	down	0.0304436	0.872206
ASMM9PARTA006020	3.34645	10.3129	0.324491	-1.62375	down	0.019924	0.872206
ASMM9PARTA046710	3.43069	5.30796	0.646329	-0.629659	down	0.0170857	0.872206
ASMM9PARTA002892	3.38424	5.84624	0.578874	-0.788678	down	0.00128518	0.872206
ASMM9PARTA046240	3.92586	7.15588	0.54862	-0.866121	down	0.0154995	0.872206
ASMM9PARTA050765	3.77499	7.07188	0.533803	-0.90562	down	0.0151023	0.872206
ASMM9PARTA004773	3.4564	6.32396	0.546557	-0.871557	down	0.034121	0.872206
ASMM9PARTA013550	3.68466	5.61032	0.656765	-0.606551	down	0.049057	0.872206
ASMM9PARTA051430	2.80003	7.15929	0.391105	-1.35437	down	0.00482768	0.872206
ASMM9PARTA015217	2.66986	4.77337	0.559324	-0.838244	down	0.0448731	0.872206
ASMM9PARTA003233	3.84063	10.5475	0.364127	-1.45748	down	0.0362652	0.872206
ASMM9PARTA009176	4.54151	10.4218	0.435771	-1.19836	down	0.0200888	0.872206
ASMM9PARTA002818	3.23936	7.79179	0.415741	-1.26624	down	0.00378594	0.872206
ASMM9PARTA007580	2.58946	4.96977	0.521043	-0.940526	down	0.0295057	0.872206
ASMM9PARTA007442	3.28438	5.31213	0.618279	-0.693669	down	0.042865	0.872206
ASMM9PARTA047337	4.84892	8.02813	0.603991	-0.727401	down	0.012091	0.872206
ASMM9PARTA015087	2.96441	5.34063	0.555069	-0.849261	down	0.00135436	0.872206
ASMM9PARTA011431	5.80448	12.2734	0.47293	-1.0803	down	0.0464344	0.872206
ASMM9PARTA008570	3.34172	7.29302	0.458208	-1.12593	down	0.00136097	0.872206
CUST_141_PI426409190	4.35235	8.91499	0.488206	-1.03444	down	0.047907	0.872206
MM9LINCRNAEXON12067-_P1	2.77928	6.93814	0.40058	-1.31984	down	0.00973025	0.872206
MM9LINCRNAEXON11355-_P1	4.18406	8.77681	0.476718	-1.06879	down	0.0388778	0.872206
ASMM9PARTA050126	3.46658	6.96171	0.497949	-1.00593	down	0.0493637	0.872206
ASMM9PARTA004701	2.81706	5.08945	0.553509	-0.853321	down	0.0342822	0.872206
ASMM9PARTA050002	2.9714	4.73441	0.627617	-0.672045	down	0.0482582	0.872206
ASMM9PARTA011360	3.5317	5.791	0.609859	-0.713452	down	0.0408402	0.872206
ASMM9PARTA049825	3.00174	5.48903	0.546861	-0.870755	down	0.0107262	0.872206
ASMM9PARTA005623	4.39083	7.88068	0.557163	-0.843829	down	0.0342081	0.872206
ASMM9PARTA000515	3.75672	7.11374	0.528094	-0.921134	down	0.00601074	0.872206
AI663732_P1	6.79714	11.884	0.571956	-0.806023	down	0.0118661	0.872206
ASMM9PARTA048271	4.27404	9.49676	0.450052	-1.15184	down	0.0445236	0.872206
ASMM9PARTA015412	2.86611	7.08151	0.404731	-1.30496	down	0.00716214	0.872206
ASMM9PARTA046307	2.77113	4.29741	0.644838	-0.632992	down	0.00518434	0.872206
ASMM9PARTA001632	3.15724	8.96581	0.352142	-1.50577	down	0.0157703	0.872206
ASMM9PARTA018686	3.02748	5.48523	0.551932	-0.857437	down	0.0088795	0.872206
ASMM9PARTA000679	2.67581	8.67816	0.308338	-1.69741	down	0.0386292	0.872206
ASMM9PARTA006475	2.87948	6.46645	0.445295	-1.16717	down	0.0211455	0.872206
ASMM9PARTA005656	3.10568	5.05899	0.613894	-0.703939	down	0.0281339	0.872206
ASMM9PARTA047712	2.57583	4.91943	0.523603	-0.933454	down	0.0264686	0.872206
ASMM9PARTA051630	4.04695	6.31561	0.640784	-0.642089	down	0.0242147	0.872206
ASMM9PARTA005873	4.42402	7.30151	0.605904	-0.722838	down	0.0133234	0.872206
MM9LINCRNAEXON11642-_P1	6.90849	10.5443	0.655188	-0.610018	down	0.0212295	0.872206
ASMM9PARTA044962	7.79143	13.9354	0.559112	-0.838791	down	0.017361	0.872206
ASMM9PARTA048662	3.16011	5.5923	0.565084	-0.823464	down	0.00578949	0.872206
CUST_554_PI426073487	6.93066	11.2106	0.618223	-0.693801	down	0.0433256	0.872206
MM9LINCRNAEXON10148-_P1	2.85626	7.32832	0.389756	-1.35936	down	0.00719904	0.872206
ASMM9PARTA051079	2.68098	5.25324	0.510348	-0.970447	down	0.0122356	0.872206
ASMM9PARTA000141	3.20761	5.04701	0.635546	-0.653931	down	0.0299802	0.872206
ASMM9PARTA004603	2.72898	4.87609	0.559665	-0.837364	down	0.0489164	0.872206
ASMM9PARTA047565	6.44663	11.793	0.546648	-0.871315	down	0.0140127	0.872206
ASMM9PARTA051813	2.99625	8.96292	0.334294	-1.58081	down	0.0125955	0.872206
ASMM9PARTA011983	2.84873	5.21705	0.546043	-0.872913	down	0.0364066	0.872206
AV495601_P1	7.05298	10.6246	0.663832	-0.591109	down	0.0399258	0.872206
ASMM9PARTA007254	3.37493	5.25453	0.64229	-0.638703	down	0.0035936	0.872206
MM9LINCRNAEXON11062+_P1	3.09861	6.23726	0.49679	-1.00929	down	0.00862447	0.872206
ASMM9PARTA018539	2.59092	4.78639	0.541308	-0.885477	down	0.010591	0.872206
ASMM9PARTA015191	2.61171	5.77071	0.452581	-1.14375	down	0.00387571	0.872206
ASMM9PARTA000520	2.63734	4.46387	0.59082	-0.759209	down	0.0354445	0.872206
ASMM9PARTA013921	2.67817	5.81702	0.460403	-1.11903	down	0.0068025	0.872206
MM9LINCRNAEXON11996+_P1	2.70164	7.4822	0.361076	-1.46963	down	0.0311612	0.872206
ASMM9PARTA004695	2.51271	4.524	0.555419	-0.848351	down	0.00762803	0.872206
ASMM9PARTA005503	3.11849	5.31221	0.587042	-0.768464	down	0.0420534	0.872206
CUST_195_PI426409190	2.81706	4.56577	0.616995	-0.696668	down	0.0376198	0.872206
ASMM9PARTA009355	3.6546	7.15963	0.510445	-0.970172	down	0.0227055	0.872206
ASMM9PARTA003829	2.76546	4.87699	0.567042	-0.818473	down	0.0232998	0.872206
ASMM9PARTA003140	3.49093	9.2006	0.379424	-1.39812	down	0.00623073	0.872206
ASMM9PARTA047303	3.20209	5.17152	0.619178	-0.691574	down	0.0378257	0.872206
ASMM9PARTA046238	2.53611	4.8613	0.521694	-0.938726	down	0.00077178	0.872206
ASMM9PARTA048825	2.88721	7.89444	0.365727	-1.45116	down	0.0218912	0.872206
ASMM9PARTA000789	3.37345	9.03336	0.373444	-1.42104	down	0.0476406	0.872206
ASMM9PARTA013627	4.89026	7.73851	0.631938	-0.662144	down	0.0461095	0.872206
ASMM9PARTA000047	5.50246	10.7889	0.510011	-0.971399	down	0.044664	0.872206
ASMM9PARTA004117	5.73253	8.71147	0.658044	-0.603745	down	0.00535824	0.872206
ASMM9PARTA006769	4.51723	8.11397	0.556722	-0.844971	down	0.0162664	0.872206
ASMM9PARTA003836	2.74675	7.52191	0.365167	-1.45337	down	0.0235218	0.872206
MM9LINCRNAEXON12112-_P1	2.74125	8.00677	0.342366	-1.54639	down	0.0211907	0.872206
ASMM9PARTA003147	2.81524	8.15724	0.345122	-1.53482	down	0.0499795	0.872206
ASMM9PARTA047276	6.43368	12.951	0.496769	-1.00935	down	0.014034	0.872206
ASMM9PARTA019236	3.75672	5.87225	0.639741	-0.64444	down	0.0408522	0.872206
ASMM9PARTA047027	3.19856	5.8999	0.542139	-0.883266	down	0.021151	0.872206
ASMM9PARTA003916	2.67879	6.02323	0.444743	-1.16896	down	0.0235693	0.872206
ASMM9PARTA047477	2.74914	7.51004	0.366063	-1.44984	down	0.00146773	0.872206
ASMM9PARTA009298	6.21312	10.0366	0.619049	-0.691874	down	0.0306431	0.872206
ASMM9PARTA047669	5.98606	9.01869	0.663739	-0.591311	down	0.00889921	0.872206
ASMM9PARTA051161	6.78933	11.5267	0.589009	-0.76364	down	0.0417341	0.872206
ASMM9PARTA050535	2.85759	5.21966	0.547468	-0.869154	down	0.0406642	0.872206
ASMM9PARTA004021	3.11485	5.66017	0.550311	-0.86168	down	0.018591	0.872206
ASMM9PARTA009875	3.16921	8.75974	0.361793	-1.46676	down	0.0332163	0.872206
ASMM9PARTA016696	3.44717	5.21336	0.661218	-0.596803	down	0.0112386	0.872206
ASMM9PARTA046173	5.00298	9.62879	0.519586	-0.944566	down	0.00127197	0.872206
ASMM9PARTA050674	4.20284	6.45365	0.651235	-0.618751	down	0.0402519	0.872206
ASMM9PARTA047753	4.78726	8.10165	0.5909	-0.759015	down	0.0316694	0.872206
ASMM9PARTA006327	2.57359	4.66374	0.55183	-0.857704	down	0.0236268	0.872206
MM9LINCRNAEXON11713-_P1	3.07892	6.24066	0.493365	-1.01927	down	0.0166828	0.872206
ASMM9PARTA017556	2.94756	4.49967	0.655061	-0.610299	down	0.0472738	0.872206
ASMM9PARTA002514	2.53535	4.69208	0.540345	-0.888046	down	0.0394685	0.872206
ASMM9PARTA002212	3.12169	8.14997	0.38303	-1.38447	down	0.0343745	0.872206
ASMM9PARTA014288	5.42966	9.88635	0.549208	-0.864576	down	0.0158489	0.872206
ASMM9PARTA051792	8.00704	13.6087	0.588378	-0.765184	down	0.0263768	0.872206
ASMM9PARTA049705	4.3498	8.47911	0.513002	-0.962963	down	0.0240887	0.872206
MM9LINCRNAEXON10088-_P1	4.20265	6.38614	0.65809	-0.603644	down	0.0182567	0.872206
ASMM9PARTA018844	3.06885	5.2307	0.5867	-0.769306	down	0.0284731	0.872206
ASMM9PARTA000108	4.52705	11.4044	0.396955	-1.33295	down	0.0349947	0.872206
ASMM9PARTA051437	3.98876	6.66667	0.598313	-0.741027	down	0.00586421	0.872206
ASMM9PARTA003170	5.30476	8.97078	0.591338	-0.757946	down	0.0120034	0.872206
ASMM9PARTA004011	2.95308	4.52335	0.652852	-0.615173	down	0.00529621	0.872206
ASMM9PARTA002378	4.09138	7.10661	0.575715	-0.796573	down	0.0483628	0.872206
ASMM9PARTA014632	3.68077	7.59819	0.484427	-1.04565	down	0.0369458	0.872206
ASMM9PARTA047252	2.55868	4.54007	0.563576	-0.827318	down	0.0228123	0.872206
ASMM9PARTA014016	2.50709	4.48276	0.559275	-0.83837	down	0.0230375	0.872206
ASMM9PARTA001179	2.57625	4.04568	0.63679	-0.65111	down	0.0473825	0.872206
ASMM9PARTA003531	2.95229	5.33185	0.553708	-0.852803	down	0.0138921	0.872206
ASMM9PARTA002838	4.53038	7.5847	0.597305	-0.743461	down	0.0317854	0.872206
ASMM9PARTA002332	3.66077	5.75125	0.636516	-0.651731	down	0.0328382	0.872206
ASMM9PARTA048138	4.43221	6.73619	0.65797	-0.603906	down	0.0447454	0.872206
ASMM9PARTA051707	5.07872	8.84644	0.574098	-0.800632	down	0.0285726	0.872206
ASMM9PARTA006632	3.1454	9.6083	0.327363	-1.61104	down	0.00143644	0.872206
ASMM9PARTA004843	3.09273	8.9088	0.347154	-1.52635	down	0.00054264	0.872206
ASMM9PARTA004178	3.04016	11.3438	0.268002	-1.89968	down	0.0209616	0.872206
ASMM9PARTA007234	2.59238	6.7984	0.381322	-1.39092	down	0.0424107	0.872206
ASMM9PARTA047625	4.3822	8.18723	0.535248	-0.901719	down	0.0231662	0.872206
ASMM9PARTA050094	4.61322	7.08295	0.651313	-0.618578	down	0.0255921	0.872206
CUST_426_PI426073487	3.56067	8.31056	0.428451	-1.2228	down	0.00920636	0.872206
ASMM9PARTA013673	3.16131	6.13478	0.515309	-0.956492	down	0.022715	0.872206
ASMM9PARTA018527	4.60218	7.92294	0.580867	-0.78372	down	0.000271658	0.872206
BY242475_P1	3.37599	5.38596	0.626814	-0.67389	down	0.0295302	0.872206
ASMM9PARTA016468	4.77004	7.23212	0.659563	-0.600417	down	0.00172339	0.872206
MM9LINCRNAEXON10415-_P1	8.4167	14.6641	0.573968	-0.800957	down	0.0128646	0.872206
ASMM9PARTA010512	6.02289	10.0325	0.600337	-0.736157	down	0.0232157	0.872206
ASMM9PARTA004963	2.5492	5.81053	0.43872	-1.18863	down	0.0112307	0.872206
ASMM9PARTA001230	3.15032	5.07747	0.62045	-0.688613	down	0.0205936	0.872206
ASMM9PARTA014495	3.25442	7.03249	0.462769	-1.11163	down	0.0252431	0.872206
ASMM9PARTA008267	2.88653	4.99856	0.577472	-0.792177	down	0.0417101	0.872206
ASMM9PARTA008635	2.93471	7.54715	0.38885	-1.36271	down	0.0219488	0.872206
ASMM9PARTA009269	3.23128	6.44562	0.501315	-0.996211	down	0.0375671	0.872206
ASMM9PARTA045143	3.96388	6.83122	0.58026	-0.78523	down	0.0383845	0.872206
ASMM9PARTA014808	3.22436	5.31262	0.606925	-0.720411	down	0.00270838	0.872206
ASMM9PARTA013720	3.32176	5.51985	0.601784	-0.732682	down	0.0359363	0.872206
ASMM9PARTA044853	3.60041	7.87999	0.456906	-1.13003	down	0.0194917	0.872206
ASMM9PARTA005579	3.17026	8.69614	0.36456	-1.45577	down	0.0100923	0.872206
ASMM9PARTA004707	2.7236	4.67635	0.58242	-0.779869	down	0.000431765	0.872206
ASMM9PARTA046344	2.75095	8.11591	0.338958	-1.56082	down	0.0389578	0.872206
ASMM9PARTA002235	3.00256	5.1346	0.58477	-0.774058	down	0.0468824	0.872206
ASMM9PARTA018350	5.84647	9.82611	0.594993	-0.749054	down	0.0385772	0.872206
ASMM9PARTA007479	2.59726	6.10047	0.425748	-1.23193	down	0.0316079	0.872206
humanlincRNA1799+_P1	2.7096	4.2304	0.640507	-0.642714	down	0.026903	0.872206
MM9LINCRNAEXON11795+_P1	4.01777	8.13992	0.493588	-1.01862	down	0.00290405	0.872206
ASMM9PARTA007654	2.55109	4.23299	0.602668	-0.730564	down	0.0311167	0.872206
ASMM9PARTA001062	3.19838	4.93843	0.647651	-0.626711	down	0.0174229	0.872206
ASMM9PARTA044966	2.81264	5.73198	0.490692	-1.02711	down	0.0429305	0.872206
ASMM9PARTA007053	3.2396	5.2831	0.613201	-0.705569	down	0.0253131	0.872206
ASMM9PARTA002735	3.64749	5.69094	0.640928	-0.641765	down	0.0474951	0.872206
ASMM9PARTA000579	3.52016	6.0248	0.584278	-0.775273	down	0.0233265	0.872206
ASMM9PARTA002608	2.55382	5.83299	0.437823	-1.19158	down	0.00615682	0.872206
ASMM9PARTA000535	3.53977	7.31585	0.48385	-1.04737	down	0.00858721	0.872206
ASMM9PARTA013965	2.94134	4.61858	0.636851	-0.650973	down	0.0440017	0.872206
ASMM9PARTA005148	2.56109	4.60873	0.555703	-0.847614	down	0.0174974	0.872206
ASMM9PARTA001398	6.50296	11.9371	0.544768	-0.876285	down	0.0230466	0.872206
ASMM9PARTA045647	4.95171	7.60501	0.651111	-0.619025	down	0.00569321	0.872206
humanlincRNA2268+_P1	3.09323	5.21651	0.592969	-0.753971	down	0.0366302	0.872206
ASMM9PARTA017399	3.04771	4.64477	0.65616	-0.607881	down	0.0499405	0.872206
ASMM9PARTA013088	3.7404	9.21384	0.405954	-1.30061	down	0.0317623	0.872206
humanlincRNA0671+_P1	5.68555	9.46236	0.60086	-0.7349	down	0.0302396	0.872206
ASMM9PARTA051446	3.01983	7.22532	0.41795	-1.2586	down	0.0170118	0.872206
CUST_155_PI426409190	2.57339	5.5354	0.464896	-1.10502	down	0.0118586	0.872206
ASMM9PARTA016442	2.72101	6.77178	0.401815	-1.31539	down	0.0432725	0.872206
ASMM9PARTA002080	3.56432	6.93406	0.51403	-0.960075	down	0.0429527	0.872206
ASMM9PARTA019278	7.58796	13.766	0.551211	-0.859322	down	0.0232209	0.872206
ASMM9PARTA049401	3.66079	6.71862	0.544873	-0.876008	down	0.033933	0.872206
MM9LINCRNAEXON10544-_P1	5.97679	9.81461	0.608969	-0.71556	down	0.0413997	0.872206
CUST_556_PI426073487	4.05102	7.06145	0.573681	-0.801679	down	0.00875179	0.872206
ASMM9PARTA019103	3.18151	7.15682	0.444543	-1.16961	down	0.00303894	0.872206
ASMM9PARTA009135	2.54375	5.82444	0.436737	-1.19516	down	0.0143422	0.872206
ASMM9PARTA007423	3.29525	6.99582	0.471031	-1.08611	down	0.00605703	0.872206
ASMM9PARTA004967	8.31834	13.7424	0.605306	-0.724262	down	0.046691	0.872206
