# Supplementary material for: Dynamic Transcription of Long Non-Coding RNA Genes during CD4+ T Cell Development and Activation
Source: PLoS One. 2014 Jul 8;9(7):e101588. doi: 10.1371/journal.pone.0101588 (PMC4086894; doi:10.1371/journal.pone.0101588)
Supplement: Table S7 — CD4+A VS. CD4+ difference changed mRNA. (XLS) [file pone.0101588.s007.xls]

## Sheet: Table_DifferentialAnalysis_Ttes
row.names	CD4	CD4+A	fold.change	Log.Fold.change	regulation	p.value	fdr
ASMM9PARTA039369	6.03498	2.83397	2.12952	1.09053	up	0.0489818	0.972523
ASMM9PARTA020546	6.86202	3.60253	1.90478	0.929623	up	0.0275951	0.972523
ASMM9PARTA024385	6.84334	3.2157	2.1281	1.08957	up	0.0050168	0.972523
ASMM9PARTA032860	9.00562	5.54708	1.62349	0.699097	up	0.0488461	0.972523
ASMM9PARTA030032	8.36893	4.26622	1.96167	0.972086	up	0.0115271	0.972523
ASMM9PARTA035989	7.03199	4.45109	1.57984	0.659774	up	0.0395695	0.972523
ASMM9PARTA031626	9.58892	3.89296	2.46314	1.3005	up	0.0118957	0.972523
ASMM9PARTA028754	6.10867	3.7952	1.60958	0.686682	up	0.0417095	0.972523
ASMM9PARTA039272	5.96998	3.22603	1.85057	0.887966	up	0.0320054	0.972523
ASMM9PARTA022248	6.67767	3.70414	1.80276	0.850206	up	0.0213686	0.972523
ASMM9PARTA025147	5.1302	3.18694	1.60976	0.686842	up	0.0417611	0.972523
ASMM9PARTA021987	11.2927	6.46924	1.74559	0.803718	up	0.0178157	0.972523
ASMM9PARTA032388	14.7124	8.99007	1.63652	0.710627	up	0.0249487	0.972523
ASMM9PARTA043704	7.69747	4.5273	1.70023	0.765732	up	0.034051	0.972523
ASMM9PARTA029179	6.58839	3.20045	2.05859	1.04165	up	0.0471294	0.972523
ASMM9PARTA022596	9.27294	3.67828	2.521	1.33399	up	0.0290328	0.972523
ASMM9PARTA022535	11.3423	4.87144	2.32832	1.21929	up	0.0477326	0.972523
ASMM9PARTA035649	5.30105	2.7114	1.95509	0.967238	up	0.0303339	0.972523
ASMM9PARTA025253	4.37289	2.90567	1.50495	0.589718	up	0.0379874	0.972523
ASMM9PARTA032744	6.56417	2.86849	2.28838	1.19432	up	0.00665762	0.972523
ASMM9PARTA043980	5.07659	2.52694	2.00899	1.00647	up	0.0100745	0.972523
ASMM9PARTA043624	9.2167	2.99607	3.07626	1.62118	up	0.0221955	0.972523
ASMM9PARTA031480	6.80269	4.41542	1.54067	0.623556	up	0.0159311	0.972523
ASMM9PARTA019664	6.13981	3.96429	1.54878	0.631131	up	0.0186549	0.972523
ASMM9PARTA037175	7.67146	3.76803	2.03594	1.02569	up	0.0228912	0.972523
ASMM9PARTA022042	8.37002	3.04952	2.7447	1.45665	up	0.023183	0.972523
ASMM9PARTA031418	8.20959	3.31088	2.47958	1.31009	up	0.0391859	0.972523
ASMM9PARTA022805	11.9439	6.15533	1.94042	0.95637	up	0.0228707	0.972523
ASMM9PARTA023173	7.00285	3.73681	1.87402	0.906136	up	0.0233242	0.972523
ASMM9PARTA028154	11.8978	6.81804	1.74504	0.803263	up	0.0176534	0.972523
ASMM9PARTA031300	14.2893	8.53479	1.67424	0.743506	up	0.0213935	0.972523
ASMM9PARTA021500	8.21301	4.825	1.70218	0.767382	up	0.0255839	0.972523
ASMM9PARTA027750	7.87021	3.1688	2.48365	1.31246	up	0.0436133	0.972523
ASMM9PARTA032192	5.36356	3.29984	1.6254	0.700792	up	0.000508495	0.972523
ASMM9PARTA029338	7.35177	2.79058	2.63449	1.39752	up	0.0284966	0.972523
ASMM9PARTA026982	7.97004	3.52174	2.2631	1.1783	up	0.0385099	0.972523
ASMM9PARTA023049	6.40613	2.82073	2.27109	1.18339	up	0.0249721	0.972523
ASMM9PARTA030943	12.4932	5.63186	2.21831	1.14946	up	0.0314656	0.972523
ASMM9PARTA043495	8.12793	4.59002	1.77078	0.824387	up	0.0128979	0.972523
ASMM9PARTA032051	9.21651	5.78784	1.59239	0.671194	up	0.0478766	0.972523
ASMM9PARTA028150	4.59848	2.82986	1.62499	0.700428	up	0.00402086	0.972523
ASMM9PARTA023548	5.00244	2.89569	1.72755	0.788726	up	0.0498848	0.972523
ASMM9PARTA020245	10.5587	3.47751	3.03629	1.60231	up	0.0343098	0.972523
ASMM9PARTA043829	7.17608	3.05693	2.34748	1.23111	up	0.0217377	0.972523
ASMM9PARTA021555	10.5243	4.54258	2.31681	1.21214	up	0.00298606	0.972523
ASMM9PARTA030741	13.2318	8.15523	1.62249	0.698208	up	0.0206369	0.972523
ASMM9PARTA022345	7.03288	3.09388	2.27316	1.1847	up	0.0423761	0.972523
ASMM9PARTA037449	8.67416	4.0301	2.15235	1.10591	up	0.0338054	0.972523
ASMM9PARTA032741	5.96012	3.78394	1.57511	0.655453	up	0.0493329	0.972523
ASMM9PARTA022099	6.80812	4.53332	1.5018	0.58669	up	0.023715	0.972523
ASMM9PARTA042508	7.90422	3.50574	2.25465	1.17291	up	0.0299304	0.972523
ASMM9PARTA027690	12.5364	5.96012	2.10338	1.07271	up	0.0307232	0.972523
ASMM9PARTA040021	10.9254	6.32263	1.72798	0.789085	up	0.0108533	0.972523
ASMM9PARTA038217	5.77094	3.27353	1.76291	0.817961	up	0.0416935	0.972523
ASMM9PARTA038057	9.38756	4.24295	2.21251	1.14568	up	0.0165948	0.972523
ASMM9PARTA023356	7.05471	2.64336	2.66884	1.41621	up	0.0311007	0.972523
ASMM9PARTA030501	8.22744	5.32954	1.54374	0.626433	up	0.00892151	0.972523
ASMM9PARTA025410	5.13898	3.40442	1.5095	0.594072	up	0.0395309	0.972523
ASMM9PARTA039389	9.28644	5.64405	1.64535	0.718395	up	0.00127014	0.972523
ASMM9PARTA038130	10.1611	3.46558	2.932	1.55188	up	0.037353	0.972523
ASMM9PARTA036676	6.36099	3.23128	1.96857	0.977146	up	0.0391791	0.972523
ASMM9PARTA035561	6.3317	2.7802	2.27743	1.1874	up	0.0428735	0.972523
ASMM9PARTA022835	6.48987	3.67581	1.76556	0.820129	up	0.0360267	0.972523
ASMM9PARTA022859	6.19279	3.87294	1.59899	0.677161	up	0.0106582	0.972523
ASMM9PARTA028575	8.36328	5.47166	1.52847	0.612091	up	0.0432483	0.972523
ASMM9PARTA044025	8.71288	4.06155	2.14521	1.10112	up	0.00527994	0.972523
ASMM9PARTA030168	2.93515	6.31551	0.464753	-1.10546	down	0.00126066	0.972523
ASMM9PARTA027425	3.56987	5.59805	0.637699	-0.649053	down	0.0298191	0.972523
ASMM9PARTA029352	3.56068	5.80571	0.613307	-0.70532	down	0.0271548	0.972523
ASMM9PARTA030626	6.25332	9.90161	0.631546	-0.663041	down	0.0278637	0.972523
ASMM9PARTA042405	2.66673	4.09893	0.650592	-0.620175	down	0.0453883	0.972523
ASMM9PARTA021752	5.63015	9.70841	0.579925	-0.786062	down	0.0287087	0.972523
ASMM9PARTA035709	3.23988	5.90042	0.549093	-0.864877	down	0.00556834	0.972523
ASMM9PARTA031132	3.24816	5.01019	0.64831	-0.625244	down	0.0473833	0.972523
ASMM9PARTA021318	3.83407	6.25416	0.613044	-0.705938	down	0.0295476	0.972523
ASMM9PARTA044719	3.93098	11.5507	0.340325	-1.55501	down	0.0358357	0.972523
ASMM9PARTA022823	3.77845	5.70264	0.662579	-0.593836	down	0.0105868	0.972523
ASMM9PARTA022287	2.56177	3.88735	0.659003	-0.601643	down	0.0302438	0.972523
ASMM9PARTA032357	3.03713	4.68802	0.64785	-0.626269	down	0.0190372	0.972523
ASMM9PARTA028421	5.6016	11.5162	0.486413	-1.03975	down	0.0176622	0.972523
ASMM9PARTA021432	2.66194	4.76105	0.559107	-0.838804	down	0.0122597	0.972523
ASMM9PARTA025898	3.44274	5.82868	0.590656	-0.75961	down	0.00502819	0.972523
ASMM9PARTA042372	2.63951	4.09582	0.64444	-0.633882	down	0.0481469	0.972523
ASMM9PARTA039836	3.56585	7.16578	0.497622	-1.00688	down	0.0410735	0.972523
ASMM9PARTA026442	2.63615	6.07877	0.433665	-1.20535	down	0.046492	0.972523
ASMM9PARTA030316	4.00064	8.26517	0.484037	-1.04681	down	0.0405572	0.972523
ASMM9PARTA036808	2.68612	4.61	0.582672	-0.779243	down	0.0367706	0.972523
ASMM9PARTA029868	3.43844	5.68691	0.604623	-0.725891	down	0.0400611	0.972523
ASMM9PARTA042871	2.62078	4.06752	0.644321	-0.634149	down	0.0462317	0.972523
ASMM9PARTA027349	2.62101	4.67663	0.560449	-0.835344	down	0.0232059	0.972523
ASMM9PARTA024013	2.65647	4.25283	0.624635	-0.678914	down	0.00530914	0.972523
ASMM9PARTA036615	3.1149	4.88189	0.638053	-0.648253	down	0.0244262	0.972523
ASMM9PARTA021082	2.60016	4.44816	0.584548	-0.774606	down	0.0411542	0.972523
ASMM9PARTA037375	4.24174	8.00362	0.529978	-0.915996	down	0.0385118	0.972523
ASMM9PARTA032569	4.97879	11.504	0.432786	-1.20827	down	0.0252066	0.972523
ASMM9PARTA028080	5.13224	8.3558	0.614213	-0.703188	down	0.00424683	0.972523
ASMM9PARTA024324	3.41214	5.88272	0.580028	-0.785805	down	0.0265807	0.972523
ASMM9PARTA027272	3.17512	5.32239	0.59656	-0.745262	down	0.0297634	0.972523
ASMM9PARTA030224	3.52823	9.68307	0.364372	-1.45652	down	0.0333076	0.972523
ASMM9PARTA033253	3.92569	6.71394	0.584707	-0.774214	down	0.0214993	0.972523
ASMM9PARTA028348	2.70068	7.11666	0.379487	-1.39788	down	0.0411859	0.972523
ASMM9PARTA036202	2.65414	4.7171	0.562663	-0.829656	down	0.0428751	0.972523
