# Supplementary material for: Dynamic Transcription of Long Non-Coding RNA Genes during CD4+ T Cell Development and Activation
Source: PLoS One. 2014 Jul 8;9(7):e101588. doi: 10.1371/journal.pone.0101588 (PMC4086894; doi:10.1371/journal.pone.0101588)
Supplement: Table S8 — CD4+A VS. CD4+ difference changed LncRNA. (XLS) [file pone.0101588.s008.xls]

## Sheet: Table_DifferentialAnalysis_Ttes
row.names	CD4	CD4+A	fold.change	Log.Fold.change	regulation	p.value	fdr
ASMM9PARTA019516	11.0494	4.03671	2.73722	1.45271	up	0.0313539	0.965682
ASMM9PARTA013717	4.84825	3.08723	1.57042	0.651148	up	0.0346052	0.965682
ASMM9PARTA018292	4.76396	3.03511	1.56962	0.650412	up	0.0313532	0.965682
ASMM9PARTA045951	6.4092	3.51976	1.82092	0.864666	up	0.0381255	0.965682
ASMM9PARTA017670	7.58136	4.13934	1.83154	0.873057	up	0.0372738	0.965682
ASMM9PARTA045733	5.60475	3.69326	1.51756	0.601754	up	0.024798	0.965682
ASMM9PARTA010105	10.1325	3.49602	2.89829	1.5352	up	0.0401083	0.965682
ASMM9PARTA000480	5.99835	2.86013	2.09723	1.06849	up	0.00621642	0.965682
ASMM9PARTA048778	5.67997	3.707	1.53223	0.615629	up	0.0426321	0.965682
ASMM9PARTA003347	5.66532	3.42406	1.65456	0.726451	up	0.00187671	0.965682
ASMM9PARTA002694	5.6662	3.14391	1.80228	0.849823	up	0.0473555	0.965682
ASMM9PARTA045433	5.64706	3.05359	1.84932	0.886994	up	0.00124698	0.965682
ASMM9PARTA010200	7.27187	4.33006	1.67939	0.747938	up	0.0227229	0.965682
ASMM9PARTA046259	8.73909	5.7113	1.53014	0.613662	up	0.0386842	0.965682
CUST_254_PI426073487	8.19425	3.84119	2.13325	1.09306	up	0.0413279	0.965682
ASMM9PARTA017744	4.6914	2.66925	1.75757	0.813583	up	0.00438321	0.965682
ASMM9PARTA015470	7.24036	4.43297	1.6333	0.707788	up	0.0159459	0.965682
ASMM9PARTA014954	5.39015	2.97095	1.81429	0.859402	up	0.0457374	0.965682
ASMM9PARTA008488	4.79927	2.62991	1.82488	0.867801	up	0.00395798	0.965682
ASMM9PARTA000311	10.3675	5.6003	1.85123	0.888487	up	0.0242185	0.965682
ASMM9PARTA016838	4.99982	2.84453	1.7577	0.813685	up	0.00988669	0.965682
ASMM9PARTA001181	4.5828	2.52318	1.81628	0.860989	up	0.0308448	0.965682
ASMM9PARTA019683	11.3975	6.66012	1.7113	0.775094	up	0.0478566	0.965682
ASMM9PARTA000202	6.4821	4.05212	1.59968	0.677784	up	0.0455312	0.965682
ASMM9PARTA046085	10.2915	6.83978	1.50465	0.589425	up	0.0430137	0.965682
ASMM9PARTA002892	5.84624	3.86097	1.51419	0.598547	up	0.000146228	0.965682
ASMM9PARTA007766	5.23022	3.44643	1.51757	0.601767	up	0.0209251	0.965682
ASMM9PARTA046516	6.69415	4.26468	1.56967	0.650463	up	0.0461609	0.965682
ASMM9PARTA051430	7.15929	3.18934	2.24475	1.16656	up	0.00602115	0.965682
ASMM9PARTA045085	4.26136	2.6121	1.63139	0.706102	up	0.0413709	0.965682
ASMM9PARTA003814	8.79432	3.97493	2.21245	1.14564	up	0.0435729	0.965682
MM9LINCRNAEXON12067-_P1	6.93814	3.06468	2.2639	1.17881	up	0.00223387	0.965682
ASMM9PARTA001960	5.85839	3.73107	1.57016	0.650916	up	0.0412513	0.965682
ASMM9PARTA015412	7.08151	4.08799	1.73227	0.792663	up	0.0188885	0.965682
ASMM9PARTA007513	5.10722	3.28942	1.55262	0.634704	up	0.0242847	0.965682
ASMM9PARTA045398	7.80791	4.98827	1.56525	0.646398	up	0.0334431	0.965682
ASMM9PARTA002630	4.75316	3.14408	1.51178	0.596249	up	0.0292824	0.965682
ASMM9PARTA047712	4.91943	2.54637	1.93193	0.950045	up	0.0261641	0.965682
ASMM9PARTA012150	4.3763	2.56576	1.70565	0.770324	up	0.0187848	0.965682
ASMM9PARTA011983	5.21705	2.94664	1.77051	0.824165	up	0.0360272	0.965682
ASMM9PARTA015463	8.8741	5.66789	1.56568	0.64679	up	0.0329172	0.965682
ASMM9PARTA018539	4.78639	2.51046	1.90658	0.930988	up	0.00767588	0.965682
ASMM9PARTA015191	5.77071	3.75585	1.53646	0.619611	up	0.0144424	0.965682
ASMM9PARTA013921	5.81702	3.23224	1.79969	0.847748	up	0.0387051	0.965682
ASMM9PARTA004695	4.524	2.52159	1.79411	0.843265	up	0.00763542	0.965682
ASMM9PARTA046238	4.8613	2.57822	1.88553	0.914969	up	0.00538528	0.965682
BC156060_P1	11.5838	7.39536	1.56636	0.647418	up	0.0414582	0.965682
ASMM9PARTA000047	10.7889	6.30666	1.71072	0.774602	up	0.0479382	0.965682
ASMM9PARTA006769	8.11397	4.76935	1.70128	0.766617	up	0.0198762	0.965682
ASMM9PARTA016029	4.4457	2.65977	1.67146	0.741106	up	0.0159226	0.965682
ASMM9PARTA004011	4.52335	2.84552	1.58964	0.668698	up	0.00277963	0.965682
ASMM9PARTA014632	7.59819	4.09515	1.85541	0.891739	up	0.0458178	0.965682
ASMM9PARTA009312	4.60346	2.6645	1.7277	0.788852	up	0.0324161	0.965682
CUST_499_PI426073487	5.20112	3.26247	1.59423	0.67286	up	0.0197212	0.965682
ASMM9PARTA014016	4.48276	2.52171	1.77766	0.829982	up	0.0207865	0.965682
ASMM9PARTA004178	11.3438	4.03841	2.80897	1.49004	up	0.00544359	0.965682
ASMM9PARTA046116	7.45081	3.59125	2.07471	1.05291	up	0.0420814	0.965682
MM9LINCRNAEXON11568-_P1	4.08038	2.58335	1.57949	0.659462	up	0.0229501	0.965682
ASMM9PARTA004963	5.81053	3.10422	1.87182	0.904438	up	0.0350258	0.965682
ASMM9PARTA015624	5.44811	3.33944	1.63145	0.706152	up	0.040472	0.965682
ASMM9PARTA004362	5.19652	3.36781	1.54299	0.625732	up	0.00124488	0.965682
ASMM9PARTA002608	5.83299	2.90342	2.009	1.00648	up	0.00553955	0.965682
ASMM9PARTA013088	9.21384	4.18756	2.20029	1.13769	up	0.0319925	0.965682
ASMM9PARTA048700	5.11871	3.21395	1.59265	0.671433	up	0.0439752	0.965682
ASMM9PARTA010475	7.33851	4.13132	1.77631	0.828884	up	0.0105822	0.965682
ASMM9PARTA002282	8.57026	3.82709	2.23937	1.16309	up	0.0120255	0.965682
MM9LINCRNAEXON11991+_P1	5.16341	3.27908	1.57465	0.655032	up	0.0252715	0.965682
ASMM9PARTA048095	7.57383	4.67412	1.62038	0.696328	up	0.0405091	0.965682
ASMM9PARTA010320	2.98776	5.06903	0.589414	-0.762647	down	0.0319423	0.965682
AK029623_P1	5.89028	8.84495	0.665948	-0.586518	down	0.0191798	0.965682
ASMM9PARTA015960	2.76947	4.40887	0.628159	-0.670799	down	0.0113983	0.965682
ASMM9PARTA013854	3.98537	6.85224	0.581616	-0.781862	down	0.0283099	0.965682
ASMM9PARTA010309	2.60985	5.31941	0.490628	-1.0273	down	0.0121387	0.965682
ASMM9PARTA003960	3.76098	6.17328	0.609236	-0.714926	down	0.0259244	0.965682
ASMM9PARTA001455	3.60021	5.46296	0.659022	-0.601602	down	0.0150433	0.965682
ASMM9PARTA048369	2.5748	3.92231	0.65645	-0.607242	down	0.0121036	0.965682
ASMM9PARTA011162	3.13738	5.36325	0.584978	-0.773547	down	0.00514116	0.965682
ASMM9PARTA014910	2.68643	4.43215	0.606123	-0.722317	down	0.039882	0.965682
ASMM9PARTA046630	3.84578	5.78316	0.664995	-0.588584	down	0.0261392	0.965682
ASMM9PARTA016968	2.75236	5.46122	0.503982	-0.988555	down	0.0107846	0.965682
CUST_956_PI426073487	3.13481	5.27388	0.594403	-0.750487	down	0.0334499	0.965682
ASMM9PARTA044809	2.78328	5.5373	0.502642	-0.992396	down	0.0102192	0.965682
ASMM9PARTA018689	3.03314	5.11154	0.593391	-0.752945	down	0.0385639	0.965682
ASMM9PARTA017695	5.09396	7.86087	0.648015	-0.625901	down	0.000481494	0.965682
MM9LINCRNAEXON10296-_P1	2.99712	4.92495	0.608557	-0.716535	down	0.0183525	0.965682
ASMM9PARTA048946	6.04022	10.7802	0.560308	-0.835708	down	0.0393639	0.965682
ASMM9PARTA008460	2.74718	4.7663	0.576376	-0.794917	down	0.0064194	0.965682
ASMM9PARTA006285	2.60044	4.39837	0.591228	-0.758213	down	0.0348141	0.965682
ASMM9PARTA018619	3.9047	6.58523	0.592948	-0.754023	down	0.00843235	0.965682
ASMM9PARTA010785	2.73229	5.54286	0.492939	-1.02052	down	0.0410896	0.965682
ASMM9PARTA004329	3.17393	5.05662	0.627678	-0.671902	down	0.041254	0.965682
ASMM9PARTA045325	2.6958	4.10071	0.657398	-0.60516	down	0.0163966	0.965682
ASMM9PARTA015491	3.28376	6.32297	0.519338	-0.945255	down	0.0146523	0.965682
ASMM9PARTA000869	2.65977	4.4499	0.597714	-0.742472	down	0.00069815	0.965682
ASMM9PARTA001631	3.2552	5.64343	0.576812	-0.793826	down	0.0444562	0.965682
ASMM9PARTA010502	2.56566	4.26892	0.601009	-0.73454	down	0.0222018	0.965682
ASMM9PARTA051048	2.83382	4.71376	0.601181	-0.734129	down	0.0458373	0.965682
ASMM9PARTA007756	2.65209	6.3037	0.42072	-1.24907	down	0.0477811	0.965682
ASMM9PARTA003843	2.58756	4.22104	0.613014	-0.706009	down	0.0085137	0.965682
ASMM9PARTA014958	2.62778	5.06954	0.518347	-0.948009	down	0.00744534	0.965682
ASMM9PARTA048054	3.41869	5.70859	0.598868	-0.73969	down	0.0307875	0.965682
ASMM9PARTA000706	3.29644	5.21632	0.631947	-0.662123	down	0.035015	0.965682
ASMM9PARTA016796	2.6747	4.71424	0.567365	-0.81765	down	0.0265844	0.965682
ASMM9PARTA003084	4.93417	8.53523	0.578095	-0.790622	down	0.0318976	0.965682
ASMM9PARTA009066	2.59714	4.47139	0.580836	-0.783798	down	0.0212399	0.965682
ASMM9PARTA046645	5.09176	10.8629	0.468728	-1.09318	down	0.00253573	0.965682
ASMM9PARTA044909	3.11193	5.61558	0.55416	-0.851626	down	0.0488715	0.965682
MM9LINCRNAEXON10947+_P1	3.01354	5.11477	0.589184	-0.763209	down	0.0371076	0.965682
mouselincRNA0617+_P1	3.29239	4.94515	0.665781	-0.58688	down	0.0325589	0.965682
ASMM9PARTA010091	3.83278	6.28733	0.609604	-0.714056	down	0.04453	0.965682
ASMM9PARTA010377	2.92269	4.46426	0.654686	-0.611125	down	0.0015548	0.965682
ASMM9PARTA015780	6.19246	9.54312	0.648893	-0.623948	down	0.0097096	0.965682
ASMM9PARTA015608	3.07912	5.13235	0.599943	-0.737102	down	0.000172238	0.965682
MM9LINCRNAEXON11211-_P1	2.58061	3.99812	0.645457	-0.631607	down	0.0160775	0.965682
ASMM9PARTA047715	4.20703	8.26904	0.508769	-0.974918	down	0.0461997	0.965682
ASMM9PARTA048860	2.99703	4.9274	0.608237	-0.717293	down	0.00646083	0.965682
MM9LINCRNAEXON11651+_P1	5.0737	7.90369	0.641941	-0.639488	down	0.0125286	0.965682
ASMM9PARTA004328	2.6909	6.35221	0.423617	-1.23917	down	0.018491	0.965682
ASMM9PARTA007283	2.86485	4.58315	0.625083	-0.67788	down	0.0150727	0.965682
ASMM9PARTA047734	3.71076	6.26215	0.592569	-0.754945	down	0.00418153	0.965682
ASMM9PARTA008304	3.1594	5.07725	0.622266	-0.684398	down	0.0322882	0.965682
BY365123_P1	3.22331	5.1209	0.629443	-0.667852	down	0.0466168	0.965682
ASMM9PARTA013989	3.0635	4.65233	0.658486	-0.602776	down	0.0449443	0.965682
ASMM9PARTA016207	2.56716	4.14591	0.619203	-0.691516	down	0.0137804	0.965682
ASMM9PARTA051676	3.11716	5.51349	0.565369	-0.822735	down	0.00337236	0.965682
MM9LINCRNAEXON10153+_P1	2.63105	4.08578	0.643954	-0.634971	down	0.00953315	0.965682
ASMM9PARTA003838	2.58068	4.06819	0.634355	-0.656637	down	0.0282976	0.965682
ASMM9PARTA045589	3.47242	7.11816	0.487826	-1.03556	down	0.00534927	0.965682
BF303045_P1	2.96079	4.53565	0.652783	-0.615324	down	0.0298163	0.965682
ASMM9PARTA045663	3.85034	6.22082	0.618944	-0.692119	down	0.0497803	0.965682
ASMM9PARTA006882	2.98853	4.58427	0.65191	-0.617255	down	0.00268399	0.965682
ASMM9PARTA047805	3.73879	5.89113	0.634648	-0.655972	down	0.0328925	0.965682
ASMM9PARTA004495	2.58017	4.499	0.573499	-0.802136	down	0.00896367	0.965682
MM9LINCRNAEXON10179-_P1	4.05259	6.77459	0.598205	-0.741288	down	0.0148322	0.965682
ASMM9PARTA046029	3.41204	7.44116	0.458536	-1.12489	down	0.0189132	0.965682
ASMM9PARTA014283	2.66189	5.12506	0.519388	-0.945116	down	0.0111438	0.965682
