# Supplementary material for: Dynamic Transcription of Long Non-Coding RNA Genes during CD4+ T Cell Development and Activation
Source: PLoS One. 2014 Jul 8;9(7):e101588. doi: 10.1371/journal.pone.0101588 (PMC4086894; doi:10.1371/journal.pone.0101588)
Supplement: Table S9 — DP VS. DN LncRNA-mRNAs pairs with the expression of LncRNAs and mRNAs were positively and LncRNA sequence matched upstream of the mRNA. (CSV) [file pone.0101588.s009.csv]

gene id	gene regulation	lncRNA id	lncRNA regulation	PCC	pvalue	lncRNA Name	lncRNA Size	lncRNA Start	lncRNA End	gene Name	gene Size	gene Start	gene End	matches	misMatches	strand
NM_010420	up	ENSMUST00000138082	up	0.6428571	0.03115079	ENSMUST00000138082	3737	2555	2715	NM_010420	1000	235	494	118	5	+
NM_183322	up	ENSMUST00000128571	up	0.6428571	0.03115079	ENSMUST00000128571	10887	8019	8115	NM_183322	1000	126	222	90	6	+
NM_198623	up	ENSMUST00000128571	up	0.7142857	0.0141369	ENSMUST00000128571	10887	7991	8115	NM_198623	1000	234	363	120	4	-
NM_198623	up	ENSMUST00000128571	up	0.7142857	0.0141369	ENSMUST00000128571	10887	6960	9336	NM_198623	1000	240	344	86	2	-
NM_198623	up	ENSMUST00000128571	up	0.7142857	0.0141369	ENSMUST00000128571	10887	9224	9272	NM_198623	1000	313	374	42	0	-
NM_010420	up	ENSMUST00000128571	up	0.7142857	0.0141369	ENSMUST00000128571	10887	8008	8117	NM_010420	1000	233	354	104	5	-
NM_007758	up	NR_027851	up	0.6428571	0.03115079	NR_027851	2034	1639	1737	NM_007758	1000	48	112	63	1	-
NM_007758	up	NR_027851	up	0.6428571	0.03115079	NR_027851	2034	1697	1792	NM_007758	1000	51	112	61	0	-
NM_001136237	up	ENSMUST00000142979	up	0.6428571	0.03115079	ENSMUST00000142979	1096	166	244	NM_001136237	1000	48	129	74	4	+
NM_001113187	up	ENSMUST00000142979	up	0.7142857	0.0141369	ENSMUST00000142979	1096	122	230	NM_001113187	1000	594	705	99	9	+
NM_007753	up	ENSMUST00000142979	up	0.6428571	0.03115079	ENSMUST00000142979	1096	123	160	NM_007753	1000	225	262	35	2	-
NM_010730	up	uc008gue.1	up	0.6428571	0.03115079	uc008gue.1	78653	69355	69392	NM_010730	1000	617	653	35	1	+
NM_007758	up	uc008gue.1	up	0.7857143	0.005505952	uc008gue.1	78653	20047	20088	NM_007758	1000	58	99	41	0	+
NM_007758	up	uc008gue.1	up	0.7857143	0.005505952	uc008gue.1	78653	73956	73995	NM_007758	1000	68	107	38	1	-
NM_001166672	up	uc008gue.1	up	0.7857143	0.005505952	uc008gue.1	78653	15581	15619	NM_001166672	1000	103	141	36	2	+
NM_001166672	up	uc008gue.1	up	0.7857143	0.005505952	uc008gue.1	78653	75402	75438	NM_001166672	1000	103	139	34	2	-
NM_001081060	up	AK015330	up	0.8571429	0.001736111	AK015330	16119	4867	4920	NM_001081060	1000	6	59	49	4	+
NM_198623	up	AK015330	up	0.7142857	0.0141369	AK015330	16119	7273	7364	NM_198623	1000	239	330	84	7	-
NM_028238	up	AK015330	up	0.8571429	0.001736111	AK015330	16119	4506	4560	NM_028238	1000	0	54	51	3	-
NM_008571	up	AK015330	up	0.9285714	0.000396825	AK015330	16119	4519	4568	NM_008571	1000	41	113	48	1	-
NM_001033978	up	AK015330	up	0.6428571	0.03115079	AK015330	16119	7124	7192	NM_001033978	1000	51	119	68	0	-
NM_008463	up	AK015330	up	0.7142857	0.0141369	AK015330	16119	7565	7618	NM_008463	1000	181	234	52	1	-
NM_009140	up	uc008iip.1	up	0.8571429	0.001736111	uc008iip.1	5922	3810	3869	NM_009140	1000	11	70	59	0	-
NM_009140	up	uc008iip.1	up	0.8571429	0.001736111	uc008iip.1	5922	4296	4339	NM_009140	1000	27	70	43	0	-
NM_183322	up	AK015845	up	0.6428571	0.03115079	AK015845	10138	1111	1201	NM_183322	1000	110	181	67	3	+
NM_010730	up	AK015845	up	0.6428571	0.03115079	AK015845	10138	989	1134	NM_010730	1000	498	660	143	2	+
NM_010730	up	AK015845	up	0.6428571	0.03115079	AK015845	10138	1058	1114	NM_010730	1000	587	664	55	0	+
NM_010730	up	AK015845	up	0.6428571	0.03115079	AK015845	10138	1096	1137	NM_010730	1000	529	570	39	2	+
NM_001113187	up	AK015845	up	0.6428571	0.03115079	AK015845	10138	1152	1207	NM_001113187	1000	594	649	53	2	+
NM_207203	up	AK086399	up	0.6428571	0.03115079	AK086399	220803	36546	36599	NM_207203	1000	483	524	41	0	+
NM_207203	up	AK086399	up	0.6428571	0.03115079	AK086399	220803	204046	204088	NM_207203	1000	480	523	42	0	-
NM_207203	up	AK086399	up	0.6428571	0.03115079	AK086399	220803	161216	161255	NM_207203	1000	477	514	35	1	-
NM_021431	up	AK086399	up	0.6428571	0.03115079	AK086399	220803	60047	60094	NM_021431	1000	114	167	46	1	+
NM_021431	up	AK086399	up	0.6428571	0.03115079	AK086399	220803	153856	153896	NM_021431	1000	116	160	39	1	+
NM_021431	up	AK086399	up	0.6428571	0.03115079	AK086399	220803	204145	204240	NM_021431	1000	113	208	87	1	-
NM_021431	up	AK086399	up	0.6428571	0.03115079	AK086399	220803	129969	130018	NM_021431	1000	116	171	49	0	-
NM_030101	up	AK086399	up	0.7142857	0.0141369	AK086399	220803	49605	49639	NM_030101	1000	62	96	34	0	+
NM_030101	up	AK086399	up	0.7142857	0.0141369	AK086399	220803	118941	118973	NM_030101	1000	121	153	32	0	-
NM_007962	up	AK086399	up	0.9285714	0.000396825	AK086399	220803	8664	8813	NM_007962	1000	480	638	129	9	+
NM_007962	up	AK086399	up	0.9285714	0.000396825	AK086399	220803	10843	10967	NM_007962	1000	503	638	114	10	+
NM_007962	up	AK086399	up	0.9285714	0.000396825	AK086399	220803	45771	45897	NM_007962	1000	482	625	116	8	+
NM_007962	up	AK086399	up	0.9285714	0.000396825	AK086399	220803	105914	106030	NM_007962	1000	503	630	107	7	+
NM_007962	up	AK086399	up	0.9285714	0.000396825	AK086399	220803	192568	192697	NM_007962	1000	480	625	113	8	+
NM_007962	up	AK086399	up	0.9285714	0.000396825	AK086399	220803	210568	210679	NM_007962	1000	503	625	103	4	+
NM_007962	up	AK086399	up	0.9285714	0.000396825	AK086399	220803	152224	152342	NM_007962	1000	480	614	104	3	+
NM_007962	up	AK086399	up	0.9285714	0.000396825	AK086399	220803	20266	20339	NM_007962	1000	503	576	70	3	+
NM_007962	up	AK086399	up	0.9285714	0.000396825	AK086399	220803	47289	47362	NM_007962	1000	503	576	69	4	+
NM_007962	up	AK086399	up	0.9285714	0.000396825	AK086399	220803	19197	19268	NM_007962	1000	503	574	62	1	+
NM_007962	up	AK086399	up	0.9285714	0.000396825	AK086399	220803	17594	17738	NM_007962	1000	480	633	124	9	-
NM_007962	up	AK086399	up	0.9285714	0.000396825	AK086399	220803	20558	20683	NM_007962	1000	503	638	116	9	-
NM_007962	up	AK086399	up	0.9285714	0.000396825	AK086399	220803	24107	24244	NM_007962	1000	480	633	123	7	-
NM_007962	up	AK086399	up	0.9285714	0.000396825	AK086399	220803	81670	81792	NM_007962	1000	503	639	113	4	-
NM_007962	up	AK086399	up	0.9285714	0.000396825	AK086399	220803	26737	26872	NM_007962	1000	481	625	114	6	-
NM_007962	up	AK086399	up	0.9285714	0.000396825	AK086399	220803	182162	182300	NM_007962	1000	485	630	116	6	-
NM_007962	up	AK086399	up	0.9285714	0.000396825	AK086399	220803	176279	176408	NM_007962	1000	480	618	110	3	-
NM_007962	up	AK086399	up	0.9285714	0.000396825	AK086399	220803	3280	3403	NM_007962	1000	480	602	98	1	-
NM_007962	up	AK086399	up	0.9285714	0.000396825	AK086399	220803	140348	140447	NM_007962	1000	505	625	89	5	-
NM_198623	up	AK086399	up	0.7142857	0.0141369	AK086399	220803	3245	3416	NM_198623	1000	205	366	157	3	+
NM_198623	up	AK086399	up	0.7142857	0.0141369	AK086399	220803	192815	192991	NM_198623	1000	192	373	165	9	+
NM_198623	up	AK086399	up	0.7142857	0.0141369	AK086399	220803	24094	24271	NM_198623	1000	196	360	156	7	+
NM_198623	up	AK086399	up	0.7142857	0.0141369	AK086399	220803	17590	17746	NM_198623	1000	205	361	148	8	+
NM_198623	up	AK086399	up	0.7142857	0.0141369	AK086399	220803	20542	20715	NM_198623	1000	183	365	162	5	+
NM_198623	up	AK086399	up	0.7142857	0.0141369	AK086399	220803	81667	81831	NM_198623	1000	203	365	152	9	+
NM_198623	up	AK086399	up	0.7142857	0.0141369	AK086399	220803	176259	176412	NM_198623	1000	204	357	143	10	+
NM_198623	up	AK086399	up	0.7142857	0.0141369	AK086399	220803	26717	66547	NM_198623	1000	196	378	166	8	+
NM_198623	up	AK086399	up	0.7142857	0.0141369	AK086399	220803	44511	44711	NM_198623	1000	196	363	155	10	+
NM_198623	up	AK086399	up	0.7142857	0.0141369	AK086399	220803	182152	182300	NM_198623	1000	199	348	140	5	+
NM_198623	up	AK086399	up	0.7142857	0.0141369	AK086399	220803	139952	140103	NM_198623	1000	196	352	140	6	+
NM_198623	up	AK086399	up	0.7142857	0.0141369	AK086399	220803	66380	66444	NM_198623	1000	199	263	59	3	+
NM_198623	up	AK086399	up	0.7142857	0.0141369	AK086399	220803	8462	8813	NM_198623	1000	204	368	157	6	-
NM_198623	up	AK086399	up	0.7142857	0.0141369	AK086399	220803	8667	10974	NM_198623	1000	196	392	169	11	-
NM_198623	up	AK086399	up	0.7142857	0.0141369	AK086399	220803	210547	210700	NM_198623	1000	196	357	142	11	-
NM_198623	up	AK086399	up	0.7142857	0.0141369	AK086399	220803	47255	106030	NM_198623	1000	212	376	154	10	-
NM_198623	up	AK086399	up	0.7142857	0.0141369	AK086399	220803	45771	45916	NM_198623	1000	196	346	136	9	-
NM_198623	up	AK086399	up	0.7142857	0.0141369	AK086399	220803	20238	79711	NM_198623	1000	206	358	144	5	-
NM_198623	up	AK086399	up	0.7142857	0.0141369	AK086399	220803	192564	192708	NM_198623	1000	203	347	127	8	-
NM_198623	up	AK086399	up	0.7142857	0.0141369	AK086399	220803	19195	19321	NM_198623	1000	205	330	116	8	-
NM_198623	up	AK086399	up	0.7142857	0.0141369	AK086399	220803	152222	152342	NM_198623	1000	228	350	114	5	-
NM_198623	up	AK086399	up	0.7142857	0.0141369	AK086399	220803	47286	47385	NM_198623	1000	228	331	87	4	-
NM_198623	up	AK086399	up	0.7142857	0.0141369	AK086399	220803	66554	66616	NM_198623	1000	263	325	57	5	-
NM_198623	up	AK086399	up	0.7142857	0.0141369	AK086399	220803	118179	118236	NM_198623	1000	298	356	54	3	-
NM_009763	up	AK086399	up	0.8571429	0.001736111	AK086399	220803	1902	1941	NM_009763	1000	767	806	37	2	+
NM_009763	up	AK086399	up	0.8571429	0.001736111	AK086399	220803	204172	204202	NM_009763	1000	766	796	30	0	+
NM_009132	up	AK086399	up	0.6428571	0.03115079	AK086399	220803	173588	173780	NM_009132	1000	138	330	183	9	-
NM_009132	up	AK086399	up	0.6428571	0.03115079	AK086399	220803	125364	125551	NM_009132	1000	138	330	175	12	-
NM_009132	up	AK086399	up	0.6428571	0.03115079	AK086399	220803	7773	7962	NM_009132	1000	140	327	171	13	-
NM_009132	up	AK086399	up	0.6428571	0.03115079	AK086399	220803	16648	191838	NM_009132	1000	141	327	173	13	-
NM_198623	up	NR_027925	up	0.7142857	0.0141369	NR_027925	8945	6050	6174	NM_198623	1000	234	363	120	4	-
NM_198623	up	NR_027925	up	0.7142857	0.0141369	NR_027925	8945	5019	7395	NM_198623	1000	240	344	86	2	-
NM_198623	up	NR_027925	up	0.7142857	0.0141369	NR_027925	8945	7283	7331	NM_198623	1000	313	374	42	0	-
NM_010420	up	NR_027925	up	0.8571429	0.001736111	NR_027925	8945	6067	6176	NM_010420	1000	233	354	104	5	-
NM_001113187	up	ENSMUST00000160080	up	0.6428571	0.03115079	ENSMUST00000160080	25616	7243	7372	NM_001113187	1000	555	691	113	8	+
NM_198623	up	ENSMUST00000160080	up	0.8571429	0.001736111	ENSMUST00000160080	25616	4850	7403	NM_198623	1000	196	384	164	13	-
NM_183322	up	MM9LINCRNAEXON10746-	up	0.7142857	0.0141369	MM9LINCRNAEXON10746-	1506	497	662	NM_183322	1000	113	252	118	8	+
NM_183322	up	AK015084	up	0.6428571	0.03115079	AK015084	16606	15106	15231	NM_183322	1000	127	252	110	10	-
NM_183322	up	uc009azk.1	up	0.7142857	0.0141369	uc009azk.1	7588	5608	5797	NM_183322	1000	106	250	131	9	+
NM_001113187	up	uc009azk.1	up	0.7142857	0.0141369	uc009azk.1	7588	5643	5764	NM_001113187	1000	553	682	106	9	+
NM_198623	up	AK154991	up	0.9285714	0.000396825	AK154991	1745	1556	1728	NM_198623	1000	196	386	163	6	+
NM_198623	up	AK154991	up	0.9285714	0.000396825	AK154991	1745	144	256	NM_198623	1000	232	386	109	3	+
NM_010420	up	AK154991	up	0.6428571	0.03115079	AK154991	1745	1595	1712	NM_010420	1000	235	353	108	6	+
NM_010420	up	AK154991	up	0.6428571	0.03115079	AK154991	1745	146	250	NM_010420	1000	235	339	97	7	+
NM_001024137	up	AK154991	up	0.6428571	0.03115079	AK154991	1745	1554	1677	NM_001024137	1000	0	122	114	7	-
NM_001024137	up	AK154991	up	0.6428571	0.03115079	AK154991	1745	124	228	NM_001024137	1000	0	104	97	7	-
NM_001136237	up	AK133262	up	0.7142857	0.0141369	AK133262	4049	2918	2993	NM_001136237	1000	48	123	73	2	+
NM_001113187	up	AK133262	up	0.7857143	0.005505952	AK133262	4049	2874	2971	NM_001113187	1000	594	691	91	6	+
NM_001136237	up	uc009lzq.1	up	0.7857143	0.005505952	uc009lzq.1	6324	1421	1501	NM_001136237	1000	48	127	76	3	+
NM_001113187	up	uc009lzq.1	up	0.7142857	0.0141369	uc009lzq.1	6324	1375	1474	NM_001113187	1000	592	691	90	9	+
NM_028238	up	uc008xoq.1	up	0.7857143	0.005505952	uc008xoq.1	24730	7653	7709	NM_028238	1000	210	267	52	1	+
NM_028238	up	uc008xoq.1	up	0.7857143	0.005505952	uc008xoq.1	24730	7662	7708	NM_028238	1000	205	251	44	0	+
NM_198623	up	uc008xoq.1	up	0.6428571	0.03115079	uc008xoq.1	24730	7504	14965	NM_198623	1000	172	361	164	9	+
NM_198623	up	uc008xoq.1	up	0.6428571	0.03115079	uc008xoq.1	24730	2601	2759	NM_198623	1000	204	362	151	7	+
NM_198623	up	uc008xoq.1	up	0.6428571	0.03115079	uc008xoq.1	24730	10529	10679	NM_198623	1000	204	349	138	7	-
NM_198623	up	uc008xoq.1	up	0.6428571	0.03115079	uc008xoq.1	24730	4298	4431	NM_198623	1000	218	352	125	7	-
NM_183322	up	uc008xoq.1	up	0.7142857	0.0141369	uc008xoq.1	24730	4313	4413	NM_183322	1000	119	220	92	7	+
NM_183322	up	uc008xoq.1	up	0.7142857	0.0141369	uc008xoq.1	24730	14839	14941	NM_183322	1000	118	221	94	7	-
NM_183322	up	uc008xoq.1	up	0.7142857	0.0141369	uc008xoq.1	24730	7546	7679	NM_183322	1000	106	232	117	9	-
NM_183322	up	uc008xoq.1	up	0.7142857	0.0141369	uc008xoq.1	24730	2622	2734	NM_183322	1000	119	231	106	6	-
NM_183322	up	uc008xoq.1	up	0.7142857	0.0141369	uc008xoq.1	24730	13590	13689	NM_183322	1000	126	225	91	8	-
NM_145938	up	uc008xoq.1	up	0.7857143	0.005505952	uc008xoq.1	24730	2153	2310	NM_145938	1000	156	374	90	5	+
NM_001136237	up	uc008xoq.1	up	0.6428571	0.03115079	uc008xoq.1	24730	10603	10678	NM_001136237	1000	48	123	71	4	+
NM_001136237	up	uc008xoq.1	up	0.6428571	0.03115079	uc008xoq.1	24730	4369	4444	NM_001136237	1000	48	123	69	6	+
NM_001136237	up	uc008xoq.1	up	0.6428571	0.03115079	uc008xoq.1	24730	7522	7602	NM_001136237	1000	48	127	75	4	-
NM_001136237	up	uc008xoq.1	up	0.6428571	0.03115079	uc008xoq.1	24730	14800	14884	NM_001136237	1000	48	131	77	6	-
NM_001136237	up	uc008xoq.1	up	0.6428571	0.03115079	uc008xoq.1	24730	2602	2677	NM_001136237	1000	48	123	70	5	-
NM_001136237	up	uc008xoq.1	up	0.6428571	0.03115079	uc008xoq.1	24730	1082	1157	NM_001136237	1000	48	123	69	6	-
NM_001136237	up	uc008xoq.1	up	0.6428571	0.03115079	uc008xoq.1	24730	13571	13639	NM_001136237	1000	48	116	62	6	-
NM_001113187	up	uc008xoq.1	up	0.7142857	0.0141369	uc008xoq.1	24730	4295	4422	NM_001113187	1000	563	691	109	5	+
NM_001113187	up	uc008xoq.1	up	0.7142857	0.0141369	uc008xoq.1	24730	10529	10662	NM_001113187	1000	565	697	111	7	+
NM_001113187	up	uc008xoq.1	up	0.7142857	0.0141369	uc008xoq.1	24730	1104	1199	NM_001113187	1000	596	691	87	8	-
NM_001113187	up	uc008xoq.1	up	0.7142857	0.0141369	uc008xoq.1	24730	2624	2759	NM_001113187	1000	556	691	125	10	-
NM_001113187	up	uc008xoq.1	up	0.7142857	0.0141369	uc008xoq.1	24730	14831	14965	NM_001113187	1000	557	691	121	13	-
NM_009170	up	uc008xoq.1	up	0.7142857	0.0141369	uc008xoq.1	24730	7661	7704	NM_009170	1000	799	842	42	1	-
NM_007753	up	uc008xoq.1	up	0.9285714	0.000396825	uc008xoq.1	24730	10553	10626	NM_007753	1000	196	269	67	6	-
NM_009763	up	uc008xoq.1	up	0.6428571	0.03115079	uc008xoq.1	24730	5242	5276	NM_009763	1000	767	801	34	0	-
NM_009132	up	uc008xoq.1	up	0.8571429	0.001736111	uc008xoq.1	24730	5850	6024	NM_009132	1000	138	318	149	11	-
NM_001146196	up	uc008xoq.1	up	0.8571429	0.001736111	uc008xoq.1	24730	5850	6024	NM_001146196	1000	138	318	149	11	-
NM_183322	up	mouselincRNA1619+	up	0.6428571	0.03115079	mouselincRNA1619+	9976	6112	6240	NM_183322	1000	126	254	116	12	+
NM_183322	up	mouselincRNA1619+	up	0.6428571	0.03115079	mouselincRNA1619+	9976	3243	3367	NM_183322	1000	118	243	113	10	+
NM_183322	up	mouselincRNA1619+	up	0.6428571	0.03115079	mouselincRNA1619+	9976	7646	7747	NM_183322	1000	119	220	94	7	+
NM_001113187	up	mouselincRNA1619+	up	0.6428571	0.03115079	mouselincRNA1619+	9976	3220	7756	NM_001113187	1000	559	691	125	7	+
NM_001113187	up	mouselincRNA1619+	up	0.6428571	0.03115079	mouselincRNA1619+	9976	6118	6215	NM_001113187	1000	594	691	88	9	+
NM_007753	up	mouselincRNA1619+	up	0.7142857	0.0141369	mouselincRNA1619+	9976	7622	7726	NM_007753	1000	196	302	94	8	-
NM_015811	up	uc008gsi.1	up	0.7142857	0.0141369	uc008gsi.1	14413	4837	4908	NM_015811	1000	749	804	55	0	+
NM_015811	up	uc008gsi.1	up	0.7142857	0.0141369	uc008gsi.1	14413	6510	6558	NM_015811	1000	757	805	47	1	+
NM_015811	up	uc008gsi.1	up	0.7142857	0.0141369	uc008gsi.1	14413	4949	4979	NM_015811	1000	757	787	30	0	+
NM_028238	up	uc007pov.1	up	0.7857143	0.005505952	uc007pov.1	32124	14138	14270	NM_028238	1000	0	130	114	10	-
NM_198623	up	uc007pov.1	up	0.6428571	0.03115079	uc007pov.1	32124	8661	8699	NM_198623	1000	336	374	36	2	-
NM_001081060	up	uc007pov.1	up	0.7857143	0.005505952	uc007pov.1	32124	14211	14417	NM_001081060	1000	6	210	171	11	-
NM_001081060	up	uc007pov.1	up	0.7857143	0.005505952	uc007pov.1	32124	17537	17743	NM_001081060	1000	6	210	110	9	-
NM_198623	up	uc009mmp.1	up	0.8571429	0.001736111	uc009mmp.1	4182	1440	1553	NM_198623	1000	230	346	107	2	+
NM_183322	up	uc009mmp.1	up	0.6428571	0.03115079	uc009mmp.1	4182	1415	1552	NM_183322	1000	118	252	123	9	-
NM_198623	up	uc007agf.1	up	0.8571429	0.001736111	uc007agf.1	21983	3926	4088	NM_198623	1000	207	371	151	6	+
NM_198623	up	uc007agf.1	up	0.8571429	0.001736111	uc007agf.1	21983	7422	7568	NM_198623	1000	228	362	126	7	+
NM_198623	up	uc007agf.1	up	0.8571429	0.001736111	uc007agf.1	21983	900	959	NM_198623	1000	257	325	55	4	-
NM_010420	up	uc007agf.1	up	0.7142857	0.0141369	uc007agf.1	21983	7428	7553	NM_010420	1000	235	356	109	7	+
NM_010420	up	uc007agf.1	up	0.7142857	0.0141369	uc007agf.1	21983	3963	4047	NM_010420	1000	238	328	78	3	+
NM_010420	up	uc007agf.1	up	0.7142857	0.0141369	uc007agf.1	21983	5787	5844	NM_010420	1000	238	301	53	1	+
NM_010420	up	uc007agf.1	up	0.7142857	0.0141369	uc007agf.1	21983	561	662	NM_010420	1000	236	337	95	6	-
NM_007962	up	uc007agf.1	up	0.6428571	0.03115079	uc007agf.1	21983	573	773	NM_007962	1000	507	812	118	8	+
NM_007962	up	uc007agf.1	up	0.6428571	0.03115079	uc007agf.1	21983	7412	7515	NM_007962	1000	510	625	95	4	-
NM_007962	up	uc007agf.1	up	0.6428571	0.03115079	uc007agf.1	21983	5777	5851	NM_007962	1000	524	609	68	3	-
NM_001024137	up	uc007agf.1	up	0.7142857	0.0141369	uc007agf.1	21983	581	683	NM_001024137	1000	0	102	92	10	+
NM_001024137	up	uc007agf.1	up	0.7142857	0.0141369	uc007agf.1	21983	5743	5843	NM_001024137	1000	17	114	92	5	-
NM_183322	up	AK139254	up	0.8571429	0.001736111	AK139254	15531	4410	4459	NM_183322	1000	129	178	47	2	+
NM_198623	up	AK139254	up	0.6428571	0.03115079	AK139254	15531	4410	4459	NM_198623	1000	278	327	47	2	-
NM_198623	up	ENSMUST00000131634	up	0.7142857	0.0141369	ENSMUST00000131634	6874	3274	3408	NM_198623	1000	204	338	130	4	+
NM_198623	up	ENSMUST00000131634	up	0.7142857	0.0141369	ENSMUST00000131634	6874	5299	5432	NM_198623	1000	204	349	126	6	-
NM_145938	up	ENSMUST00000131634	up	0.7142857	0.0141369	ENSMUST00000131634	6874	1291	1477	NM_145938	1000	696	830	101	8	+
NM_145938	up	ENSMUST00000131634	up	0.7142857	0.0141369	ENSMUST00000131634	6874	3140	3235	NM_145938	1000	735	829	86	6	+
NM_010420	up	ENSMUST00000131634	up	0.7142857	0.0141369	ENSMUST00000131634	6874	3305	3420	NM_010420	1000	236	351	109	5	+
NM_010420	up	ENSMUST00000131634	up	0.7142857	0.0141369	ENSMUST00000131634	6874	5298	5404	NM_010420	1000	238	361	100	4	-
NM_001024137	up	ENSMUST00000131634	up	0.7142857	0.0141369	ENSMUST00000131634	6874	5330	5432	NM_001024137	1000	0	112	93	8	+
NM_001024137	up	ENSMUST00000131634	up	0.7142857	0.0141369	ENSMUST00000131634	6874	3274	3386	NM_001024137	1000	0	112	104	8	-
NM_183322	up	ENSMUST00000131634	up	0.6428571	0.03115079	ENSMUST00000131634	6874	3305	3407	NM_183322	1000	119	221	97	5	-
NM_009132	up	ENSMUST00000131634	up	0.6428571	0.03115079	ENSMUST00000131634	6874	3043	3235	NM_009132	1000	140	330	181	9	-
NM_009132	up	ENSMUST00000131634	up	0.6428571	0.03115079	ENSMUST00000131634	6874	1285	1477	NM_009132	1000	139	330	173	9	-
NM_145938	up	uc007fwp.1	up	0.6428571	0.03115079	uc007fwp.1	464	16	73	NM_145938	1000	737	794	53	4	-
NM_016847	up	DQ788983	up	0.7142857	0.0141369	DQ788983	140675	7363	7397	NM_016847	1000	231	265	33	1	+
NM_016847	up	DQ788983	up	0.7142857	0.0141369	DQ788983	140675	7362	7396	NM_016847	1000	172	206	33	1	+
NM_016847	up	DQ788983	up	0.7142857	0.0141369	DQ788983	140675	17745	17787	NM_016847	1000	228	269	39	2	-
NM_001024137	up	DQ788983	up	0.7142857	0.0141369	DQ788983	140675	37361	37481	NM_001024137	1000	0	120	109	11	+
NM_001024137	up	DQ788983	up	0.7142857	0.0141369	DQ788983	140675	29834	29950	NM_001024137	1000	0	117	108	8	+
NM_001024137	up	DQ788983	up	0.7142857	0.0141369	DQ788983	140675	70910	71019	NM_001024137	1000	0	109	103	6	+
NM_001024137	up	DQ788983	up	0.7142857	0.0141369	DQ788983	140675	132891	133008	NM_001024137	1000	0	117	107	10	+
NM_001024137	up	DQ788983	up	0.7142857	0.0141369	DQ788983	140675	75709	75825	NM_001024137	1000	0	117	103	5	+
NM_001024137	up	DQ788983	up	0.7142857	0.0141369	DQ788983	140675	33198	33306	NM_001024137	1000	4	112	98	10	+
NM_001024137	up	DQ788983	up	0.7142857	0.0141369	DQ788983	140675	46649	46755	NM_001024137	1000	10	116	97	9	+
NM_001024137	up	DQ788983	up	0.7142857	0.0141369	DQ788983	140675	3126	3232	NM_001024137	1000	7	110	97	6	+
NM_001024137	up	DQ788983	up	0.7142857	0.0141369	DQ788983	140675	7457	7542	NM_001024137	1000	31	117	80	5	+
NM_001024137	up	DQ788983	up	0.7142857	0.0141369	DQ788983	140675	62923	63003	NM_001024137	1000	0	80	74	6	+
NM_001024137	up	DQ788983	up	0.7142857	0.0141369	DQ788983	140675	125387	125504	NM_001024137	1000	0	117	111	6	-
NM_001024137	up	DQ788983	up	0.7142857	0.0141369	DQ788983	140675	55493	55612	NM_001024137	1000	0	120	113	6	-
NM_001024137	up	DQ788983	up	0.7142857	0.0141369	DQ788983	140675	111545	111661	NM_001024137	1000	0	117	108	8	-
NM_001024137	up	DQ788983	up	0.7142857	0.0141369	DQ788983	140675	87555	87667	NM_001024137	1000	0	112	101	11	-
NM_001024137	up	DQ788983	up	0.7142857	0.0141369	DQ788983	140675	112858	112958	NM_001024137	1000	0	100	90	10	-
NM_001024137	up	DQ788983	up	0.7142857	0.0141369	DQ788983	140675	31547	31591	NM_001024137	1000	60	104	41	3	-
NM_021431	up	DQ788983	up	0.7857143	0.005505952	DQ788983	140675	22827	73907	NM_021431	1000	115	209	87	1	-
NM_021431	up	DQ788983	up	0.7857143	0.005505952	DQ788983	140675	97431	98831	NM_021431	1000	116	209	52	0	-
NM_183322	up	uc008sue.1	up	0.7857143	0.005505952	uc008sue.1	31009	10222	10302	NM_183322	1000	128	237	54	2	+
NM_183322	up	uc008sue.1	up	0.7857143	0.005505952	uc008sue.1	31009	29337	29454	NM_183322	1000	131	248	106	11	-
NM_183322	up	uc008sue.1	up	0.7857143	0.005505952	uc008sue.1	31009	2135	2265	NM_183322	1000	126	256	118	12	-
NM_007758	up	uc008sue.1	up	0.6428571	0.03115079	uc008sue.1	31009	2559	2593	NM_007758	1000	64	98	34	0	+
NM_001113187	up	uc008sue.1	up	0.7857143	0.005505952	uc008sue.1	31009	2162	2300	NM_001113187	1000	553	691	122	10	-
NM_001113187	up	uc008sue.1	up	0.7857143	0.005505952	uc008sue.1	31009	7135	7182	NM_001113187	1000	644	691	44	3	-
NM_001081060	up	AK144957	up	0.7857143	0.005505952	AK144957	7295	2370	2557	NM_001081060	1000	6	189	167	12	-
NM_177686	up	AK144957	up	0.8571429	0.001736111	AK144957	7295	4422	4462	NM_177686	1000	45	85	40	0	-
NM_008571	up	uc007sma.1	up	0.7142857	0.0141369	uc007sma.1	471681	205587	205721	NM_008571	1000	23	155	117	7	+
NM_008571	up	uc007sma.1	up	0.7142857	0.0141369	uc007sma.1	471681	438533	438615	NM_008571	1000	23	106	77	4	+
NM_008571	up	uc007sma.1	up	0.7142857	0.0141369	uc007sma.1	471681	349151	349285	NM_008571	1000	23	155	99	7	-
NM_008571	up	uc007sma.1	up	0.7142857	0.0141369	uc007sma.1	471681	245023	245157	NM_008571	1000	23	155	83	6	-
NM_008571	up	uc007sma.1	up	0.7142857	0.0141369	uc007sma.1	471681	209246	209295	NM_008571	1000	41	113	47	2	-
NM_001081060	up	uc007sma.1	up	0.6428571	0.03115079	uc007sma.1	471681	304904	304971	NM_001081060	1000	6	73	62	5	+
NM_001081060	up	uc007sma.1	up	0.6428571	0.03115079	uc007sma.1	471681	438413	438497	NM_001081060	1000	7	92	66	3	+
NM_001081060	up	uc007sma.1	up	0.6428571	0.03115079	uc007sma.1	471681	349200	349406	NM_001081060	1000	6	210	186	16	-
NM_145938	up	uc007sma.1	up	0.7857143	0.005505952	uc007sma.1	471681	180384	180470	NM_145938	1000	733	819	78	8	+
NM_145938	up	uc007sma.1	up	0.7857143	0.005505952	uc007sma.1	471681	4046	4159	NM_145938	1000	157	270	102	11	-
NM_145938	up	uc007sma.1	up	0.7857143	0.005505952	uc007sma.1	471681	465429	465526	NM_145938	1000	733	829	86	6	-
NM_145938	up	uc007sma.1	up	0.7857143	0.005505952	uc007sma.1	471681	180379	180457	NM_145938	1000	157	235	73	5	-
NM_028238	up	uc007sma.1	up	0.7857143	0.005505952	uc007sma.1	471681	205613	328277	NM_028238	1000	0	267	180	11	+
NM_028238	up	uc007sma.1	up	0.7857143	0.005505952	uc007sma.1	471681	371470	371603	NM_028238	1000	0	134	114	9	+
NM_028238	up	uc007sma.1	up	0.7857143	0.005505952	uc007sma.1	471681	438559	438691	NM_028238	1000	0	130	109	7	+
NM_028238	up	uc007sma.1	up	0.7857143	0.005505952	uc007sma.1	471681	319277	319401	NM_028238	1000	0	132	101	9	+
NM_028238	up	uc007sma.1	up	0.7857143	0.005505952	uc007sma.1	471681	118052	118119	NM_028238	1000	218	265	45	1	+
NM_028238	up	uc007sma.1	up	0.7857143	0.005505952	uc007sma.1	471681	218992	219149	NM_028238	1000	0	266	149	5	-
NM_028238	up	uc007sma.1	up	0.7857143	0.005505952	uc007sma.1	471681	316343	316518	NM_028238	1000	0	215	136	10	-
NM_028238	up	uc007sma.1	up	0.7857143	0.005505952	uc007sma.1	471681	330445	349259	NM_028238	1000	0	265	134	7	-
NM_008463	up	uc007sma.1	up	0.6428571	0.03115079	uc007sma.1	471681	374913	374948	NM_008463	1000	197	232	35	0	+
NM_172442	up	uc007sma.1	up	0.8571429	0.001736111	uc007sma.1	471681	184472	184516	NM_172442	1000	931	997	43	1	+
NM_001033978	up	uc007sma.1	up	0.7142857	0.0141369	uc007sma.1	471681	118055	386944	NM_001033978	1000	7	119	107	2	+
NM_001033978	up	uc007sma.1	up	0.7142857	0.0141369	uc007sma.1	471681	218465	218591	NM_001033978	1000	0	46	45	0	+
NM_001033978	up	uc007sma.1	up	0.7142857	0.0141369	uc007sma.1	471681	360975	361192	NM_001033978	1000	3	118	108	4	-
NM_001033978	up	uc007sma.1	up	0.7142857	0.0141369	uc007sma.1	471681	360956	361060	NM_001033978	1000	27	117	88	1	-
NM_001001183	up	uc007sma.1	up	0.6428571	0.03115079	uc007sma.1	471681	32882	32916	NM_001001183	1000	572	606	34	0	-
NM_001001183	up	uc007sma.1	up	0.6428571	0.03115079	uc007sma.1	471681	353697	353731	NM_001001183	1000	572	606	34	0	-
NM_175647	up	uc007sma.1	up	0.7142857	0.0141369	uc007sma.1	471681	437357	437542	NM_175647	1000	250	426	48	2	-
NM_001166672	up	uc007sma.1	up	0.7142857	0.0141369	uc007sma.1	471681	188353	209263	NM_001166672	1000	104	304	163	8	-
NM_001033322	up	uc007sma.1	up	0.8571429	0.001736111	uc007sma.1	471681	40050	40093	NM_001033322	1000	464	507	43	0	-
NM_001033322	up	uc007sma.1	up	0.8571429	0.001736111	uc007sma.1	471681	111010	111053	NM_001033322	1000	464	507	42	1	-
NM_198623	up	uc008wqn.1	up	0.7142857	0.0141369	uc008wqn.1	2852	2396	2655	NM_198623	1000	287	392	85	1	+
NM_010420	up	uc008wqn.1	up	0.8571429	0.001736111	uc008wqn.1	2852	2554	2651	NM_010420	1000	236	356	91	6	+
NM_010420	up	uc008wqn.1	up	0.8571429	0.001736111	uc008wqn.1	2852	2396	2443	NM_010420	1000	288	335	46	1	+
NM_001024137	up	uc008wqn.1	up	0.8571429	0.001736111	uc008wqn.1	2852	2554	2604	NM_001024137	1000	31	81	48	2	-
NM_001033978	up	ENSMUST00000150506	up	0.7142857	0.0141369	ENSMUST00000150506	134681	98189	98249	NM_001033978	1000	46	106	60	0	+
NM_001033978	up	ENSMUST00000150506	up	0.7142857	0.0141369	ENSMUST00000150506	134681	97159	97198	NM_001033978	1000	7	54	38	0	-
NM_008571	up	ENSMUST00000150506	up	0.7142857	0.0141369	ENSMUST00000150506	134681	91826	91957	NM_008571	1000	26	155	115	6	+
NM_010730	up	ENSMUST00000150506	up	0.8571429	0.001736111	ENSMUST00000150506	134681	110730	110939	NM_010730	1000	470	665	156	1	+
NM_010730	up	ENSMUST00000150506	up	0.8571429	0.001736111	ENSMUST00000150506	134681	34269	34370	NM_010730	1000	547	628	71	3	+
NM_028238	up	ENSMUST00000150506	up	0.6428571	0.03115079	ENSMUST00000150506	134681	91849	91981	NM_028238	1000	0	130	120	10	+
NM_028238	up	ENSMUST00000150506	up	0.6428571	0.03115079	ENSMUST00000150506	134681	43666	43714	NM_028238	1000	209	251	42	0	-
NM_007758	up	ENSMUST00000150506	up	0.8571429	0.001736111	ENSMUST00000150506	134681	121786	121837	NM_007758	1000	60	111	49	2	+
NM_007758	up	ENSMUST00000150506	up	0.8571429	0.001736111	ENSMUST00000150506	134681	44904	44994	NM_007758	1000	47	283	68	0	+
NM_007758	up	ENSMUST00000150506	up	0.8571429	0.001736111	ENSMUST00000150506	134681	121998	122037	NM_007758	1000	48	85	36	0	+
NM_007758	up	ENSMUST00000150506	up	0.8571429	0.001736111	ENSMUST00000150506	134681	49088	49133	NM_007758	1000	53	98	45	0	-
NM_177686	up	ENSMUST00000150506	up	0.8571429	0.001736111	ENSMUST00000150506	134681	109613	109649	NM_177686	1000	45	81	36	0	+
NM_001136237	up	ENSMUST00000150506	up	0.6428571	0.03115079	ENSMUST00000150506	134681	128511	128586	NM_001136237	1000	48	123	72	3	+
NM_001136237	up	ENSMUST00000150506	up	0.6428571	0.03115079	ENSMUST00000150506	134681	15120	15195	NM_001136237	1000	48	123	72	3	+
NM_001136237	up	ENSMUST00000150506	up	0.6428571	0.03115079	ENSMUST00000150506	134681	85686	85766	NM_001136237	1000	48	127	74	5	+
NM_001136237	up	ENSMUST00000150506	up	0.6428571	0.03115079	ENSMUST00000150506	134681	917	987	NM_001136237	1000	51	121	63	7	+
NM_001136237	up	ENSMUST00000150506	up	0.6428571	0.03115079	ENSMUST00000150506	134681	24758	24842	NM_001136237	1000	48	131	78	5	-
NM_001136237	up	ENSMUST00000150506	up	0.6428571	0.03115079	ENSMUST00000150506	134681	54959	55016	NM_001136237	1000	48	105	55	2	-
NM_001113187	up	ENSMUST00000150506	up	0.8571429	0.001736111	ENSMUST00000150506	134681	114779	128564	NM_001113187	1000	552	691	113	8	+
NM_001113187	up	ENSMUST00000150506	up	0.8571429	0.001736111	ENSMUST00000150506	134681	15076	15173	NM_001113187	1000	594	691	91	6	+
NM_001113187	up	ENSMUST00000150506	up	0.8571429	0.001736111	ENSMUST00000150506	134681	871	967	NM_001113187	1000	595	691	88	8	+
NM_001113187	up	ENSMUST00000150506	up	0.8571429	0.001736111	ENSMUST00000150506	134681	24766	24886	NM_001113187	1000	594	714	110	10	-
NM_001113187	up	ENSMUST00000150506	up	0.8571429	0.001736111	ENSMUST00000150506	134681	54958	55060	NM_001113187	1000	594	696	94	8	-
NM_145938	up	humanlincRNA0538-	up	0.9285714	0.000396825	humanlincRNA0538-	18571	16109	16208	NM_145938	1000	733	831	91	5	+
NM_008571	up	humanlincRNA0538-	up	0.7142857	0.0141369	humanlincRNA0538-	18571	14003	14039	NM_008571	1000	108	155	36	0	+
NM_009132	up	humanlincRNA0538-	up	0.7142857	0.0141369	humanlincRNA0538-	18571	17415	17607	NM_009132	1000	145	328	165	10	+
NM_009132	up	humanlincRNA0538-	up	0.7142857	0.0141369	humanlincRNA0538-	18571	16018	16207	NM_009132	1000	139	328	182	7	-
NM_007753	up	humanlincRNA0538-	up	0.7857143	0.005505952	humanlincRNA0538-	18571	2870	2942	NM_007753	1000	184	262	67	5	+
NM_001146196	up	humanlincRNA0538-	up	0.8571429	0.001736111	humanlincRNA0538-	18571	17415	17607	NM_001146196	1000	145	328	165	10	+
NM_001146196	up	humanlincRNA0538-	up	0.8571429	0.001736111	humanlincRNA0538-	18571	16018	16207	NM_001146196	1000	139	328	182	7	-
NM_001001183	up	uc009bla.1	up	0.7857143	0.005505952	uc009bla.1	23867	23037	23075	NM_001001183	1000	347	385	36	2	+
NM_198623	up	uc009bla.1	up	0.6428571	0.03115079	uc009bla.1	23867	4275	4427	NM_198623	1000	199	352	140	12	+
NM_198623	up	uc009bla.1	up	0.6428571	0.03115079	uc009bla.1	23867	10424	10569	NM_198623	1000	204	351	134	11	-
NM_198623	up	uc009bla.1	up	0.6428571	0.03115079	uc009bla.1	23867	3352	3430	NM_198623	1000	257	337	73	5	-
NM_010420	up	uc009bla.1	up	0.6428571	0.03115079	uc009bla.1	23867	4309	4422	NM_010420	1000	235	360	105	7	+
NM_010420	up	uc009bla.1	up	0.6428571	0.03115079	uc009bla.1	23867	10309	10539	NM_010420	1000	235	649	129	9	-
NM_010420	up	uc009bla.1	up	0.6428571	0.03115079	uc009bla.1	23867	3346	3430	NM_010420	1000	258	361	79	5	-
NM_001024137	up	uc009bla.1	up	0.6428571	0.03115079	uc009bla.1	23867	4272	4391	NM_001024137	1000	0	120	109	10	-
NM_001024137	up	uc009bla.1	up	0.6428571	0.03115079	uc009bla.1	23867	5841	5892	NM_001024137	1000	322	398	47	2	-
NM_028238	up	uc009bla.1	up	0.6428571	0.03115079	uc009bla.1	23867	5960	6027	NM_028238	1000	201	265	62	1	-
NM_001033322	up	AK016719	up	0.6428571	0.03115079	AK016719	13596	3701	3754	NM_001033322	1000	462	534	52	0	+
NM_183322	up	AK016719	up	0.6428571	0.03115079	AK016719	13596	12794	12890	NM_183322	1000	118	214	90	6	-
NM_001113187	up	AK016719	up	0.6428571	0.03115079	AK016719	13596	12794	12876	NM_001113187	1000	594	676	76	6	-
NM_183322	up	NR_027924	up	0.6428571	0.03115079	NR_027924	11173	8019	8115	NM_183322	1000	126	222	90	6	+
NM_001113187	up	NR_027924	up	0.6428571	0.03115079	NR_027924	11173	8025	9373	NM_001113187	1000	594	715	112	9	+
NM_198623	up	NR_027924	up	0.8571429	0.001736111	NR_027924	11173	7991	8115	NM_198623	1000	234	363	120	4	-
NM_198623	up	NR_027924	up	0.8571429	0.001736111	NR_027924	11173	6960	9336	NM_198623	1000	240	344	86	2	-
NM_198623	up	NR_027924	up	0.8571429	0.001736111	NR_027924	11173	9224	9272	NM_198623	1000	313	374	42	0	-
NM_001113187	up	ENSMUST00000148174	up	0.7857143	0.005505952	ENSMUST00000148174	1113	148	244	NM_001113187	1000	594	691	88	8	+
NM_010420	up	humanlincRNA0164+	up	1	4.96E-05	humanlincRNA0164+	28694	20124	20168	NM_010420	1000	0	44	44	0	-
NM_010420	up	humanlincRNA0164+	up	1	4.96E-05	humanlincRNA0164+	28694	20173	20216	NM_010420	1000	3	44	39	2	-
NM_198623	up	mouselincRNA0786+	up	0.6428571	0.03115079	mouselincRNA0786+	9387	5757	5868	NM_198623	1000	242	349	102	3	+
NM_010420	up	mouselincRNA0786+	up	0.7857143	0.005505952	mouselincRNA0786+	9387	5757	5861	NM_010420	1000	243	360	99	4	+
NM_183322	up	ENSMUST00000152628	up	0.6428571	0.03115079	ENSMUST00000152628	955	494	594	NM_183322	1000	118	218	91	9	-
NM_001024137	up	ENSMUST00000152628	up	0.7142857	0.0141369	ENSMUST00000152628	955	461	568	NM_001024137	1000	4	111	97	10	-
NM_173364	down	uc009kyw.1	down	0.6428571	0.03115079	uc009kyw.1	4595	2835	2872	NM_173364	1000	718	755	34	3	+
NM_001177552	down	ENSMUST00000151136	down	0.7142857	0.0141369	ENSMUST00000151136	4891	2241	2341	NM_001177552	1000	297	426	84	6	+
NM_001141975	down	NR_030773	down	0.7142857	0.0141369	NR_030773	19385	13178	13290	NM_001141975	1000	132	239	99	8	-
NM_172403	down	ENSMUST00000136600	down	0.7142857	0.0141369	ENSMUST00000136600	17346	10807	10909	NM_172403	1000	185	288	93	9	+
NM_183306	down	uc007wsx.1	down	0.7142857	0.0141369	uc007wsx.1	8074	1633	1715	NM_183306	1000	495	578	77	4	+
NM_031842	down	uc007wsx.1	down	0.7142857	0.0141369	uc007wsx.1	8074	1609	1711	NM_031842	1000	412	525	93	4	+
NM_026888	down	uc007lzv.1	down	0.8571429	0.001736111	uc007lzv.1	29556	9497	9554	NM_026888	1000	523	584	54	3	+
NM_026888	down	uc007lzv.1	down	0.8571429	0.001736111	uc007lzv.1	29556	11077	11134	NM_026888	1000	523	584	53	4	+
NM_026748	down	uc007lzv.1	down	0.7142857	0.0141369	uc007lzv.1	29556	11055	11204	NM_026748	1000	642	771	113	7	+
NM_026748	down	uc007lzv.1	down	0.7142857	0.0141369	uc007lzv.1	29556	12364	12498	NM_026748	1000	657	762	98	7	+
NM_026748	down	uc007lzv.1	down	0.7142857	0.0141369	uc007lzv.1	29556	9476	9532	NM_026748	1000	658	707	47	2	+
NM_001163031	down	uc007lzv.1	down	0.7142857	0.0141369	uc007lzv.1	29556	11058	11203	NM_001163031	1000	0	146	132	13	+
NM_028201	down	uc007lzv.1	down	0.7857143	0.005505952	uc007lzv.1	29556	11062	11205	NM_028201	1000	521	665	133	10	+
NM_028201	down	uc007lzv.1	down	0.7857143	0.005505952	uc007lzv.1	29556	12364	12498	NM_028201	1000	521	652	122	9	+
NM_001110147	down	uc007lzv.1	down	0.7857143	0.005505952	uc007lzv.1	29556	22662	22693	NM_001110147	1000	120	151	31	0	+
NM_001145876	down	uc007lzv.1	down	0.7857143	0.005505952	uc007lzv.1	29556	9490	9583	NM_001145876	1000	98	184	78	4	+
NM_027514	down	uc007lzv.1	down	0.8571429	0.001736111	uc007lzv.1	29556	12366	12504	NM_027514	1000	398	522	115	7	-
NM_027514	down	uc007lzv.1	down	0.8571429	0.001736111	uc007lzv.1	29556	11100	11202	NM_027514	1000	398	500	97	5	-
NM_172403	down	uc007lzv.1	down	0.7142857	0.0141369	uc007lzv.1	29556	11049	11205	NM_172403	1000	145	299	143	11	-
NM_001145876	down	uc009nhc.1	down	0.8571429	0.001736111	uc009nhc.1	27145	17560	17687	NM_001145876	1000	69	185	102	5	+
NM_028201	down	uc009nhc.1	down	0.8571429	0.001736111	uc009nhc.1	27145	8342	8381	NM_028201	1000	599	638	38	1	+
NM_028201	down	uc009nhc.1	down	0.8571429	0.001736111	uc009nhc.1	27145	3470	3617	NM_028201	1000	513	660	134	13	-
NM_028201	down	uc009nhc.1	down	0.8571429	0.001736111	uc009nhc.1	27145	12343	12475	NM_028201	1000	527	660	124	8	-
NM_028201	down	uc009nhc.1	down	0.8571429	0.001736111	uc009nhc.1	27145	25174	25311	NM_028201	1000	518	654	121	9	-
NM_028201	down	uc009nhc.1	down	0.8571429	0.001736111	uc009nhc.1	27145	4527	4629	NM_028201	1000	528	630	92	10	-
NM_172403	down	uc009nhc.1	down	0.6428571	0.03115079	uc009nhc.1	27145	25165	25317	NM_172403	1000	146	299	137	15	+
NM_172403	down	uc009nhc.1	down	0.6428571	0.03115079	uc009nhc.1	27145	3467	3608	NM_172403	1000	147	287	130	10	+
NM_172403	down	uc009nhc.1	down	0.6428571	0.03115079	uc009nhc.1	27145	12655	12796	NM_172403	1000	155	296	129	12	+
NM_027514	down	uc009nhc.1	down	0.6428571	0.03115079	uc009nhc.1	27145	8164	8262	NM_027514	1000	405	503	93	3	+
NM_027514	down	uc009nhc.1	down	0.6428571	0.03115079	uc009nhc.1	27145	3487	3565	NM_027514	1000	416	494	71	7	+
NM_027514	down	uc009nhc.1	down	0.6428571	0.03115079	uc009nhc.1	27145	8342	8381	NM_027514	1000	421	460	38	1	-
NM_001177552	down	uc009nhc.1	down	0.7857143	0.005505952	uc009nhc.1	27145	3465	3620	NM_001177552	1000	287	440	141	10	+
NM_001177552	down	uc009nhc.1	down	0.7857143	0.005505952	uc009nhc.1	27145	12340	12476	NM_001177552	1000	289	425	127	9	+
NM_001177552	down	uc009nhc.1	down	0.7857143	0.005505952	uc009nhc.1	27145	25166	25311	NM_001177552	1000	289	432	129	9	+
NM_001177552	down	uc009nhc.1	down	0.7857143	0.005505952	uc009nhc.1	27145	8164	8295	NM_001177552	1000	297	428	121	10	+
NM_001177552	down	uc009nhc.1	down	0.7857143	0.005505952	uc009nhc.1	27145	4527	4634	NM_001177552	1000	321	428	97	10	+
NM_001177552	down	uc009nhc.1	down	0.7857143	0.005505952	uc009nhc.1	27145	17601	17681	NM_001177552	1000	330	422	75	5	-
NM_001177552	down	uc009nhc.1	down	0.7857143	0.005505952	uc009nhc.1	27145	8342	8395	NM_001177552	1000	297	352	49	4	-
NM_001163031	down	uc009nhc.1	down	0.6428571	0.03115079	uc009nhc.1	27145	12650	12786	NM_001163031	1000	6	142	125	11	-
NM_001163031	down	uc009nhc.1	down	0.6428571	0.03115079	uc009nhc.1	27145	3467	3607	NM_001163031	1000	6	146	126	14	-
NM_001163031	down	uc009nhc.1	down	0.6428571	0.03115079	uc009nhc.1	27145	8163	8528	NM_001163031	1000	12	138	113	6	-
NM_028709	down	uc009nhc.1	down	0.6428571	0.03115079	uc009nhc.1	27145	8947	8985	NM_028709	1000	375	414	37	0	-
NM_183306	down	uc009kdq.1	down	0.6428571	0.03115079	uc009kdq.1	47237	36385	36523	NM_183306	1000	420	567	121	9	+
NM_183306	down	uc009kdq.1	down	0.6428571	0.03115079	uc009kdq.1	47237	36295	36339	NM_183306	1000	270	314	42	2	-
NM_028201	down	uc009kdq.1	down	0.7857143	0.005505952	uc009kdq.1	47237	36393	36523	NM_028201	1000	522	652	119	7	+
NM_028201	down	uc009kdq.1	down	0.7857143	0.005505952	uc009kdq.1	47237	25384	25480	NM_028201	1000	547	641	75	5	+
NM_145142	down	uc009kdq.1	down	0.7142857	0.0141369	uc009kdq.1	47237	33863	35546	NM_145142	1000	22	139	83	3	+
NM_145142	down	uc009kdq.1	down	0.7142857	0.0141369	uc009kdq.1	47237	33879	33918	NM_145142	1000	26	65	37	2	+
NM_145142	down	uc009kdq.1	down	0.7142857	0.0141369	uc009kdq.1	47237	30748	30781	NM_145142	1000	64	97	32	1	+
NM_145142	down	uc009kdq.1	down	0.7142857	0.0141369	uc009kdq.1	47237	33915	35537	NM_145142	1000	22	140	114	1	-
NM_145142	down	uc009kdq.1	down	0.7142857	0.0141369	uc009kdq.1	47237	10725	10755	NM_145142	1000	59	89	30	0	-
NM_001110147	down	uc009kdq.1	down	0.6428571	0.03115079	uc009kdq.1	47237	33973	34006	NM_001110147	1000	117	150	33	0	-
NM_001177552	down	uc009kdq.1	down	0.8571429	0.001736111	uc009kdq.1	47237	5055	36675	NM_001177552	1000	269	458	159	13	-
NM_001141975	down	ENSMUST00000126849	down	0.6428571	0.03115079	ENSMUST00000126849	14293	448	542	NM_001141975	1000	12	127	88	0	-
NM_001141975	down	ENSMUST00000126849	down	0.6428571	0.03115079	ENSMUST00000126849	14293	477	620	NM_001141975	1000	15	130	90	0	-
NM_001141975	down	ENSMUST00000126849	down	0.6428571	0.03115079	ENSMUST00000126849	14293	538	642	NM_001141975	1000	19	130	88	0	-
NM_176830	down	uc008xof.1	down	0.6428571	0.03115079	uc008xof.1	9377	4925	4963	NM_176830	1000	504	542	38	0	-
NM_001141975	down	uc008xof.1	down	0.6428571	0.03115079	uc008xof.1	9377	4931	4965	NM_001141975	1000	96	130	34	0	-
NM_027514	down	uc009bkj.1	down	0.6428571	0.03115079	uc009bkj.1	33622	15162	15312	NM_027514	1000	405	550	127	5	+
NM_027514	down	uc009bkj.1	down	0.6428571	0.03115079	uc009bkj.1	33622	23650	23739	NM_027514	1000	398	487	82	7	-
NM_172403	down	uc009bkj.1	down	0.6428571	0.03115079	uc009bkj.1	33622	15159	23737	NM_172403	1000	155	759	152	10	+
NM_172403	down	uc009bkj.1	down	0.6428571	0.03115079	uc009bkj.1	33622	23309	23740	NM_172403	1000	147	535	165	9	-
NM_172403	down	uc009bkj.1	down	0.6428571	0.03115079	uc009bkj.1	33622	26682	26830	NM_172403	1000	146	300	134	9	-
NM_172403	down	uc009bkj.1	down	0.6428571	0.03115079	uc009bkj.1	33622	10653	32623	NM_172403	1000	155	287	123	6	-
NM_172403	down	uc009bkj.1	down	0.6428571	0.03115079	uc009bkj.1	33622	32493	32574	NM_172403	1000	208	287	75	4	-
NM_028201	down	uc009bkj.1	down	0.7142857	0.0141369	uc009bkj.1	33622	26690	26826	NM_028201	1000	518	660	119	8	+
NM_028201	down	uc009bkj.1	down	0.7142857	0.0141369	uc009bkj.1	33622	23607	23737	NM_028201	1000	528	660	113	8	+
NM_028201	down	uc009bkj.1	down	0.7142857	0.0141369	uc009bkj.1	33622	1986	2092	NM_028201	1000	537	643	96	10	+
NM_028201	down	uc009bkj.1	down	0.7142857	0.0141369	uc009bkj.1	33622	15158	15308	NM_028201	1000	505	655	140	8	-
NM_001163031	down	uc009bkj.1	down	0.6428571	0.03115079	uc009bkj.1	33622	1986	2096	NM_001163031	1000	20	130	100	10	+
NM_001163031	down	uc009bkj.1	down	0.6428571	0.03115079	uc009bkj.1	33622	26696	26829	NM_001163031	1000	6	146	117	10	+
NM_001163031	down	uc009bkj.1	down	0.6428571	0.03115079	uc009bkj.1	33622	23602	23643	NM_001163031	1000	6	47	38	3	+
NM_001145876	down	uc009bkj.1	down	0.7142857	0.0141369	uc009bkj.1	33622	26698	26829	NM_001145876	1000	94	230	114	7	+
NM_009448	down	uc009bkj.1	down	0.7142857	0.0141369	uc009bkj.1	33622	23841	23874	NM_009448	1000	118	151	33	0	-
NM_183306	down	uc009aft.1	down	0.6428571	0.03115079	uc009aft.1	17852	16815	16946	NM_183306	1000	440	571	120	11	+
NM_183306	down	uc009aft.1	down	0.6428571	0.03115079	uc009aft.1	17852	15187	15232	NM_183306	1000	883	928	45	0	+
NM_031842	down	uc009aft.1	down	0.6428571	0.03115079	uc009aft.1	17852	16825	16941	NM_031842	1000	400	516	110	6	+
NM_028201	down	uc009aft.1	down	0.6428571	0.03115079	uc009aft.1	17852	16815	16941	NM_028201	1000	528	651	115	8	+
NM_025609	down	uc009aft.1	down	0.9285714	0.000396825	uc009aft.1	17852	16816	16933	NM_025609	1000	222	322	91	2	+
NM_001163031	down	uc009aft.1	down	0.7142857	0.0141369	uc009aft.1	17852	16813	16946	NM_001163031	1000	9	143	121	12	+
NM_133753	down	uc009aft.1	down	0.6428571	0.03115079	uc009aft.1	17852	10595	10628	NM_133753	1000	575	608	33	0	+
NM_145142	down	uc009aft.1	down	0.7142857	0.0141369	uc009aft.1	17852	15190	15233	NM_145142	1000	20	63	43	0	-
NM_027514	down	uc009aft.1	down	0.7142857	0.0141369	uc009aft.1	17852	16815	16946	NM_027514	1000	400	517	108	7	-
NM_009709	down	ENSMUST00000139429	down	0.6428571	0.03115079	ENSMUST00000139429	109102	28096	28185	NM_009709	1000	143	231	81	6	+
NM_182783	down	ENSMUST00000139429	down	0.7142857	0.0141369	ENSMUST00000139429	109102	14351	66233	NM_182783	1000	25	143	83	3	+
NM_182783	down	ENSMUST00000139429	down	0.7142857	0.0141369	ENSMUST00000139429	109102	25948	26019	NM_182783	1000	296	369	66	5	-
NM_028201	down	ENSMUST00000139429	down	0.7142857	0.0141369	ENSMUST00000139429	109102	78423	78595	NM_028201	1000	485	665	157	14	+
NM_028201	down	ENSMUST00000139429	down	0.7142857	0.0141369	ENSMUST00000139429	109102	14111	14300	NM_028201	1000	485	660	153	10	+
NM_028201	down	ENSMUST00000139429	down	0.7142857	0.0141369	ENSMUST00000139429	109102	59669	59808	NM_028201	1000	521	660	127	12	+
NM_028201	down	ENSMUST00000139429	down	0.7142857	0.0141369	ENSMUST00000139429	109102	46056	46188	NM_028201	1000	521	654	125	6	+
NM_028201	down	ENSMUST00000139429	down	0.7142857	0.0141369	ENSMUST00000139429	109102	25865	26019	NM_028201	1000	489	652	125	9	+
NM_028201	down	ENSMUST00000139429	down	0.7142857	0.0141369	ENSMUST00000139429	109102	20032	20176	NM_028201	1000	513	656	120	4	+
NM_028201	down	ENSMUST00000139429	down	0.7142857	0.0141369	ENSMUST00000139429	109102	44422	44567	NM_028201	1000	513	660	136	9	-
NM_028201	down	ENSMUST00000139429	down	0.7142857	0.0141369	ENSMUST00000139429	109102	45588	45720	NM_028201	1000	528	660	122	10	-
NM_028201	down	ENSMUST00000139429	down	0.7142857	0.0141369	ENSMUST00000139429	109102	95234	95367	NM_028201	1000	522	654	122	10	-
NM_028201	down	ENSMUST00000139429	down	0.7142857	0.0141369	ENSMUST00000139429	109102	81632	81762	NM_028201	1000	526	660	120	9	-
NM_028201	down	ENSMUST00000139429	down	0.7142857	0.0141369	ENSMUST00000139429	109102	47750	96411	NM_028201	1000	496	659	118	3	-
NM_028201	down	ENSMUST00000139429	down	0.7142857	0.0141369	ENSMUST00000139429	109102	16244	16352	NM_028201	1000	529	635	67	3	-
NM_028201	down	ENSMUST00000139429	down	0.7142857	0.0141369	ENSMUST00000139429	109102	96263	96329	NM_028201	1000	574	637	46	1	-
NM_027514	down	ENSMUST00000139429	down	0.7857143	0.005505952	ENSMUST00000139429	109102	44422	44566	NM_027514	1000	400	550	122	5	+
NM_027514	down	ENSMUST00000139429	down	0.7857143	0.005505952	ENSMUST00000139429	109102	95227	95367	NM_027514	1000	398	522	115	5	+
NM_027514	down	ENSMUST00000139429	down	0.7857143	0.005505952	ENSMUST00000139429	109102	81638	81736	NM_027514	1000	405	503	89	9	+
NM_027514	down	ENSMUST00000139429	down	0.7857143	0.005505952	ENSMUST00000139429	109102	47755	47871	NM_027514	1000	405	550	77	1	+
NM_027514	down	ENSMUST00000139429	down	0.7857143	0.005505952	ENSMUST00000139429	109102	46056	46195	NM_027514	1000	398	523	116	7	-
NM_027514	down	ENSMUST00000139429	down	0.7857143	0.005505952	ENSMUST00000139429	109102	20027	26030	NM_027514	1000	390	542	133	8	-
NM_027514	down	ENSMUST00000139429	down	0.7857143	0.005505952	ENSMUST00000139429	109102	14138	14300	NM_027514	1000	400	546	123	9	-
NM_027514	down	ENSMUST00000139429	down	0.7857143	0.005505952	ENSMUST00000139429	109102	59709	59810	NM_027514	1000	398	498	92	7	-
NM_027514	down	ENSMUST00000139429	down	0.7857143	0.005505952	ENSMUST00000139429	109102	70106	70206	NM_027514	1000	403	503	94	6	-
NM_027514	down	ENSMUST00000139429	down	0.7857143	0.005505952	ENSMUST00000139429	109102	78486	78590	NM_027514	1000	400	503	98	3	-
NM_026888	down	ENSMUST00000139429	down	0.7857143	0.005505952	ENSMUST00000139429	109102	78449	78523	NM_026888	1000	496	584	64	3	+
NM_026888	down	ENSMUST00000139429	down	0.7857143	0.005505952	ENSMUST00000139429	109102	47770	47821	NM_026888	1000	549	633	50	1	-
NM_026888	down	ENSMUST00000139429	down	0.7857143	0.005505952	ENSMUST00000139429	109102	95295	95352	NM_026888	1000	523	584	47	1	-
NM_025609	down	ENSMUST00000139429	down	0.8571429	0.001736111	ENSMUST00000139429	109102	14132	26027	NM_025609	1000	194	339	131	7	+
NM_025609	down	ENSMUST00000139429	down	0.8571429	0.001736111	ENSMUST00000139429	109102	46043	46177	NM_025609	1000	203	319	111	3	+
NM_025609	down	ENSMUST00000139429	down	0.8571429	0.001736111	ENSMUST00000139429	109102	59657	59794	NM_025609	1000	204	322	111	7	+
NM_025609	down	ENSMUST00000139429	down	0.8571429	0.001736111	ENSMUST00000139429	109102	20033	20156	NM_025609	1000	205	315	103	2	+
NM_025609	down	ENSMUST00000139429	down	0.8571429	0.001736111	ENSMUST00000139429	109102	78449	78572	NM_025609	1000	204	318	99	2	+
NM_025609	down	ENSMUST00000139429	down	0.8571429	0.001736111	ENSMUST00000139429	109102	25901	25945	NM_025609	1000	230	274	42	2	+
NM_025609	down	ENSMUST00000139429	down	0.8571429	0.001736111	ENSMUST00000139429	109102	44427	45730	NM_025609	1000	210	331	113	6	-
NM_025609	down	ENSMUST00000139429	down	0.8571429	0.001736111	ENSMUST00000139429	109102	95246	95374	NM_025609	1000	209	318	104	4	-
NM_025609	down	ENSMUST00000139429	down	0.8571429	0.001736111	ENSMUST00000139429	109102	45606	89416	NM_025609	1000	204	318	106	6	-
NM_025609	down	ENSMUST00000139429	down	0.8571429	0.001736111	ENSMUST00000139429	109102	16237	16356	NM_025609	1000	218	318	78	3	-
NM_025609	down	ENSMUST00000139429	down	0.8571429	0.001736111	ENSMUST00000139429	109102	44509	44569	NM_025609	1000	200	266	56	1	-
NM_001177552	down	ENSMUST00000139429	down	0.6428571	0.03115079	ENSMUST00000139429	109102	44428	47892	NM_001177552	1000	297	456	151	8	+
NM_001177552	down	ENSMUST00000139429	down	0.6428571	0.03115079	ENSMUST00000139429	109102	95226	95367	NM_001177552	1000	289	428	131	8	+
NM_001177552	down	ENSMUST00000139429	down	0.6428571	0.03115079	ENSMUST00000139429	109102	81638	81761	NM_001177552	1000	297	424	113	9	+
NM_001177552	down	ENSMUST00000139429	down	0.6428571	0.03115079	ENSMUST00000139429	109102	47767	47851	NM_001177552	1000	309	423	80	4	+
NM_001177552	down	ENSMUST00000139429	down	0.6428571	0.03115079	ENSMUST00000139429	109102	96263	96390	NM_001177552	1000	314	436	92	2	+
NM_001177552	down	ENSMUST00000139429	down	0.6428571	0.03115079	ENSMUST00000139429	109102	16237	16352	NM_001177552	1000	309	422	70	2	+
NM_001177552	down	ENSMUST00000139429	down	0.6428571	0.03115079	ENSMUST00000139429	109102	78406	78584	NM_001177552	1000	297	457	154	5	-
NM_001177552	down	ENSMUST00000139429	down	0.6428571	0.03115079	ENSMUST00000139429	109102	14124	14295	NM_001177552	1000	297	458	148	7	-
NM_001177552	down	ENSMUST00000139429	down	0.6428571	0.03115079	ENSMUST00000139429	109102	46056	46196	NM_001177552	1000	289	429	130	10	-
NM_001177552	down	ENSMUST00000139429	down	0.6428571	0.03115079	ENSMUST00000139429	109102	20029	26026	NM_001177552	1000	289	440	141	10	-
NM_001177552	down	ENSMUST00000139429	down	0.6428571	0.03115079	ENSMUST00000139429	109102	59671	59811	NM_001177552	1000	289	428	126	11	-
NM_001177552	down	ENSMUST00000139429	down	0.6428571	0.03115079	ENSMUST00000139429	109102	20064	20156	NM_001177552	1000	312	404	87	5	-
NM_001163031	down	ENSMUST00000139429	down	0.7857143	0.005505952	ENSMUST00000139429	109102	46052	46196	NM_001163031	1000	0	146	136	8	+
NM_001163031	down	ENSMUST00000139429	down	0.7857143	0.005505952	ENSMUST00000139429	109102	78454	78590	NM_001163031	1000	7	143	124	12	+
NM_001163031	down	ENSMUST00000139429	down	0.7857143	0.005505952	ENSMUST00000139429	109102	45585	45725	NM_001163031	1000	6	146	127	13	-
NM_001163031	down	ENSMUST00000139429	down	0.7857143	0.005505952	ENSMUST00000139429	109102	44422	44558	NM_001163031	1000	7	143	125	11	-
NM_001163031	down	ENSMUST00000139429	down	0.7857143	0.005505952	ENSMUST00000139429	109102	47771	47856	NM_001163031	1000	6	121	78	7	-
NM_183306	down	ENSMUST00000139429	down	0.7142857	0.0141369	ENSMUST00000139429	109102	25901	36626	NM_183306	1000	449	732	205	5	+
NM_183306	down	ENSMUST00000139429	down	0.7142857	0.0141369	ENSMUST00000139429	109102	14172	14300	NM_183306	1000	443	571	121	7	+
NM_183306	down	ENSMUST00000139429	down	0.7142857	0.0141369	ENSMUST00000139429	109102	70027	70204	NM_183306	1000	427	566	126	11	+
NM_183306	down	ENSMUST00000139429	down	0.7142857	0.0141369	ENSMUST00000139429	109102	95224	95376	NM_183306	1000	424	576	144	6	-
NM_183306	down	ENSMUST00000139429	down	0.7142857	0.0141369	ENSMUST00000139429	109102	44417	44558	NM_183306	1000	435	576	132	8	-
NM_183306	down	ENSMUST00000139429	down	0.7142857	0.0141369	ENSMUST00000139429	109102	96263	96382	NM_183306	1000	428	549	86	1	-
NM_145142	down	ENSMUST00000139429	down	0.7857143	0.005505952	ENSMUST00000139429	109102	66046	66272	NM_145142	1000	18	96	77	0	+
NM_145142	down	ENSMUST00000139429	down	0.7857143	0.005505952	ENSMUST00000139429	109102	86856	86887	NM_145142	1000	60	91	31	0	+
NM_145142	down	ENSMUST00000139429	down	0.7857143	0.005505952	ENSMUST00000139429	109102	86891	86921	NM_145142	1000	61	91	30	0	+
NM_001145876	down	ENSMUST00000139429	down	0.7142857	0.0141369	ENSMUST00000139429	109102	46049	89571	NM_001145876	1000	69	782	157	7	+
NM_001145876	down	ENSMUST00000139429	down	0.7142857	0.0141369	ENSMUST00000139429	109102	20048	20145	NM_001145876	1000	98	196	88	5	+
NM_001145876	down	ENSMUST00000139429	down	0.7142857	0.0141369	ENSMUST00000139429	109102	96283	96374	NM_001145876	1000	97	190	75	3	-
NM_001145876	down	ENSMUST00000139429	down	0.7142857	0.0141369	ENSMUST00000139429	109102	16310	16352	NM_001145876	1000	98	139	39	2	-
NM_001110147	down	ENSMUST00000139429	down	0.8571429	0.001736111	ENSMUST00000139429	109102	86892	86924	NM_001110147	1000	121	153	32	0	+
NM_001110147	down	ENSMUST00000139429	down	0.8571429	0.001736111	ENSMUST00000139429	109102	86695	86730	NM_001110147	1000	118	153	34	1	+
NM_001110147	down	ENSMUST00000139429	down	0.8571429	0.001736111	ENSMUST00000139429	109102	86748	86780	NM_001110147	1000	121	153	32	0	+
NM_001110147	down	ENSMUST00000139429	down	0.8571429	0.001736111	ENSMUST00000139429	109102	66945	66978	NM_001110147	1000	117	150	32	1	-
NM_018883	down	ENSMUST00000139429	down	0.6428571	0.03115079	ENSMUST00000139429	109102	66135	66196	NM_018883	1000	128	185	56	1	-
NM_009558	down	ENSMUST00000139429	down	0.7142857	0.0141369	ENSMUST00000139429	109102	19569	19626	NM_009558	1000	219	329	57	0	-
NM_182745	down	ENSMUST00000139429	down	0.6428571	0.03115079	ENSMUST00000139429	109102	65817	65881	NM_182745	1000	404	464	60	0	-
NM_182745	down	ENSMUST00000139429	down	0.6428571	0.03115079	ENSMUST00000139429	109102	52992	53033	NM_182745	1000	423	464	38	3	-
NM_182745	down	ENSMUST00000139429	down	0.6428571	0.03115079	ENSMUST00000139429	109102	66111	66152	NM_182745	1000	425	464	37	1	-
NM_028201	down	ENSMUST00000156242	down	0.7857143	0.005505952	ENSMUST00000156242	26733	25430	25544	NM_028201	1000	528	642	109	5	+
NM_028201	down	ENSMUST00000156242	down	0.7857143	0.005505952	ENSMUST00000156242	26733	11259	11376	NM_028201	1000	501	621	109	7	+
NM_028201	down	ENSMUST00000156242	down	0.7857143	0.005505952	ENSMUST00000156242	26733	2703	2835	NM_028201	1000	527	656	121	8	-
NM_028201	down	ENSMUST00000156242	down	0.7857143	0.005505952	ENSMUST00000156242	26733	19299	19431	NM_028201	1000	527	660	122	9	-
NM_016670	down	ENSMUST00000156242	down	0.8571429	0.001736111	ENSMUST00000156242	26733	10464	10508	NM_016670	1000	307	359	44	0	+
NM_016670	down	ENSMUST00000156242	down	0.8571429	0.001736111	ENSMUST00000156242	26733	2840	2876	NM_016670	1000	323	359	36	0	-
NM_183306	down	ENSMUST00000156242	down	0.6428571	0.03115079	ENSMUST00000156242	26733	19093	25544	NM_183306	1000	234	554	237	19	+
NM_183306	down	ENSMUST00000156242	down	0.6428571	0.03115079	ENSMUST00000156242	26733	10486	23237	NM_183306	1000	412	566	145	9	+
NM_183306	down	ENSMUST00000156242	down	0.6428571	0.03115079	ENSMUST00000156242	26733	10561	10627	NM_183306	1000	486	558	61	5	+
NM_183306	down	ENSMUST00000156242	down	0.6428571	0.03115079	ENSMUST00000156242	26733	10015	15823	NM_183306	1000	388	661	214	12	-
NM_183306	down	ENSMUST00000156242	down	0.6428571	0.03115079	ENSMUST00000156242	26733	2699	2862	NM_183306	1000	412	574	153	8	-
NM_183306	down	ENSMUST00000156242	down	0.6428571	0.03115079	ENSMUST00000156242	26733	19292	19443	NM_183306	1000	434	578	138	5	-
NM_182783	down	ENSMUST00000156242	down	0.9285714	0.000396825	ENSMUST00000156242	26733	2455	2752	NM_182783	1000	109	480	67	2	+
NM_001177552	down	ENSMUST00000156242	down	0.8571429	0.001736111	ENSMUST00000156242	26733	2699	2838	NM_001177552	1000	289	427	128	9	+
NM_001177552	down	ENSMUST00000156242	down	0.8571429	0.001736111	ENSMUST00000156242	26733	15643	15774	NM_001177552	1000	297	428	121	10	+
NM_001177552	down	ENSMUST00000156242	down	0.8571429	0.001736111	ENSMUST00000156242	26733	19296	19433	NM_001177552	1000	289	426	126	7	+
NM_001177552	down	ENSMUST00000156242	down	0.8571429	0.001736111	ENSMUST00000156242	26733	25425	25544	NM_001177552	1000	309	428	115	4	-
NM_001145876	down	ENSMUST00000156242	down	0.7857143	0.005505952	ENSMUST00000156242	26733	11280	11372	NM_001145876	1000	94	185	86	5	+
NM_001145876	down	ENSMUST00000156242	down	0.7857143	0.005505952	ENSMUST00000156242	26733	19296	19430	NM_001145876	1000	97	230	123	9	-
NM_001134802	down	ENSMUST00000156242	down	0.7857143	0.005505952	ENSMUST00000156242	26733	2971	3051	NM_001134802	1000	298	383	77	3	+
NM_027514	down	uc009awh.1	down	0.7857143	0.005505952	uc009awh.1	16084	13566	13619	NM_027514	1000	400	452	51	1	+
NM_182745	down	uc009awh.1	down	0.6428571	0.03115079	uc009awh.1	16084	6996	7056	NM_182745	1000	404	464	57	3	-
NM_009448	down	uc009awh.1	down	0.8571429	0.001736111	uc009awh.1	16084	6999	7057	NM_009448	1000	0	58	58	0	-
NM_009448	down	uc009awh.1	down	0.8571429	0.001736111	uc009awh.1	16084	13642	13682	NM_009448	1000	120	160	36	4	-
NM_183306	down	uc008wdi.1	down	0.8571429	0.001736111	uc008wdi.1	6570	3377	3533	NM_183306	1000	413	575	134	10	+
NM_183306	down	uc008wdi.1	down	0.8571429	0.001736111	uc008wdi.1	6570	2143	2228	NM_183306	1000	490	575	80	5	+
NM_183306	down	uc008wdi.1	down	0.8571429	0.001736111	uc008wdi.1	6570	1669	1706	NM_183306	1000	891	928	37	0	+
NM_183306	down	uc008wdi.1	down	0.8571429	0.001736111	uc008wdi.1	6570	3716	3755	NM_183306	1000	519	563	36	3	+
NM_031842	down	uc008wdi.1	down	0.8571429	0.001736111	uc008wdi.1	6570	2103	2227	NM_031842	1000	400	525	116	7	+
NM_031842	down	uc008wdi.1	down	0.8571429	0.001736111	uc008wdi.1	6570	3425	3532	NM_031842	1000	400	525	102	2	+
NM_031842	down	uc008wdi.1	down	0.8571429	0.001736111	uc008wdi.1	6570	1462	1578	NM_031842	1000	400	516	105	9	-
NM_001130187	down	uc008wdi.1	down	0.7857143	0.005505952	uc008wdi.1	6570	3401	3533	NM_001130187	1000	113	262	121	11	+
NM_031842	down	ENSMUST00000151921	down	0.6428571	0.03115079	ENSMUST00000151921	110594	59878	60003	NM_031842	1000	400	525	117	8	+
NM_031842	down	ENSMUST00000151921	down	0.6428571	0.03115079	ENSMUST00000151921	110594	78660	78782	NM_031842	1000	400	522	116	4	+
NM_031842	down	ENSMUST00000151921	down	0.6428571	0.03115079	ENSMUST00000151921	110594	26094	26218	NM_031842	1000	400	525	116	6	+
NM_031842	down	ENSMUST00000151921	down	0.6428571	0.03115079	ENSMUST00000151921	110594	20249	20373	NM_031842	1000	400	526	114	10	+
NM_031842	down	ENSMUST00000151921	down	0.6428571	0.03115079	ENSMUST00000151921	110594	46264	46369	NM_031842	1000	400	505	103	2	+
NM_031842	down	ENSMUST00000151921	down	0.6428571	0.03115079	ENSMUST00000151921	110594	14371	14489	NM_031842	1000	400	518	109	9	+
NM_031842	down	ENSMUST00000151921	down	0.6428571	0.03115079	ENSMUST00000151921	110594	70280	70396	NM_031842	1000	400	516	106	10	+
NM_031842	down	ENSMUST00000151921	down	0.6428571	0.03115079	ENSMUST00000151921	110594	44601	44736	NM_031842	1000	400	536	123	6	-
NM_031842	down	ENSMUST00000151921	down	0.6428571	0.03115079	ENSMUST00000151921	110594	45777	45902	NM_031842	1000	400	525	117	8	-
NM_031842	down	ENSMUST00000151921	down	0.6428571	0.03115079	ENSMUST00000151921	110594	95418	95542	NM_031842	1000	400	525	118	5	-
NM_031842	down	ENSMUST00000151921	down	0.6428571	0.03115079	ENSMUST00000151921	110594	81824	81945	NM_031842	1000	401	522	113	8	-
NM_031842	down	ENSMUST00000151921	down	0.6428571	0.03115079	ENSMUST00000151921	110594	47946	48020	NM_031842	1000	413	517	70	4	-
NM_031842	down	ENSMUST00000151921	down	0.6428571	0.03115079	ENSMUST00000151921	110594	96455	96556	NM_031842	1000	400	499	69	1	-
NM_001141975	down	ENSMUST00000151921	down	0.6428571	0.03115079	ENSMUST00000151921	110594	66048	93243	NM_001141975	1000	9	307	99	0	+
NM_001141975	down	ENSMUST00000151921	down	0.6428571	0.03115079	ENSMUST00000151921	110594	46081	46115	NM_001141975	1000	44	78	34	0	+
NM_001141975	down	ENSMUST00000151921	down	0.6428571	0.03115079	ENSMUST00000151921	110594	87084	87297	NM_001141975	1000	11	128	98	2	-
NM_001141975	down	ENSMUST00000151921	down	0.6428571	0.03115079	ENSMUST00000151921	110594	87050	87126	NM_001141975	1000	32	128	71	3	-
NM_001141975	down	ENSMUST00000151921	down	0.6428571	0.03115079	ENSMUST00000151921	110594	86886	86952	NM_001141975	1000	12	78	61	5	-
NM_001141975	down	ENSMUST00000151921	down	0.6428571	0.03115079	ENSMUST00000151921	110594	86940	87081	NM_001141975	1000	43	128	70	0	-
NM_018883	down	ENSMUST00000151921	down	0.7142857	0.0141369	ENSMUST00000151921	110594	66327	66388	NM_018883	1000	128	185	56	1	-
NM_001083959	down	ENSMUST00000151921	down	0.7142857	0.0141369	ENSMUST00000151921	110594	67131	67168	NM_001083959	1000	844	881	36	1	-
NM_176830	down	ENSMUST00000151921	down	0.6428571	0.03115079	ENSMUST00000151921	110594	66445	66483	NM_176830	1000	503	541	38	0	-
NM_176830	down	ENSMUST00000151921	down	0.6428571	0.03115079	ENSMUST00000151921	110594	86932	86970	NM_176830	1000	504	542	37	1	-
NM_176830	down	ENSMUST00000151921	down	0.6428571	0.03115079	ENSMUST00000151921	110594	87031	87080	NM_176830	1000	504	542	38	0	-
NM_027514	down	uc008nuu.1	down	0.8571429	0.001736111	uc008nuu.1	13173	1050	1184	NM_027514	1000	405	522	109	7	+
NM_009448	down	uc008nuu.1	down	0.6428571	0.03115079	uc008nuu.1	13173	1168	1201	NM_009448	1000	127	160	32	1	-
NM_028201	down	uc007xuy.1	down	0.6428571	0.03115079	uc007xuy.1	3351	2144	2270	NM_028201	1000	528	654	120	6	-
NM_025609	down	uc007xuy.1	down	0.6428571	0.03115079	uc007xuy.1	3351	2146	2293	NM_025609	1000	203	331	119	4	-
NM_001145876	down	uc007xuy.1	down	0.6428571	0.03115079	uc007xuy.1	3351	2146	2273	NM_001145876	1000	94	223	116	10	-
NM_001141975	down	uc007shm.1	down	0.7142857	0.0141369	uc007shm.1	90773	59747	71035	NM_001141975	1000	12	75	61	0	+
NM_001141975	down	uc007shm.1	down	0.7142857	0.0141369	uc007shm.1	90773	8350	8485	NM_001141975	1000	11	100	75	1	-
NM_001083959	down	uc007shm.1	down	0.6428571	0.03115079	uc007shm.1	90773	47376	47425	NM_001083959	1000	858	907	47	2	-
NM_001146351	down	uc007shm.1	down	0.7142857	0.0141369	uc007shm.1	90773	76718	76752	NM_001146351	1000	516	550	32	2	-
NM_001199186	down	uc008pdk.1	down	0.6428571	0.03115079	uc008pdk.1	90825	67043	67094	NM_001199186	1000	808	857	43	0	+
NM_001145876	down	uc008pdk.1	down	0.7857143	0.005505952	uc008pdk.1	90825	55273	55322	NM_001145876	1000	735	778	41	1	+
NM_182783	down	uc008pdk.1	down	0.6428571	0.03115079	uc008pdk.1	90825	78980	79024	NM_182783	1000	17	62	43	1	+
NM_182783	down	uc008pdk.1	down	0.6428571	0.03115079	uc008pdk.1	90825	81919	90815	NM_182783	1000	17	168	100	4	-
NM_182783	down	uc008pdk.1	down	0.6428571	0.03115079	uc008pdk.1	90825	14469	14509	NM_182783	1000	103	143	38	2	-
NM_001110147	down	uc008pdk.1	down	0.7857143	0.005505952	uc008pdk.1	90825	78884	78915	NM_001110147	1000	119	150	31	0	+
NM_172403	down	uc008pdk.1	down	0.7142857	0.0141369	uc008pdk.1	90825	22955	22987	NM_172403	1000	598	630	32	0	+
NM_172403	down	uc008pdk.1	down	0.7142857	0.0141369	uc008pdk.1	90825	2231	2263	NM_172403	1000	598	630	32	0	+
NM_199307	down	uc008pdk.1	down	0.6428571	0.03115079	uc008pdk.1	90825	78884	78928	NM_199307	1000	482	526	44	0	-
NM_197959	down	uc009hiz.1	down	0.7142857	0.0141369	uc009hiz.1	18773	7984	8034	NM_197959	1000	0	51	44	1	-
NM_001141975	down	uc009hiz.1	down	0.6428571	0.03115079	uc009hiz.1	18773	16642	16679	NM_001141975	1000	13	54	36	0	-
NM_183306	down	ENSMUST00000156387	down	0.7142857	0.0141369	ENSMUST00000156387	14032	3109	3250	NM_183306	1000	427	568	111	7	+
NM_025609	down	ENSMUST00000156387	down	0.7142857	0.0141369	ENSMUST00000156387	14032	3098	3250	NM_025609	1000	200	332	124	6	+
NM_025609	down	ENSMUST00000156387	down	0.7142857	0.0141369	ENSMUST00000156387	14032	5464	5502	NM_025609	1000	285	323	36	2	-
NM_027514	down	ENSMUST00000156387	down	0.9285714	0.000396825	ENSMUST00000156387	14032	3101	3248	NM_027514	1000	405	550	122	9	-
NM_001145876	down	ENSMUST00000156387	down	0.7142857	0.0141369	ENSMUST00000156387	14032	11758	11804	NM_001145876	1000	139	185	42	4	-
NM_026748	down	uc007rum.1	down	0.6428571	0.03115079	uc007rum.1	28323	17473	17595	NM_026748	1000	669	762	83	3	+
NM_172403	down	ENSMUST00000167620	down	0.7142857	0.0141369	ENSMUST00000167620	3539	1043	1327	NM_172403	1000	190	300	97	6	-
NM_172403	down	ENSMUST00000167620	down	0.7142857	0.0141369	ENSMUST00000167620	3539	810	846	NM_172403	1000	209	245	33	3	-
NM_001130187	down	AK158515	down	0.6428571	0.03115079	AK158515	1463	626	960	NM_001130187	1000	114	262	126	9	+
NM_031842	down	NR_015478	down	0.7857143	0.005505952	NR_015478	64500	33944	34048	NM_031842	1000	412	517	98	5	+
NM_031842	down	NR_015478	down	0.7857143	0.005505952	NR_015478	64500	57533	57657	NM_031842	1000	400	525	119	5	+
NM_031842	down	NR_015478	down	0.7857143	0.005505952	NR_015478	64500	16509	16627	NM_031842	1000	400	518	113	5	+
NM_031842	down	NR_015478	down	0.7857143	0.005505952	NR_015478	64500	6387	6487	NM_031842	1000	418	518	97	3	+
NM_031842	down	NR_015478	down	0.7857143	0.005505952	NR_015478	64500	26045	26086	NM_031842	1000	463	504	38	3	+
NM_031842	down	NR_015478	down	0.7857143	0.005505952	NR_015478	64500	30540	30665	NM_031842	1000	400	526	118	7	-
NM_031842	down	NR_015478	down	0.7857143	0.005505952	NR_015478	64500	39081	39205	NM_031842	1000	400	524	116	8	-
NM_031842	down	NR_015478	down	0.7857143	0.005505952	NR_015478	64500	24048	24166	NM_031842	1000	400	518	111	5	-
NM_031842	down	NR_015478	down	0.7857143	0.005505952	NR_015478	64500	17080	17163	NM_031842	1000	400	481	67	5	-
NM_031842	down	NR_015478	down	0.7857143	0.005505952	NR_015478	64500	22329	22389	NM_031842	1000	400	462	58	1	-
NM_001130187	down	NR_015478	down	0.7142857	0.0141369	NR_015478	64500	57517	57657	NM_001130187	1000	121	261	128	12	+
NM_001130187	down	NR_015478	down	0.7142857	0.0141369	NR_015478	64500	25973	26086	NM_001130187	1000	127	241	103	10	+
NM_001130187	down	NR_015478	down	0.7142857	0.0141369	NR_015478	64500	6396	6494	NM_001130187	1000	164	262	90	8	+
NM_025609	down	NR_015478	down	0.7857143	0.005505952	NR_015478	64500	57499	57657	NM_025609	1000	203	338	127	6	+
NM_025609	down	NR_015478	down	0.7857143	0.005505952	NR_015478	64500	6353	6488	NM_025609	1000	203	333	114	2	+
NM_025609	down	NR_015478	down	0.7857143	0.005505952	NR_015478	64500	16439	16628	NM_025609	1000	204	333	120	7	+
NM_025609	down	NR_015478	down	0.7857143	0.005505952	NR_015478	64500	33906	34045	NM_025609	1000	209	331	109	4	+
NM_025609	down	NR_015478	down	0.7857143	0.005505952	NR_015478	64500	25974	26082	NM_025609	1000	222	421	88	4	+
NM_025609	down	NR_015478	down	0.7857143	0.005505952	NR_015478	64500	24047	24201	NM_025609	1000	198	333	125	9	-
NM_025609	down	NR_015478	down	0.7857143	0.005505952	NR_015478	64500	30541	44001	NM_025609	1000	203	338	127	8	-
NM_025609	down	NR_015478	down	0.7857143	0.005505952	NR_015478	64500	39097	39206	NM_025609	1000	230	322	88	4	-
NM_025609	down	NR_015478	down	0.7857143	0.005505952	NR_015478	64500	8818	8883	NM_025609	1000	203	298	46	2	-
NM_001115153	down	NR_015478	down	0.7142857	0.0141369	NR_015478	64500	0	504	NM_001115153	1000	0	504	504	0	-
NM_001110147	down	NR_015478	down	0.6428571	0.03115079	NR_015478	64500	34855	34888	NM_001110147	1000	117	150	33	0	-
NM_172403	down	uc008mbd.1	down	0.6428571	0.03115079	uc008mbd.1	13413	2434	2476	NM_172403	1000	254	294	39	1	-
NM_182745	down	mouselincRNA0467+	down	0.7142857	0.0141369	mouselincRNA0467+	12999	800	860	NM_182745	1000	404	464	57	3	+
NM_182745	down	mouselincRNA0467+	down	0.7142857	0.0141369	mouselincRNA0467+	12999	12424	12490	NM_182745	1000	404	464	57	3	-
NM_009448	down	mouselincRNA0467+	down	0.7857143	0.005505952	mouselincRNA0467+	12999	799	857	NM_009448	1000	0	58	58	0	+
NM_009448	down	mouselincRNA0467+	down	0.7857143	0.005505952	mouselincRNA0467+	12999	12429	12491	NM_009448	1000	0	58	58	0	-
NM_001177552	down	AK046471	down	0.6428571	0.03115079	AK046471	1892	1745	1888	NM_001177552	1000	289	428	128	8	+
NM_027514	down	ENSMUST00000145208	down	0.7142857	0.0141369	ENSMUST00000145208	7224	2627	5432	NM_027514	1000	410	542	119	3	+
NM_027514	down	ENSMUST00000145208	down	0.7142857	0.0141369	ENSMUST00000145208	7224	5168	5384	NM_027514	1000	402	503	88	3	+
NM_172403	down	AK019438	down	0.6428571	0.03115079	AK019438	20762	3815	17311	NM_172403	1000	220	293	69	4	+
NM_172403	down	AK019438	down	0.6428571	0.03115079	AK019438	20762	9150	9193	NM_172403	1000	219	262	40	3	-
NM_009448	down	AK019438	down	0.7142857	0.0141369	AK019438	20762	20126	20184	NM_009448	1000	0	58	58	0	+
NM_172403	down	CA874578	down	0.6428571	0.03115079	CA874578	101780	47290	47405	NM_172403	1000	147	262	105	7	+
NM_172403	down	CA874578	down	0.6428571	0.03115079	CA874578	101780	36654	36748	NM_172403	1000	203	299	86	4	+
NM_172403	down	CA874578	down	0.6428571	0.03115079	CA874578	101780	35975	36522	NM_172403	1000	114	281	134	10	-
NM_025609	down	CA874578	down	0.7142857	0.0141369	CA874578	101780	35934	36091	NM_025609	1000	200	320	113	5	+
NM_025609	down	CA874578	down	0.7142857	0.0141369	CA874578	101780	47290	47417	NM_025609	1000	202	338	105	5	-
NM_025609	down	CA874578	down	0.7142857	0.0141369	CA874578	101780	36603	36747	NM_025609	1000	203	333	108	4	-
