# Supplementary material for: Dynamic Transcription of Long Non-Coding RNA Genes during CD4+ T Cell Development and Activation
Source: PLoS One. 2014 Jul 8;9(7):e101588. doi: 10.1371/journal.pone.0101588 (PMC4086894; doi:10.1371/journal.pone.0101588)
Supplement: Table S10 — DP VS. DN LncRNA-mRNAs pairs with the expression of LncRNAs and mRNAs were positively and LncRNA sequence matched genebody of the mRNA. (CSV) [file pone.0101588.s010.csv]

gene id	gene regulation	lncRNA id	lncRNA regulation	PCC	pvalue	lncRNA Name	lncRNA Size	lncRNA Start	lncRNA End	gene Name	gene Size	gene Start	gene End	matches	misMatches	strand
NM_033574	up	ENSMUST00000138082	up	0.6428571	0.03115079	ENSMUST00000138082	3737	2526	2692	NM_033574	161414	22375	22541	155	11	+
NM_033574	up	ENSMUST00000138082	up	0.6428571	0.03115079	ENSMUST00000138082	3737	2525	2715	NM_033574	161414	114664	117728	169	8	+
NM_033574	up	ENSMUST00000138082	up	0.6428571	0.03115079	ENSMUST00000138082	3737	2525	2692	NM_033574	161414	49261	89659	158	9	+
NM_033574	up	ENSMUST00000138082	up	0.6428571	0.03115079	ENSMUST00000138082	3737	2525	2681	NM_033574	161414	107982	121319	147	9	+
NM_033574	up	ENSMUST00000138082	up	0.6428571	0.03115079	ENSMUST00000138082	3737	2525	2676	NM_033574	161414	156732	156893	143	7	+
NM_033574	up	ENSMUST00000138082	up	0.6428571	0.03115079	ENSMUST00000138082	3737	2519	2671	NM_033574	161414	90906	91060	139	11	+
NM_033574	up	ENSMUST00000138082	up	0.6428571	0.03115079	ENSMUST00000138082	3737	2525	2664	NM_033574	161414	116531	117935	129	9	+
NM_033574	up	ENSMUST00000138082	up	0.6428571	0.03115079	ENSMUST00000138082	3737	2528	2644	NM_033574	161414	19730	116649	109	7	+
NM_033574	up	ENSMUST00000138082	up	0.6428571	0.03115079	ENSMUST00000138082	3737	2525	2619	NM_033574	161414	121162	121256	91	3	+
NM_033574	up	ENSMUST00000138082	up	0.6428571	0.03115079	ENSMUST00000138082	3737	2525	2620	NM_033574	161414	65757	119960	70	1	+
NM_033574	up	ENSMUST00000138082	up	0.6428571	0.03115079	ENSMUST00000138082	3737	2516	2688	NM_033574	161414	78806	111584	158	13	-
NM_033574	up	ENSMUST00000138082	up	0.6428571	0.03115079	ENSMUST00000138082	3737	2527	2687	NM_033574	161414	95307	95477	148	12	-
NM_033574	up	ENSMUST00000138082	up	0.6428571	0.03115079	ENSMUST00000138082	3737	2524	2672	NM_033574	161414	21390	21537	135	12	-
NM_033574	up	ENSMUST00000138082	up	0.6428571	0.03115079	ENSMUST00000138082	3737	2528	2652	NM_033574	161414	74172	101682	118	6	-
NM_033574	up	ENSMUST00000138082	up	0.6428571	0.03115079	ENSMUST00000138082	3737	2525	2665	NM_033574	161414	103333	103473	91	6	-
NM_033574	up	ENSMUST00000138082	up	0.6428571	0.03115079	ENSMUST00000138082	3737	2525	2572	NM_033574	161414	78916	78963	43	4	-
NM_029942	up	ENSMUST00000138082	up	0.7142857	0.0141369	ENSMUST00000138082	3737	2525	2679	NM_029942	75500	19836	19990	143	11	+
NM_029942	up	ENSMUST00000138082	up	0.7142857	0.0141369	ENSMUST00000138082	3737	2525	2678	NM_029942	75500	2778	2928	144	6	-
NM_029942	up	ENSMUST00000138082	up	0.7142857	0.0141369	ENSMUST00000138082	3737	2525	2696	NM_029942	75500	66871	67250	152	9	-
NM_029942	up	ENSMUST00000138082	up	0.7142857	0.0141369	ENSMUST00000138082	3737	2529	2658	NM_029942	75500	23314	23443	119	10	-
NM_029942	up	ENSMUST00000138082	up	0.7142857	0.0141369	ENSMUST00000138082	3737	2525	2651	NM_029942	75500	5296	52747	117	9	-
NM_008350	up	ENSMUST00000138082	up	0.6428571	0.03115079	ENSMUST00000138082	3737	2525	2681	NM_008350	5765	4940	5103	146	6	+
NM_008350	up	ENSMUST00000138082	up	0.6428571	0.03115079	ENSMUST00000138082	3737	2514	2651	NM_008350	5765	2355	2493	123	10	-
NM_007797	up	ENSMUST00000138082	up	0.9285714	0.000396825	ENSMUST00000138082	3737	2525	2681	NM_007797	2098	275	433	149	7	-
NM_001145801	up	ENSMUST00000138082	up	0.7142857	0.0141369	ENSMUST00000138082	3737	2525	2681	NM_001145801	2098	275	433	149	7	-
NM_183183	up	ENSMUST00000128571	up	0.6428571	0.03115079	ENSMUST00000128571	10887	8002	8114	NM_183183	73831	14000	14116	99	5	+
NM_183126	up	ENSMUST00000128571	up	0.8571429	0.001736111	ENSMUST00000128571	10887	8009	8115	NM_183126	189910	116197	116312	99	7	+
NM_183126	up	ENSMUST00000128571	up	0.8571429	0.001736111	ENSMUST00000128571	10887	7992	8115	NM_183126	189910	3745	3881	116	3	-
NM_183088	up	ENSMUST00000128571	up	0.8571429	0.001736111	ENSMUST00000128571	10887	8037	8108	NM_183088	7901	5229	5302	62	2	+
NM_172444	up	ENSMUST00000128571	up	0.7142857	0.0141369	ENSMUST00000128571	10887	6934	9360	NM_172444	174291	134244	168281	282	10	+
NM_172444	up	ENSMUST00000128571	up	0.7142857	0.0141369	ENSMUST00000128571	10887	7996	8115	NM_172444	174291	168141	168263	113	6	+
NM_148942	up	ENSMUST00000128571	up	0.7142857	0.0141369	ENSMUST00000128571	10887	7997	8079	NM_148942	25894	1654	1740	73	3	+
NM_145938	up	ENSMUST00000128571	up	0.7142857	0.0141369	ENSMUST00000128571	10887	8002	8114	NM_145938	11245	2946	3063	109	3	+
NM_145938	up	ENSMUST00000128571	up	0.7142857	0.0141369	ENSMUST00000128571	10887	7991	8115	NM_145938	11245	8370	8508	118	6	+
NM_145938	up	ENSMUST00000128571	up	0.7142857	0.0141369	ENSMUST00000128571	10887	9237	9360	NM_145938	11245	2947	3082	101	7	+
NM_145938	up	ENSMUST00000128571	up	0.7142857	0.0141369	ENSMUST00000128571	10887	8017	8059	NM_145938	11245	1243	1285	39	3	-
NM_033574	up	ENSMUST00000128571	up	0.8571429	0.001736111	ENSMUST00000128571	10887	6925	9360	NM_033574	161414	16997	103461	302	15	+
NM_033574	up	ENSMUST00000128571	up	0.8571429	0.001736111	ENSMUST00000128571	10887	7991	9376	NM_033574	161414	2769	78967	218	14	+
NM_033574	up	ENSMUST00000128571	up	0.8571429	0.001736111	ENSMUST00000128571	10887	6926	9336	NM_033574	161414	30239	101649	191	6	+
NM_033574	up	ENSMUST00000128571	up	0.8571429	0.001736111	ENSMUST00000128571	10887	8003	8113	NM_033574	161414	111430	111543	109	1	+
NM_033574	up	ENSMUST00000128571	up	0.8571429	0.001736111	ENSMUST00000128571	10887	7997	8114	NM_033574	161414	103316	103442	110	7	+
NM_033574	up	ENSMUST00000128571	up	0.8571429	0.001736111	ENSMUST00000128571	10887	8004	8115	NM_033574	161414	74157	78933	99	3	+
NM_033574	up	ENSMUST00000128571	up	0.8571429	0.001736111	ENSMUST00000128571	10887	6961	9376	NM_033574	161414	49257	117935	248	10	-
NM_033574	up	ENSMUST00000128571	up	0.8571429	0.001736111	ENSMUST00000128571	10887	6960	8114	NM_033574	161414	22405	89632	169	11	-
NM_033574	up	ENSMUST00000128571	up	0.8571429	0.001736111	ENSMUST00000128571	10887	7005	8115	NM_033574	161414	89522	108701	142	10	-
NM_033574	up	ENSMUST00000128571	up	0.8571429	0.001736111	ENSMUST00000128571	10887	8019	9376	NM_033574	161414	107978	108108	123	7	-
NM_033574	up	ENSMUST00000128571	up	0.8571429	0.001736111	ENSMUST00000128571	10887	8003	8115	NM_033574	161414	90943	91060	108	4	-
NM_033574	up	ENSMUST00000128571	up	0.8571429	0.001736111	ENSMUST00000128571	10887	7991	8111	NM_033574	161414	65791	65908	114	1	-
NM_033574	up	ENSMUST00000128571	up	0.8571429	0.001736111	ENSMUST00000128571	10887	8009	9272	NM_033574	161414	91022	117935	133	4	-
NM_033574	up	ENSMUST00000128571	up	0.8571429	0.001736111	ENSMUST00000128571	10887	8019	9376	NM_033574	161414	121158	158819	123	7	-
NM_033574	up	ENSMUST00000128571	up	0.8571429	0.001736111	ENSMUST00000128571	10887	8009	8115	NM_033574	161414	49291	49399	100	6	-
NM_033574	up	ENSMUST00000128571	up	0.8571429	0.001736111	ENSMUST00000128571	10887	8014	8095	NM_033574	161414	17212	19858	76	5	-
NM_033574	up	ENSMUST00000128571	up	0.8571429	0.001736111	ENSMUST00000128571	10887	8032	8080	NM_033574	161414	20053	55358	47	1	-
NM_019733	up	ENSMUST00000128571	up	0.6428571	0.03115079	ENSMUST00000128571	10887	7996	9372	NM_019733	147199	18048	120606	220	13	+
NM_019733	up	ENSMUST00000128571	up	0.6428571	0.03115079	ENSMUST00000128571	10887	7997	9355	NM_019733	147199	20950	39315	150	9	+
NM_019733	up	ENSMUST00000128571	up	0.6428571	0.03115079	ENSMUST00000128571	10887	6960	8115	NM_019733	147199	85433	104779	137	9	+
NM_019733	up	ENSMUST00000128571	up	0.6428571	0.03115079	ENSMUST00000128571	10887	7975	8114	NM_019733	147199	85208	85542	122	6	+
NM_019733	up	ENSMUST00000128571	up	0.6428571	0.03115079	ENSMUST00000128571	10887	7004	8113	NM_019733	147199	114976	120574	117	4	+
NM_019733	up	ENSMUST00000128571	up	0.6428571	0.03115079	ENSMUST00000128571	10887	7995	8115	NM_019733	147199	7200	56395	114	3	+
NM_019733	up	ENSMUST00000128571	up	0.6428571	0.03115079	ENSMUST00000128571	10887	8019	8115	NM_019733	147199	114947	115043	90	6	+
NM_019733	up	ENSMUST00000128571	up	0.6428571	0.03115079	ENSMUST00000128571	10887	8018	8114	NM_019733	147199	7767	109080	94	2	+
NM_019733	up	ENSMUST00000128571	up	0.6428571	0.03115079	ENSMUST00000128571	10887	8027	8115	NM_019733	147199	8176	39302	83	5	+
NM_019733	up	ENSMUST00000128571	up	0.6428571	0.03115079	ENSMUST00000128571	10887	8080	8115	NM_019733	147199	7823	7858	33	2	+
NM_019733	up	ENSMUST00000128571	up	0.6428571	0.03115079	ENSMUST00000128571	10887	8046	8082	NM_019733	147199	15125	15161	33	3	+
NM_019733	up	ENSMUST00000128571	up	0.6428571	0.03115079	ENSMUST00000128571	10887	261	9376	NM_019733	147199	10625	76518	336	11	-
NM_019733	up	ENSMUST00000128571	up	0.6428571	0.03115079	ENSMUST00000128571	10887	7996	9281	NM_019733	147199	2943	10838	152	7	-
NM_019733	up	ENSMUST00000128571	up	0.6428571	0.03115079	ENSMUST00000128571	10887	7983	8114	NM_019733	147199	32304	32437	122	7	-
NM_019733	up	ENSMUST00000128571	up	0.6428571	0.03115079	ENSMUST00000128571	10887	8022	9375	NM_019733	147199	117595	117721	118	8	-
NM_019733	up	ENSMUST00000128571	up	0.6428571	0.03115079	ENSMUST00000128571	10887	8021	8109	NM_019733	147199	29062	29151	84	4	-
NM_019733	up	ENSMUST00000128571	up	0.6428571	0.03115079	ENSMUST00000128571	10887	8015	8090	NM_019733	147199	66015	66090	69	6	-
NM_019733	up	ENSMUST00000128571	up	0.6428571	0.03115079	ENSMUST00000128571	10887	8008	8069	NM_019733	147199	2919	2980	58	3	-
NM_001042675	up	ENSMUST00000128571	up	0.6428571	0.03115079	ENSMUST00000128571	10887	7996	9372	NM_001042675	125886	18048	120606	220	13	+
NM_001042675	up	ENSMUST00000128571	up	0.6428571	0.03115079	ENSMUST00000128571	10887	7997	9355	NM_001042675	125886	20950	39315	150	9	+
NM_001042675	up	ENSMUST00000128571	up	0.6428571	0.03115079	ENSMUST00000128571	10887	6960	8115	NM_001042675	125886	85433	104779	137	9	+
NM_001042675	up	ENSMUST00000128571	up	0.6428571	0.03115079	ENSMUST00000128571	10887	7975	8114	NM_001042675	125886	85208	85542	122	6	+
NM_001042675	up	ENSMUST00000128571	up	0.6428571	0.03115079	ENSMUST00000128571	10887	7004	8113	NM_001042675	125886	114976	120574	117	4	+
NM_001042675	up	ENSMUST00000128571	up	0.6428571	0.03115079	ENSMUST00000128571	10887	7995	8115	NM_001042675	125886	7200	56395	114	3	+
NM_001042675	up	ENSMUST00000128571	up	0.6428571	0.03115079	ENSMUST00000128571	10887	8019	8115	NM_001042675	125886	114947	115043	90	6	+
NM_001042675	up	ENSMUST00000128571	up	0.6428571	0.03115079	ENSMUST00000128571	10887	8018	8114	NM_001042675	125886	7767	109080	94	2	+
NM_001042675	up	ENSMUST00000128571	up	0.6428571	0.03115079	ENSMUST00000128571	10887	8027	8115	NM_001042675	125886	8176	39302	83	5	+
NM_001042675	up	ENSMUST00000128571	up	0.6428571	0.03115079	ENSMUST00000128571	10887	8080	8115	NM_001042675	125886	7823	7858	33	2	+
NM_001042675	up	ENSMUST00000128571	up	0.6428571	0.03115079	ENSMUST00000128571	10887	8046	8082	NM_001042675	125886	15125	15161	33	3	+
NM_001042675	up	ENSMUST00000128571	up	0.6428571	0.03115079	ENSMUST00000128571	10887	261	9376	NM_001042675	125886	10625	76518	336	11	-
NM_001042675	up	ENSMUST00000128571	up	0.6428571	0.03115079	ENSMUST00000128571	10887	7996	9281	NM_001042675	125886	2943	10838	152	7	-
NM_001042675	up	ENSMUST00000128571	up	0.6428571	0.03115079	ENSMUST00000128571	10887	7983	8114	NM_001042675	125886	32304	32437	122	7	-
NM_001042675	up	ENSMUST00000128571	up	0.6428571	0.03115079	ENSMUST00000128571	10887	8022	9375	NM_001042675	125886	117595	117721	118	8	-
NM_001042675	up	ENSMUST00000128571	up	0.6428571	0.03115079	ENSMUST00000128571	10887	8021	8109	NM_001042675	125886	29062	29151	84	4	-
NM_001042675	up	ENSMUST00000128571	up	0.6428571	0.03115079	ENSMUST00000128571	10887	8015	8090	NM_001042675	125886	66015	66090	69	6	-
NM_001042675	up	ENSMUST00000128571	up	0.6428571	0.03115079	ENSMUST00000128571	10887	8008	8069	NM_001042675	125886	2919	2980	58	3	-
NM_001033322	up	ENSMUST00000128571	up	0.6428571	0.03115079	ENSMUST00000128571	10887	7992	8115	NM_001033322	364990	25100	321210	112	4	+
NM_001033322	up	ENSMUST00000128571	up	0.6428571	0.03115079	ENSMUST00000128571	10887	8018	8114	NM_001033322	364990	210874	210970	89	7	+
NM_001033322	up	ENSMUST00000128571	up	0.6428571	0.03115079	ENSMUST00000128571	10887	8019	8095	NM_001033322	364990	25128	25204	71	5	+
NM_001033322	up	ENSMUST00000128571	up	0.6428571	0.03115079	ENSMUST00000128571	10887	8050	8115	NM_001033322	364990	23799	23864	61	4	+
NM_001033322	up	ENSMUST00000128571	up	0.6428571	0.03115079	ENSMUST00000128571	10887	8028	8083	NM_001033322	364990	230781	230836	50	5	+
NM_001033322	up	ENSMUST00000128571	up	0.6428571	0.03115079	ENSMUST00000128571	10887	7992	8115	NM_001033322	364990	339582	339689	102	5	-
NM_001001183	up	ENSMUST00000128571	up	0.8571429	0.001736111	ENSMUST00000128571	10887	7997	8114	NM_001001183	23414	19948	20062	99	5	+
NM_001001183	up	ENSMUST00000128571	up	0.8571429	0.001736111	ENSMUST00000128571	10887	8037	8115	NM_001001183	23414	20582	20631	43	1	-
NM_175140	up	ENSMUST00000128571	up	0.6428571	0.03115079	ENSMUST00000128571	10887	6925	8115	NM_175140	138245	89128	134826	152	7	+
NM_175140	up	ENSMUST00000128571	up	0.6428571	0.03115079	ENSMUST00000128571	10887	7991	9372	NM_175140	138245	106402	106629	142	12	+
NM_175140	up	ENSMUST00000128571	up	0.6428571	0.03115079	ENSMUST00000128571	10887	9237	9281	NM_175140	138245	106481	106529	41	3	+
NM_175140	up	ENSMUST00000128571	up	0.6428571	0.03115079	ENSMUST00000128571	10887	6967	8114	NM_175140	138245	23178	67885	177	5	-
NM_175140	up	ENSMUST00000128571	up	0.6428571	0.03115079	ENSMUST00000128571	10887	7992	8115	NM_175140	138245	67783	67902	110	4	-
NM_175140	up	ENSMUST00000128571	up	0.6428571	0.03115079	ENSMUST00000128571	10887	7991	8112	NM_175140	138245	4993	5123	110	3	-
NM_175140	up	ENSMUST00000128571	up	0.6428571	0.03115079	ENSMUST00000128571	10887	9237	9323	NM_175140	138245	67802	67898	65	5	-
NM_025425	up	ENSMUST00000128571	up	0.6428571	0.03115079	ENSMUST00000128571	10887	7990	8111	NM_025425	3466	1723	1850	115	6	-
NM_025425	up	ENSMUST00000128571	up	0.6428571	0.03115079	ENSMUST00000128571	10887	6960	7033	NM_025425	3466	1757	1829	53	3	-
NM_022881	up	ENSMUST00000128571	up	0.6428571	0.03115079	ENSMUST00000128571	10887	7993	8059	NM_022881	22582	17785	17850	62	2	-
NM_009132	up	ENSMUST00000128571	up	0.6428571	0.03115079	ENSMUST00000128571	10887	7991	9359	NM_009132	74459	15295	50287	205	10	-
NM_009132	up	ENSMUST00000128571	up	0.6428571	0.03115079	ENSMUST00000128571	10887	6925	8115	NM_009132	74459	15312	29525	148	4	-
NM_009132	up	ENSMUST00000128571	up	0.6428571	0.03115079	ENSMUST00000128571	10887	7999	8109	NM_009132	74459	40830	40946	104	6	-
NM_009132	up	ENSMUST00000128571	up	0.6428571	0.03115079	ENSMUST00000128571	10887	9240	9272	NM_009132	74459	40903	40935	31	1	-
NM_001024137	up	ENSMUST00000128571	up	0.7142857	0.0141369	ENSMUST00000128571	10887	7991	8114	NM_001024137	23202	12458	12572	110	2	-
NM_001024137	up	ENSMUST00000128571	up	0.7142857	0.0141369	ENSMUST00000128571	10887	6926	6957	NM_001024137	23202	6596	6627	31	0	-
NM_153513	up	NR_027851	up	0.6428571	0.03115079	NR_027851	2034	1590	1758	NM_153513	6959	4258	4481	94	2	+
NM_153513	up	NR_027851	up	0.6428571	0.03115079	NR_027851	2034	1455	1707	NM_153513	6959	4259	4373	98	2	+
NM_153513	up	NR_027851	up	0.6428571	0.03115079	NR_027851	2034	1450	1653	NM_153513	6959	4292	4367	72	3	+
NM_153513	up	NR_027851	up	0.6428571	0.03115079	NR_027851	2034	1449	1519	NM_153513	6959	4303	4372	61	3	+
NM_145523	up	NR_027851	up	0.6428571	0.03115079	NR_027851	2034	1462	1788	NM_145523	29784	9014	28367	121	0	+
NM_145523	up	NR_027851	up	0.6428571	0.03115079	NR_027851	2034	1598	1753	NM_145523	29784	8980	28368	74	1	+
NM_145523	up	NR_027851	up	0.6428571	0.03115079	NR_027851	2034	1588	1653	NM_145523	29784	28323	28368	44	1	+
NM_145523	up	NR_027851	up	0.6428571	0.03115079	NR_027851	2034	1449	1795	NM_145523	29784	26345	26637	208	5	-
NM_145523	up	NR_027851	up	0.6428571	0.03115079	NR_027851	2034	1447	1743	NM_145523	29784	11665	26541	177	3	-
NM_145523	up	NR_027851	up	0.6428571	0.03115079	NR_027851	2034	1456	1790	NM_145523	29784	26348	26590	143	3	-
NM_145523	up	NR_027851	up	0.6428571	0.03115079	NR_027851	2034	1634	1755	NM_145523	29784	26345	26642	84	1	-
NM_145523	up	NR_027851	up	0.6428571	0.03115079	NR_027851	2034	1458	1710	NM_145523	29784	11731	26462	91	0	-
NM_145523	up	NR_027851	up	0.6428571	0.03115079	NR_027851	2034	1449	1574	NM_145523	29784	11661	11815	78	1	-
NM_145523	up	NR_027851	up	0.6428571	0.03115079	NR_027851	2034	1670	1710	NM_145523	29784	26544	26584	39	1	-
NM_145133	up	NR_027851	up	0.6428571	0.03115079	NR_027851	2034	1556	1691	NM_145133	8478	1693	5411	76	1	+
NM_145133	up	NR_027851	up	0.6428571	0.03115079	NR_027851	2034	1449	1607	NM_145133	8478	1707	5411	62	1	+
NM_145133	up	NR_027851	up	0.6428571	0.03115079	NR_027851	2034	1449	1483	NM_145133	8478	5377	5411	33	1	+
NM_026082	up	NR_027851	up	0.7142857	0.0141369	NR_027851	2034	1449	1752	NM_026082	184252	12369	159753	175	2	+
NM_026082	up	NR_027851	up	0.7142857	0.0141369	NR_027851	2034	1454	1653	NM_026082	184252	83612	181243	93	1	+
NM_026082	up	NR_027851	up	0.7142857	0.0141369	NR_027851	2034	1454	1712	NM_026082	184252	12368	13565	74	0	+
NM_026082	up	NR_027851	up	0.7142857	0.0141369	NR_027851	2034	1455	1485	NM_026082	184252	69791	69821	30	0	+
NM_026082	up	NR_027851	up	0.7142857	0.0141369	NR_027851	2034	1461	1747	NM_026082	184252	72437	180358	148	3	-
NM_026082	up	NR_027851	up	0.7142857	0.0141369	NR_027851	2034	1588	1752	NM_026082	184252	35976	180355	106	2	-
NM_026082	up	NR_027851	up	0.7142857	0.0141369	NR_027851	2034	1449	1570	NM_026082	184252	35969	72469	79	2	-
NM_013521	up	NR_027851	up	0.6428571	0.03115079	NR_027851	2034	1449	1489	NM_013521	7470	2971	3011	39	1	+
NM_010730	up	NR_027851	up	0.6428571	0.03115079	NR_027851	2034	1632	1736	NM_010730	17239	14773	14860	67	2	+
NM_010646	up	NR_027851	up	0.7142857	0.0141369	NR_027851	2034	1455	1967	NM_010646	262459	20145	260736	243	7	+
NM_010646	up	NR_027851	up	0.7142857	0.0141369	NR_027851	2034	1529	1792	NM_010646	262459	20132	141137	132	1	+
NM_010646	up	NR_027851	up	0.7142857	0.0141369	NR_027851	2034	1449	1752	NM_010646	262459	204586	244925	130	1	+
NM_010646	up	NR_027851	up	0.7142857	0.0141369	NR_027851	2034	1632	1785	NM_010646	262459	20132	141138	100	1	+
NM_010646	up	NR_027851	up	0.7142857	0.0141369	NR_027851	2034	1673	1794	NM_010646	262459	3723	20196	84	1	+
NM_010646	up	NR_027851	up	0.7142857	0.0141369	NR_027851	2034	1674	1794	NM_010646	262459	20132	20210	75	1	+
NM_010646	up	NR_027851	up	0.7142857	0.0141369	NR_027851	2034	1460	1698	NM_010646	262459	145193	244929	102	1	+
NM_010646	up	NR_027851	up	0.7142857	0.0141369	NR_027851	2034	1460	1539	NM_010646	262459	244869	244927	57	1	+
NM_010646	up	NR_027851	up	0.7142857	0.0141369	NR_027851	2034	1642	1793	NM_010646	262459	20132	136737	75	1	+
NM_010646	up	NR_027851	up	0.7142857	0.0141369	NR_027851	2034	1632	1710	NM_010646	262459	136690	170875	60	1	+
NM_010646	up	NR_027851	up	0.7142857	0.0141369	NR_027851	2034	1631	1710	NM_010646	262459	20143	141091	54	1	+
NM_010646	up	NR_027851	up	0.7142857	0.0141369	NR_027851	2034	1450	1793	NM_010646	262459	6934	145187	190	2	-
NM_010646	up	NR_027851	up	0.7142857	0.0141369	NR_027851	2034	1449	1793	NM_010646	262459	35722	92560	163	3	-
NM_010646	up	NR_027851	up	0.7142857	0.0141369	NR_027851	2034	1480	1792	NM_010646	262459	189416	245833	162	2	-
NM_010646	up	NR_027851	up	0.7142857	0.0141369	NR_027851	2034	1630	1792	NM_010646	262459	145133	189464	107	2	-
NM_010646	up	NR_027851	up	0.7142857	0.0141369	NR_027851	2034	1493	1790	NM_010646	262459	92465	155880	135	1	-
NM_010646	up	NR_027851	up	0.7142857	0.0141369	NR_027851	2034	1450	1650	NM_010646	262459	6935	145155	111	2	-
NM_010646	up	NR_027851	up	0.7142857	0.0141369	NR_027851	2034	1630	1752	NM_010646	262459	145131	155880	86	0	-
NM_010646	up	NR_027851	up	0.7142857	0.0141369	NR_027851	2034	1668	1783	NM_010646	262459	155835	222073	81	1	-
NM_010646	up	NR_027851	up	0.7142857	0.0141369	NR_027851	2034	1633	1710	NM_010646	262459	101249	189435	58	1	-
NM_010646	up	NR_027851	up	0.7142857	0.0141369	NR_027851	2034	1449	1612	NM_010646	262459	6925	35728	71	1	-
NM_010646	up	NR_027851	up	0.7142857	0.0141369	NR_027851	2034	1726	1792	NM_010646	262459	222023	222073	48	0	-
NM_010646	up	NR_027851	up	0.7142857	0.0141369	NR_027851	2034	1632	1741	NM_010646	262459	155835	222047	60	1	-
NM_010553	up	NR_027851	up	0.6428571	0.03115079	NR_027851	2034	1632	1749	NM_010553	33937	23424	25959	81	0	+
NM_010553	up	NR_027851	up	0.6428571	0.03115079	NR_027851	2034	1449	1489	NM_010553	33937	25927	25967	38	2	+
NM_010553	up	NR_027851	up	0.6428571	0.03115079	NR_027851	2034	1449	1483	NM_010553	33937	23431	23465	33	1	+
NM_010407	up	NR_027851	up	0.7857143	0.005505952	NR_027851	2034	1632	1711	NM_010407	42975	5757	5818	60	1	+
NM_010407	up	NR_027851	up	0.7857143	0.005505952	NR_027851	2034	1692	1754	NM_010407	42975	5753	5797	43	1	+
NM_010407	up	NR_027851	up	0.7857143	0.005505952	NR_027851	2034	1669	1794	NM_010407	42975	598	1988	69	1	-
NM_010407	up	NR_027851	up	0.7857143	0.005505952	NR_027851	2034	1494	1712	NM_010407	42975	598	1988	69	1	-
NM_010407	up	NR_027851	up	0.7857143	0.005505952	NR_027851	2034	1686	1782	NM_010407	42975	1951	22114	61	1	-
NM_008527	up	NR_027851	up	0.7857143	0.005505952	NR_027851	2034	1632	1690	NM_008527	10158	1949	1989	40	0	+
NM_007758	up	NR_027851	up	0.6428571	0.03115079	NR_027851	2034	1677	1752	NM_007758	39906	773	832	57	0	+
NM_007758	up	NR_027851	up	0.6428571	0.03115079	NR_027851	2034	1454	1507	NM_007758	39906	36509	36559	48	1	+
NM_007758	up	NR_027851	up	0.6428571	0.03115079	NR_027851	2034	1593	1681	NM_007758	39906	773	837	53	0	+
NM_001159904	up	NR_027851	up	0.7857143	0.005505952	NR_027851	2034	1632	1690	NM_001159904	10158	1949	1989	40	0	+
NM_172442	up	NR_027851	up	0.6428571	0.03115079	NR_027851	2034	1465	1708	NM_172442	35662	12572	25949	92	3	-
NM_172442	up	NR_027851	up	0.6428571	0.03115079	NR_027851	2034	1590	1746	NM_172442	35662	12572	25948	95	2	-
NM_172442	up	NR_027851	up	0.6428571	0.03115079	NR_027851	2034	1673	1792	NM_172442	35662	12608	25949	57	2	-
NM_172442	up	NR_027851	up	0.6428571	0.03115079	NR_027851	2034	1524	1613	NM_172442	35662	12579	12631	50	1	-
NM_008459	up	NR_027851	up	0.8571429	0.001736111	NR_027851	2034	1688	1785	NM_008459	12736	11153	11218	61	0	-
NM_144867	up	AK046787	up	0.6428571	0.03115079	AK046787	2556	148	1074	NM_144867	15734	5402	10316	435	24	+
NM_144867	up	AK046787	up	0.6428571	0.03115079	AK046787	2556	885	1075	NM_144867	15734	5402	5584	142	7	+
NM_144867	up	AK046787	up	0.6428571	0.03115079	AK046787	2556	582	708	NM_144867	15734	9987	10113	115	11	-
NM_144867	up	AK046787	up	0.6428571	0.03115079	AK046787	2556	15	65	NM_144867	15734	9549	9599	49	1	-
NM_029942	up	AK046787	up	0.6428571	0.03115079	AK046787	2556	0	334	NM_029942	75500	52593	64919	250	6	+
NM_029942	up	AK046787	up	0.6428571	0.03115079	AK046787	2556	925	1073	NM_029942	75500	11858	12006	135	13	+
NM_029942	up	AK046787	up	0.6428571	0.03115079	AK046787	2556	4	65	NM_029942	75500	67109	67167	56	2	+
NM_029942	up	AK046787	up	0.6428571	0.03115079	AK046787	2556	582	1072	NM_029942	75500	57867	67250	278	26	-
NM_029942	up	AK046787	up	0.6428571	0.03115079	AK046787	2556	0	717	NM_029942	75500	2798	19986	173	7	-
NM_029942	up	AK046787	up	0.6428571	0.03115079	AK046787	2556	621	702	NM_029942	75500	49177	49264	74	5	-
NM_028994	up	AK046787	up	0.7857143	0.005505952	AK046787	2556	596	682	NM_028994	9753	3123	3211	79	7	+
NM_028994	up	AK046787	up	0.7857143	0.005505952	AK046787	2556	644	734	NM_028994	9753	2847	2928	78	2	+
NM_028994	up	AK046787	up	0.7857143	0.005505952	AK046787	2556	140	1074	NM_028994	9753	7094	7267	140	7	-
NM_028994	up	AK046787	up	0.7857143	0.005505952	AK046787	2556	203	278	NM_028994	9753	7127	7202	69	6	-
NM_028994	up	AK046787	up	0.7857143	0.005505952	AK046787	2556	13	65	NM_028994	9753	2868	2927	50	1	-
NM_010654	up	AK046787	up	0.7142857	0.0141369	AK046787	2556	144	334	NM_010654	5166	988	1182	177	13	+
NM_010654	up	AK046787	up	0.7142857	0.0141369	AK046787	2556	887	1074	NM_010654	5166	994	1182	140	10	+
NM_008350	up	AK046787	up	0.7142857	0.0141369	AK046787	2556	580	733	NM_008350	5765	4938	5089	131	6	+
NM_008350	up	AK046787	up	0.7142857	0.0141369	AK046787	2556	0	708	NM_008350	5765	2355	5097	177	14	-
NM_009977	up	AK046787	up	0.7857143	0.005505952	AK046787	2556	917	1074	NM_009977	8531	6292	6449	147	10	-
NM_178797	up	uc007poy.1	up	0.6428571	0.03115079	uc007poy.1	5472	5309	5361	NM_178797	135346	8658	36262	51	1	+
NM_172444	up	uc007poy.1	up	0.6428571	0.03115079	uc007poy.1	5472	5309	5361	NM_172444	174291	22107	24998	52	0	+
NM_172444	up	uc007poy.1	up	0.6428571	0.03115079	uc007poy.1	5472	5308	5363	NM_172444	174291	131335	134290	53	0	-
NM_172444	up	uc007poy.1	up	0.6428571	0.03115079	uc007poy.1	5472	5309	5358	NM_172444	174291	53722	68406	48	1	-
NM_009132	up	uc007poy.1	up	0.8571429	0.001736111	uc007poy.1	5472	5309	5363	NM_009132	74459	29364	29438	51	2	+
NM_009132	up	uc007poy.1	up	0.8571429	0.001736111	uc007poy.1	5472	5309	5361	NM_009132	74459	29364	29434	50	2	-
NM_001146196	up	uc007poy.1	up	0.8571429	0.001736111	uc007poy.1	5472	5309	5363	NM_001146196	74459	29364	29438	51	2	+
NM_001146196	up	uc007poy.1	up	0.8571429	0.001736111	uc007poy.1	5472	5309	5361	NM_001146196	74459	29364	29434	50	2	-
NM_001033322	up	uc007poy.1	up	0.7142857	0.0141369	uc007poy.1	5472	4897	5361	NM_001033322	364990	13675	40605	55	0	+
NM_001033322	up	uc007poy.1	up	0.7142857	0.0141369	uc007poy.1	5472	4909	4939	NM_001033322	364990	311530	311560	30	0	+
NM_001033322	up	uc007poy.1	up	0.7142857	0.0141369	uc007poy.1	5472	4908	5336	NM_001033322	364990	13575	298569	59	1	-
NM_001001488	up	uc007poy.1	up	0.6428571	0.03115079	uc007poy.1	5472	4908	5361	NM_001001488	132023	51579	96265	103	3	+
NM_183183	up	uc007poy.1	up	0.7142857	0.0141369	uc007poy.1	5472	4903	4941	NM_183183	73831	33492	33530	37	1	-
NM_183126	up	uc007poy.1	up	0.6428571	0.03115079	uc007poy.1	5472	5309	5361	NM_183126	189910	38406	106747	51	1	-
NM_145523	up	uc007poy.1	up	0.7142857	0.0141369	uc007poy.1	5472	5308	5352	NM_145523	29784	11633	11701	42	2	-
NM_030101	up	uc007poy.1	up	0.6428571	0.03115079	uc007poy.1	5472	4911	5361	NM_030101	27627	6185	7591	65	2	-
NM_178797	up	ENSMUST00000142979	up	0.7857143	0.005505952	ENSMUST00000142979	1096	121	242	NM_178797	135346	129993	130117	116	5	+
NM_178797	up	ENSMUST00000142979	up	0.7857143	0.005505952	ENSMUST00000142979	1096	112	227	NM_178797	135346	57245	57363	109	6	+
NM_178797	up	ENSMUST00000142979	up	0.7857143	0.005505952	ENSMUST00000142979	1096	110	224	NM_178797	135346	53280	53400	107	7	+
NM_178797	up	ENSMUST00000142979	up	0.7857143	0.005505952	ENSMUST00000142979	1096	110	690	NM_178797	135346	52427	74075	158	8	-
NM_178797	up	ENSMUST00000142979	up	0.7857143	0.005505952	ENSMUST00000142979	1096	106	216	NM_178797	135346	52662	52777	104	5	-
NM_178797	up	ENSMUST00000142979	up	0.7857143	0.005505952	ENSMUST00000142979	1096	124	226	NM_178797	135346	106266	106371	96	6	-
NM_153513	up	ENSMUST00000142979	up	0.7142857	0.0141369	ENSMUST00000142979	1096	106	238	NM_153513	6959	1711	5500	124	7	+
NM_153513	up	ENSMUST00000142979	up	0.7142857	0.0141369	ENSMUST00000142979	1096	125	238	NM_153513	6959	1731	1835	97	4	+
NM_145938	up	ENSMUST00000142979	up	0.6428571	0.03115079	ENSMUST00000142979	1096	121	238	NM_145938	11245	2973	3093	112	5	+
NM_145938	up	ENSMUST00000142979	up	0.6428571	0.03115079	ENSMUST00000142979	1096	103	227	NM_145938	11245	8391	8526	111	5	+
NM_145938	up	ENSMUST00000142979	up	0.6428571	0.03115079	ENSMUST00000142979	1096	114	156	NM_145938	11245	1243	1285	38	4	-
NM_145536	up	ENSMUST00000142979	up	0.6428571	0.03115079	ENSMUST00000142979	1096	98	218	NM_145536	15735	3785	3984	71	2	+
NM_145536	up	ENSMUST00000142979	up	0.6428571	0.03115079	ENSMUST00000142979	1096	127	175	NM_145536	15735	6609	6657	46	2	+
NM_145523	up	ENSMUST00000142979	up	0.7142857	0.0141369	ENSMUST00000142979	1096	96	267	NM_145523	29784	4317	4837	145	11	+
NM_145523	up	ENSMUST00000142979	up	0.7142857	0.0141369	ENSMUST00000142979	1096	103	226	NM_145523	29784	13867	13994	116	7	+
NM_028238	up	ENSMUST00000142979	up	0.6428571	0.03115079	ENSMUST00000142979	1096	97	238	NM_028238	61301	40514	40747	130	11	+
NM_028238	up	ENSMUST00000142979	up	0.6428571	0.03115079	ENSMUST00000142979	1096	145	238	NM_028238	61301	29398	29494	88	5	+
NM_028238	up	ENSMUST00000142979	up	0.6428571	0.03115079	ENSMUST00000142979	1096	106	348	NM_028238	61301	25843	25977	121	6	-
NM_019733	up	ENSMUST00000142979	up	0.7142857	0.0141369	ENSMUST00000142979	1096	103	242	NM_019733	147199	20964	109114	129	10	+
NM_019733	up	ENSMUST00000142979	up	0.7142857	0.0141369	ENSMUST00000142979	1096	96	227	NM_019733	147199	18060	18190	123	4	+
NM_019733	up	ENSMUST00000142979	up	0.7142857	0.0141369	ENSMUST00000142979	1096	106	238	NM_019733	147199	7233	7368	123	7	+
NM_019733	up	ENSMUST00000142979	up	0.7142857	0.0141369	ENSMUST00000142979	1096	121	238	NM_019733	147199	120485	120605	110	7	+
NM_019733	up	ENSMUST00000142979	up	0.7142857	0.0141369	ENSMUST00000142979	1096	110	219	NM_019733	147199	104677	104789	103	6	+
NM_019733	up	ENSMUST00000142979	up	0.7142857	0.0141369	ENSMUST00000142979	1096	115	227	NM_019733	147199	55380	55495	104	8	+
NM_019733	up	ENSMUST00000142979	up	0.7142857	0.0141369	ENSMUST00000142979	1096	121	238	NM_019733	147199	7773	7887	105	6	+
NM_019733	up	ENSMUST00000142979	up	0.7142857	0.0141369	ENSMUST00000142979	1096	116	226	NM_019733	147199	22133	22241	102	3	+
NM_019733	up	ENSMUST00000142979	up	0.7142857	0.0141369	ENSMUST00000142979	1096	109	223	NM_019733	147199	114939	115057	105	8	+
NM_019733	up	ENSMUST00000142979	up	0.7142857	0.0141369	ENSMUST00000142979	1096	110	222	NM_019733	147199	28608	39315	106	5	+
NM_019733	up	ENSMUST00000142979	up	0.7142857	0.0141369	ENSMUST00000142979	1096	124	226	NM_019733	147199	8176	28724	93	5	+
NM_019733	up	ENSMUST00000142979	up	0.7142857	0.0141369	ENSMUST00000142979	1096	121	193	NM_019733	147199	108990	109062	68	4	+
NM_019733	up	ENSMUST00000142979	up	0.7142857	0.0141369	ENSMUST00000142979	1096	110	183	NM_019733	147199	39210	75297	59	2	+
NM_019733	up	ENSMUST00000142979	up	0.7142857	0.0141369	ENSMUST00000142979	1096	110	717	NM_019733	147199	10485	10818	181	8	-
NM_019733	up	ENSMUST00000142979	up	0.7142857	0.0141369	ENSMUST00000142979	1096	106	242	NM_019733	147199	32270	36043	127	8	-
NM_019733	up	ENSMUST00000142979	up	0.7142857	0.0141369	ENSMUST00000142979	1096	121	238	NM_019733	147199	117599	117719	110	7	-
NM_019733	up	ENSMUST00000142979	up	0.7142857	0.0141369	ENSMUST00000142979	1096	125	194	NM_019733	147199	32321	32390	65	4	-
NM_019733	up	ENSMUST00000142979	up	0.7142857	0.0141369	ENSMUST00000142979	1096	110	166	NM_019733	147199	2919	2975	53	3	-
NM_019733	up	ENSMUST00000142979	up	0.7142857	0.0141369	ENSMUST00000142979	1096	138	187	NM_019733	147199	66015	66064	47	2	-
NM_019733	up	ENSMUST00000142979	up	0.7142857	0.0141369	ENSMUST00000142979	1096	194	227	NM_019733	147199	35920	35953	32	1	-
NM_018729	up	ENSMUST00000142979	up	0.6428571	0.03115079	ENSMUST00000142979	1096	94	238	NM_018729	26125	4452	13859	135	8	+
NM_018729	up	ENSMUST00000142979	up	0.6428571	0.03115079	ENSMUST00000142979	1096	123	187	NM_018729	26125	4491	4556	60	4	+
NM_016778	up	ENSMUST00000142979	up	0.6428571	0.03115079	ENSMUST00000142979	1096	110	238	NM_016778	10070	8852	8984	123	5	+
NM_016778	up	ENSMUST00000142979	up	0.6428571	0.03115079	ENSMUST00000142979	1096	113	223	NM_016778	10070	3866	3971	76	4	+
NM_009892	up	ENSMUST00000142979	up	0.6428571	0.03115079	ENSMUST00000142979	1096	97	226	NM_009892	20012	4084	4218	118	10	+
NM_009892	up	ENSMUST00000142979	up	0.6428571	0.03115079	ENSMUST00000142979	1096	122	247	NM_009892	20012	5601	5729	117	8	-
NM_008542	up	ENSMUST00000142979	up	0.6428571	0.03115079	ENSMUST00000142979	1096	105	239	NM_008542	68985	66991	67136	121	6	+
NM_008542	up	ENSMUST00000142979	up	0.6428571	0.03115079	ENSMUST00000142979	1096	116	156	NM_008542	68985	35878	35918	37	3	+
NM_001146196	up	ENSMUST00000142979	up	0.7142857	0.0141369	ENSMUST00000142979	1096	110	238	NM_001146196	74459	65848	65963	108	6	+
NM_001146196	up	ENSMUST00000142979	up	0.7142857	0.0141369	ENSMUST00000142979	1096	110	240	NM_001146196	74459	15281	15414	122	8	-
NM_001146196	up	ENSMUST00000142979	up	0.7142857	0.0141369	ENSMUST00000142979	1096	110	227	NM_001146196	74459	50133	50254	111	5	-
NM_001146196	up	ENSMUST00000142979	up	0.7142857	0.0141369	ENSMUST00000142979	1096	124	227	NM_001146196	74459	52810	52916	94	9	-
NM_001113187	up	ENSMUST00000142979	up	0.7142857	0.0141369	ENSMUST00000142979	1096	0	1013	NM_001113187	2830	408	1258	763	44	+
NM_001109684	up	ENSMUST00000142979	up	0.6428571	0.03115079	ENSMUST00000142979	1096	96	238	NM_001109684	70970	64136	64279	129	9	+
NM_001109684	up	ENSMUST00000142979	up	0.6428571	0.03115079	ENSMUST00000142979	1096	105	238	NM_001109684	70970	10616	10754	124	9	+
NM_001109684	up	ENSMUST00000142979	up	0.6428571	0.03115079	ENSMUST00000142979	1096	122	226	NM_001109684	70970	13913	14020	100	4	+
NM_001109684	up	ENSMUST00000142979	up	0.6428571	0.03115079	ENSMUST00000142979	1096	106	238	NM_001109684	70970	4909	30911	127	5	-
NM_001109684	up	ENSMUST00000142979	up	0.6428571	0.03115079	ENSMUST00000142979	1096	110	194	NM_001109684	70970	57500	57585	80	4	-
NM_001109684	up	ENSMUST00000142979	up	0.6428571	0.03115079	ENSMUST00000142979	1096	146	236	NM_001109684	70970	23607	23701	78	5	-
NM_001109684	up	ENSMUST00000142979	up	0.6428571	0.03115079	ENSMUST00000142979	1096	94	192	NM_001109684	70970	4958	23765	65	4	-
NM_001109684	up	ENSMUST00000142979	up	0.6428571	0.03115079	ENSMUST00000142979	1096	194	227	NM_001109684	70970	30783	30816	32	1	-
NM_001081060	up	ENSMUST00000142979	up	0.7857143	0.005505952	ENSMUST00000142979	1096	98	247	NM_001081060	44551	4008	4166	140	7	+
NM_001081060	up	ENSMUST00000142979	up	0.7857143	0.005505952	ENSMUST00000142979	1096	125	242	NM_001081060	44551	38408	38529	109	8	+
NM_001081060	up	ENSMUST00000142979	up	0.7857143	0.005505952	ENSMUST00000142979	1096	142	228	NM_001081060	44551	39973	40062	80	6	+
NM_001042674	up	ENSMUST00000142979	up	0.7857143	0.005505952	ENSMUST00000142979	1096	103	242	NM_001042674	147199	20964	109114	129	10	+
NM_001042674	up	ENSMUST00000142979	up	0.7857143	0.005505952	ENSMUST00000142979	1096	96	227	NM_001042674	147199	18060	18190	123	4	+
NM_001042674	up	ENSMUST00000142979	up	0.7857143	0.005505952	ENSMUST00000142979	1096	106	238	NM_001042674	147199	7233	7368	123	7	+
NM_001042674	up	ENSMUST00000142979	up	0.7857143	0.005505952	ENSMUST00000142979	1096	121	238	NM_001042674	147199	120485	120605	110	7	+
NM_001042674	up	ENSMUST00000142979	up	0.7857143	0.005505952	ENSMUST00000142979	1096	110	219	NM_001042674	147199	104677	104789	103	6	+
NM_001042674	up	ENSMUST00000142979	up	0.7857143	0.005505952	ENSMUST00000142979	1096	115	227	NM_001042674	147199	55380	55495	104	8	+
NM_001042674	up	ENSMUST00000142979	up	0.7857143	0.005505952	ENSMUST00000142979	1096	121	238	NM_001042674	147199	7773	7887	105	6	+
NM_001042674	up	ENSMUST00000142979	up	0.7857143	0.005505952	ENSMUST00000142979	1096	116	226	NM_001042674	147199	22133	22241	102	3	+
NM_001042674	up	ENSMUST00000142979	up	0.7857143	0.005505952	ENSMUST00000142979	1096	109	223	NM_001042674	147199	114939	115057	105	8	+
NM_001042674	up	ENSMUST00000142979	up	0.7857143	0.005505952	ENSMUST00000142979	1096	110	222	NM_001042674	147199	28608	39315	106	5	+
NM_001042674	up	ENSMUST00000142979	up	0.7857143	0.005505952	ENSMUST00000142979	1096	124	226	NM_001042674	147199	8176	28724	93	5	+
NM_001042674	up	ENSMUST00000142979	up	0.7857143	0.005505952	ENSMUST00000142979	1096	121	193	NM_001042674	147199	108990	109062	68	4	+
NM_001042674	up	ENSMUST00000142979	up	0.7857143	0.005505952	ENSMUST00000142979	1096	110	183	NM_001042674	147199	39210	75297	59	2	+
NM_001042674	up	ENSMUST00000142979	up	0.7857143	0.005505952	ENSMUST00000142979	1096	110	717	NM_001042674	147199	10485	10818	181	8	-
NM_001042674	up	ENSMUST00000142979	up	0.7857143	0.005505952	ENSMUST00000142979	1096	106	242	NM_001042674	147199	32270	36043	127	8	-
NM_001042674	up	ENSMUST00000142979	up	0.7857143	0.005505952	ENSMUST00000142979	1096	121	238	NM_001042674	147199	117599	117719	110	7	-
NM_001042674	up	ENSMUST00000142979	up	0.7857143	0.005505952	ENSMUST00000142979	1096	125	194	NM_001042674	147199	32321	32390	65	4	-
NM_001042674	up	ENSMUST00000142979	up	0.7857143	0.005505952	ENSMUST00000142979	1096	110	166	NM_001042674	147199	2919	2975	53	3	-
NM_001042674	up	ENSMUST00000142979	up	0.7857143	0.005505952	ENSMUST00000142979	1096	138	187	NM_001042674	147199	66015	66064	47	2	-
NM_001042674	up	ENSMUST00000142979	up	0.7857143	0.005505952	ENSMUST00000142979	1096	194	227	NM_001042674	147199	35920	35953	32	1	-
NM_001001488	up	ENSMUST00000142979	up	0.7857143	0.005505952	ENSMUST00000142979	1096	110	717	NM_001001488	132023	2100	2344	163	10	+
NM_001001488	up	ENSMUST00000142979	up	0.7857143	0.005505952	ENSMUST00000142979	1096	99	238	NM_001001488	132023	111746	111889	132	7	+
NM_001001488	up	ENSMUST00000142979	up	0.7857143	0.005505952	ENSMUST00000142979	1096	110	248	NM_001001488	132023	53024	53165	130	8	+
NM_001001488	up	ENSMUST00000142979	up	0.7857143	0.005505952	ENSMUST00000142979	1096	110	238	NM_001001488	132023	51619	51750	121	7	+
NM_001001488	up	ENSMUST00000142979	up	0.7857143	0.005505952	ENSMUST00000142979	1096	97	238	NM_001001488	132023	8863	9006	129	9	+
NM_001001488	up	ENSMUST00000142979	up	0.7857143	0.005505952	ENSMUST00000142979	1096	121	238	NM_001001488	132023	45736	49573	113	4	+
NM_001001488	up	ENSMUST00000142979	up	0.7857143	0.005505952	ENSMUST00000142979	1096	106	227	NM_001001488	132023	109879	110004	113	4	+
NM_001001488	up	ENSMUST00000142979	up	0.7857143	0.005505952	ENSMUST00000142979	1096	134	192	NM_001001488	132023	49466	49524	54	4	+
NM_001001488	up	ENSMUST00000142979	up	0.7857143	0.005505952	ENSMUST00000142979	1096	113	723	NM_001001488	132023	40505	103638	198	16	-
NM_001001488	up	ENSMUST00000142979	up	0.7857143	0.005505952	ENSMUST00000142979	1096	106	242	NM_001001488	132023	17920	18061	128	7	-
NM_001001488	up	ENSMUST00000142979	up	0.7857143	0.005505952	ENSMUST00000142979	1096	111	179	NM_001001488	132023	113453	113521	64	4	-
NM_007753	up	ENSMUST00000142979	up	0.6428571	0.03115079	ENSMUST00000142979	1096	110	219	NM_007753	26567	5448	5560	102	7	-
NM_001024474	up	ENSMUST00000142979	up	0.7142857	0.0141369	ENSMUST00000142979	1096	96	199	NM_001024474	26463	17812	17927	95	6	-
NM_008245	up	uc008gue.1	up	0.7142857	0.0141369	uc008gue.1	78653	20972	64796	NM_008245	5892	4147	5078	226	6	+
NM_008245	up	uc008gue.1	up	0.7142857	0.0141369	uc008gue.1	78653	17362	21895	NM_008245	5892	4164	4317	138	12	+
NM_008245	up	uc008gue.1	up	0.7142857	0.0141369	uc008gue.1	78653	29593	29722	NM_008245	5892	4181	4309	115	5	+
NM_008245	up	uc008gue.1	up	0.7142857	0.0141369	uc008gue.1	78653	30893	31057	NM_008245	5892	4158	4317	150	9	-
NM_008245	up	uc008gue.1	up	0.7142857	0.0141369	uc008gue.1	78653	59794	59842	NM_008245	5892	5039	5087	46	2	-
NM_181681	up	uc008gue.1	up	0.7142857	0.0141369	uc008gue.1	78653	29602	41898	NM_181681	9855	2235	3759	306	25	+
NM_181681	up	uc008gue.1	up	0.7142857	0.0141369	uc008gue.1	78653	21021	21277	NM_181681	9855	2235	2338	99	1	+
NM_181681	up	uc008gue.1	up	0.7142857	0.0141369	uc008gue.1	78653	29535	77180	NM_181681	9855	3570	6490	318	20	-
NM_181681	up	uc008gue.1	up	0.7142857	0.0141369	uc008gue.1	78653	17364	20999	NM_181681	9855	3748	6466	132	9	-
NM_181681	up	uc008gue.1	up	0.7142857	0.0141369	uc008gue.1	78653	30900	30943	NM_181681	9855	6511	6554	42	1	-
NM_181681	up	uc008gue.1	up	0.7142857	0.0141369	uc008gue.1	78653	29629	29660	NM_181681	9855	2968	2999	31	0	-
NM_178797	up	uc008gue.1	up	0.7142857	0.0141369	uc008gue.1	78653	20046	64796	NM_178797	135346	33751	106438	1150	100	+
NM_178797	up	uc008gue.1	up	0.7142857	0.0141369	uc008gue.1	78653	15393	41883	NM_178797	135346	77391	113661	608	47	+
NM_178797	up	uc008gue.1	up	0.7142857	0.0141369	uc008gue.1	78653	21755	64705	NM_178797	135346	53281	86274	329	24	+
NM_178797	up	uc008gue.1	up	0.7142857	0.0141369	uc008gue.1	78653	17380	21152	NM_178797	135346	57248	130121	267	14	+
NM_178797	up	uc008gue.1	up	0.7142857	0.0141369	uc008gue.1	78653	21754	21896	NM_178797	135346	129980	130122	129	13	+
NM_178797	up	uc008gue.1	up	0.7142857	0.0141369	uc008gue.1	78653	29543	29722	NM_178797	135346	53237	130113	148	10	+
NM_178797	up	uc008gue.1	up	0.7142857	0.0141369	uc008gue.1	78653	17373	17506	NM_178797	135346	129980	130113	121	12	+
NM_178797	up	uc008gue.1	up	0.7142857	0.0141369	uc008gue.1	78653	73930	77153	NM_178797	135346	8618	25804	125	7	+
NM_178797	up	uc008gue.1	up	0.7142857	0.0141369	uc008gue.1	78653	74013	74102	NM_178797	135346	8600	8663	61	2	+
NM_178797	up	uc008gue.1	up	0.7142857	0.0141369	uc008gue.1	78653	29605	77180	NM_178797	135346	52325	106371	563	42	-
NM_178797	up	uc008gue.1	up	0.7142857	0.0141369	uc008gue.1	78653	15191	74026	NM_178797	135346	22627	94499	413	21	-
NM_178797	up	uc008gue.1	up	0.7142857	0.0141369	uc008gue.1	78653	2336	73996	NM_178797	135346	21723	94185	375	25	-
NM_178797	up	uc008gue.1	up	0.7142857	0.0141369	uc008gue.1	78653	76986	77182	NM_178797	135346	113485	113664	165	13	-
NM_178797	up	uc008gue.1	up	0.7142857	0.0141369	uc008gue.1	78653	20044	21119	NM_178797	135346	52662	100193	144	8	-
NM_178797	up	uc008gue.1	up	0.7142857	0.0141369	uc008gue.1	78653	31052	31101	NM_178797	135346	74370	74419	45	4	-
NM_178797	up	uc008gue.1	up	0.7142857	0.0141369	uc008gue.1	78653	59776	59806	NM_178797	135346	94178	94208	30	0	-
NM_178797	up	uc008gue.1	up	0.7142857	0.0141369	uc008gue.1	78653	17266	17300	NM_178797	135346	28823	28857	32	2	-
NM_172442	up	uc008gue.1	up	0.7857143	0.005505952	uc008gue.1	78653	64706	64756	NM_172442	35662	0	50	50	0	+
NM_172442	up	uc008gue.1	up	0.7857143	0.005505952	uc008gue.1	78653	59775	59856	NM_172442	35662	12544	28970	56	1	+
NM_172442	up	uc008gue.1	up	0.7857143	0.005505952	uc008gue.1	78653	15191	59856	NM_172442	35662	7446	31648	130	3	-
NM_172442	up	uc008gue.1	up	0.7857143	0.005505952	uc008gue.1	78653	64694	64727	NM_172442	35662	28944	28977	33	0	-
NM_153513	up	uc008gue.1	up	0.6428571	0.03115079	uc008gue.1	78653	20978	31047	NM_153513	6959	1676	6450	378	21	+
NM_153513	up	uc008gue.1	up	0.6428571	0.03115079	uc008gue.1	78653	21003	21110	NM_153513	6959	5358	5466	100	7	+
NM_153513	up	uc008gue.1	up	0.6428571	0.03115079	uc008gue.1	78653	29636	29722	NM_153513	6959	966	1052	79	7	-
NM_153513	up	uc008gue.1	up	0.6428571	0.03115079	uc008gue.1	78653	17380	17421	NM_153513	6959	706	748	39	2	-
NM_153513	up	uc008gue.1	up	0.6428571	0.03115079	uc008gue.1	78653	21083	21124	NM_153513	6959	983	1024	37	4	-
NM_145523	up	uc008gue.1	up	0.6428571	0.03115079	uc008gue.1	78653	17367	64693	NM_145523	29784	13865	26642	219	15	+
NM_145523	up	uc008gue.1	up	0.6428571	0.03115079	uc008gue.1	78653	20994	74043	NM_145523	29784	13850	24519	176	5	+
NM_145523	up	uc008gue.1	up	0.6428571	0.03115079	uc008gue.1	78653	4099	4144	NM_145523	29784	28325	28370	45	0	+
NM_145523	up	uc008gue.1	up	0.6428571	0.03115079	uc008gue.1	78653	15389	74102	NM_145523	29784	11681	18432	471	39	-
NM_145523	up	uc008gue.1	up	0.6428571	0.03115079	uc008gue.1	78653	73954	75836	NM_145523	29784	18309	26474	350	16	-
NM_145523	up	uc008gue.1	up	0.6428571	0.03115079	uc008gue.1	78653	30901	31057	NM_145523	29784	4301	4460	143	10	-
NM_145523	up	uc008gue.1	up	0.6428571	0.03115079	uc008gue.1	78653	73954	77634	NM_145523	29784	24428	26500	89	0	-
NM_145523	up	uc008gue.1	up	0.6428571	0.03115079	uc008gue.1	78653	73950	73991	NM_145523	29784	11665	11706	40	1	-
NM_145523	up	uc008gue.1	up	0.6428571	0.03115079	uc008gue.1	78653	37682	37715	NM_145523	29784	9014	9047	32	1	-
NM_145133	up	uc008gue.1	up	0.7857143	0.005505952	uc008gue.1	78653	17362	31000	NM_145133	8478	2984	4122	379	26	+
NM_145133	up	uc008gue.1	up	0.7857143	0.005505952	uc008gue.1	78653	29600	29726	NM_145133	8478	3006	3132	118	8	+
NM_145133	up	uc008gue.1	up	0.7857143	0.005505952	uc008gue.1	78653	17380	17483	NM_145133	8478	3456	3559	95	8	+
NM_145133	up	uc008gue.1	up	0.7857143	0.005505952	uc008gue.1	78653	59803	59859	NM_145133	8478	315	365	48	0	+
NM_145133	up	uc008gue.1	up	0.7857143	0.005505952	uc008gue.1	78653	59776	59806	NM_145133	8478	328	358	30	0	+
NM_145133	up	uc008gue.1	up	0.7857143	0.005505952	uc008gue.1	78653	20987	64757	NM_145133	8478	312	4176	372	21	-
NM_145133	up	uc008gue.1	up	0.7857143	0.005505952	uc008gue.1	78653	21739	21829	NM_145133	8478	4081	4175	83	7	-
NM_026082	up	uc008gue.1	up	0.7142857	0.0141369	uc008gue.1	78653	15393	77180	NM_026082	184252	24788	163786	1188	87	+
NM_026082	up	uc008gue.1	up	0.7142857	0.0141369	uc008gue.1	78653	29615	77183	NM_026082	184252	3432	21543	580	34	+
NM_026082	up	uc008gue.1	up	0.7142857	0.0141369	uc008gue.1	78653	30893	32782	NM_026082	184252	144192	177621	177	11	+
NM_026082	up	uc008gue.1	up	0.7142857	0.0141369	uc008gue.1	78653	41745	77156	NM_026082	184252	3136	19234	198	9	+
NM_026082	up	uc008gue.1	up	0.7142857	0.0141369	uc008gue.1	78653	17362	31008	NM_026082	184252	3432	138461	478	42	-
NM_026082	up	uc008gue.1	up	0.7142857	0.0141369	uc008gue.1	78653	17364	60669	NM_026082	184252	49598	85676	303	25	-
NM_026082	up	uc008gue.1	up	0.7142857	0.0141369	uc008gue.1	78653	21010	77108	NM_026082	184252	67512	146896	304	16	-
NM_018729	up	uc008gue.1	up	0.8571429	0.001736111	uc008gue.1	78653	17364	17507	NM_018729	26125	13716	13860	129	14	+
NM_018729	up	uc008gue.1	up	0.8571429	0.001736111	uc008gue.1	78653	29599	29723	NM_018729	26125	13736	13860	115	9	+
NM_013521	up	uc008gue.1	up	0.7857143	0.005505952	uc008gue.1	78653	28397	28439	NM_013521	7470	5262	5304	40	2	+
NM_013521	up	uc008gue.1	up	0.7857143	0.005505952	uc008gue.1	78653	32729	32796	NM_013521	7470	5222	5290	54	3	-
NM_013521	up	uc008gue.1	up	0.7857143	0.005505952	uc008gue.1	78653	75311	75359	NM_013521	7470	5533	5584	44	0	-
NM_013521	up	uc008gue.1	up	0.7857143	0.005505952	uc008gue.1	78653	55467	55501	NM_013521	7470	5533	5567	34	0	-
NM_010730	up	uc008gue.1	up	0.6428571	0.03115079	uc008gue.1	78653	10694	15704	NM_010730	17239	12730	16840	340	15	+
NM_010730	up	uc008gue.1	up	0.6428571	0.03115079	uc008gue.1	78653	77029	77181	NM_010730	17239	9042	9192	63	3	+
NM_010730	up	uc008gue.1	up	0.6428571	0.03115079	uc008gue.1	78653	45504	45534	NM_010730	17239	12733	12763	30	0	-
NM_010407	up	uc008gue.1	up	0.6428571	0.03115079	uc008gue.1	78653	21005	21895	NM_010407	42975	9688	33245	276	23	+
NM_010407	up	uc008gue.1	up	0.6428571	0.03115079	uc008gue.1	78653	59767	77180	NM_010407	42975	1907	8377	225	6	+
NM_010407	up	uc008gue.1	up	0.6428571	0.03115079	uc008gue.1	78653	41715	41802	NM_010407	42975	32773	32859	70	5	+
NM_010008	up	uc008gue.1	up	0.6428571	0.03115079	uc008gue.1	78653	75327	75542	NM_010008	37515	1331	8316	161	15	+
NM_010008	up	uc008gue.1	up	0.6428571	0.03115079	uc008gue.1	78653	32568	55509	NM_010008	37515	8183	33520	200	9	+
NM_010008	up	uc008gue.1	up	0.6428571	0.03115079	uc008gue.1	78653	60453	60493	NM_010008	37515	1340	1380	37	3	+
NM_010008	up	uc008gue.1	up	0.6428571	0.03115079	uc008gue.1	78653	30777	30871	NM_010008	37515	15126	15223	85	7	-
NM_007758	up	uc008gue.1	up	0.7857143	0.005505952	uc008gue.1	78653	55468	55510	NM_007758	39906	27117	27159	41	1	+
NM_007758	up	uc008gue.1	up	0.7857143	0.005505952	uc008gue.1	78653	60441	60485	NM_007758	39906	27117	27159	41	1	+
NM_001173459	up	uc008gue.1	up	0.8571429	0.001736111	uc008gue.1	78653	61533	61664	NM_001173459	53118	1942	2072	111	10	+
NM_001173459	up	uc008gue.1	up	0.8571429	0.001736111	uc008gue.1	78653	61205	61241	NM_001173459	53118	18250	18286	33	3	+
NM_001173459	up	uc008gue.1	up	0.8571429	0.001736111	uc008gue.1	78653	30762	30873	NM_001173459	53118	1723	1834	101	10	-
NM_008527	up	uc008gue.1	up	0.6428571	0.03115079	uc008gue.1	78653	41719	64752	NM_008527	10158	1892	7881	268	13	-
NM_008527	up	uc008gue.1	up	0.6428571	0.03115079	uc008gue.1	78653	29593	29722	NM_008527	10158	913	1042	117	12	-
NM_008527	up	uc008gue.1	up	0.6428571	0.03115079	uc008gue.1	78653	29264	29727	NM_008527	10158	7213	7314	94	6	-
NM_008527	up	uc008gue.1	up	0.6428571	0.03115079	uc008gue.1	78653	76885	76932	NM_008527	10158	7214	7261	43	4	-
NM_001166672	up	uc008gue.1	up	0.7857143	0.005505952	uc008gue.1	78653	15393	21132	NM_001166672	13882	1596	4460	432	22	-
NM_001166672	up	uc008gue.1	up	0.7857143	0.005505952	uc008gue.1	78653	17362	17494	NM_001166672	13882	1597	1758	120	12	-
NM_001166672	up	uc008gue.1	up	0.7857143	0.005505952	uc008gue.1	78653	21754	21854	NM_001166672	13882	1618	1718	92	8	-
NM_001159904	up	uc008gue.1	up	0.6428571	0.03115079	uc008gue.1	78653	41719	64752	NM_001159904	10158	1892	7881	268	13	-
NM_001159904	up	uc008gue.1	up	0.6428571	0.03115079	uc008gue.1	78653	29593	29722	NM_001159904	10158	913	1042	117	12	-
NM_001159904	up	uc008gue.1	up	0.6428571	0.03115079	uc008gue.1	78653	29264	29727	NM_001159904	10158	7213	7314	94	6	-
NM_001159904	up	uc008gue.1	up	0.6428571	0.03115079	uc008gue.1	78653	76885	76932	NM_001159904	10158	7214	7261	43	4	-
NM_153513	up	AK015330	up	0.7857143	0.005505952	AK015330	16119	7274	7364	NM_153513	6959	5373	5463	81	9	+
NM_153513	up	AK015330	up	0.7857143	0.005505952	AK015330	16119	7312	7362	NM_153513	6959	1002	1052	45	5	-
NM_145938	up	AK015330	up	0.8571429	0.001736111	AK015330	16119	7258	7364	NM_145938	11245	2959	3059	92	8	+
NM_145938	up	AK015330	up	0.8571429	0.001736111	AK015330	16119	7273	7347	NM_145938	11245	8412	8486	70	4	+
NM_019733	up	AK015330	up	0.9285714	0.000396825	AK015330	16119	7276	7349	NM_019733	147199	120483	120556	69	4	+
NM_019733	up	AK015330	up	0.9285714	0.000396825	AK015330	16119	7273	7334	NM_019733	147199	20977	21038	58	3	+
NM_019733	up	AK015330	up	0.9285714	0.000396825	AK015330	16119	7273	7334	NM_019733	147199	7768	8229	59	2	+
NM_019733	up	AK015330	up	0.9285714	0.000396825	AK015330	16119	7273	9341	NM_019733	147199	35327	36034	113	7	-
NM_018729	up	AK015330	up	0.7142857	0.0141369	AK015330	16119	7275	7363	NM_018729	26125	13736	13824	80	8	+
NM_001042675	up	AK015330	up	0.7857143	0.005505952	AK015330	16119	7276	7349	NM_001042675	125886	120483	120556	69	4	+
NM_001042675	up	AK015330	up	0.7857143	0.005505952	AK015330	16119	7273	7334	NM_001042675	125886	20977	21038	58	3	+
NM_001042675	up	AK015330	up	0.7857143	0.005505952	AK015330	16119	7273	7334	NM_001042675	125886	7768	8229	59	2	+
NM_001042675	up	AK015330	up	0.7857143	0.005505952	AK015330	16119	7273	9341	NM_001042675	125886	35327	36034	113	7	-
NM_001042674	up	AK015330	up	0.8571429	0.001736111	AK015330	16119	7276	7349	NM_001042674	147199	120483	120556	69	4	+
NM_001042674	up	AK015330	up	0.8571429	0.001736111	AK015330	16119	7273	7334	NM_001042674	147199	20977	21038	58	3	+
NM_001042674	up	AK015330	up	0.8571429	0.001736111	AK015330	16119	7273	7334	NM_001042674	147199	7768	8229	59	2	+
NM_001042674	up	AK015330	up	0.8571429	0.001736111	AK015330	16119	7273	9341	NM_001042674	147199	35327	36034	113	7	-
NM_001001488	up	AK015330	up	0.7142857	0.0141369	AK015330	16119	7276	7364	NM_001001488	132023	45734	45822	81	7	+
NM_001001488	up	AK015330	up	0.7142857	0.0141369	AK015330	16119	7273	7351	NM_001001488	132023	109890	109968	73	5	+
NM_183126	up	AK015330	up	0.7142857	0.0141369	AK015330	16119	4454	4665	NM_183126	189910	18244	39256	185	15	+
NM_183126	up	AK015330	up	0.7142857	0.0141369	AK015330	16119	4523	4665	NM_183126	189910	18312	18453	130	11	+
NM_183126	up	AK015330	up	0.7142857	0.0141369	AK015330	16119	1907	4920	NM_183126	189910	39247	71298	375	29	-
NM_178797	up	AK015330	up	0.7142857	0.0141369	AK015330	16119	5888	7364	NM_178797	135346	16314	57340	122	8	+
NM_178797	up	AK015330	up	0.7142857	0.0141369	AK015330	16119	7273	14136	NM_178797	135346	36339	52765	125	7	-
NM_178797	up	AK015330	up	0.7142857	0.0141369	AK015330	16119	7309	7364	NM_178797	135346	106288	106343	50	5	-
NM_177686	up	AK015330	up	0.7857143	0.005505952	AK015330	16119	2763	2816	NM_177686	15061	8624	8678	50	3	+
NM_177686	up	AK015330	up	0.7857143	0.005505952	AK015330	16119	2769	2816	NM_177686	15061	9770	9813	42	0	+
NM_177686	up	AK015330	up	0.7857143	0.005505952	AK015330	16119	7568	7640	NM_177686	15061	8775	8860	69	1	-
NM_177686	up	AK015330	up	0.7857143	0.005505952	AK015330	16119	7568	7632	NM_177686	15061	8775	8846	62	0	-
NM_177686	up	AK015330	up	0.7857143	0.005505952	AK015330	16119	7568	7619	NM_177686	15061	8776	8836	50	1	-
NM_172444	up	AK015330	up	0.7142857	0.0141369	AK015330	16119	5968	9341	NM_172444	174291	42194	131422	60	0	+
NM_145523	up	AK015330	up	0.7857143	0.005505952	AK015330	16119	7273	7364	NM_145523	29784	13881	13972	83	8	+
NM_145523	up	AK015330	up	0.7857143	0.005505952	AK015330	16119	7566	12445	NM_145523	29784	24430	24518	55	0	-
NM_022881	up	AK015330	up	0.7857143	0.005505952	AK015330	16119	664	857	NM_022881	22582	17927	18119	79	3	+
NM_022881	up	AK015330	up	0.7857143	0.005505952	AK015330	16119	7276	7465	NM_022881	22582	1568	17822	59	2	-
NM_010008	up	AK015330	up	0.7857143	0.005505952	AK015330	16119	4506	4665	NM_010008	37515	8181	8350	146	11	+
NM_010008	up	AK015330	up	0.7857143	0.005505952	AK015330	16119	7567	7619	NM_010008	37515	28314	28366	51	1	-
NM_001033409	up	AK015330	up	0.6428571	0.03115079	AK015330	16119	5895	12440	NM_001033409	118925	53217	81670	83	3	+
NM_001033409	up	AK015330	up	0.6428571	0.03115079	AK015330	16119	2756	2797	NM_001033409	118925	71621	71677	41	0	+
NM_001033409	up	AK015330	up	0.6428571	0.03115079	AK015330	16119	7578	7629	NM_001033409	118925	81445	81670	50	0	-
NM_001024474	up	AK015330	up	0.6428571	0.03115079	AK015330	16119	2756	2791	NM_001024474	26463	17260	17295	35	0	+
NM_183183	up	AK015330	up	0.6428571	0.03115079	AK015330	16119	4694	4822	NM_183183	73831	46809	46937	118	10	-
NM_172442	up	AK015330	up	0.6428571	0.03115079	AK015330	16119	4427	5987	NM_172442	35662	28936	31635	119	2	-
NM_028238	up	AK015330	up	0.8571429	0.001736111	AK015330	16119	2752	9341	NM_028238	61301	36443	59824	92	1	-
NM_028238	up	AK015330	up	0.8571429	0.001736111	AK015330	16119	2750	2816	NM_028238	61301	59751	59822	58	0	-
NM_009170	up	AK015330	up	0.6428571	0.03115079	AK015330	16119	9314	9346	NM_009170	10263	8362	8394	32	0	-
NM_009132	up	AK015330	up	0.7857143	0.005505952	AK015330	16119	4677	4919	NM_009132	74459	27704	27945	219	21	-
NM_009132	up	AK015330	up	0.7857143	0.005505952	AK015330	16119	7567	7660	NM_009132	74459	5902	26525	61	1	-
NM_008542	up	AK015330	up	0.7142857	0.0141369	AK015330	16119	5888	7334	NM_008542	68985	11501	20309	84	5	-
NM_001146196	up	AK015330	up	0.7857143	0.005505952	AK015330	16119	4677	4919	NM_001146196	74459	27704	27945	219	21	-
NM_001146196	up	AK015330	up	0.7857143	0.005505952	AK015330	16119	7567	7660	NM_001146196	74459	5902	26525	61	1	-
NM_001081060	up	AK015330	up	0.8571429	0.001736111	AK015330	16119	4427	4665	NM_001081060	44551	7472	7713	211	10	-
NM_001001183	up	AK015330	up	0.7142857	0.0141369	AK015330	16119	7578	7653	NM_001001183	23414	6710	6818	68	4	-
NM_183204	up	AK007978	up	0.6428571	0.03115079	AK007978	3671	359	407	NM_183204	55149	40047	40094	46	0	+
NM_183204	up	AK007978	up	0.6428571	0.03115079	AK007978	3671	2526	2559	NM_183204	55149	39553	39586	32	1	+
NM_175140	up	AK007978	up	0.6428571	0.03115079	AK007978	3671	364	1330	NM_175140	138245	67923	84454	66	2	+
NM_175140	up	AK007978	up	0.6428571	0.03115079	AK007978	3671	359	406	NM_175140	138245	99781	99827	45	0	-
NM_009132	up	AK007978	up	0.7857143	0.005505952	AK007978	3671	2517	2559	NM_009132	74459	29341	29383	42	0	+
NM_009132	up	AK007978	up	0.7857143	0.005505952	AK007978	3671	359	422	NM_009132	74459	29527	29586	52	0	+
NM_007962	up	AK007978	up	0.7857143	0.005505952	AK007978	3671	2314	2559	NM_007962	11701	5665	7854	64	0	+
NM_001146196	up	AK007978	up	0.6428571	0.03115079	AK007978	3671	2517	2559	NM_001146196	74459	29341	29383	42	0	+
NM_001146196	up	AK007978	up	0.6428571	0.03115079	AK007978	3671	359	422	NM_001146196	74459	29527	29586	52	0	+
NM_001042675	up	AK007978	up	0.6428571	0.03115079	AK007978	3671	2516	2557	NM_001042675	125886	31799	31840	41	0	+
NM_001042675	up	AK007978	up	0.6428571	0.03115079	AK007978	3671	1450	2555	NM_001042675	125886	2822	17839	61	0	-
NM_183183	up	AK007978	up	0.6428571	0.03115079	AK007978	3671	365	405	NM_183183	73831	45105	45145	40	0	-
NM_033574	up	AK007978	up	0.8571429	0.001736111	AK007978	3671	1303	2557	NM_033574	161414	98180	132662	108	0	-
NM_033574	up	AK007978	up	0.8571429	0.001736111	AK007978	3671	1436	2559	NM_033574	161414	117534	133264	64	1	-
NM_021431	up	AK007978	up	0.6428571	0.03115079	AK007978	3671	359	405	NM_021431	7246	1509	1556	46	0	-
NM_007753	up	AK007978	up	0.7142857	0.0141369	AK007978	3671	359	405	NM_007753	26567	20201	20252	46	0	-
NM_001024137	up	AK007978	up	0.7142857	0.0141369	AK007978	3671	359	406	NM_001024137	23202	3052	3098	45	0	-
NM_183183	up	AK015845	up	0.6428571	0.03115079	AK015845	10138	1146	1201	NM_183183	73831	2821	2875	52	2	+
NM_183183	up	AK015845	up	0.6428571	0.03115079	AK015845	10138	1153	1207	NM_183183	73831	14028	14082	50	4	+
NM_183126	up	AK015845	up	0.7142857	0.0141369	AK015845	10138	184	1194	NM_183126	189910	33851	132089	385	35	+
NM_183126	up	AK015845	up	0.7142857	0.0141369	AK015845	10138	1094	1144	NM_183126	189910	37125	37175	47	3	+
NM_183126	up	AK015845	up	0.7142857	0.0141369	AK015845	10138	7197	7238	NM_183126	189910	24852	24893	41	0	+
NM_183126	up	AK015845	up	0.7142857	0.0141369	AK015845	10138	1096	1140	NM_183126	189910	37184	37228	42	2	+
NM_183126	up	AK015845	up	0.7142857	0.0141369	AK015845	10138	0	1207	NM_183126	189910	3780	158443	721	64	-
NM_183126	up	AK015845	up	0.7142857	0.0141369	AK015845	10138	320	3443	NM_183126	189910	11108	158122	316	27	-
NM_183126	up	AK015845	up	0.7142857	0.0141369	AK015845	10138	3407	3445	NM_183126	189910	144877	144919	37	1	-
NM_172444	up	AK015845	up	0.8571429	0.001736111	AK015845	10138	0	3433	NM_172444	174291	94690	146326	769	62	+
NM_172444	up	AK015845	up	0.8571429	0.001736111	AK015845	10138	1146	3437	NM_172444	174291	42685	111796	159	5	+
NM_172444	up	AK015845	up	0.8571429	0.001736111	AK015845	10138	3334	3446	NM_172444	174291	111695	111791	88	4	+
NM_172444	up	AK015845	up	0.8571429	0.001736111	AK015845	10138	1142	1207	NM_172444	174291	168162	168228	63	2	+
NM_172444	up	AK015845	up	0.8571429	0.001736111	AK015845	10138	1146	1200	NM_172444	174291	156943	156997	52	2	+
NM_172444	up	AK015845	up	0.8571429	0.001736111	AK015845	10138	1146	3421	NM_172444	174291	134142	159077	142	4	-
NM_172444	up	AK015845	up	0.8571429	0.001736111	AK015845	10138	1142	3368	NM_172444	174291	53948	144863	87	3	-
NM_172444	up	AK015845	up	0.8571429	0.001736111	AK015845	10138	3332	3406	NM_172444	174291	134237	156304	55	0	-
NM_172444	up	AK015845	up	0.8571429	0.001736111	AK015845	10138	3333	3365	NM_172444	174291	35255	35287	32	0	-
NM_172444	up	AK015845	up	0.8571429	0.001736111	AK015845	10138	3332	3365	NM_172444	174291	85565	85598	32	1	-
NM_172442	up	AK015845	up	0.6428571	0.03115079	AK015845	10138	3358	3445	NM_172442	35662	7441	7538	82	5	+
NM_172442	up	AK015845	up	0.6428571	0.03115079	AK015845	10138	3360	3445	NM_172442	35662	7441	7596	81	2	+
NM_172442	up	AK015845	up	0.6428571	0.03115079	AK015845	10138	3396	3445	NM_172442	35662	7493	7582	49	0	+
NM_172442	up	AK015845	up	0.6428571	0.03115079	AK015845	10138	3370	7223	NM_172442	35662	17417	29081	138	3	-
NM_172442	up	AK015845	up	0.6428571	0.03115079	AK015845	10138	3314	9094	NM_172442	35662	17440	29073	106	2	-
NM_172442	up	AK015845	up	0.6428571	0.03115079	AK015845	10138	1058	1099	NM_172442	35662	25161	25202	41	0	-
NM_172442	up	AK015845	up	0.6428571	0.03115079	AK015845	10138	3312	3393	NM_172442	35662	28940	29011	48	0	-
NM_153513	up	AK015845	up	0.6428571	0.03115079	AK015845	10138	1142	1207	NM_153513	6959	1717	1771	51	2	+
NM_153513	up	AK015845	up	0.6428571	0.03115079	AK015845	10138	1146	1207	NM_153513	6959	6362	6429	59	2	-
NM_145938	up	AK015845	up	1	4.96E-05	AK015845	10138	1146	1207	NM_145938	11245	8412	8473	59	2	+
NM_145938	up	AK015845	up	1	4.96E-05	AK015845	10138	1046	1140	NM_145938	11245	8752	8839	76	4	+
NM_145938	up	AK015845	up	1	4.96E-05	AK015845	10138	1147	1207	NM_145938	11245	2969	3308	58	2	+
NM_145938	up	AK015845	up	1	4.96E-05	AK015845	10138	3332	3415	NM_145938	11245	10869	10954	80	3	-
NM_145938	up	AK015845	up	1	4.96E-05	AK015845	10138	1146	1194	NM_145938	11245	1235	1283	44	4	-
NM_145536	up	AK015845	up	0.7142857	0.0141369	AK015845	10138	1157	1201	NM_145536	15735	6609	6653	44	0	+
NM_145536	up	AK015845	up	0.7142857	0.0141369	AK015845	10138	1153	1197	NM_145536	15735	3807	3851	44	0	+
NM_145536	up	AK015845	up	0.7142857	0.0141369	AK015845	10138	3309	3427	NM_145536	15735	7321	7396	73	1	-
NM_145536	up	AK015845	up	0.7142857	0.0141369	AK015845	10138	3399	3438	NM_145536	15735	7341	7380	36	3	-
NM_145523	up	AK015845	up	0.6428571	0.03115079	AK015845	10138	1146	3367	NM_145523	29784	4335	26382	92	2	+
NM_028238	up	AK015845	up	0.8571429	0.001736111	AK015845	10138	3332	3445	NM_028238	61301	12060	12321	92	6	+
NM_028238	up	AK015845	up	0.8571429	0.001736111	AK015845	10138	1142	1207	NM_028238	61301	40617	40683	59	6	+
NM_028238	up	AK015845	up	0.8571429	0.001736111	AK015845	10138	1142	1207	NM_028238	61301	25907	25973	63	2	-
NM_028238	up	AK015845	up	0.8571429	0.001736111	AK015845	10138	9038	9095	NM_028238	61301	44319	44377	57	0	-
NM_028238	up	AK015845	up	0.8571429	0.001736111	AK015845	10138	3338	3383	NM_028238	61301	26037	26082	45	0	-
NM_019733	up	AK015845	up	0.7857143	0.005505952	AK015845	10138	1120	1207	NM_019733	147199	18036	18137	70	3	+
NM_019733	up	AK015845	up	0.7857143	0.005505952	AK015845	10138	1146	1207	NM_019733	147199	20977	21038	60	1	+
NM_019733	up	AK015845	up	0.7857143	0.005505952	AK015845	10138	1139	1201	NM_019733	147199	55365	55436	61	1	+
NM_019733	up	AK015845	up	0.7857143	0.005505952	AK015845	10138	1143	1207	NM_019733	147199	120477	120541	60	4	+
NM_019733	up	AK015845	up	0.7857143	0.005505952	AK015845	10138	1146	1207	NM_019733	147199	114947	115008	58	3	+
NM_019733	up	AK015845	up	0.7857143	0.005505952	AK015845	10138	1146	1207	NM_019733	147199	85447	85508	58	3	+
NM_019733	up	AK015845	up	0.7857143	0.005505952	AK015845	10138	1146	1201	NM_019733	147199	7244	7299	55	0	+
NM_019733	up	AK015845	up	0.7857143	0.005505952	AK015845	10138	1149	1207	NM_019733	147199	104686	104744	56	2	+
NM_019733	up	AK015845	up	0.7857143	0.005505952	AK015845	10138	1146	1199	NM_019733	147199	7768	7821	52	1	+
NM_019733	up	AK015845	up	0.7857143	0.005505952	AK015845	10138	1146	1196	NM_019733	147199	22133	22183	48	2	+
NM_019733	up	AK015845	up	0.7857143	0.005505952	AK015845	10138	1146	1182	NM_019733	147199	28614	28650	36	0	+
NM_019733	up	AK015845	up	0.7857143	0.005505952	AK015845	10138	1149	3425	NM_019733	147199	26322	117721	161	8	-
NM_019733	up	AK015845	up	0.7857143	0.005505952	AK015845	10138	1142	1207	NM_019733	147199	35973	36039	60	5	-
NM_019733	up	AK015845	up	0.7857143	0.005505952	AK015845	10138	1148	1207	NM_019733	147199	29091	29151	57	2	-
NM_019733	up	AK015845	up	0.7857143	0.005505952	AK015845	10138	3363	3409	NM_019733	147199	34477	34523	43	3	-
NM_016778	up	AK015845	up	0.8571429	0.001736111	AK015845	10138	1146	1207	NM_016778	10070	8859	8920	60	1	+
NM_010008	up	AK015845	up	0.6428571	0.03115079	AK015845	10138	0	956	NM_010008	37515	13379	14288	756	70	+
NM_010008	up	AK015845	up	0.6428571	0.03115079	AK015845	10138	3342	3445	NM_010008	37515	25162	25239	74	3	-
NM_009132	up	AK015845	up	0.7857143	0.005505952	AK015845	10138	1050	9115	NM_009132	74459	51004	71756	160	4	+
NM_009132	up	AK015845	up	0.7857143	0.005505952	AK015845	10138	3326	3445	NM_009132	74459	29392	29552	104	2	+
NM_009132	up	AK015845	up	0.7857143	0.005505952	AK015845	10138	3338	3445	NM_009132	74459	29409	29538	86	1	+
NM_009132	up	AK015845	up	0.7857143	0.005505952	AK015845	10138	7183	9094	NM_009132	74459	18428	53409	77	0	+
NM_009132	up	AK015845	up	0.7857143	0.005505952	AK015845	10138	1142	9095	NM_009132	74459	29514	40925	119	3	-
NM_009132	up	AK015845	up	0.7857143	0.005505952	AK015845	10138	1146	3404	NM_009132	74459	18427	39930	90	3	-
NM_009132	up	AK015845	up	0.7857143	0.005505952	AK015845	10138	1149	1207	NM_009132	74459	15347	15405	56	2	-
NM_008542	up	AK015845	up	0.7142857	0.0141369	AK015845	10138	1152	3403	NM_008542	68985	26367	33693	108	3	+
NM_008542	up	AK015845	up	0.7142857	0.0141369	AK015845	10138	1146	1201	NM_008542	68985	67005	67060	53	2	+
NM_008542	up	AK015845	up	0.7142857	0.0141369	AK015845	10138	1146	1201	NM_008542	68985	34507	35927	53	2	+
NM_008542	up	AK015845	up	0.7142857	0.0141369	AK015845	10138	1145	1186	NM_008542	68985	35877	35918	40	1	+
NM_008542	up	AK015845	up	0.7142857	0.0141369	AK015845	10138	1146	1207	NM_008542	68985	11501	11562	60	1	-
NM_008542	up	AK015845	up	0.7142857	0.0141369	AK015845	10138	1150	1207	NM_008542	68985	34174	34230	54	2	-
NM_008463	up	AK015845	up	0.7142857	0.0141369	AK015845	10138	3334	3437	NM_008463	14235	12312	12415	97	6	+
NM_007753	up	AK015845	up	0.8571429	0.001736111	AK015845	10138	7176	9090	NM_007753	26567	20190	20273	73	0	+
NM_007753	up	AK015845	up	0.8571429	0.001736111	AK015845	10138	997	1065	NM_007753	26567	11022	11090	68	0	-
NM_001146196	up	AK015845	up	0.7857143	0.005505952	AK015845	10138	1050	9115	NM_001146196	74459	51004	71756	160	4	+
NM_001146196	up	AK015845	up	0.7857143	0.005505952	AK015845	10138	3326	3445	NM_001146196	74459	29392	29552	104	2	+
NM_001146196	up	AK015845	up	0.7857143	0.005505952	AK015845	10138	3338	3445	NM_001146196	74459	29409	29538	86	1	+
NM_001146196	up	AK015845	up	0.7857143	0.005505952	AK015845	10138	7183	9094	NM_001146196	74459	18428	53409	77	0	+
NM_001146196	up	AK015845	up	0.7857143	0.005505952	AK015845	10138	1142	9095	NM_001146196	74459	29514	40925	119	3	-
NM_001146196	up	AK015845	up	0.7857143	0.005505952	AK015845	10138	1146	3404	NM_001146196	74459	18427	39930	90	3	-
NM_001146196	up	AK015845	up	0.7857143	0.005505952	AK015845	10138	1149	1207	NM_001146196	74459	15347	15405	56	2	-
NM_001081060	up	AK015845	up	0.7142857	0.0141369	AK015845	10138	1146	1207	NM_001081060	44551	4034	4093	57	2	+
NM_001042675	up	AK015845	up	0.6428571	0.03115079	AK015845	10138	1120	1207	NM_001042675	125886	18036	18137	70	3	+
NM_001042675	up	AK015845	up	0.6428571	0.03115079	AK015845	10138	1146	1207	NM_001042675	125886	20977	21038	60	1	+
NM_001042675	up	AK015845	up	0.6428571	0.03115079	AK015845	10138	1139	1201	NM_001042675	125886	55365	55436	61	1	+
NM_001042675	up	AK015845	up	0.6428571	0.03115079	AK015845	10138	1143	1207	NM_001042675	125886	120477	120541	60	4	+
NM_001042675	up	AK015845	up	0.6428571	0.03115079	AK015845	10138	1146	1207	NM_001042675	125886	114947	115008	58	3	+
NM_001042675	up	AK015845	up	0.6428571	0.03115079	AK015845	10138	1146	1207	NM_001042675	125886	85447	85508	58	3	+
NM_001042675	up	AK015845	up	0.6428571	0.03115079	AK015845	10138	1146	1201	NM_001042675	125886	7244	7299	55	0	+
NM_001042675	up	AK015845	up	0.6428571	0.03115079	AK015845	10138	1149	1207	NM_001042675	125886	104686	104744	56	2	+
NM_001042675	up	AK015845	up	0.6428571	0.03115079	AK015845	10138	1146	1199	NM_001042675	125886	7768	7821	52	1	+
NM_001042675	up	AK015845	up	0.6428571	0.03115079	AK015845	10138	1146	1196	NM_001042675	125886	22133	22183	48	2	+
NM_001042675	up	AK015845	up	0.6428571	0.03115079	AK015845	10138	1146	1182	NM_001042675	125886	28614	28650	36	0	+
NM_001042675	up	AK015845	up	0.6428571	0.03115079	AK015845	10138	1149	3425	NM_001042675	125886	26322	117721	161	8	-
NM_001042675	up	AK015845	up	0.6428571	0.03115079	AK015845	10138	1142	1207	NM_001042675	125886	35973	36039	60	5	-
NM_001042675	up	AK015845	up	0.6428571	0.03115079	AK015845	10138	1148	1207	NM_001042675	125886	29091	29151	57	2	-
NM_001042675	up	AK015845	up	0.6428571	0.03115079	AK015845	10138	3363	3409	NM_001042675	125886	34477	34523	43	3	-
NM_001042674	up	AK015845	up	0.7142857	0.0141369	AK015845	10138	1120	1207	NM_001042674	147199	18036	18137	70	3	+
NM_001042674	up	AK015845	up	0.7142857	0.0141369	AK015845	10138	1146	1207	NM_001042674	147199	20977	21038	60	1	+
NM_001042674	up	AK015845	up	0.7142857	0.0141369	AK015845	10138	1139	1201	NM_001042674	147199	55365	55436	61	1	+
NM_001042674	up	AK015845	up	0.7142857	0.0141369	AK015845	10138	1143	1207	NM_001042674	147199	120477	120541	60	4	+
NM_001042674	up	AK015845	up	0.7142857	0.0141369	AK015845	10138	1146	1207	NM_001042674	147199	114947	115008	58	3	+
NM_001042674	up	AK015845	up	0.7142857	0.0141369	AK015845	10138	1146	1207	NM_001042674	147199	85447	85508	58	3	+
NM_001042674	up	AK015845	up	0.7142857	0.0141369	AK015845	10138	1146	1201	NM_001042674	147199	7244	7299	55	0	+
NM_001042674	up	AK015845	up	0.7142857	0.0141369	AK015845	10138	1149	1207	NM_001042674	147199	104686	104744	56	2	+
NM_001042674	up	AK015845	up	0.7142857	0.0141369	AK015845	10138	1146	1199	NM_001042674	147199	7768	7821	52	1	+
NM_001042674	up	AK015845	up	0.7142857	0.0141369	AK015845	10138	1146	1196	NM_001042674	147199	22133	22183	48	2	+
NM_001042674	up	AK015845	up	0.7142857	0.0141369	AK015845	10138	1146	1182	NM_001042674	147199	28614	28650	36	0	+
NM_001042674	up	AK015845	up	0.7142857	0.0141369	AK015845	10138	1149	3425	NM_001042674	147199	26322	117721	161	8	-
NM_001042674	up	AK015845	up	0.7142857	0.0141369	AK015845	10138	1142	1207	NM_001042674	147199	35973	36039	60	5	-
NM_001042674	up	AK015845	up	0.7142857	0.0141369	AK015845	10138	1148	1207	NM_001042674	147199	29091	29151	57	2	-
NM_001042674	up	AK015845	up	0.7142857	0.0141369	AK015845	10138	3363	3409	NM_001042674	147199	34477	34523	43	3	-
NM_001033409	up	AK015845	up	0.6428571	0.03115079	AK015845	10138	1106	3418	NM_001033409	118925	5247	101564	180	5	+
NM_001033409	up	AK015845	up	0.6428571	0.03115079	AK015845	10138	3364	3443	NM_001033409	118925	53163	53250	79	0	+
NM_001033409	up	AK015845	up	0.6428571	0.03115079	AK015845	10138	3408	3445	NM_001033409	118925	101508	101545	35	2	+
NM_001033409	up	AK015845	up	0.6428571	0.03115079	AK015845	10138	1139	3415	NM_001033409	118925	2314	97743	144	7	-
NM_001033409	up	AK015845	up	0.6428571	0.03115079	AK015845	10138	1146	3445	NM_001033409	118925	2330	75484	121	4	-
NM_001033409	up	AK015845	up	0.6428571	0.03115079	AK015845	10138	1146	1207	NM_001033409	118925	11586	11647	57	4	-
NM_001033322	up	AK015845	up	0.9285714	0.000396825	AK015845	10138	0	929	NM_001033322	364990	274925	356119	654	59	+
NM_001033322	up	AK015845	up	0.9285714	0.000396825	AK015845	10138	56	3445	NM_001033322	364990	22591	40767	241	15	+
NM_001033322	up	AK015845	up	0.9285714	0.000396825	AK015845	10138	0	149	NM_001033322	364990	354668	354861	137	12	+
NM_001033322	up	AK015845	up	0.9285714	0.000396825	AK015845	10138	1142	1201	NM_001033322	364990	84142	84202	56	3	+
NM_001033322	up	AK015845	up	0.9285714	0.000396825	AK015845	10138	3314	3425	NM_001033322	364990	40708	40789	69	1	+
NM_001033322	up	AK015845	up	0.9285714	0.000396825	AK015845	10138	9043	9103	NM_001033322	364990	1473	1547	56	0	+
NM_001033322	up	AK015845	up	0.9285714	0.000396825	AK015845	10138	3410	3445	NM_001033322	364990	40664	40701	35	0	+
NM_001033322	up	AK015845	up	0.9285714	0.000396825	AK015845	10138	0	1128	NM_001033322	364990	290706	347858	945	85	-
NM_001033322	up	AK015845	up	0.9285714	0.000396825	AK015845	10138	0	3411	NM_001033322	364990	43574	65751	780	54	-
NM_001033322	up	AK015845	up	0.9285714	0.000396825	AK015845	10138	0	704	NM_001033322	364990	64843	143463	588	46	-
NM_001033322	up	AK015845	up	0.9285714	0.000396825	AK015845	10138	1043	1083	NM_001033322	364990	290736	290799	40	0	-
NM_001001183	up	AK015845	up	0.7142857	0.0141369	AK015845	10138	1146	1207	NM_001001183	23414	19973	20028	53	2	+
NM_025425	up	AK015845	up	0.6428571	0.03115079	AK015845	10138	1146	1201	NM_025425	3466	1760	1815	53	2	-
NM_022881	up	AK015845	up	0.6428571	0.03115079	AK015845	10138	3334	3441	NM_022881	22582	13685	13745	48	1	-
NM_029942	up	uc007hco.1	up	0.9285714	0.000396825	uc007hco.1	2741	593	722	NM_029942	75500	18611	34109	61	0	-
NM_001033764	up	AK086399	up	0.7857143	0.005505952	AK086399	220803	122986	123027	NM_001033764	5661	606	651	40	1	+
NM_001033764	up	AK086399	up	0.7857143	0.005505952	AK086399	220803	214851	214947	NM_001033764	5661	609	664	51	1	+
NM_001033764	up	AK086399	up	0.7857143	0.005505952	AK086399	220803	122955	122986	NM_001033764	5661	615	646	31	0	+
NM_001033764	up	AK086399	up	0.7857143	0.005505952	AK086399	220803	212628	212709	NM_001033764	5661	588	670	72	0	-
NM_207203	up	AK086399	up	0.6428571	0.03115079	AK086399	220803	150400	210831	NM_207203	7771	4874	5606	204	7	+
NM_207203	up	AK086399	up	0.6428571	0.03115079	AK086399	220803	150400	192717	NM_207203	7771	4710	5459	158	6	+
NM_207203	up	AK086399	up	0.6428571	0.03115079	AK086399	220803	105913	106026	NM_207203	7771	5339	5440	93	8	+
NM_207203	up	AK086399	up	0.6428571	0.03115079	AK086399	220803	184764	184824	NM_207203	7771	4512	4574	59	1	+
NM_207203	up	AK086399	up	0.6428571	0.03115079	AK086399	220803	161211	188538	NM_207203	7771	4500	4576	72	3	+
NM_207203	up	AK086399	up	0.6428571	0.03115079	AK086399	220803	182156	182281	NM_207203	7771	5339	5452	106	6	-
NM_207203	up	AK086399	up	0.6428571	0.03115079	AK086399	220803	139956	140223	NM_207203	7771	5258	5456	116	7	-
NM_207203	up	AK086399	up	0.6428571	0.03115079	AK086399	220803	3245	3379	NM_207203	7771	5339	5451	106	2	-
NM_207203	up	AK086399	up	0.6428571	0.03115079	AK086399	220803	26727	26849	NM_207203	7771	5339	5452	103	6	-
NM_207203	up	AK086399	up	0.6428571	0.03115079	AK086399	220803	192841	192954	NM_207203	7771	5339	5440	97	2	-
NM_207203	up	AK086399	up	0.6428571	0.03115079	AK086399	220803	66381	176383	NM_207203	7771	5340	5456	110	5	-
NM_183204	up	AK086399	up	0.6428571	0.03115079	AK086399	220803	201937	214344	NM_183204	55149	6170	43010	975	77	+
NM_183204	up	AK086399	up	0.6428571	0.03115079	AK086399	220803	1895	17746	NM_183204	55149	40546	44237	179	6	+
NM_183204	up	AK086399	up	0.6428571	0.03115079	AK086399	220803	25762	214635	NM_183204	55149	14847	51584	1145	77	-
NM_183088	up	AK086399	up	0.7142857	0.0141369	AK086399	220803	7790	207156	NM_183088	7901	1172	5686	847	54	+
NM_183088	up	AK086399	up	0.7142857	0.0141369	AK086399	220803	8678	8776	NM_183088	7901	5217	5302	73	3	+
NM_183088	up	AK086399	up	0.7142857	0.0141369	AK086399	220803	16648	204558	NM_183088	7901	1192	5730	761	47	-
NM_183088	up	AK086399	up	0.7142857	0.0141369	AK086399	220803	212272	212407	NM_183088	7901	5547	5682	127	8	-
NM_183088	up	AK086399	up	0.7142857	0.0141369	AK086399	220803	200212	200356	NM_183088	7901	5547	5690	132	7	-
NM_175140	up	AK086399	up	0.6428571	0.03115079	AK086399	220803	3247	45916	NM_175140	138245	27044	135044	816	66	+
NM_033574	up	AK086399	up	0.7142857	0.0141369	AK086399	220803	3234	153898	NM_033574	161414	65747	159978	1814	119	+
NM_033574	up	AK086399	up	0.7142857	0.0141369	AK086399	220803	47240	215040	NM_033574	161414	79229	156923	1264	77	-
NM_030101	up	AK086399	up	0.7142857	0.0141369	AK086399	220803	17586	212683	NM_030101	27627	7427	21500	1173	87	+
NM_030101	up	AK086399	up	0.7142857	0.0141369	AK086399	220803	17602	26872	NM_030101	27627	10409	25868	370	27	+
NM_030101	up	AK086399	up	0.7142857	0.0141369	AK086399	220803	13378	17744	NM_030101	27627	15898	25878	370	27	+
NM_030101	up	AK086399	up	0.7142857	0.0141369	AK086399	220803	25	16800	NM_030101	27627	3515	12180	507	30	-
NM_030101	up	AK086399	up	0.7142857	0.0141369	AK086399	220803	152243	218828	NM_030101	27627	15759	25845	293	11	-
NM_021431	up	AK086399	up	0.6428571	0.03115079	AK086399	220803	161431	161473	NM_021431	7246	1225	1267	42	0	+
NM_021431	up	AK086399	up	0.6428571	0.03115079	AK086399	220803	204115	204163	NM_021431	7246	1218	1267	47	0	+
NM_021431	up	AK086399	up	0.6428571	0.03115079	AK086399	220803	150432	150484	NM_021431	7246	1506	1568	51	1	+
NM_021431	up	AK086399	up	0.6428571	0.03115079	AK086399	220803	153022	153053	NM_021431	7246	1502	1533	31	0	+
NM_021431	up	AK086399	up	0.6428571	0.03115079	AK086399	220803	137960	153896	NM_021431	7246	1225	1554	91	1	-
NM_021431	up	AK086399	up	0.6428571	0.03115079	AK086399	220803	219620	219654	NM_021431	7246	1229	1263	33	1	-
NM_016847	up	AK086399	up	0.7142857	0.0141369	AK086399	220803	204045	204106	NM_016847	4956	1317	1406	52	0	+
NM_009763	up	AK086399	up	0.8571429	0.001736111	AK086399	220803	23464	204205	NM_009763	24577	1294	22919	3580	199	+
NM_009763	up	AK086399	up	0.8571429	0.001736111	AK086399	220803	129969	210691	NM_009763	24577	1284	4664	179	14	+
NM_009763	up	AK086399	up	0.8571429	0.001736111	AK086399	220803	79579	79700	NM_009763	24577	4531	4652	110	11	+
NM_009763	up	AK086399	up	0.8571429	0.001736111	AK086399	220803	19195	64474	NM_009763	24577	4539	4637	91	7	+
NM_009763	up	AK086399	up	0.8571429	0.001736111	AK086399	220803	204048	204130	NM_009763	24577	1263	1335	61	0	+
NM_009763	up	AK086399	up	0.8571429	0.001736111	AK086399	220803	36132	219653	NM_009763	24577	1300	22929	199	16	-
NM_009763	up	AK086399	up	0.8571429	0.001736111	AK086399	220803	20559	133431	NM_009763	24577	1293	4664	159	11	-
NM_009763	up	AK086399	up	0.8571429	0.001736111	AK086399	220803	192841	192984	NM_009763	24577	4511	4653	129	12	-
NM_009763	up	AK086399	up	0.8571429	0.001736111	AK086399	220803	3244	3393	NM_009763	24577	4526	4665	129	10	-
NM_009763	up	AK086399	up	0.8571429	0.001736111	AK086399	220803	182157	182295	NM_009763	24577	4526	4664	125	13	-
NM_009763	up	AK086399	up	0.8571429	0.001736111	AK086399	220803	139961	140090	NM_009763	24577	4528	4664	117	10	-
NM_009132	up	AK086399	up	0.6428571	0.03115079	AK086399	220803	2328	210697	NM_009132	74459	13666	65969	1488	100	+
NM_009132	up	AK086399	up	0.6428571	0.03115079	AK086399	220803	20559	176411	NM_009132	74459	15283	50282	393	25	+
NM_009132	up	AK086399	up	0.6428571	0.03115079	AK086399	220803	66063	210678	NM_009132	74459	40808	65964	432	29	-
NM_009132	up	AK086399	up	0.6428571	0.03115079	AK086399	220803	10801	47285	NM_009132	74459	5620	40954	358	20	-
NM_009132	up	AK086399	up	0.6428571	0.03115079	AK086399	220803	8663	8812	NM_009132	74459	15283	15432	142	7	-
NM_007962	up	AK086399	up	0.9285714	0.000396825	AK086399	220803	81669	206259	NM_007962	11701	3330	7828	271	12	+
NM_007962	up	AK086399	up	0.9285714	0.000396825	AK086399	220803	176260	203094	NM_007962	11701	3330	7810	152	7	+
NM_007962	up	AK086399	up	0.9285714	0.000396825	AK086399	220803	192841	192947	NM_007962	11701	3341	3447	102	4	+
NM_007962	up	AK086399	up	0.9285714	0.000396825	AK086399	220803	23464	66525	NM_007962	11701	7827	8577	92	3	+
NM_007962	up	AK086399	up	0.9285714	0.000396825	AK086399	220803	20644	20691	NM_007962	11701	8512	8559	45	2	+
NM_007962	up	AK086399	up	0.9285714	0.000396825	AK086399	220803	8667	8817	NM_007962	11701	3325	3475	136	12	-
NM_007962	up	AK086399	up	0.9285714	0.000396825	AK086399	220803	19195	19325	NM_007962	11701	3326	3455	121	7	-
NM_007962	up	AK086399	up	0.9285714	0.000396825	AK086399	220803	129975	219654	NM_007962	11701	7650	8644	161	13	-
NM_007962	up	AK086399	up	0.9285714	0.000396825	AK086399	220803	20235	64636	NM_007962	11701	3340	3478	130	5	-
NM_001159376	up	AK086399	up	0.7857143	0.005505952	AK086399	220803	150443	188580	NM_001159376	10589	451	4790	104	1	+
NM_001159376	up	AK086399	up	0.7857143	0.005505952	AK086399	220803	36163	130017	NM_001159376	10589	3590	4788	84	2	+
NM_001159376	up	AK086399	up	0.7857143	0.005505952	AK086399	220803	184763	184812	NM_001159376	10589	4739	4788	48	1	+
NM_001159376	up	AK086399	up	0.7857143	0.005505952	AK086399	220803	204200	204240	NM_001159376	10589	3588	3628	40	0	-
NM_001159376	up	AK086399	up	0.7857143	0.005505952	AK086399	220803	161221	161261	NM_001159376	10589	3592	3630	36	1	-
NM_009170	up	AK086399	up	0.6428571	0.03115079	AK086399	220803	188485	188550	NM_009170	10263	8367	8430	61	1	-
NM_008542	up	mouselincRNA0713+	up	0.7857143	0.005505952	mouselincRNA0713+	11866	5070	5109	NM_008542	68985	34249	34288	39	0	+
NM_001042674	up	mouselincRNA0713+	up	0.6428571	0.03115079	mouselincRNA0713+	11866	5072	5162	NM_001042674	147199	35304	76483	86	3	+
NM_001042674	up	mouselincRNA0713+	up	0.6428571	0.03115079	mouselincRNA0713+	11866	5072	5123	NM_001042674	147199	58971	59022	51	0	-
NM_001033324	up	mouselincRNA0713+	up	0.7142857	0.0141369	mouselincRNA0713+	11866	5093	5127	NM_001033324	181650	79771	79805	34	0	+
NM_001033324	up	mouselincRNA0713+	up	0.7142857	0.0141369	mouselincRNA0713+	11866	5071	5126	NM_001033324	181650	111335	143317	55	0	-
NM_001033324	up	mouselincRNA0713+	up	0.7142857	0.0141369	mouselincRNA0713+	11866	5070	5101	NM_001033324	181650	55465	55496	31	0	-
NM_033574	up	mouselincRNA0713+	up	0.6428571	0.03115079	mouselincRNA0713+	11866	5098	5155	NM_033574	161414	18310	18367	54	3	-
NM_007753	up	mouselincRNA0713+	up	0.7857143	0.005505952	mouselincRNA0713+	11866	5071	5117	NM_007753	26567	5126	5172	46	0	-
NM_001163496	up	mouselincRNA0713+	up	0.6428571	0.03115079	mouselincRNA0713+	11866	5071	5111	NM_001163496	30590	3487	3527	40	0	-
NM_009132	up	mouselincRNA0713+	up	0.8571429	0.001736111	mouselincRNA0713+	11866	3144	3180	NM_009132	74459	5651	5687	36	0	-
NM_001146196	up	mouselincRNA0713+	up	0.7142857	0.0141369	mouselincRNA0713+	11866	3144	3180	NM_001146196	74459	5651	5687	36	0	-
NM_207203	up	NR_027925	up	0.6428571	0.03115079	NR_027925	8945	4986	7435	NM_207203	7771	5257	5456	131	9	+
NM_183126	up	NR_027925	up	0.7142857	0.0141369	NR_027925	8945	6068	6174	NM_183126	189910	116197	116312	99	7	+
NM_183126	up	NR_027925	up	0.7142857	0.0141369	NR_027925	8945	6078	6174	NM_183126	189910	110133	110229	88	8	+
NM_183126	up	NR_027925	up	0.7142857	0.0141369	NR_027925	8945	6051	6174	NM_183126	189910	3745	3881	116	3	-
NM_183088	up	NR_027925	up	0.8571429	0.001736111	NR_027925	8945	6096	6167	NM_183088	7901	5229	5302	62	2	+
NM_172444	up	NR_027925	up	0.7142857	0.0141369	NR_027925	8945	4993	6174	NM_172444	174291	134244	135598	139	3	+
NM_172444	up	NR_027925	up	0.7142857	0.0141369	NR_027925	8945	6055	6174	NM_172444	174291	168141	168263	113	6	+
NM_148942	up	NR_027925	up	0.7142857	0.0141369	NR_027925	8945	6056	6138	NM_148942	25894	1654	1740	73	3	+
NM_145938	up	NR_027925	up	0.7142857	0.0141369	NR_027925	8945	6061	6173	NM_145938	11245	2946	3063	109	3	+
NM_145938	up	NR_027925	up	0.7142857	0.0141369	NR_027925	8945	6050	6174	NM_145938	11245	8370	8508	118	6	+
NM_145938	up	NR_027925	up	0.7142857	0.0141369	NR_027925	8945	6076	6118	NM_145938	11245	1243	1285	39	3	-
NM_033574	up	NR_027925	up	0.7142857	0.0141369	NR_027925	8945	4984	7419	NM_033574	161414	16997	103461	302	15	+
NM_033574	up	NR_027925	up	0.7142857	0.0141369	NR_027925	8945	6050	7395	NM_033574	161414	78815	101649	162	6	+
NM_033574	up	NR_027925	up	0.7142857	0.0141369	NR_027925	8945	6062	6172	NM_033574	161414	111430	111543	109	1	+
NM_033574	up	NR_027925	up	0.7142857	0.0141369	NR_027925	8945	6056	6173	NM_033574	161414	103316	103442	110	7	+
NM_033574	up	NR_027925	up	0.7142857	0.0141369	NR_027925	8945	6061	6141	NM_033574	161414	21392	154552	78	1	+
NM_033574	up	NR_027925	up	0.7142857	0.0141369	NR_027925	8945	5020	7435	NM_033574	161414	49257	117935	248	10	-
NM_033574	up	NR_027925	up	0.7142857	0.0141369	NR_027925	8945	5019	6173	NM_033574	161414	22405	89632	169	11	-
NM_033574	up	NR_027925	up	0.7142857	0.0141369	NR_027925	8945	5064	6174	NM_033574	161414	89522	108701	142	10	-
NM_033574	up	NR_027925	up	0.7142857	0.0141369	NR_027925	8945	6078	7435	NM_033574	161414	107978	108108	123	7	-
NM_033574	up	NR_027925	up	0.7142857	0.0141369	NR_027925	8945	6062	6174	NM_033574	161414	90943	91060	108	4	-
NM_033574	up	NR_027925	up	0.7142857	0.0141369	NR_027925	8945	6050	6170	NM_033574	161414	65791	65908	114	1	-
NM_033574	up	NR_027925	up	0.7142857	0.0141369	NR_027925	8945	6068	7331	NM_033574	161414	91022	117935	133	4	-
NM_033574	up	NR_027925	up	0.7142857	0.0141369	NR_027925	8945	6078	7435	NM_033574	161414	121158	158819	123	7	-
NM_033574	up	NR_027925	up	0.7142857	0.0141369	NR_027925	8945	6068	6174	NM_033574	161414	49291	49399	100	6	-
NM_033574	up	NR_027925	up	0.7142857	0.0141369	NR_027925	8945	6073	6154	NM_033574	161414	17212	19858	76	5	-
NM_033574	up	NR_027925	up	0.7142857	0.0141369	NR_027925	8945	6091	6139	NM_033574	161414	20053	55358	47	1	-
NM_001033322	up	NR_027925	up	0.6428571	0.03115079	NR_027925	8945	6078	6154	NM_001033322	364990	25128	25204	71	5	+
NM_001033322	up	NR_027925	up	0.6428571	0.03115079	NR_027925	8945	6109	6174	NM_001033322	364990	23799	23864	61	4	+
NM_001033322	up	NR_027925	up	0.6428571	0.03115079	NR_027925	8945	6067	6128	NM_001033322	364990	184882	184944	58	3	+
NM_001033322	up	NR_027925	up	0.6428571	0.03115079	NR_027925	8945	6078	6128	NM_001033322	364990	321114	321164	50	0	+
NM_001033322	up	NR_027925	up	0.6428571	0.03115079	NR_027925	8945	6087	6137	NM_001033322	364990	230781	230831	45	5	+
NM_001033322	up	NR_027925	up	0.6428571	0.03115079	NR_027925	8945	6051	6174	NM_001033322	364990	339582	339689	102	5	-
NM_001001183	up	NR_027925	up	0.7142857	0.0141369	NR_027925	8945	6056	6173	NM_001001183	23414	19948	20062	99	5	+
NM_001001183	up	NR_027925	up	0.7142857	0.0141369	NR_027925	8945	6096	6174	NM_001001183	23414	20582	20631	43	1	-
NM_009132	up	NR_027925	up	0.6428571	0.03115079	NR_027925	8945	6050	7418	NM_009132	74459	15295	50287	205	10	-
NM_009132	up	NR_027925	up	0.6428571	0.03115079	NR_027925	8945	4984	6174	NM_009132	74459	15312	29525	148	4	-
NM_009132	up	NR_027925	up	0.6428571	0.03115079	NR_027925	8945	6058	6168	NM_009132	74459	40830	40946	104	6	-
NM_009132	up	NR_027925	up	0.6428571	0.03115079	NR_027925	8945	7299	7331	NM_009132	74459	40903	40935	31	1	-
NM_001024137	up	NR_027925	up	0.8571429	0.001736111	NR_027925	8945	6050	6173	NM_001024137	23202	12458	12572	110	2	-
NM_001024137	up	NR_027925	up	0.8571429	0.001736111	NR_027925	8945	4985	5016	NM_001024137	23202	6596	6627	31	0	-
NM_033574	up	AK035492	up	0.6428571	0.03115079	AK035492	4264	1839	1891	NM_033574	161414	117506	117558	50	2	+
NM_010441	up	AK035492	up	0.7142857	0.0141369	AK035492	4264	1845	1893	NM_010441	115662	83558	83606	48	0	+
NM_010441	up	AK035492	up	0.7142857	0.0141369	AK035492	4264	1841	1891	NM_010441	115662	87953	88009	50	0	-
NM_028238	up	AK035492	up	0.7857143	0.005505952	AK035492	4264	1841	1875	NM_028238	61301	53368	53404	34	0	-
NM_009763	up	AK035492	up	0.6428571	0.03115079	AK035492	4264	1859	1892	NM_009763	24577	22886	22919	33	0	-
NM_001033409	up	AK035492	up	0.7142857	0.0141369	AK035492	4264	1846	1893	NM_001033409	118925	613	660	47	0	-
NM_001033409	up	AK035492	up	0.7142857	0.0141369	AK035492	4264	1841	1888	NM_001033409	118925	112015	112062	46	1	-
NM_001033322	up	AK035492	up	0.7142857	0.0141369	AK035492	4264	1841	1891	NM_001033322	364990	197885	197935	48	2	-
NM_145523	up	uc009mjt.1	up	0.7142857	0.0141369	uc009mjt.1	3785	507	559	NM_145523	29784	26346	26398	51	1	+
NM_026082	up	uc009mjt.1	up	0.7857143	0.005505952	uc009mjt.1	3785	413	465	NM_026082	184252	138213	138265	47	5	+
NM_026082	up	uc009mjt.1	up	0.7857143	0.005505952	uc009mjt.1	3785	409	465	NM_026082	184252	176695	176751	55	1	-
NM_026082	up	uc009mjt.1	up	0.7857143	0.005505952	uc009mjt.1	3785	409	465	NM_026082	184252	136524	136580	52	4	-
NM_001042674	up	uc009mjt.1	up	0.6428571	0.03115079	uc009mjt.1	3785	351	478	NM_001042674	147199	92389	93809	117	10	+
NM_001042674	up	uc009mjt.1	up	0.6428571	0.03115079	uc009mjt.1	3785	351	476	NM_001042674	147199	21762	73439	111	10	+
NM_001042674	up	uc009mjt.1	up	0.6428571	0.03115079	uc009mjt.1	3785	351	430	NM_001042674	147199	53692	53770	65	4	+
NM_010646	up	uc009mjt.1	up	0.6428571	0.03115079	uc009mjt.1	3785	507	559	NM_010646	262459	20144	20196	52	0	-
NM_010646	up	uc009mjt.1	up	0.6428571	0.03115079	uc009mjt.1	3785	508	560	NM_010646	262459	166513	166565	52	0	-
NM_010646	up	uc009mjt.1	up	0.6428571	0.03115079	uc009mjt.1	3785	516	562	NM_010646	262459	70649	70695	46	0	-
NM_001081060	up	uc009mjt.1	up	0.6428571	0.03115079	uc009mjt.1	3785	525	562	NM_001081060	44551	6880	6917	37	0	-
NM_008463	up	ENSMUST00000160080	up	0.7142857	0.0141369	ENSMUST00000160080	25616	14922	14991	NM_008463	14235	12334	12403	67	2	+
NM_008463	up	ENSMUST00000160080	up	0.7142857	0.0141369	ENSMUST00000160080	25616	3557	3622	NM_008463	14235	11811	12315	45	1	-
NM_183126	up	ENSMUST00000160080	up	0.7142857	0.0141369	ENSMUST00000160080	25616	11752	23628	NM_183126	189910	12485	17181	325	25	+
NM_183126	up	ENSMUST00000160080	up	0.7142857	0.0141369	ENSMUST00000160080	25616	23321	23628	NM_183126	189910	48121	119762	255	13	-
NM_183126	up	ENSMUST00000160080	up	0.7142857	0.0141369	ENSMUST00000160080	25616	23380	23628	NM_183126	189910	171629	171883	175	11	-
NM_183126	up	ENSMUST00000160080	up	0.7142857	0.0141369	ENSMUST00000160080	25616	7269	7384	NM_183126	189910	3726	3841	109	6	-
NM_183126	up	ENSMUST00000160080	up	0.7142857	0.0141369	ENSMUST00000160080	25616	23531	23628	NM_183126	189910	181142	181236	85	4	-
NM_183126	up	ENSMUST00000160080	up	0.7142857	0.0141369	ENSMUST00000160080	25616	23324	23374	NM_183126	189910	59253	59303	47	3	-
NM_183126	up	ENSMUST00000160080	up	0.7142857	0.0141369	ENSMUST00000160080	25616	23579	23628	NM_183126	189910	69894	69943	46	3	-
NM_175140	up	ENSMUST00000160080	up	0.7857143	0.005505952	ENSMUST00000160080	25616	3550	7403	NM_175140	138245	72765	135044	258	16	+
NM_175140	up	ENSMUST00000160080	up	0.7857143	0.005505952	ENSMUST00000160080	25616	7271	7364	NM_175140	138245	134732	134825	87	6	+
NM_175140	up	ENSMUST00000160080	up	0.7857143	0.005505952	ENSMUST00000160080	25616	14922	21689	NM_175140	138245	64275	94085	115	1	+
NM_175140	up	ENSMUST00000160080	up	0.7857143	0.005505952	ENSMUST00000160080	25616	3557	21605	NM_175140	138245	11515	124901	316	10	-
NM_175140	up	ENSMUST00000160080	up	0.7857143	0.005505952	ENSMUST00000160080	25616	7250	7383	NM_175140	138245	23159	23295	127	4	-
NM_175140	up	ENSMUST00000160080	up	0.7857143	0.005505952	ENSMUST00000160080	25616	7299	14986	NM_175140	138245	96267	108489	103	1	-
NM_175140	up	ENSMUST00000160080	up	0.7857143	0.005505952	ENSMUST00000160080	25616	3557	7362	NM_175140	138245	4993	11551	112	6	-
NM_033574	up	ENSMUST00000160080	up	0.7142857	0.0141369	ENSMUST00000160080	25616	7238	7399	NM_033574	161414	78810	101689	147	14	+
NM_033574	up	ENSMUST00000160080	up	0.7142857	0.0141369	ENSMUST00000160080	25616	7249	7403	NM_033574	161414	21390	74285	142	12	+
NM_033574	up	ENSMUST00000160080	up	0.7142857	0.0141369	ENSMUST00000160080	25616	7248	7404	NM_033574	161414	95331	111583	142	9	+
NM_033574	up	ENSMUST00000160080	up	0.7142857	0.0141369	ENSMUST00000160080	25616	7255	7384	NM_033574	161414	103333	103462	117	12	+
NM_033574	up	ENSMUST00000160080	up	0.7142857	0.0141369	ENSMUST00000160080	25616	7268	7383	NM_033574	161414	74172	78951	100	7	+
NM_033574	up	ENSMUST00000160080	up	0.7142857	0.0141369	ENSMUST00000160080	25616	3557	10328	NM_033574	161414	32815	119881	268	14	-
NM_033574	up	ENSMUST00000160080	up	0.7142857	0.0141369	ENSMUST00000160080	25616	3564	10350	NM_033574	161414	32853	145750	227	16	-
NM_033574	up	ENSMUST00000160080	up	0.7142857	0.0141369	ENSMUST00000160080	25616	7248	10284	NM_033574	161414	32827	156891	189	14	-
NM_033574	up	ENSMUST00000160080	up	0.7142857	0.0141369	ENSMUST00000160080	25616	7256	14959	NM_033574	161414	84243	108121	171	10	-
NM_033574	up	ENSMUST00000160080	up	0.7142857	0.0141369	ENSMUST00000160080	25616	7262	10268	NM_033574	161414	32847	158826	164	10	-
NM_033574	up	ENSMUST00000160080	up	0.7142857	0.0141369	ENSMUST00000160080	25616	7250	7383	NM_033574	161414	90925	91060	124	9	-
NM_033574	up	ENSMUST00000160080	up	0.7142857	0.0141369	ENSMUST00000160080	25616	7257	7392	NM_033574	161414	116534	117935	124	11	-
NM_033574	up	ENSMUST00000160080	up	0.7142857	0.0141369	ENSMUST00000160080	25616	7246	7383	NM_033574	161414	17174	65939	128	9	-
NM_033574	up	ENSMUST00000160080	up	0.7142857	0.0141369	ENSMUST00000160080	25616	7268	7378	NM_033574	161414	89510	89619	102	6	-
NM_033574	up	ENSMUST00000160080	up	0.7142857	0.0141369	ENSMUST00000160080	25616	21587	21701	NM_033574	161414	145726	159979	63	2	-
NM_022881	up	ENSMUST00000160080	up	0.7857143	0.005505952	ENSMUST00000160080	25616	21650	21701	NM_022881	22582	4150	4195	40	1	+
NM_019733	up	ENSMUST00000160080	up	0.6428571	0.03115079	ENSMUST00000160080	25616	6004	7404	NM_019733	147199	15580	18211	183	14	+
NM_019733	up	ENSMUST00000160080	up	0.6428571	0.03115079	ENSMUST00000160080	25616	3563	7382	NM_019733	147199	63519	85560	169	12	+
NM_019733	up	ENSMUST00000160080	up	0.6428571	0.03115079	ENSMUST00000160080	25616	7246	7384	NM_019733	147199	8390	55496	130	8	+
NM_019733	up	ENSMUST00000160080	up	0.6428571	0.03115079	ENSMUST00000160080	25616	7250	21695	NM_019733	147199	28595	131995	159	8	+
NM_019733	up	ENSMUST00000160080	up	0.6428571	0.03115079	ENSMUST00000160080	25616	7257	7506	NM_019733	147199	7232	8424	139	6	+
NM_019733	up	ENSMUST00000160080	up	0.6428571	0.03115079	ENSMUST00000160080	25616	7256	7384	NM_019733	147199	7734	21092	122	6	+
NM_019733	up	ENSMUST00000160080	up	0.6428571	0.03115079	ENSMUST00000160080	25616	7256	7381	NM_019733	147199	73469	109097	118	7	+
NM_019733	up	ENSMUST00000160080	up	0.6428571	0.03115079	ENSMUST00000160080	25616	7262	7379	NM_019733	147199	114940	115057	106	11	+
NM_019733	up	ENSMUST00000160080	up	0.6428571	0.03115079	ENSMUST00000160080	25616	7262	7383	NM_019733	147199	56304	56413	101	5	+
NM_019733	up	ENSMUST00000160080	up	0.6428571	0.03115079	ENSMUST00000160080	25616	7262	7400	NM_019733	147199	39209	73620	112	7	+
NM_019733	up	ENSMUST00000160080	up	0.6428571	0.03115079	ENSMUST00000160080	25616	7295	7382	NM_019733	147199	8194	28724	75	5	+
NM_019733	up	ENSMUST00000160080	up	0.6428571	0.03115079	ENSMUST00000160080	25616	7249	7509	NM_019733	147199	10572	10832	167	10	-
NM_019733	up	ENSMUST00000160080	up	0.6428571	0.03115079	ENSMUST00000160080	25616	7243	7384	NM_019733	147199	32284	32427	133	8	-
NM_019733	up	ENSMUST00000160080	up	0.6428571	0.03115079	ENSMUST00000160080	25616	7253	7384	NM_019733	147199	35919	36049	121	8	-
NM_019733	up	ENSMUST00000160080	up	0.6428571	0.03115079	ENSMUST00000160080	25616	7295	7384	NM_019733	147199	117609	117698	86	3	-
NM_019733	up	ENSMUST00000160080	up	0.6428571	0.03115079	ENSMUST00000160080	25616	7271	7383	NM_019733	147199	29049	29151	96	4	-
NM_019733	up	ENSMUST00000160080	up	0.6428571	0.03115079	ENSMUST00000160080	25616	7234	7319	NM_019733	147199	2919	3010	79	5	-
NM_001042675	up	ENSMUST00000160080	up	0.7857143	0.005505952	ENSMUST00000160080	25616	6004	7404	NM_001042675	125886	15580	18211	183	14	+
NM_001042675	up	ENSMUST00000160080	up	0.7857143	0.005505952	ENSMUST00000160080	25616	3563	7382	NM_001042675	125886	63519	85560	169	12	+
NM_001042675	up	ENSMUST00000160080	up	0.7857143	0.005505952	ENSMUST00000160080	25616	7246	7384	NM_001042675	125886	8390	55496	130	8	+
NM_001042675	up	ENSMUST00000160080	up	0.7857143	0.005505952	ENSMUST00000160080	25616	7250	7382	NM_001042675	125886	28595	120593	124	8	+
NM_001042675	up	ENSMUST00000160080	up	0.7857143	0.005505952	ENSMUST00000160080	25616	7257	7506	NM_001042675	125886	7232	8424	139	6	+
NM_001042675	up	ENSMUST00000160080	up	0.7857143	0.005505952	ENSMUST00000160080	25616	7256	7384	NM_001042675	125886	7734	21092	122	6	+
NM_001042675	up	ENSMUST00000160080	up	0.7857143	0.005505952	ENSMUST00000160080	25616	7256	7381	NM_001042675	125886	73469	109097	118	7	+
NM_001042675	up	ENSMUST00000160080	up	0.7857143	0.005505952	ENSMUST00000160080	25616	7262	7379	NM_001042675	125886	114940	115057	106	11	+
NM_001042675	up	ENSMUST00000160080	up	0.7857143	0.005505952	ENSMUST00000160080	25616	7262	7383	NM_001042675	125886	56304	56413	101	5	+
NM_001042675	up	ENSMUST00000160080	up	0.7857143	0.005505952	ENSMUST00000160080	25616	7262	7400	NM_001042675	125886	39209	73620	112	7	+
NM_001042675	up	ENSMUST00000160080	up	0.7857143	0.005505952	ENSMUST00000160080	25616	7295	7382	NM_001042675	125886	8194	28724	75	5	+
NM_001042675	up	ENSMUST00000160080	up	0.7857143	0.005505952	ENSMUST00000160080	25616	7249	7509	NM_001042675	125886	10572	10832	167	10	-
NM_001042675	up	ENSMUST00000160080	up	0.7857143	0.005505952	ENSMUST00000160080	25616	7243	7384	NM_001042675	125886	32284	32427	133	8	-
NM_001042675	up	ENSMUST00000160080	up	0.7857143	0.005505952	ENSMUST00000160080	25616	7253	7384	NM_001042675	125886	35919	36049	121	8	-
NM_001042675	up	ENSMUST00000160080	up	0.7857143	0.005505952	ENSMUST00000160080	25616	7295	7384	NM_001042675	125886	117609	117698	86	3	-
NM_001042675	up	ENSMUST00000160080	up	0.7857143	0.005505952	ENSMUST00000160080	25616	7271	7383	NM_001042675	125886	29049	29151	96	4	-
NM_001042675	up	ENSMUST00000160080	up	0.7857143	0.005505952	ENSMUST00000160080	25616	7234	7319	NM_001042675	125886	2919	3010	79	5	-
NM_001001183	up	ENSMUST00000160080	up	0.7142857	0.0141369	ENSMUST00000160080	25616	7248	7403	NM_001001183	23414	19950	20097	130	4	+
NM_001001183	up	ENSMUST00000160080	up	0.7142857	0.0141369	ENSMUST00000160080	25616	7274	7381	NM_001001183	23414	18093	18202	89	2	+
NM_001001183	up	ENSMUST00000160080	up	0.7142857	0.0141369	ENSMUST00000160080	25616	7333	7382	NM_001001183	23414	20565	20614	46	3	-
NM_025425	up	ENSMUST00000160080	up	0.7857143	0.005505952	ENSMUST00000160080	25616	7255	7383	NM_025425	3466	1701	1829	116	12	-
NM_148942	up	ENSMUST00000160080	up	0.7142857	0.0141369	ENSMUST00000160080	25616	11743	23628	NM_148942	25894	13596	22064	321	29	-
NM_148942	up	ENSMUST00000160080	up	0.7142857	0.0141369	ENSMUST00000160080	25616	23321	23571	NM_148942	25894	16493	16766	193	18	-
NM_148942	up	ENSMUST00000160080	up	0.7142857	0.0141369	ENSMUST00000160080	25616	23518	23628	NM_148942	25894	10009	10115	87	3	-
NM_148942	up	ENSMUST00000160080	up	0.7142857	0.0141369	ENSMUST00000160080	25616	23575	23617	NM_148942	25894	16451	16493	41	1	-
NM_177686	up	uc008xuk.1	up	0.6428571	0.03115079	uc008xuk.1	2612	1741	1795	NM_177686	15061	8655	8709	54	0	+
NM_019946	up	uc008xuk.1	up	0.7142857	0.0141369	uc008xuk.1	2612	1739	1799	NM_019946	16217	10783	11228	60	0	+
NM_019946	up	uc008xuk.1	up	0.7142857	0.0141369	uc008xuk.1	2612	1741	1778	NM_019946	16217	11315	11351	35	1	+
NM_010441	up	uc008xuk.1	up	0.7857143	0.005505952	uc008xuk.1	2612	1749	1799	NM_010441	115662	102470	102520	50	0	-
NM_183204	up	AK037309	up	0.6428571	0.03115079	AK037309	513	317	440	NM_183204	55149	28277	28402	101	6	+
NM_183204	up	AK037309	up	0.6428571	0.03115079	AK037309	513	302	461	NM_183204	55149	44065	44233	142	10	-
NM_175140	up	AK037309	up	0.6428571	0.03115079	AK037309	513	294	461	NM_175140	138245	134873	135044	154	11	+
NM_175140	up	AK037309	up	0.6428571	0.03115079	AK037309	513	320	458	NM_175140	138245	67748	67885	126	10	-
NM_175140	up	AK037309	up	0.6428571	0.03115079	AK037309	513	329	398	NM_175140	138245	5017	5086	65	4	-
NM_175140	up	MM9LINCRNAEXON10746-	up	0.8571429	0.001736111	MM9LINCRNAEXON10746-	1506	1359	1422	NM_175140	138245	94022	94085	58	5	+
NM_175140	up	MM9LINCRNAEXON10746-	up	0.8571429	0.001736111	MM9LINCRNAEXON10746-	1506	1361	1430	NM_175140	138245	28520	35135	65	4	+
NM_175140	up	MM9LINCRNAEXON10746-	up	0.8571429	0.001736111	MM9LINCRNAEXON10746-	1506	1371	1428	NM_175140	138245	8483	8813	54	3	+
NM_175140	up	MM9LINCRNAEXON10746-	up	0.8571429	0.001736111	MM9LINCRNAEXON10746-	1506	1368	1414	NM_175140	138245	48723	48773	44	2	+
NM_175140	up	MM9LINCRNAEXON10746-	up	0.8571429	0.001736111	MM9LINCRNAEXON10746-	1506	1356	1395	NM_175140	138245	73024	73063	38	1	+
NM_175140	up	MM9LINCRNAEXON10746-	up	0.8571429	0.001736111	MM9LINCRNAEXON10746-	1506	1392	1473	NM_175140	138245	48723	48768	43	2	+
NM_175140	up	MM9LINCRNAEXON10746-	up	0.8571429	0.001736111	MM9LINCRNAEXON10746-	1506	1356	1429	NM_175140	138245	52718	82785	69	4	-
NM_175140	up	MM9LINCRNAEXON10746-	up	0.8571429	0.001736111	MM9LINCRNAEXON10746-	1506	1351	1386	NM_175140	138245	13675	13710	34	1	-
NM_175140	up	MM9LINCRNAEXON10746-	up	0.8571429	0.001736111	MM9LINCRNAEXON10746-	1506	1358	1393	NM_175140	138245	16724	16759	33	2	-
NM_022881	up	MM9LINCRNAEXON10746-	up	0.7142857	0.0141369	MM9LINCRNAEXON10746-	1506	320	1409	NM_022881	22582	6505	13762	191	17	+
NM_009763	up	MM9LINCRNAEXON10746-	up	0.6428571	0.03115079	MM9LINCRNAEXON10746-	1506	1356	1496	NM_009763	24577	1289	1502	61	2	+
NM_008463	up	MM9LINCRNAEXON10746-	up	0.6428571	0.03115079	MM9LINCRNAEXON10746-	1506	320	441	NM_008463	14235	9957	10078	112	8	+
NM_008463	up	MM9LINCRNAEXON10746-	up	0.6428571	0.03115079	MM9LINCRNAEXON10746-	1506	1361	1422	NM_008463	14235	12280	12343	57	3	-
NM_001109684	up	MM9LINCRNAEXON10746-	up	0.6428571	0.03115079	MM9LINCRNAEXON10746-	1506	394	644	NM_001109684	70970	15548	64262	167	9	+
NM_001109684	up	MM9LINCRNAEXON10746-	up	0.6428571	0.03115079	MM9LINCRNAEXON10746-	1506	394	1390	NM_001109684	70970	33889	47787	85	3	+
NM_001109684	up	MM9LINCRNAEXON10746-	up	0.6428571	0.03115079	MM9LINCRNAEXON10746-	1506	1363	1422	NM_001109684	70970	5296	5355	55	4	+
NM_001109684	up	MM9LINCRNAEXON10746-	up	0.6428571	0.03115079	MM9LINCRNAEXON10746-	1506	1356	1428	NM_001109684	70970	6301	28815	70	2	+
NM_001109684	up	MM9LINCRNAEXON10746-	up	0.6428571	0.03115079	MM9LINCRNAEXON10746-	1506	1357	1416	NM_001109684	70970	28743	28823	54	2	+
NM_001109684	up	MM9LINCRNAEXON10746-	up	0.6428571	0.03115079	MM9LINCRNAEXON10746-	1506	1387	1428	NM_001109684	70970	5296	5337	39	2	+
NM_001109684	up	MM9LINCRNAEXON10746-	up	0.6428571	0.03115079	MM9LINCRNAEXON10746-	1506	1363	1402	NM_001109684	70970	6279	6331	37	2	+
NM_001109684	up	MM9LINCRNAEXON10746-	up	0.6428571	0.03115079	MM9LINCRNAEXON10746-	1506	877	909	NM_001109684	70970	23618	23650	31	1	-
NM_001077410	up	MM9LINCRNAEXON10746-	up	0.6428571	0.03115079	MM9LINCRNAEXON10746-	1506	1363	1432	NM_001077410	13643	10510	10596	64	2	+
NM_001042675	up	MM9LINCRNAEXON10746-	up	0.7142857	0.0141369	MM9LINCRNAEXON10746-	1506	309	480	NM_001042675	125886	121269	121447	154	17	+
NM_001042675	up	MM9LINCRNAEXON10746-	up	0.7142857	0.0141369	MM9LINCRNAEXON10746-	1506	540	649	NM_001042675	125886	28614	28724	59	1	+
NM_001042675	up	MM9LINCRNAEXON10746-	up	0.7142857	0.0141369	MM9LINCRNAEXON10746-	1506	1354	1471	NM_001042675	125886	106190	106237	45	1	-
NM_030127	up	MM9LINCRNAEXON10746-	up	0.6428571	0.03115079	MM9LINCRNAEXON10746-	1506	1356	1394	NM_030127	27751	2995	3035	37	1	-
NM_001159376	up	MM9LINCRNAEXON10746-	up	0.7142857	0.0141369	MM9LINCRNAEXON10746-	1506	1391	1429	NM_001159376	10589	3590	3628	35	3	-
NM_145216	up	uc007igc.1	up	0.6428571	0.03115079	uc007igc.1	575262	47427	95734	NM_145216	2257	568	768	187	13	+
NM_145216	up	uc007igc.1	up	0.6428571	0.03115079	uc007igc.1	575262	65492	250904	NM_145216	2257	550	768	165	12	+
NM_145216	up	uc007igc.1	up	0.6428571	0.03115079	uc007igc.1	575262	214261	571443	NM_145216	2257	594	775	164	10	-
NM_001077410	up	uc007igc.1	up	0.6428571	0.03115079	uc007igc.1	575262	61125	61210	NM_001077410	13643	10512	10589	64	3	+
NM_001077410	up	uc007igc.1	up	0.6428571	0.03115079	uc007igc.1	575262	8704	8748	NM_001077410	13643	10525	10579	44	0	+
NM_001077410	up	uc007igc.1	up	0.6428571	0.03115079	uc007igc.1	575262	122727	122783	NM_001077410	13643	10538	10581	40	0	+
NM_001109684	up	uc007igc.1	up	0.6428571	0.03115079	uc007igc.1	575262	123250	508464	NM_001109684	70970	4131	28964	322	19	+
NM_001109684	up	uc007igc.1	up	0.6428571	0.03115079	uc007igc.1	575262	199358	213427	NM_001109684	70970	5296	43077	213	4	+
NM_001109684	up	uc007igc.1	up	0.6428571	0.03115079	uc007igc.1	575262	394381	496439	NM_001109684	70970	11879	64288	554	42	-
NM_001109684	up	uc007igc.1	up	0.6428571	0.03115079	uc007igc.1	575262	32871	111922	NM_001109684	70970	4132	10743	250	17	-
NM_001109684	up	uc007igc.1	up	0.6428571	0.03115079	uc007igc.1	575262	192451	551290	NM_001109684	70970	14902	50344	304	9	-
NM_001109684	up	uc007igc.1	up	0.6428571	0.03115079	uc007igc.1	575262	60910	443302	NM_001109684	70970	10629	23723	207	14	-
NM_172442	up	AK015084	up	0.6428571	0.03115079	AK015084	16606	8028	8147	NM_172442	35662	7457	7586	91	6	+
NM_172442	up	AK015084	up	0.6428571	0.03115079	AK015084	16606	8046	8117	NM_172442	35662	7483	7596	67	1	+
NM_172442	up	AK015084	up	0.6428571	0.03115079	AK015084	16606	8030	8101	NM_172442	35662	7493	7548	40	1	+
NM_172442	up	AK015084	up	0.6428571	0.03115079	AK015084	16606	8044	9303	NM_172442	35662	21192	29073	101	3	-
NM_172442	up	AK015084	up	0.6428571	0.03115079	AK015084	16606	4256	4306	NM_172442	35662	21191	21317	40	0	-
NM_001033409	up	AK015084	up	0.9285714	0.000396825	AK015084	16606	8027	15231	NM_001033409	118925	53160	97724	236	20	+
NM_001033409	up	AK015084	up	0.9285714	0.000396825	AK015084	16606	8028	15231	NM_001033409	118925	53173	75483	205	14	+
NM_001033409	up	AK015084	up	0.9285714	0.000396825	AK015084	16606	4259	15403	NM_001033409	118925	3460	100068	533	28	-
NM_001001183	up	AK015084	up	0.7142857	0.0141369	AK015084	16606	11512	15284	NM_001001183	23414	7348	20701	192	11	+
NM_001001183	up	AK015084	up	0.7142857	0.0141369	AK015084	16606	15102	15401	NM_001001183	23414	17778	20093	142	6	-
NM_021890	up	AK015084	up	0.7142857	0.0141369	AK015084	16606	8070	8117	NM_021890	18125	9256	9303	44	3	-
NM_021890	up	AK015084	up	0.7142857	0.0141369	AK015084	16606	8084	8147	NM_021890	18125	9256	9303	43	1	-
NM_001033322	up	AK015084	up	0.6428571	0.03115079	AK015084	16606	15102	15216	NM_001033322	364990	302233	302346	94	7	-
NM_001001183	up	uc009azk.1	up	0.6428571	0.03115079	uc009azk.1	7588	5657	5801	NM_001001183	23414	19946	20094	125	9	+
NM_001001183	up	uc009azk.1	up	0.6428571	0.03115079	uc009azk.1	7588	5665	5788	NM_001001183	23414	18083	18208	106	4	+
NM_183126	up	uc009azk.1	up	0.6428571	0.03115079	uc009azk.1	7588	4107	5801	NM_183126	189910	24852	116346	226	8	+
NM_183126	up	uc009azk.1	up	0.6428571	0.03115079	uc009azk.1	7588	4741	4782	NM_183126	189910	146122	146168	41	0	+
NM_183126	up	uc009azk.1	up	0.6428571	0.03115079	uc009azk.1	7588	5652	5796	NM_183126	189910	164529	164671	130	11	-
NM_183126	up	uc009azk.1	up	0.6428571	0.03115079	uc009azk.1	7588	5654	5787	NM_183126	189910	3724	104415	125	7	-
NM_145938	up	uc009azk.1	up	0.6428571	0.03115079	uc009azk.1	7588	5651	5801	NM_145938	11245	2944	3098	139	10	+
NM_145938	up	uc009azk.1	up	0.6428571	0.03115079	uc009azk.1	7588	5663	5809	NM_145938	11245	8405	8550	133	11	+
NM_145938	up	uc009azk.1	up	0.6428571	0.03115079	uc009azk.1	7588	1476	1520	NM_145938	11245	8747	8799	41	3	+
NM_145536	up	uc009azk.1	up	0.6428571	0.03115079	uc009azk.1	7588	5677	5783	NM_145536	15735	3807	3911	74	3	+
NM_145536	up	uc009azk.1	up	0.6428571	0.03115079	uc009azk.1	7588	5681	5729	NM_145536	15735	6609	6657	46	2	+
NM_145536	up	uc009azk.1	up	0.6428571	0.03115079	uc009azk.1	7588	4105	4155	NM_145536	15735	7325	7380	48	2	+
NM_145216	up	uc009azk.1	up	0.7857143	0.005505952	uc009azk.1	7588	5661	5801	NM_145216	2257	633	772	130	9	+
NM_028238	up	uc009azk.1	up	0.6428571	0.03115079	uc009azk.1	7588	5601	5796	NM_028238	61301	548	29495	153	9	+
NM_028238	up	uc009azk.1	up	0.6428571	0.03115079	uc009azk.1	7588	4946	5796	NM_028238	61301	25837	54156	151	7	-
NM_019733	up	uc009azk.1	up	0.7142857	0.0141369	uc009azk.1	7588	4076	5796	NM_019733	147199	26345	55507	226	10	+
NM_019733	up	uc009azk.1	up	0.7142857	0.0141369	uc009azk.1	7588	5626	5800	NM_019733	147199	18036	21107	160	9	+
NM_019733	up	uc009azk.1	up	0.7142857	0.0141369	uc009azk.1	7588	5659	5796	NM_019733	147199	7232	7369	126	9	+
NM_019733	up	uc009azk.1	up	0.7142857	0.0141369	uc009azk.1	7588	5648	5795	NM_019733	147199	85428	109110	133	10	+
NM_019733	up	uc009azk.1	up	0.7142857	0.0141369	uc009azk.1	7588	5652	5796	NM_019733	147199	8152	22254	130	8	+
NM_019733	up	uc009azk.1	up	0.7142857	0.0141369	uc009azk.1	7588	5670	5797	NM_019733	147199	22133	56423	118	6	+
NM_019733	up	uc009azk.1	up	0.7142857	0.0141369	uc009azk.1	7588	5651	5780	NM_019733	147199	73243	115057	120	9	+
NM_019733	up	uc009azk.1	up	0.7142857	0.0141369	uc009azk.1	7588	5663	5779	NM_019733	147199	39209	39315	95	5	+
NM_019733	up	uc009azk.1	up	0.7142857	0.0141369	uc009azk.1	7588	5697	5788	NM_019733	147199	15125	73607	79	3	+
NM_019733	up	uc009azk.1	up	0.7142857	0.0141369	uc009azk.1	7588	5750	5783	NM_019733	147199	28691	28724	33	0	+
NM_019733	up	uc009azk.1	up	0.7142857	0.0141369	uc009azk.1	7588	5642	5801	NM_019733	147199	10682	10840	149	9	-
NM_019733	up	uc009azk.1	up	0.7142857	0.0141369	uc009azk.1	7588	5647	5795	NM_019733	147199	32274	32430	138	10	-
NM_019733	up	uc009azk.1	up	0.7142857	0.0141369	uc009azk.1	7588	5666	5797	NM_019733	147199	2904	66090	127	4	-
NM_019733	up	uc009azk.1	up	0.7142857	0.0141369	uc009azk.1	7588	5673	5796	NM_019733	147199	117598	117721	112	11	-
NM_019733	up	uc009azk.1	up	0.7142857	0.0141369	uc009azk.1	7588	5672	5797	NM_019733	147199	29039	29151	104	7	-
NM_019733	up	uc009azk.1	up	0.7142857	0.0141369	uc009azk.1	7588	5659	5718	NM_019733	147199	2921	2980	55	4	-
NM_016778	up	uc009azk.1	up	0.6428571	0.03115079	uc009azk.1	7588	5656	5802	NM_016778	10070	8808	8990	139	6	+
NM_016778	up	uc009azk.1	up	0.6428571	0.03115079	uc009azk.1	7588	5662	5748	NM_016778	10070	3861	3948	78	8	+
NM_001173459	up	uc009azk.1	up	0.6428571	0.03115079	uc009azk.1	7588	1479	1527	NM_001173459	53118	1343	1394	45	3	+
NM_001109684	up	uc009azk.1	up	0.6428571	0.03115079	uc009azk.1	7588	1444	5796	NM_001109684	70970	11748	64280	299	15	+
NM_001109684	up	uc009azk.1	up	0.6428571	0.03115079	uc009azk.1	7588	1466	5801	NM_001109684	70970	11968	14038	225	17	+
NM_001109684	up	uc009azk.1	up	0.6428571	0.03115079	uc009azk.1	7588	5663	5801	NM_001109684	70970	10622	10759	132	5	+
NM_001109684	up	uc009azk.1	up	0.6428571	0.03115079	uc009azk.1	7588	1470	1577	NM_001109684	70970	11791	12068	98	5	+
NM_001109684	up	uc009azk.1	up	0.6428571	0.03115079	uc009azk.1	7588	1515	1575	NM_001109684	70970	11852	11976	58	2	+
NM_001109684	up	uc009azk.1	up	0.6428571	0.03115079	uc009azk.1	7588	1486	1531	NM_001109684	70970	11997	12212	44	1	+
NM_001109684	up	uc009azk.1	up	0.6428571	0.03115079	uc009azk.1	7588	5654	5796	NM_001109684	70970	4908	57594	135	7	-
NM_001109684	up	uc009azk.1	up	0.6428571	0.03115079	uc009azk.1	7588	5662	5750	NM_001109684	70970	30819	30907	80	8	-
NM_001109684	up	uc009azk.1	up	0.6428571	0.03115079	uc009azk.1	7588	5676	5731	NM_001109684	70970	23670	23725	50	5	-
NM_001109684	up	uc009azk.1	up	0.6428571	0.03115079	uc009azk.1	7588	5744	5793	NM_001109684	70970	23607	23656	45	4	-
NM_001109684	up	uc009azk.1	up	0.6428571	0.03115079	uc009azk.1	7588	5750	5785	NM_001109684	70970	30782	30817	34	1	-
NM_001081060	up	uc009azk.1	up	0.7857143	0.005505952	uc009azk.1	7588	5647	5801	NM_001081060	44551	38371	38530	143	11	+
NM_001081060	up	uc009azk.1	up	0.7857143	0.005505952	uc009azk.1	7588	5662	5795	NM_001081060	44551	4026	4157	124	7	+
NM_001081060	up	uc009azk.1	up	0.7857143	0.005505952	uc009azk.1	7588	5696	5784	NM_001081060	44551	39973	40061	83	5	+
NM_001001488	up	uc009azk.1	up	0.7857143	0.005505952	uc009azk.1	7588	5634	5801	NM_001001488	132023	51578	51755	159	7	+
NM_001001488	up	uc009azk.1	up	0.7857143	0.005505952	uc009azk.1	7588	5645	5801	NM_001001488	132023	2081	2237	149	7	+
NM_001001488	up	uc009azk.1	up	0.7857143	0.005505952	uc009azk.1	7588	5634	5801	NM_001001488	132023	110958	111894	159	7	+
NM_001001488	up	uc009azk.1	up	0.7857143	0.005505952	uc009azk.1	7588	5640	5795	NM_001001488	132023	53002	53155	145	6	+
NM_001001488	up	uc009azk.1	up	0.7857143	0.005505952	uc009azk.1	7588	5659	5800	NM_001001488	132023	109877	110020	133	8	+
NM_001001488	up	uc009azk.1	up	0.7857143	0.005505952	uc009azk.1	7588	5662	5796	NM_001001488	132023	8873	9007	125	9	+
NM_001001488	up	uc009azk.1	up	0.7857143	0.005505952	uc009azk.1	7588	5673	5796	NM_001001488	132023	45734	49574	118	5	+
NM_001001488	up	uc009azk.1	up	0.7857143	0.005505952	uc009azk.1	7588	4103	4142	NM_001001488	132023	116507	116542	35	0	+
NM_001001488	up	uc009azk.1	up	0.7857143	0.005505952	uc009azk.1	7588	4949	5803	NM_001001488	132023	17917	111762	197	7	-
NM_001001488	up	uc009azk.1	up	0.7857143	0.005505952	uc009azk.1	7588	5667	5801	NM_001001488	132023	103504	103638	123	11	-
NM_001001488	up	uc009azk.1	up	0.7857143	0.005505952	uc009azk.1	7588	5665	5734	NM_001001488	132023	113452	113521	64	5	-
NM_001001488	up	uc009azk.1	up	0.7857143	0.005505952	uc009azk.1	7588	4093	4150	NM_001001488	132023	92170	92239	48	0	-
NM_001082543	up	uc009azk.1	up	0.6428571	0.03115079	uc009azk.1	7588	4719	4776	NM_001082543	8225	5962	6013	45	0	-
NM_001024474	up	uc009azk.1	up	0.7142857	0.0141369	uc009azk.1	7588	5646	5756	NM_001024474	26463	17812	17927	104	4	-
NM_030127	up	AK029749	up	0.6428571	0.03115079	AK029749	4137	3874	3967	NM_030127	27751	26089	26140	49	2	+
NM_001109684	up	AK029749	up	0.6428571	0.03115079	AK029749	4137	3928	3982	NM_001109684	70970	14904	14958	51	3	+
NM_001109684	up	AK029749	up	0.6428571	0.03115079	AK029749	4137	3876	3922	NM_001109684	70970	14924	14976	43	2	+
NM_183126	up	mouselincRNA0166+	up	0.6428571	0.03115079	mouselincRNA0166+	12874	1733	3853	NM_183126	189910	109609	168785	112	6	+
NM_183126	up	mouselincRNA0166+	up	0.6428571	0.03115079	mouselincRNA0166+	12874	3758	3814	NM_183126	189910	25088	25144	52	4	+
NM_183126	up	mouselincRNA0166+	up	0.6428571	0.03115079	mouselincRNA0166+	12874	4279	4321	NM_183126	189910	69180	69222	42	0	-
NM_175140	up	mouselincRNA0166+	up	1	4.96E-05	mouselincRNA0166+	12874	1729	4430	NM_175140	138245	35092	118462	113	4	+
NM_175140	up	mouselincRNA0166+	up	1	4.96E-05	mouselincRNA0166+	12874	10121	11194	NM_175140	138245	26048	82796	106	5	+
NM_175140	up	mouselincRNA0166+	up	1	4.96E-05	mouselincRNA0166+	12874	1735	1779	NM_175140	138245	28522	57143	44	0	+
NM_033574	up	mouselincRNA0166+	up	0.6428571	0.03115079	mouselincRNA0166+	12874	376	11195	NM_033574	161414	31674	117568	324	18	+
NM_033574	up	mouselincRNA0166+	up	0.6428571	0.03115079	mouselincRNA0166+	12874	329	11195	NM_033574	161414	95621	132477	228	16	+
NM_033574	up	mouselincRNA0166+	up	0.6428571	0.03115079	mouselincRNA0166+	12874	1724	11194	NM_033574	161414	100166	117606	93	1	-
NM_033574	up	mouselincRNA0166+	up	0.6428571	0.03115079	mouselincRNA0166+	12874	1724	1779	NM_033574	161414	132993	133074	53	1	-
NM_033574	up	mouselincRNA0166+	up	0.6428571	0.03115079	mouselincRNA0166+	12874	1743	1778	NM_033574	161414	117566	117605	35	0	-
NM_009763	up	mouselincRNA0166+	up	0.7857143	0.005505952	mouselincRNA0166+	12874	1722	1779	NM_009763	24577	1273	1328	54	0	+
NM_009763	up	mouselincRNA0166+	up	0.7857143	0.005505952	mouselincRNA0166+	12874	11151	11187	NM_009763	24577	22887	22923	36	0	-
NM_007962	up	mouselincRNA0166+	up	0.7142857	0.0141369	mouselincRNA0166+	12874	1724	1785	NM_007962	11701	7704	7771	56	5	+
NM_007962	up	mouselincRNA0166+	up	0.7142857	0.0141369	mouselincRNA0166+	12874	1724	1773	NM_007962	11701	7808	7855	46	0	+
NM_007962	up	mouselincRNA0166+	up	0.7142857	0.0141369	mouselincRNA0166+	12874	11155	11204	NM_007962	11701	7797	7846	47	2	-
NM_007962	up	mouselincRNA0166+	up	0.7142857	0.0141369	mouselincRNA0166+	12874	2725	2764	NM_007962	11701	7649	7690	39	0	-
NM_001042675	up	mouselincRNA0166+	up	0.7142857	0.0141369	mouselincRNA0166+	12874	10120	10198	NM_001042675	125886	21755	22200	72	6	+
NM_001042675	up	mouselincRNA0166+	up	0.7142857	0.0141369	mouselincRNA0166+	12874	328	1772	NM_001042675	125886	17820	93809	196	16	-
NM_001042675	up	mouselincRNA0166+	up	0.7142857	0.0141369	mouselincRNA0166+	12874	377	478	NM_001042675	125886	73290	73391	91	10	-
NM_001042675	up	mouselincRNA0166+	up	0.7142857	0.0141369	mouselincRNA0166+	12874	331	374	NM_001042675	125886	73185	73228	40	3	-
NM_008463	up	mouselincRNA0166+	up	0.6428571	0.03115079	mouselincRNA0166+	12874	4279	4429	NM_008463	14235	11057	11204	128	6	-
NM_001077410	up	mouselincRNA0166+	up	0.6428571	0.03115079	mouselincRNA0166+	12874	11160	11195	NM_001077410	13643	10539	10581	35	0	-
NM_183126	up	AK154991	up	0.7857143	0.005505952	AK154991	1745	125	1726	NM_183126	189910	3724	164692	266	18	+
NM_183126	up	AK154991	up	0.7857143	0.005505952	AK154991	1745	1574	1727	NM_183126	189910	3724	104425	138	4	+
NM_183126	up	AK154991	up	0.7857143	0.005505952	AK154991	1745	135	1705	NM_183126	189910	116197	132148	245	22	-
NM_175140	up	AK154991	up	0.7142857	0.0141369	AK154991	1745	128	1708	NM_175140	138245	23159	67918	256	12	+
NM_175140	up	AK154991	up	0.7142857	0.0141369	AK154991	1745	128	248	NM_175140	138245	67765	67885	113	7	+
NM_175140	up	AK154991	up	0.7142857	0.0141369	AK154991	1745	120	1720	NM_175140	138245	106388	135033	295	19	-
NM_175140	up	AK154991	up	0.7142857	0.0141369	AK154991	1745	1555	1717	NM_175140	138245	134877	135045	151	9	-
NM_175140	up	AK154991	up	0.7142857	0.0141369	AK154991	1745	171	240	NM_175140	138245	134732	134801	65	4	-
NM_172444	up	AK154991	up	0.6428571	0.03115079	AK154991	1745	1618	1719	NM_172444	174291	144794	144892	88	4	+
NM_172444	up	AK154991	up	0.6428571	0.03115079	AK154991	1745	124	1726	NM_172444	174291	135466	168285	286	10	-
NM_172444	up	AK154991	up	0.6428571	0.03115079	AK154991	1745	124	1713	NM_172444	174291	42469	135620	243	18	-
NM_172444	up	AK154991	up	0.6428571	0.03115079	AK154991	1745	1556	1729	NM_172444	174291	168130	168301	160	5	-
NM_172444	up	AK154991	up	0.6428571	0.03115079	AK154991	1745	1559	1710	NM_172444	174291	156899	157054	120	6	-
NM_145938	up	AK154991	up	0.6428571	0.03115079	AK154991	1745	1651	1693	NM_145938	11245	1243	1285	40	2	+
NM_145938	up	AK154991	up	0.6428571	0.03115079	AK154991	1745	124	1712	NM_145938	11245	2947	8530	279	20	-
NM_145938	up	AK154991	up	0.6428571	0.03115079	AK154991	1745	1559	1727	NM_145938	11245	8366	8543	154	11	-
NM_145938	up	AK154991	up	0.6428571	0.03115079	AK154991	1745	120	256	NM_145938	11245	2952	3090	127	8	-
NM_033574	up	AK154991	up	0.7857143	0.005505952	AK154991	1745	108	1726	NM_033574	161414	22366	65912	296	19	+
NM_033574	up	AK154991	up	0.7857143	0.005505952	AK154991	1745	120	1722	NM_033574	161414	65761	116705	291	13	+
NM_033574	up	AK154991	up	0.7857143	0.005505952	AK154991	1745	120	1712	NM_033574	161414	49265	91060	273	15	+
NM_033574	up	AK154991	up	0.7857143	0.005505952	AK154991	1745	144	1712	NM_033574	161414	89520	114814	249	13	+
NM_033574	up	AK154991	up	0.7857143	0.005505952	AK154991	1745	120	1715	NM_033574	161414	114668	117938	250	15	+
NM_033574	up	AK154991	up	0.7857143	0.005505952	AK154991	1745	166	1728	NM_033574	161414	17212	22536	227	17	+
NM_033574	up	AK154991	up	0.7857143	0.005505952	AK154991	1745	120	1697	NM_033574	161414	116535	158826	231	17	+
NM_033574	up	AK154991	up	0.7857143	0.005505952	AK154991	1745	181	1728	NM_033574	161414	20053	89654	190	10	+
NM_033574	up	AK154991	up	0.7857143	0.005505952	AK154991	1745	120	250	NM_033574	161414	156736	156866	120	10	+
NM_033574	up	AK154991	up	0.7857143	0.005505952	AK154991	1745	120	254	NM_033574	161414	121166	158831	123	9	+
NM_033574	up	AK154991	up	0.7857143	0.005505952	AK154991	1745	1630	1691	NM_033574	161414	20053	65882	61	0	+
NM_033574	up	AK154991	up	0.7857143	0.005505952	AK154991	1745	120	1728	NM_033574	161414	78809	95475	271	13	-
NM_033574	up	AK154991	up	0.7857143	0.005505952	AK154991	1745	105	1712	NM_033574	161414	21393	101696	283	15	-
NM_033574	up	AK154991	up	0.7857143	0.005505952	AK154991	1745	148	1722	NM_033574	161414	95310	111543	242	11	-
NM_033574	up	AK154991	up	0.7857143	0.005505952	AK154991	1745	124	255	NM_033574	161414	21398	21528	120	10	-
NM_033574	up	AK154991	up	0.7857143	0.005505952	AK154991	1745	1566	1705	NM_033574	161414	74161	101682	129	6	-
NM_028238	up	AK154991	up	0.7857143	0.005505952	AK154991	1745	1581	1717	NM_028238	61301	25858	26033	129	5	+
NM_028238	up	AK154991	up	0.7857143	0.005505952	AK154991	1745	135	255	NM_028238	61301	25861	25978	110	7	+
NM_028238	up	AK154991	up	0.7857143	0.005505952	AK154991	1745	1564	1662	NM_028238	61301	29398	29494	87	4	-
NM_025425	up	AK154991	up	0.7142857	0.0141369	AK154991	1745	150	256	NM_025425	3466	1723	1829	100	6	+
NM_001042675	up	AK154991	up	0.7142857	0.0141369	AK154991	1745	113	1712	NM_001042675	125886	32270	36059	261	19	+
NM_001042675	up	AK154991	up	0.7142857	0.0141369	AK154991	1745	152	1722	NM_001042675	125886	29062	32429	232	17	+
NM_001042675	up	AK154991	up	0.7142857	0.0141369	AK154991	1745	125	1688	NM_001042675	125886	35917	117721	231	15	+
NM_001042675	up	AK154991	up	0.7142857	0.0141369	AK154991	1745	1577	1725	NM_001042675	125886	10698	10843	139	6	+
NM_001042675	up	AK154991	up	0.7142857	0.0141369	AK154991	1745	1577	1684	NM_001042675	125886	29049	29146	93	3	+
NM_001042675	up	AK154991	up	0.7142857	0.0141369	AK154991	1745	127	216	NM_001042675	125886	117609	117698	85	4	+
NM_001042675	up	AK154991	up	0.7142857	0.0141369	AK154991	1745	1620	1695	NM_001042675	125886	66015	66090	70	5	+
NM_001042675	up	AK154991	up	0.7142857	0.0141369	AK154991	1745	171	246	NM_001042675	125886	66015	66090	69	6	+
NM_001042675	up	AK154991	up	0.7142857	0.0141369	AK154991	1745	1641	1705	NM_001042675	125886	2919	2983	60	4	+
NM_001042675	up	AK154991	up	0.7142857	0.0141369	AK154991	1745	124	1722	NM_001042675	125886	18046	109103	296	17	-
NM_001042675	up	AK154991	up	0.7142857	0.0141369	AK154991	1745	124	1727	NM_001042675	125886	7207	21095	271	13	-
NM_001042675	up	AK154991	up	0.7142857	0.0141369	AK154991	1745	129	1717	NM_001042675	125886	20950	120593	266	17	-
NM_001042675	up	AK154991	up	0.7142857	0.0141369	AK154991	1745	147	1707	NM_001042675	125886	28598	85542	233	17	-
NM_001042675	up	AK154991	up	0.7142857	0.0141369	AK154991	1745	109	1711	NM_001042675	125886	7730	22262	229	12	-
NM_001042675	up	AK154991	up	0.7142857	0.0141369	AK154991	1745	135	1691	NM_001042675	125886	22133	39313	197	8	-
NM_001042675	up	AK154991	up	0.7142857	0.0141369	AK154991	1745	128	1683	NM_001042675	125886	8176	56413	172	11	-
NM_001042675	up	AK154991	up	0.7142857	0.0141369	AK154991	1745	1556	1714	NM_001042675	125886	104661	120613	142	7	-
NM_001042675	up	AK154991	up	0.7142857	0.0141369	AK154991	1745	1581	1715	NM_001042675	125886	73452	115057	125	6	-
NM_001042675	up	AK154991	up	0.7142857	0.0141369	AK154991	1745	1577	1698	NM_001042675	125886	39209	56413	109	5	-
NM_001042675	up	AK154991	up	0.7142857	0.0141369	AK154991	1745	1578	1664	NM_001042675	125886	15125	28724	76	3	-
NM_001042675	up	AK154991	up	0.7142857	0.0141369	AK154991	1745	179	215	NM_001042675	125886	15125	15161	33	3	-
NM_001042674	up	AK154991	up	0.6428571	0.03115079	AK154991	1745	113	1712	NM_001042674	147199	32270	36059	261	19	+
NM_001042674	up	AK154991	up	0.6428571	0.03115079	AK154991	1745	125	1705	NM_001042674	147199	35917	138698	249	13	+
NM_001042674	up	AK154991	up	0.6428571	0.03115079	AK154991	1745	152	1722	NM_001042674	147199	29062	32429	232	17	+
NM_001042674	up	AK154991	up	0.6428571	0.03115079	AK154991	1745	1577	1725	NM_001042674	147199	10698	10843	139	6	+
NM_001042674	up	AK154991	up	0.6428571	0.03115079	AK154991	1745	1577	1684	NM_001042674	147199	29049	29146	93	3	+
NM_001042674	up	AK154991	up	0.6428571	0.03115079	AK154991	1745	127	216	NM_001042674	147199	117609	117698	85	4	+
NM_001042674	up	AK154991	up	0.6428571	0.03115079	AK154991	1745	1620	1695	NM_001042674	147199	66015	66090	70	5	+
NM_001042674	up	AK154991	up	0.6428571	0.03115079	AK154991	1745	171	246	NM_001042674	147199	66015	66090	69	6	+
NM_001042674	up	AK154991	up	0.6428571	0.03115079	AK154991	1745	1641	1705	NM_001042674	147199	2919	2983	60	4	+
NM_001042674	up	AK154991	up	0.6428571	0.03115079	AK154991	1745	124	1722	NM_001042674	147199	18046	109103	296	17	-
NM_001042674	up	AK154991	up	0.6428571	0.03115079	AK154991	1745	124	1727	NM_001042674	147199	7207	21095	271	13	-
NM_001042674	up	AK154991	up	0.6428571	0.03115079	AK154991	1745	129	1717	NM_001042674	147199	20950	120593	266	17	-
NM_001042674	up	AK154991	up	0.6428571	0.03115079	AK154991	1745	147	1707	NM_001042674	147199	28598	85542	233	17	-
NM_001042674	up	AK154991	up	0.6428571	0.03115079	AK154991	1745	109	1711	NM_001042674	147199	7730	22262	229	12	-
NM_001042674	up	AK154991	up	0.6428571	0.03115079	AK154991	1745	135	1691	NM_001042674	147199	22133	39313	197	8	-
NM_001042674	up	AK154991	up	0.6428571	0.03115079	AK154991	1745	128	1683	NM_001042674	147199	8176	56413	172	11	-
NM_001042674	up	AK154991	up	0.6428571	0.03115079	AK154991	1745	1556	1714	NM_001042674	147199	104661	120613	142	7	-
NM_001042674	up	AK154991	up	0.6428571	0.03115079	AK154991	1745	1581	1715	NM_001042674	147199	73452	115057	125	6	-
NM_001042674	up	AK154991	up	0.6428571	0.03115079	AK154991	1745	1577	1698	NM_001042674	147199	39209	56413	109	5	-
NM_001042674	up	AK154991	up	0.6428571	0.03115079	AK154991	1745	1578	1664	NM_001042674	147199	15125	28724	76	3	-
NM_001042674	up	AK154991	up	0.6428571	0.03115079	AK154991	1745	179	215	NM_001042674	147199	15125	15161	33	3	-
NM_001024137	up	AK154991	up	0.6428571	0.03115079	AK154991	1745	1596	1722	NM_001024137	23202	12458	12572	111	2	+
NM_001024137	up	AK154991	up	0.6428571	0.03115079	AK154991	1745	147	255	NM_001024137	23202	12458	12557	94	5	+
NM_001001183	up	AK154991	up	0.7857143	0.005505952	AK154991	1745	129	178	NM_001001183	23414	20565	20614	46	3	+
NM_001001183	up	AK154991	up	0.7857143	0.005505952	AK154991	1745	135	1696	NM_001001183	23414	18083	20074	213	12	-
NM_010441	up	AK154991	up	0.7142857	0.0141369	AK154991	1745	97	1700	NM_010441	115662	16456	103175	266	15	-
NM_010441	up	AK154991	up	0.7142857	0.0141369	AK154991	1745	1582	1727	NM_010441	115662	26186	26331	131	9	-
NM_010441	up	AK154991	up	0.7142857	0.0141369	AK154991	1745	155	242	NM_010441	115662	21050	21143	83	4	-
NM_009581	up	AK154991	up	0.7142857	0.0141369	AK154991	1745	128	1700	NM_009581	52902	11890	38823	251	12	-
NM_009581	up	AK154991	up	0.7142857	0.0141369	AK154991	1745	1559	1706	NM_009581	52902	38676	38840	139	2	-
NM_178797	up	AK133262	up	0.7142857	0.0141369	AK133262	4049	189	2993	NM_178797	135346	53264	130113	285	18	+
NM_178797	up	AK133262	up	0.7142857	0.0141369	AK133262	4049	1035	3002	NM_178797	135346	17910	53422	185	7	+
NM_178797	up	AK133262	up	0.7142857	0.0141369	AK133262	4049	2867	2999	NM_178797	135346	57248	57379	124	7	+
NM_178797	up	AK133262	up	0.7142857	0.0141369	AK133262	4049	251	2955	NM_178797	135346	52672	74021	137	6	-
NM_178797	up	AK133262	up	0.7142857	0.0141369	AK133262	4049	2894	3002	NM_178797	135346	106245	106353	98	10	-
NM_178797	up	AK133262	up	0.7142857	0.0141369	AK133262	4049	1329	1372	NM_178797	135346	17918	17973	40	3	-
NM_153513	up	AK133262	up	0.6428571	0.03115079	AK133262	4049	2869	2995	NM_153513	6959	5373	5505	116	10	+
NM_153513	up	AK133262	up	0.6428571	0.03115079	AK133262	4049	2823	2992	NM_153513	6959	1710	1837	101	7	+
NM_153513	up	AK133262	up	0.6428571	0.03115079	AK133262	4049	196	322	NM_153513	6959	5357	5489	76	1	+
NM_153513	up	AK133262	up	0.6428571	0.03115079	AK133262	4049	2913	2946	NM_153513	6959	1013	1046	33	0	-
NM_145938	up	AK133262	up	0.7142857	0.0141369	AK133262	4049	2828	2999	NM_145938	11245	2945	3098	145	8	+
NM_145938	up	AK133262	up	0.7142857	0.0141369	AK133262	4049	300	2908	NM_145938	11245	1243	8657	79	4	-
NM_145536	up	AK133262	up	0.7142857	0.0141369	AK133262	4049	2881	2927	NM_145536	15735	6611	6657	44	2	+
NM_145523	up	AK133262	up	0.6428571	0.03115079	AK133262	4049	2803	2993	NM_145523	29784	4294	4460	148	10	+
NM_145523	up	AK133262	up	0.6428571	0.03115079	AK133262	4049	290	2995	NM_145523	29784	4420	14008	146	9	+
NM_145523	up	AK133262	up	0.6428571	0.03115079	AK133262	4049	1038	1076	NM_145523	29784	28330	28368	38	0	+
NM_145216	up	AK133262	up	0.7142857	0.0141369	AK133262	4049	250	319	NM_145216	2257	689	756	51	2	+
NM_019733	up	AK133262	up	0.7857143	0.005505952	AK133262	4049	189	2998	NM_019733	147199	18060	21107	225	19	+
NM_019733	up	AK133262	up	0.7857143	0.005505952	AK133262	4049	2823	3002	NM_019733	147199	18047	109118	152	8	+
NM_019733	up	AK133262	up	0.7857143	0.005505952	AK133262	4049	2871	2974	NM_019733	147199	104686	104789	95	8	+
NM_019733	up	AK133262	up	0.7857143	0.005505952	AK133262	4049	2876	2977	NM_019733	147199	8176	39315	93	8	+
NM_019733	up	AK133262	up	0.7857143	0.005505952	AK133262	4049	226	2994	NM_019733	147199	29037	117701	212	14	-
NM_019733	up	AK133262	up	0.7857143	0.005505952	AK133262	4049	2828	2990	NM_019733	147199	32274	32430	137	9	-
NM_019733	up	AK133262	up	0.7857143	0.005505952	AK133262	4049	2830	2991	NM_019733	147199	117598	138698	133	9	-
NM_019733	up	AK133262	up	0.7857143	0.005505952	AK133262	4049	2870	2955	NM_019733	147199	29065	29151	79	6	-
NM_019733	up	AK133262	up	0.7857143	0.005505952	AK133262	4049	2844	2918	NM_019733	147199	2919	2979	57	3	-
NM_010008	up	AK133262	up	0.9285714	0.000396825	AK133262	4049	1038	1076	NM_010008	37515	28375	28413	38	0	+
NM_009132	up	AK133262	up	0.6428571	0.03115079	AK133262	4049	1320	1372	NM_009132	74459	41126	41179	50	2	+
NM_009132	up	AK133262	up	0.6428571	0.03115079	AK133262	4049	2846	2999	NM_009132	74459	50122	50290	128	8	-
NM_009132	up	AK133262	up	0.6428571	0.03115079	AK133262	4049	2867	2999	NM_009132	74459	52786	52926	120	11	-
NM_009132	up	AK133262	up	0.6428571	0.03115079	AK133262	4049	1320	1372	NM_009132	74459	29376	29534	50	1	-
NM_008542	up	AK133262	up	0.7142857	0.0141369	AK133262	4049	1323	1372	NM_008542	68985	64685	64734	47	2	+
NM_007753	up	AK133262	up	0.7142857	0.0141369	AK133262	4049	1320	1372	NM_007753	26567	8509	8579	48	0	+
NM_007753	up	AK133262	up	0.7142857	0.0141369	AK133262	4049	2807	2974	NM_007753	26567	5448	5606	140	11	-
NM_001146196	up	AK133262	up	0.7857143	0.005505952	AK133262	4049	1320	1372	NM_001146196	74459	41126	41179	50	2	+
NM_001146196	up	AK133262	up	0.7857143	0.005505952	AK133262	4049	2846	2999	NM_001146196	74459	50122	50290	128	8	-
NM_001146196	up	AK133262	up	0.7857143	0.005505952	AK133262	4049	2867	2999	NM_001146196	74459	52786	52926	120	11	-
NM_001146196	up	AK133262	up	0.7857143	0.005505952	AK133262	4049	1320	1372	NM_001146196	74459	29376	29534	50	1	-
NM_001109684	up	AK133262	up	0.7142857	0.0141369	AK133262	4049	1320	2999	NM_001109684	70970	10194	10759	160	9	+
NM_001109684	up	AK133262	up	0.7142857	0.0141369	AK133262	4049	290	2999	NM_001109684	70970	10714	14038	149	11	+
NM_001109684	up	AK133262	up	0.7142857	0.0141369	AK133262	4049	290	2991	NM_001109684	70970	13992	64280	191	7	+
NM_001109684	up	AK133262	up	0.7142857	0.0141369	AK133262	4049	2867	2991	NM_001109684	70970	30771	30900	115	9	-
NM_001109684	up	AK133262	up	0.7142857	0.0141369	AK133262	4049	2867	2985	NM_001109684	70970	57461	57579	109	9	-
NM_001109684	up	AK133262	up	0.7142857	0.0141369	AK133262	4049	290	2982	NM_001109684	70970	23616	30812	103	6	-
NM_001081060	up	AK133262	up	0.8571429	0.001736111	AK133262	4049	1040	2991	NM_001081060	44551	6882	38525	199	11	+
NM_001081060	up	AK133262	up	0.8571429	0.001736111	AK133262	4049	2837	2982	NM_001081060	44551	4020	4146	119	6	+
NM_001081060	up	AK133262	up	0.8571429	0.001736111	AK133262	4049	2894	2982	NM_001081060	44551	39973	40061	82	6	+
NM_001042675	up	AK133262	up	0.6428571	0.03115079	AK133262	4049	189	2998	NM_001042675	125886	18060	21107	225	19	+
NM_001042675	up	AK133262	up	0.6428571	0.03115079	AK133262	4049	2823	3002	NM_001042675	125886	18047	109118	152	8	+
NM_001042675	up	AK133262	up	0.6428571	0.03115079	AK133262	4049	2871	2974	NM_001042675	125886	104686	104789	95	8	+
NM_001042675	up	AK133262	up	0.6428571	0.03115079	AK133262	4049	2876	2977	NM_001042675	125886	8176	39315	93	8	+
NM_001042675	up	AK133262	up	0.6428571	0.03115079	AK133262	4049	226	2994	NM_001042675	125886	29037	117701	212	14	-
NM_001042675	up	AK133262	up	0.6428571	0.03115079	AK133262	4049	2828	2990	NM_001042675	125886	32274	32430	137	9	-
NM_001042675	up	AK133262	up	0.6428571	0.03115079	AK133262	4049	2871	2991	NM_001042675	125886	117598	117721	110	10	-
NM_001042675	up	AK133262	up	0.6428571	0.03115079	AK133262	4049	2870	2955	NM_001042675	125886	29065	29151	79	6	-
NM_001042675	up	AK133262	up	0.6428571	0.03115079	AK133262	4049	2844	2918	NM_001042675	125886	2919	2979	57	3	-
NM_001042674	up	AK133262	up	0.7142857	0.0141369	AK133262	4049	189	2998	NM_001042674	147199	18060	21107	225	19	+
NM_001042674	up	AK133262	up	0.7142857	0.0141369	AK133262	4049	2823	3002	NM_001042674	147199	18047	109118	152	8	+
NM_001042674	up	AK133262	up	0.7142857	0.0141369	AK133262	4049	2871	2974	NM_001042674	147199	104686	104789	95	8	+
NM_001042674	up	AK133262	up	0.7142857	0.0141369	AK133262	4049	2876	2977	NM_001042674	147199	8176	39315	93	8	+
NM_001042674	up	AK133262	up	0.7142857	0.0141369	AK133262	4049	226	2994	NM_001042674	147199	29037	117701	212	14	-
NM_001042674	up	AK133262	up	0.7142857	0.0141369	AK133262	4049	2828	2990	NM_001042674	147199	32274	32430	137	9	-
NM_001042674	up	AK133262	up	0.7142857	0.0141369	AK133262	4049	2830	2991	NM_001042674	147199	117598	138698	133	9	-
NM_001042674	up	AK133262	up	0.7142857	0.0141369	AK133262	4049	2870	2955	NM_001042674	147199	29065	29151	79	6	-
NM_001042674	up	AK133262	up	0.7142857	0.0141369	AK133262	4049	2844	2918	NM_001042674	147199	2919	2979	57	3	-
NM_001033322	up	AK133262	up	0.6428571	0.03115079	AK133262	4049	284	2996	NM_001033322	364990	184973	321246	174	5	+
NM_001033322	up	AK133262	up	0.6428571	0.03115079	AK133262	4049	2835	2974	NM_001033322	364990	25093	302325	119	8	+
NM_001033322	up	AK133262	up	0.6428571	0.03115079	AK133262	4049	2899	2995	NM_001033322	364990	23799	23895	90	6	+
NM_001033322	up	AK133262	up	0.6428571	0.03115079	AK133262	4049	2882	2982	NM_001033322	364990	230786	230863	64	4	+
NM_001033322	up	AK133262	up	0.6428571	0.03115079	AK133262	4049	2847	2994	NM_001033322	364990	339552	339700	125	8	-
NM_001033322	up	AK133262	up	0.6428571	0.03115079	AK133262	4049	1032	1356	NM_001033322	364990	40708	71445	75	3	-
NM_001001488	up	AK133262	up	0.8571429	0.001736111	AK133262	4049	1356	2999	NM_001001488	132023	51125	51755	181	8	+
NM_001001488	up	AK133262	up	0.8571429	0.001736111	AK133262	4049	1035	2998	NM_001001488	132023	71543	110020	164	7	+
NM_001001488	up	AK133262	up	0.8571429	0.001736111	AK133262	4049	2828	2999	NM_001001488	132023	2083	2237	144	10	+
NM_001001488	up	AK133262	up	0.8571429	0.001736111	AK133262	4049	1035	2999	NM_001001488	132023	71700	111148	159	7	+
NM_001001488	up	AK133262	up	0.8571429	0.001736111	AK133262	4049	2830	2993	NM_001001488	132023	53001	53155	138	8	+
NM_001001488	up	AK133262	up	0.8571429	0.001736111	AK133262	4049	2867	2994	NM_001001488	132023	8880	9007	119	8	+
NM_001001488	up	AK133262	up	0.8571429	0.001736111	AK133262	4049	2871	3002	NM_001001488	132023	45734	45864	122	5	+
NM_001001488	up	AK133262	up	0.8571429	0.001736111	AK133262	4049	2886	2994	NM_001001488	132023	49466	49574	99	9	+
NM_001001488	up	AK133262	up	0.8571429	0.001736111	AK133262	4049	1038	1076	NM_001001488	132023	71935	71973	38	0	+
NM_001001488	up	AK133262	up	0.8571429	0.001736111	AK133262	4049	290	2991	NM_001001488	132023	17924	103550	210	12	-
NM_001001488	up	AK133262	up	0.8571429	0.001736111	AK133262	4049	2867	2932	NM_001001488	132023	113452	113517	61	4	-
NM_001001488	up	AK133262	up	0.8571429	0.001736111	AK133262	4049	1323	1357	NM_001001488	132023	51163	51197	32	2	-
NM_028238	up	AK133262	up	0.7142857	0.0141369	AK133262	4049	1323	1372	NM_028238	61301	12123	12295	47	2	-
NM_001024474	up	AK133262	up	0.7857143	0.005505952	AK133262	4049	2823	2954	NM_001024474	26463	17812	17926	106	6	-
NM_009132	up	AK043381	up	0.7857143	0.005505952	AK043381	777	455	509	NM_009132	74459	65710	65764	54	0	+
NM_009132	up	AK043381	up	0.7857143	0.005505952	AK043381	777	456	499	NM_009132	74459	18274	18317	43	0	+
NM_001146196	up	AK043381	up	0.6428571	0.03115079	AK043381	777	455	509	NM_001146196	74459	65710	65764	54	0	+
NM_001146196	up	AK043381	up	0.6428571	0.03115079	AK043381	777	456	499	NM_001146196	74459	18274	18317	43	0	+
NM_001081060	up	AK043381	up	0.7142857	0.0141369	AK043381	777	420	536	NM_001081060	44551	15584	38445	83	5	-
NM_001013771	up	AK043381	up	0.6428571	0.03115079	AK043381	777	482	530	NM_001013771	118247	6884	6932	48	0	-
NM_183204	up	ENSMUST00000154530	up	0.7142857	0.0141369	ENSMUST00000154530	16852	8504	14133	NM_183204	55149	28307	40088	153	8	+
NM_183204	up	ENSMUST00000154530	up	0.7142857	0.0141369	ENSMUST00000154530	16852	14071	14117	NM_183204	55149	51019	51065	42	2	+
NM_183204	up	ENSMUST00000154530	up	0.7142857	0.0141369	ENSMUST00000154530	16852	10575	10737	NM_183204	55149	48251	48551	49	0	-
NM_183126	up	ENSMUST00000154530	up	0.6428571	0.03115079	ENSMUST00000154530	16852	8509	8579	NM_183126	189910	116239	116303	58	3	+
NM_183126	up	ENSMUST00000154530	up	0.6428571	0.03115079	ENSMUST00000154530	16852	14098	14160	NM_183126	189910	144899	144980	57	1	-
NM_183088	up	ENSMUST00000154530	up	0.6428571	0.03115079	ENSMUST00000154530	16852	8504	8612	NM_183088	7901	5229	5341	92	5	+
NM_153513	up	ENSMUST00000154530	up	0.7142857	0.0141369	ENSMUST00000154530	16852	8498	8610	NM_153513	6959	1635	1834	101	5	+
NM_153513	up	ENSMUST00000154530	up	0.7142857	0.0141369	ENSMUST00000154530	16852	8516	8607	NM_153513	6959	5402	5493	87	4	+
NM_145938	up	ENSMUST00000154530	up	0.6428571	0.03115079	ENSMUST00000154530	16852	8480	8600	NM_145938	11245	8405	8526	110	9	+
NM_145523	up	ENSMUST00000154530	up	0.7142857	0.0141369	ENSMUST00000154530	16852	8516	8599	NM_145523	29784	13911	13994	79	4	+
NM_145523	up	ENSMUST00000154530	up	0.7142857	0.0141369	ENSMUST00000154530	16852	5344	5380	NM_145523	29784	28321	28357	36	0	-
NM_033574	up	ENSMUST00000154530	up	0.6428571	0.03115079	ENSMUST00000154530	16852	8491	8600	NM_033574	161414	21415	21524	100	9	+
NM_033574	up	ENSMUST00000154530	up	0.6428571	0.03115079	ENSMUST00000154530	16852	8491	8563	NM_033574	161414	111454	111526	68	4	+
NM_033574	up	ENSMUST00000154530	up	0.6428571	0.03115079	ENSMUST00000154530	16852	8500	8590	NM_033574	161414	92384	92458	67	3	+
NM_033574	up	ENSMUST00000154530	up	0.6428571	0.03115079	ENSMUST00000154530	16852	8491	8550	NM_033574	161414	78847	78906	54	5	+
NM_033574	up	ENSMUST00000154530	up	0.6428571	0.03115079	ENSMUST00000154530	16852	5344	5377	NM_033574	161414	145717	145750	33	0	+
NM_028238	up	ENSMUST00000154530	up	0.6428571	0.03115079	ENSMUST00000154530	16852	8515	8599	NM_028238	61301	29398	29482	68	3	+
NM_022881	up	ENSMUST00000154530	up	0.7142857	0.0141369	ENSMUST00000154530	16852	10576	10612	NM_022881	22582	4185	4221	36	0	+
NM_009763	up	ENSMUST00000154530	up	0.6428571	0.03115079	ENSMUST00000154530	16852	8519	8610	NM_009763	24577	4572	4663	85	6	+
NM_009132	up	ENSMUST00000154530	up	0.8571429	0.001736111	ENSMUST00000154530	16852	14113	14156	NM_009132	74459	29466	29531	41	1	+
NM_009132	up	ENSMUST00000154530	up	0.8571429	0.001736111	ENSMUST00000154530	16852	8491	8599	NM_009132	74459	15295	15403	98	10	-
NM_008542	up	ENSMUST00000154530	up	0.6428571	0.03115079	ENSMUST00000154530	16852	5343	14122	NM_008542	68985	33472	33696	74	3	+
NM_008542	up	ENSMUST00000154530	up	0.6428571	0.03115079	ENSMUST00000154530	16852	10576	10611	NM_008542	68985	7181	7216	35	0	-
NM_001146196	up	ENSMUST00000154530	up	0.7142857	0.0141369	ENSMUST00000154530	16852	14113	14156	NM_001146196	74459	29466	29531	41	1	+
NM_001146196	up	ENSMUST00000154530	up	0.7142857	0.0141369	ENSMUST00000154530	16852	8491	8599	NM_001146196	74459	15295	15403	98	10	-
NM_001081060	up	ENSMUST00000154530	up	0.7857143	0.005505952	ENSMUST00000154530	16852	8479	8610	NM_001081060	44551	4026	4156	118	7	+
NM_001081060	up	ENSMUST00000154530	up	0.7857143	0.005505952	ENSMUST00000154530	16852	8504	8600	NM_001081060	44551	38417	38513	89	7	+
NM_001081060	up	ENSMUST00000154530	up	0.7857143	0.005505952	ENSMUST00000154530	16852	8517	8601	NM_001081060	44551	39978	40062	73	2	+
NM_001001488	up	ENSMUST00000154530	up	0.6428571	0.03115079	ENSMUST00000154530	16852	8454	14156	NM_001001488	132023	51582	86866	182	10	+
NM_001001488	up	ENSMUST00000154530	up	0.6428571	0.03115079	ENSMUST00000154530	16852	8478	8610	NM_001001488	132023	45723	49572	117	9	+
NM_001001488	up	ENSMUST00000154530	up	0.6428571	0.03115079	ENSMUST00000154530	16852	8491	8610	NM_001001488	132023	109895	111888	108	11	+
NM_001001488	up	ENSMUST00000154530	up	0.6428571	0.03115079	ENSMUST00000154530	16852	8491	8599	NM_001001488	132023	2111	22388	99	7	+
NM_001001488	up	ENSMUST00000154530	up	0.6428571	0.03115079	ENSMUST00000154530	16852	8514	8555	NM_001001488	132023	22301	22342	37	4	+
NM_001001488	up	ENSMUST00000154530	up	0.6428571	0.03115079	ENSMUST00000154530	16852	8491	8600	NM_001001488	132023	17936	113511	99	10	-
NM_030101	up	ENSMUST00000154530	up	0.6428571	0.03115079	ENSMUST00000154530	16852	8491	8610	NM_030101	27627	10398	10517	108	11	-
NM_019733	up	ENSMUST00000154530	up	0.8571429	0.001736111	ENSMUST00000154530	16852	8502	8600	NM_019733	147199	32285	32383	91	7	-
NM_007753	up	ENSMUST00000154530	up	0.7857143	0.005505952	ENSMUST00000154530	16852	14071	14157	NM_007753	26567	15840	20238	68	3	-
NM_001042675	up	ENSMUST00000154530	up	0.7142857	0.0141369	ENSMUST00000154530	16852	8502	8600	NM_001042675	125886	32285	32383	91	7	-
NM_001042674	up	ENSMUST00000154530	up	0.6428571	0.03115079	ENSMUST00000154530	16852	8502	8600	NM_001042674	147199	32285	32383	91	7	-
NM_181681	up	uc009lzq.1	up	0.6428571	0.03115079	uc009lzq.1	6324	1377	1505	NM_181681	9855	2236	2363	119	8	+
NM_181681	up	uc009lzq.1	up	0.6428571	0.03115079	uc009lzq.1	6324	1407	1501	NM_181681	9855	6274	6558	77	2	+
NM_178797	up	uc009lzq.1	up	0.6428571	0.03115079	uc009lzq.1	6324	1368	1505	NM_178797	135346	129980	130121	127	9	+
NM_010008	up	uc009lzq.1	up	0.8571429	0.001736111	uc009lzq.1	6324	3840	3989	NM_010008	37515	5688	5795	75	1	+
NM_008542	up	uc009lzq.1	up	0.6428571	0.03115079	uc009lzq.1	6324	1363	1496	NM_008542	68985	66991	67135	118	9	+
NM_008542	up	uc009lzq.1	up	0.6428571	0.03115079	uc009lzq.1	6324	3941	4006	NM_008542	68985	33539	33658	48	0	+
NM_008542	up	uc009lzq.1	up	0.6428571	0.03115079	uc009lzq.1	6324	1440	1479	NM_008542	68985	32308	32347	38	1	-
NM_001109684	up	uc009lzq.1	up	0.9285714	0.000396825	uc009lzq.1	6324	1359	1498	NM_001109684	70970	64137	64281	128	11	+
NM_001109684	up	uc009lzq.1	up	0.9285714	0.000396825	uc009lzq.1	6324	1369	3953	NM_001109684	70970	13902	35246	157	10	+
NM_001109684	up	uc009lzq.1	up	0.9285714	0.000396825	uc009lzq.1	6324	1359	1497	NM_001109684	70970	4908	30917	130	8	-
NM_001109684	up	uc009lzq.1	up	0.9285714	0.000396825	uc009lzq.1	6324	1451	1486	NM_001109684	70970	30782	30817	34	1	-
NM_001081060	up	uc009lzq.1	up	0.6428571	0.03115079	uc009lzq.1	6324	1389	1505	NM_001081060	44551	38417	38533	107	9	+
NM_001042674	up	uc009lzq.1	up	0.6428571	0.03115079	uc009lzq.1	6324	1368	1505	NM_001042674	147199	114939	120613	125	11	+
NM_001042674	up	uc009lzq.1	up	0.6428571	0.03115079	uc009lzq.1	6324	1377	3958	NM_001042674	147199	18082	80925	136	8	+
NM_001042674	up	uc009lzq.1	up	0.6428571	0.03115079	uc009lzq.1	6324	1377	1477	NM_001042674	147199	104689	104789	93	7	+
NM_001042674	up	uc009lzq.1	up	0.6428571	0.03115079	uc009lzq.1	6324	1368	1480	NM_001042674	147199	39208	39315	90	3	+
NM_001042674	up	uc009lzq.1	up	0.6428571	0.03115079	uc009lzq.1	6324	1451	1765	NM_001042674	147199	7323	17957	73	3	+
NM_001042674	up	uc009lzq.1	up	0.6428571	0.03115079	uc009lzq.1	6324	1404	1488	NM_001042674	147199	73515	73606	69	0	+
NM_001042674	up	uc009lzq.1	up	0.6428571	0.03115079	uc009lzq.1	6324	1451	1496	NM_001042674	147199	28691	93729	44	0	+
NM_001042674	up	uc009lzq.1	up	0.6428571	0.03115079	uc009lzq.1	6324	1368	1505	NM_001042674	147199	32266	32407	122	9	-
NM_001042674	up	uc009lzq.1	up	0.6428571	0.03115079	uc009lzq.1	6324	1387	1488	NM_001042674	147199	35917	36018	96	5	-
NM_001001488	up	uc009lzq.1	up	0.7857143	0.005505952	uc009lzq.1	6324	1377	1505	NM_001001488	132023	53036	53163	118	9	+
NM_001001488	up	uc009lzq.1	up	0.7857143	0.005505952	uc009lzq.1	6324	1377	1497	NM_001001488	132023	109896	110013	111	6	+
NM_001001488	up	uc009lzq.1	up	0.7857143	0.005505952	uc009lzq.1	6324	1362	1502	NM_001001488	132023	17919	18064	131	9	-
NM_001001488	up	uc009lzq.1	up	0.7857143	0.005505952	uc009lzq.1	6324	3941	4001	NM_001001488	132023	118262	118318	55	1	-
NM_028238	up	uc009lzq.1	up	0.6428571	0.03115079	uc009lzq.1	6324	1377	3990	NM_028238	61301	12096	25962	156	8	-
NM_001077410	up	uc009lzq.1	up	0.7857143	0.005505952	uc009lzq.1	6324	3906	4016	NM_001077410	13643	10507	10582	64	1	-
NM_183183	up	uc008xoq.1	up	0.7142857	0.0141369	uc008xoq.1	24730	4326	6024	NM_183183	73831	14028	64837	256	17	+
NM_183183	up	uc008xoq.1	up	0.7142857	0.0141369	uc008xoq.1	24730	2622	13728	NM_183183	73831	2775	14126	225	16	-
NM_183183	up	uc008xoq.1	up	0.7142857	0.0141369	uc008xoq.1	24730	14820	14927	NM_183183	73831	14028	14135	100	7	-
NM_183126	up	uc008xoq.1	up	0.6428571	0.03115079	uc008xoq.1	24730	7535	12145	NM_183126	189910	3724	115159	257	21	+
NM_183126	up	uc008xoq.1	up	0.6428571	0.03115079	uc008xoq.1	24730	14816	14934	NM_183126	189910	3723	3841	111	7	+
NM_183126	up	uc008xoq.1	up	0.6428571	0.03115079	uc008xoq.1	24730	13576	13694	NM_183126	189910	3728	3845	109	8	+
NM_183126	up	uc008xoq.1	up	0.6428571	0.03115079	uc008xoq.1	24730	899	10666	NM_183126	189910	3728	131831	509	37	-
NM_183126	up	uc008xoq.1	up	0.6428571	0.03115079	uc008xoq.1	24730	7544	13726	NM_183126	189910	116168	132149	325	25	-
NM_183088	up	uc008xoq.1	up	0.6428571	0.03115079	uc008xoq.1	24730	899	1069	NM_183088	7901	5581	5750	145	8	+
NM_183088	up	uc008xoq.1	up	0.6428571	0.03115079	uc008xoq.1	24730	3311	7638	NM_183088	7901	5225	5625	149	6	-
NM_178797	up	uc008xoq.1	up	0.6428571	0.03115079	uc008xoq.1	24730	5928	13646	NM_178797	135346	25737	74246	246	21	+
NM_178797	up	uc008xoq.1	up	0.6428571	0.03115079	uc008xoq.1	24730	7518	14938	NM_178797	135346	57245	130121	362	28	-
NM_178797	up	uc008xoq.1	up	0.6428571	0.03115079	uc008xoq.1	24730	10887	10974	NM_178797	135346	106253	106343	79	5	-
NM_178797	up	uc008xoq.1	up	0.6428571	0.03115079	uc008xoq.1	24730	5242	5283	NM_178797	135346	96746	96787	41	0	-
NM_177686	up	uc008xoq.1	up	0.7142857	0.0141369	uc008xoq.1	24730	5784	6013	NM_177686	15061	10505	10733	177	7	+
NM_177686	up	uc008xoq.1	up	0.7142857	0.0141369	uc008xoq.1	24730	899	1246	NM_177686	15061	1934	10705	157	14	-
NM_172444	up	uc008xoq.1	up	0.6428571	0.03115079	uc008xoq.1	24730	4297	10977	NM_172444	174291	134948	168293	393	26	+
NM_172444	up	uc008xoq.1	up	0.6428571	0.03115079	uc008xoq.1	24730	2654	4446	NM_172444	174291	144794	168294	207	13	+
NM_172444	up	uc008xoq.1	up	0.6428571	0.03115079	uc008xoq.1	24730	7558	7660	NM_172444	174291	158981	159085	92	10	+
NM_172444	up	uc008xoq.1	up	0.6428571	0.03115079	uc008xoq.1	24730	830	12160	NM_172444	174291	3568	151727	545	34	-
NM_172444	up	uc008xoq.1	up	0.6428571	0.03115079	uc008xoq.1	24730	7518	12777	NM_172444	174291	46025	168301	282	17	-
NM_172444	up	uc008xoq.1	up	0.6428571	0.03115079	uc008xoq.1	24730	14817	14963	NM_172444	174291	168138	168284	139	7	-
NM_172444	up	uc008xoq.1	up	0.6428571	0.03115079	uc008xoq.1	24730	12118	12160	NM_172444	174291	53720	53761	39	2	-
NM_153513	up	uc008xoq.1	up	0.7142857	0.0141369	uc008xoq.1	24730	2626	4446	NM_153513	6959	990	5505	185	14	+
NM_153513	up	uc008xoq.1	up	0.7142857	0.0141369	uc008xoq.1	24730	2654	2745	NM_153513	6959	6350	6450	91	0	+
NM_153513	up	uc008xoq.1	up	0.7142857	0.0141369	uc008xoq.1	24730	7613	7649	NM_153513	6959	707	744	34	2	+
NM_153513	up	uc008xoq.1	up	0.7142857	0.0141369	uc008xoq.1	24730	993	1179	NM_153513	6959	1738	1851	106	6	-
NM_153513	up	uc008xoq.1	up	0.7142857	0.0141369	uc008xoq.1	24730	13576	13661	NM_153513	6959	1738	1823	78	7	-
NM_145938	up	uc008xoq.1	up	0.7857143	0.005505952	uc008xoq.1	24730	7604	10914	NM_145938	11245	1235	3310	228	13	+
NM_145938	up	uc008xoq.1	up	0.7857143	0.005505952	uc008xoq.1	24730	4313	10552	NM_145938	11245	8406	8586	146	8	+
NM_145938	up	uc008xoq.1	up	0.7857143	0.005505952	uc008xoq.1	24730	10552	10627	NM_145938	11245	8411	8486	73	2	+
NM_145938	up	uc008xoq.1	up	0.7857143	0.005505952	uc008xoq.1	24730	14894	14936	NM_145938	11245	1243	1285	40	2	+
NM_145938	up	uc008xoq.1	up	0.7857143	0.005505952	uc008xoq.1	24730	7521	14956	NM_145938	11245	2944	8543	276	20	-
NM_145938	up	uc008xoq.1	up	0.7857143	0.005505952	uc008xoq.1	24730	14808	14945	NM_145938	11245	8401	8535	123	11	-
NM_145523	up	uc008xoq.1	up	0.7142857	0.0141369	uc008xoq.1	24730	4304	5284	NM_145523	29784	13850	26643	168	10	+
NM_145523	up	uc008xoq.1	up	0.7142857	0.0141369	uc008xoq.1	24730	10529	10678	NM_145523	29784	4313	4460	138	9	+
NM_145523	up	uc008xoq.1	up	0.7142857	0.0141369	uc008xoq.1	24730	1080	2759	NM_145523	29784	4297	14008	259	16	-
NM_145523	up	uc008xoq.1	up	0.7142857	0.0141369	uc008xoq.1	24730	7522	7667	NM_145523	29784	4318	4464	135	8	-
NM_030101	up	uc008xoq.1	up	0.6428571	0.03115079	uc008xoq.1	24730	2144	21197	NM_030101	27627	3494	21736	554	40	+
NM_030101	up	uc008xoq.1	up	0.6428571	0.03115079	uc008xoq.1	24730	12116	14963	NM_030101	27627	603	7589	186	10	+
NM_030101	up	uc008xoq.1	up	0.6428571	0.03115079	uc008xoq.1	24730	1094	1185	NM_030101	27627	25734	25825	84	7	+
NM_030101	up	uc008xoq.1	up	0.6428571	0.03115079	uc008xoq.1	24730	13559	13702	NM_030101	27627	7427	7573	102	6	+
NM_030101	up	uc008xoq.1	up	0.6428571	0.03115079	uc008xoq.1	24730	4297	21737	NM_030101	27627	9822	25869	374	27	-
NM_030101	up	uc008xoq.1	up	0.6428571	0.03115079	uc008xoq.1	24730	1266	5998	NM_030101	27627	3505	21738	292	22	-
NM_030101	up	uc008xoq.1	up	0.6428571	0.03115079	uc008xoq.1	24730	7612	7652	NM_030101	27627	20810	20850	36	4	-
NM_028238	up	uc008xoq.1	up	0.7857143	0.005505952	uc008xoq.1	24730	12752	14962	NM_028238	61301	24405	25993	173	12	+
NM_028238	up	uc008xoq.1	up	0.7857143	0.005505952	uc008xoq.1	24730	2622	21197	NM_028238	61301	12291	51312	441	28	-
NM_028238	up	uc008xoq.1	up	0.7857143	0.005505952	uc008xoq.1	24730	7544	7704	NM_028238	61301	40561	51315	149	7	-
NM_025425	up	uc008xoq.1	up	0.7142857	0.0141369	uc008xoq.1	24730	14808	14948	NM_025425	3466	1689	1829	126	14	+
NM_025425	up	uc008xoq.1	up	0.7142857	0.0141369	uc008xoq.1	24730	2624	2741	NM_025425	3466	1712	1829	109	8	+
NM_018729	up	uc008xoq.1	up	0.6428571	0.03115079	uc008xoq.1	24730	4321	4450	NM_018729	26125	13736	13865	118	11	+
NM_018729	up	uc008xoq.1	up	0.6428571	0.03115079	uc008xoq.1	24730	2601	7675	NM_018729	26125	4445	13860	230	18	-
NM_018729	up	uc008xoq.1	up	0.6428571	0.03115079	uc008xoq.1	24730	13571	13687	NM_018729	26125	13736	13852	106	10	-
NM_016778	up	uc008xoq.1	up	0.6428571	0.03115079	uc008xoq.1	24730	4307	10687	NM_016778	10070	3855	8993	241	17	+
NM_016778	up	uc008xoq.1	up	0.6428571	0.03115079	uc008xoq.1	24730	10486	10977	NM_016778	10070	3866	8985	209	15	+
NM_016778	up	uc008xoq.1	up	0.6428571	0.03115079	uc008xoq.1	24730	4295	4450	NM_016778	10070	8833	8989	146	8	+
NM_016778	up	uc008xoq.1	up	0.6428571	0.03115079	uc008xoq.1	24730	2601	7652	NM_016778	10070	3869	8985	231	9	-
NM_016778	up	uc008xoq.1	up	0.6428571	0.03115079	uc008xoq.1	24730	14808	14965	NM_016778	10070	8827	8985	150	7	-
NM_016778	up	uc008xoq.1	up	0.6428571	0.03115079	uc008xoq.1	24730	7521	7667	NM_016778	10070	8843	8989	138	6	-
NM_016778	up	uc008xoq.1	up	0.6428571	0.03115079	uc008xoq.1	24730	13571	13702	NM_016778	10070	8845	8977	122	8	-
NM_009763	up	uc008xoq.1	up	0.6428571	0.03115079	uc008xoq.1	24730	10530	10636	NM_009763	24577	4511	4622	100	6	+
NM_009763	up	uc008xoq.1	up	0.6428571	0.03115079	uc008xoq.1	24730	2602	2740	NM_009763	24577	4526	4664	125	13	-
NM_009763	up	uc008xoq.1	up	0.6428571	0.03115079	uc008xoq.1	24730	1082	1206	NM_009763	24577	4528	4664	113	11	-
NM_009763	up	uc008xoq.1	up	0.6428571	0.03115079	uc008xoq.1	24730	13576	13641	NM_009763	24577	4587	4652	60	5	-
NM_009132	up	uc008xoq.1	up	0.8571429	0.001736111	uc008xoq.1	24730	1082	14936	NM_009132	74459	15283	52927	481	37	+
NM_009132	up	uc008xoq.1	up	0.8571429	0.001736111	uc008xoq.1	24730	2622	10977	NM_009132	74459	40815	65964	354	25	+
NM_009132	up	uc008xoq.1	up	0.8571429	0.001736111	uc008xoq.1	24730	7527	14948	NM_009132	74459	15283	40935	244	22	+
NM_009132	up	uc008xoq.1	up	0.8571429	0.001736111	uc008xoq.1	24730	14821	14965	NM_009132	74459	15295	15452	136	8	+
NM_009132	up	uc008xoq.1	up	0.8571429	0.001736111	uc008xoq.1	24730	2582	10648	NM_009132	74459	15313	65974	355	25	-
NM_009132	up	uc008xoq.1	up	0.8571429	0.001736111	uc008xoq.1	24730	2178	4444	NM_009132	74459	15283	30317	158	9	-
NM_009132	up	uc008xoq.1	up	0.8571429	0.001736111	uc008xoq.1	24730	14808	14951	NM_009132	74459	65839	65964	117	7	-
NM_009132	up	uc008xoq.1	up	0.8571429	0.001736111	uc008xoq.1	24730	10553	10595	NM_009132	74459	39888	39930	39	3	-
NM_008542	up	uc008xoq.1	up	0.7857143	0.005505952	uc008xoq.1	24730	12752	14965	NM_008542	68985	2654	11627	177	10	+
NM_008542	up	uc008xoq.1	up	0.7857143	0.005505952	uc008xoq.1	24730	7616	12159	NM_008542	68985	32367	33581	64	1	+
NM_008542	up	uc008xoq.1	up	0.7857143	0.005505952	uc008xoq.1	24730	2147	2203	NM_008542	68985	12279	12335	51	5	-
NM_008542	up	uc008xoq.1	up	0.7857143	0.005505952	uc008xoq.1	24730	14875	14934	NM_008542	68985	35878	35931	51	1	-
NM_007753	up	uc008xoq.1	up	0.9285714	0.000396825	uc008xoq.1	24730	7521	21744	NM_007753	26567	3700	5607	318	18	+
NM_007753	up	uc008xoq.1	up	0.9285714	0.000396825	uc008xoq.1	24730	13583	13641	NM_007753	26567	5448	5506	53	5	+
NM_007753	up	uc008xoq.1	up	0.9285714	0.000396825	uc008xoq.1	24730	1245	4425	NM_007753	26567	5448	20228	167	9	-
NM_007753	up	uc008xoq.1	up	0.9285714	0.000396825	uc008xoq.1	24730	10529	10659	NM_007753	26567	5448	5573	117	8	-
NM_007753	up	uc008xoq.1	up	0.9285714	0.000396825	uc008xoq.1	24730	12118	12159	NM_007753	26567	23844	23885	41	0	-
NM_001146196	up	uc008xoq.1	up	0.8571429	0.001736111	uc008xoq.1	24730	1082	14936	NM_001146196	74459	15283	52927	481	37	+
NM_001146196	up	uc008xoq.1	up	0.8571429	0.001736111	uc008xoq.1	24730	2622	10977	NM_001146196	74459	40815	65964	354	25	+
NM_001146196	up	uc008xoq.1	up	0.8571429	0.001736111	uc008xoq.1	24730	7527	14948	NM_001146196	74459	15283	40935	244	22	+
NM_001146196	up	uc008xoq.1	up	0.8571429	0.001736111	uc008xoq.1	24730	14821	14965	NM_001146196	74459	15295	15452	136	8	+
NM_001146196	up	uc008xoq.1	up	0.8571429	0.001736111	uc008xoq.1	24730	2582	10648	NM_001146196	74459	15313	65974	355	25	-
NM_001146196	up	uc008xoq.1	up	0.8571429	0.001736111	uc008xoq.1	24730	2178	4444	NM_001146196	74459	15283	30317	158	9	-
NM_001146196	up	uc008xoq.1	up	0.8571429	0.001736111	uc008xoq.1	24730	14808	14951	NM_001146196	74459	65839	65964	117	7	-
NM_001146196	up	uc008xoq.1	up	0.8571429	0.001736111	uc008xoq.1	24730	10553	10595	NM_001146196	74459	39888	39930	39	3	-
NM_001081060	up	uc008xoq.1	up	0.7857143	0.005505952	uc008xoq.1	24730	4313	10966	NM_001081060	44551	4028	40062	317	21	+
NM_001081060	up	uc008xoq.1	up	0.7857143	0.005505952	uc008xoq.1	24730	1596	10666	NM_001081060	44551	38357	40060	232	19	+
NM_001081060	up	uc008xoq.1	up	0.7857143	0.005505952	uc008xoq.1	24730	10843	12160	NM_001081060	44551	4026	8235	145	8	+
NM_001081060	up	uc008xoq.1	up	0.7857143	0.005505952	uc008xoq.1	24730	4345	4431	NM_001081060	44551	39973	40059	79	7	+
NM_001081060	up	uc008xoq.1	up	0.7857143	0.005505952	uc008xoq.1	24730	7517	21748	NM_001081060	44551	972	38534	384	23	-
NM_001081060	up	uc008xoq.1	up	0.7857143	0.005505952	uc008xoq.1	24730	2594	7665	NM_001081060	44551	4020	38533	271	21	-
NM_001081060	up	uc008xoq.1	up	0.7857143	0.005505952	uc008xoq.1	24730	1076	2740	NM_001081060	44551	4020	38530	256	16	-
NM_001081060	up	uc008xoq.1	up	0.7857143	0.005505952	uc008xoq.1	24730	14801	14950	NM_001081060	44551	38371	38533	139	10	-
NM_001081060	up	uc008xoq.1	up	0.7857143	0.005505952	uc008xoq.1	24730	1084	13702	NM_001081060	44551	4020	20360	156	10	-
NM_001081060	up	uc008xoq.1	up	0.7857143	0.005505952	uc008xoq.1	24730	1082	1210	NM_001081060	44551	4016	4157	117	5	-
NM_001081060	up	uc008xoq.1	up	0.7857143	0.005505952	uc008xoq.1	24730	14820	14908	NM_001081060	44551	39973	40061	80	8	-
NM_001033322	up	uc008xoq.1	up	0.7142857	0.0141369	uc008xoq.1	24730	4297	14965	NM_001033322	364990	40241	332893	475	30	+
NM_001033322	up	uc008xoq.1	up	0.7142857	0.0141369	uc008xoq.1	24730	10887	10977	NM_001033322	364990	23804	23894	81	9	+
NM_001033322	up	uc008xoq.1	up	0.7142857	0.0141369	uc008xoq.1	24730	829	2682	NM_001033322	364990	311531	339633	80	3	+
NM_001033322	up	uc008xoq.1	up	0.7142857	0.0141369	uc008xoq.1	24730	17813	17900	NM_001033322	364990	1188	3464	79	0	+
NM_001033322	up	uc008xoq.1	up	0.7142857	0.0141369	uc008xoq.1	24730	10562	10613	NM_001033322	364990	230781	230832	46	5	+
NM_001033322	up	uc008xoq.1	up	0.7142857	0.0141369	uc008xoq.1	24730	21168	22171	NM_001033322	364990	1218	32716	50	0	+
NM_001033322	up	uc008xoq.1	up	0.7142857	0.0141369	uc008xoq.1	24730	829	7707	NM_001033322	364990	3338	142286	356	23	-
NM_001033322	up	uc008xoq.1	up	0.7142857	0.0141369	uc008xoq.1	24730	7521	14967	NM_001033322	364990	209211	302347	264	15	-
NM_001033322	up	uc008xoq.1	up	0.7142857	0.0141369	uc008xoq.1	24730	1080	1291	NM_001033322	364990	1224	23895	132	10	-
NM_001033322	up	uc008xoq.1	up	0.7142857	0.0141369	uc008xoq.1	24730	1245	1291	NM_001033322	364990	1403	1461	46	0	-
NM_001033322	up	uc008xoq.1	up	0.7142857	0.0141369	uc008xoq.1	24730	1245	1291	NM_001033322	364990	1278	1339	45	0	-
NM_001001488	up	uc008xoq.1	up	0.6428571	0.03115079	uc008xoq.1	24730	4293	14968	NM_001001488	132023	2079	103674	753	59	+
NM_001001488	up	uc008xoq.1	up	0.6428571	0.03115079	uc008xoq.1	24730	1094	14948	NM_001001488	132023	17937	113530	694	53	+
NM_001001488	up	uc008xoq.1	up	0.6428571	0.03115079	uc008xoq.1	24730	2601	10637	NM_001001488	132023	17924	111084	409	19	+
NM_001001488	up	uc008xoq.1	up	0.6428571	0.03115079	uc008xoq.1	24730	1081	2745	NM_001001488	132023	8863	49574	247	23	-
NM_001001488	up	uc008xoq.1	up	0.6428571	0.03115079	uc008xoq.1	24730	899	1191	NM_001001488	132023	2122	2371	196	17	-
NM_001001488	up	uc008xoq.1	up	0.6428571	0.03115079	uc008xoq.1	24730	4295	17889	NM_001001488	132023	92192	123851	220	14	-
NM_001001488	up	uc008xoq.1	up	0.6428571	0.03115079	uc008xoq.1	24730	1081	1207	NM_001001488	132023	8839	9007	117	9	-
NM_001001183	up	uc008xoq.1	up	0.6428571	0.03115079	uc008xoq.1	24730	13575	13614	NM_001001183	23414	15713	15752	37	2	+
NM_001001183	up	uc008xoq.1	up	0.6428571	0.03115079	uc008xoq.1	24730	2593	13663	NM_001001183	23414	18115	20098	229	10	-
NM_001001183	up	uc008xoq.1	up	0.6428571	0.03115079	uc008xoq.1	24730	10912	14959	NM_001001183	23414	19948	20617	189	11	-
NM_001001183	up	uc008xoq.1	up	0.6428571	0.03115079	uc008xoq.1	24730	7518	7667	NM_001001183	23414	19958	20097	125	8	-
NM_001001183	up	uc008xoq.1	up	0.6428571	0.03115079	uc008xoq.1	24730	7544	7647	NM_001001183	23414	18093	18198	89	0	-
NM_001001183	up	uc008xoq.1	up	0.6428571	0.03115079	uc008xoq.1	24730	1095	1184	NM_001001183	23414	18112	18202	81	3	-
NM_022881	up	uc008xoq.1	up	0.7142857	0.0141369	uc008xoq.1	24730	2155	2227	NM_022881	22582	6422	6649	69	3	-
NM_022881	up	uc008xoq.1	up	0.7142857	0.0141369	uc008xoq.1	24730	10537	10593	NM_022881	22582	17785	17845	54	2	-
NM_019733	up	uc008xoq.1	up	0.8571429	0.001736111	uc008xoq.1	24730	2140	22895	NM_019733	147199	10741	121446	1085	87	-
NM_019733	up	uc008xoq.1	up	0.8571429	0.001736111	uc008xoq.1	24730	1073	14949	NM_019733	147199	8152	109118	793	57	-
NM_019733	up	uc008xoq.1	up	0.8571429	0.001736111	uc008xoq.1	24730	894	10683	NM_019733	147199	2900	47538	681	49	-
NM_019733	up	uc008xoq.1	up	0.8571429	0.001736111	uc008xoq.1	24730	2625	14960	NM_019733	147199	28595	115049	396	18	-
NM_019733	up	uc008xoq.1	up	0.8571429	0.001736111	uc008xoq.1	24730	7519	14965	NM_019733	147199	104649	115080	316	22	-
NM_010730	up	uc008xoq.1	up	0.7142857	0.0141369	uc008xoq.1	24730	12750	12787	NM_010730	17239	14825	14862	37	0	-
NM_010730	up	uc008xoq.1	up	0.7142857	0.0141369	uc008xoq.1	24730	5242	5282	NM_010730	17239	14770	14816	39	1	-
NM_010008	up	uc008xoq.1	up	0.7142857	0.0141369	uc008xoq.1	24730	1245	1291	NM_010008	37515	25157	25203	46	0	-
NM_010008	up	uc008xoq.1	up	0.7142857	0.0141369	uc008xoq.1	24730	5246	5283	NM_010008	37515	28376	28413	37	0	-
NM_009892	up	uc008xoq.1	up	0.6428571	0.03115079	uc008xoq.1	24730	10529	10648	NM_009892	20012	5640	5759	99	5	-
NM_001042675	up	uc008xoq.1	up	0.7142857	0.0141369	uc008xoq.1	24730	2140	22895	NM_001042675	125886	10741	121446	1085	87	-
NM_001042675	up	uc008xoq.1	up	0.7142857	0.0141369	uc008xoq.1	24730	1073	14949	NM_001042675	125886	8152	109118	793	57	-
NM_001042675	up	uc008xoq.1	up	0.7142857	0.0141369	uc008xoq.1	24730	894	10683	NM_001042675	125886	2900	47538	681	49	-
NM_001042675	up	uc008xoq.1	up	0.7142857	0.0141369	uc008xoq.1	24730	2625	14960	NM_001042675	125886	28595	115049	396	18	-
NM_001042675	up	uc008xoq.1	up	0.7142857	0.0141369	uc008xoq.1	24730	7519	14965	NM_001042675	125886	104649	115080	316	22	-
NM_001042674	up	uc008xoq.1	up	0.7857143	0.005505952	uc008xoq.1	24730	2140	22895	NM_001042674	147199	10741	121446	1085	87	-
NM_001042674	up	uc008xoq.1	up	0.7857143	0.005505952	uc008xoq.1	24730	1073	14949	NM_001042674	147199	8152	109118	793	57	-
NM_001042674	up	uc008xoq.1	up	0.7857143	0.005505952	uc008xoq.1	24730	894	10683	NM_001042674	147199	2900	47538	681	49	-
NM_001042674	up	uc008xoq.1	up	0.7857143	0.005505952	uc008xoq.1	24730	2625	14960	NM_001042674	147199	28595	115049	396	18	-
NM_001042674	up	uc008xoq.1	up	0.7857143	0.005505952	uc008xoq.1	24730	7519	14965	NM_001042674	147199	104649	115080	316	22	-
NM_175140	up	uc009pzn.1	up	0.6428571	0.03115079	uc009pzn.1	6746	1148	3865	NM_175140	138245	25159	73056	155	1	+
NM_175140	up	uc009pzn.1	up	0.6428571	0.03115079	uc009pzn.1	6746	3826	3863	NM_175140	138245	94219	94256	37	0	+
NM_175140	up	uc009pzn.1	up	0.6428571	0.03115079	uc009pzn.1	6746	1146	5210	NM_175140	138245	8669	67960	237	1	-
NM_175140	up	uc009pzn.1	up	0.6428571	0.03115079	uc009pzn.1	6746	1206	5726	NM_175140	138245	15996	94269	195	5	-
NM_175140	up	uc009pzn.1	up	0.6428571	0.03115079	uc009pzn.1	6746	1152	1206	NM_175140	138245	8505	8568	52	1	-
NM_175140	up	uc009pzn.1	up	0.6428571	0.03115079	uc009pzn.1	6746	1183	1228	NM_175140	138245	8670	8825	45	0	-
NM_175140	up	uc009pzn.1	up	0.6428571	0.03115079	uc009pzn.1	6746	1202	3776	NM_175140	138245	64259	86445	57	1	-
NM_001109684	up	uc009pzn.1	up	0.7142857	0.0141369	uc009pzn.1	6746	1112	3864	NM_001109684	70970	35159	43099	94	0	+
NM_001109684	up	uc009pzn.1	up	0.7142857	0.0141369	uc009pzn.1	6746	3741	3865	NM_001109684	70970	4129	14951	74	1	+
NM_001024474	up	uc009pzn.1	up	0.6428571	0.03115079	uc009pzn.1	6746	1182	1241	NM_001024474	26463	4886	5071	58	1	+
NM_001024474	up	uc009pzn.1	up	0.6428571	0.03115079	uc009pzn.1	6746	1180	3297	NM_001024474	26463	4872	14814	106	0	-
NM_001024474	up	uc009pzn.1	up	0.6428571	0.03115079	uc009pzn.1	6746	1182	2554	NM_001024474	26463	14790	23903	60	1	-
NM_172442	up	mouselincRNA1619+	up	0.6428571	0.03115079	mouselincRNA1619+	9976	5977	6020	NM_172442	35662	25899	25949	41	2	+
NM_177686	up	mouselincRNA1619+	up	0.6428571	0.03115079	mouselincRNA1619+	9976	6617	6660	NM_177686	15061	579	622	43	0	+
NM_177686	up	mouselincRNA1619+	up	0.6428571	0.03115079	mouselincRNA1619+	9976	3141	6046	NM_177686	15061	8481	12898	74	6	+
NM_172444	up	mouselincRNA1619+	up	0.7142857	0.0141369	mouselincRNA1619+	9976	3216	3364	NM_172444	174291	168134	168281	139	8	+
NM_172444	up	mouselincRNA1619+	up	0.7142857	0.0141369	mouselincRNA1619+	9976	3237	3364	NM_172444	174291	156917	157038	101	5	+
NM_172444	up	mouselincRNA1619+	up	0.7142857	0.0141369	mouselincRNA1619+	9976	5960	6042	NM_172444	174291	10501	60780	68	0	+
NM_172444	up	mouselincRNA1619+	up	0.7142857	0.0141369	mouselincRNA1619+	9976	3237	6040	NM_172444	174291	35210	144873	148	5	-
NM_172444	up	mouselincRNA1619+	up	0.7142857	0.0141369	mouselincRNA1619+	9976	5988	6042	NM_172444	174291	63793	63847	54	0	-
NM_172444	up	mouselincRNA1619+	up	0.7142857	0.0141369	mouselincRNA1619+	9976	6003	6042	NM_172444	174291	131403	131442	39	0	-
NM_172444	up	mouselincRNA1619+	up	0.7142857	0.0141369	mouselincRNA1619+	9976	5976	6018	NM_172444	174291	53722	53763	40	1	-
NM_153513	up	mouselincRNA1619+	up	0.6428571	0.03115079	mouselincRNA1619+	9976	6085	6239	NM_153513	6959	1699	5505	138	8	+
NM_153513	up	mouselincRNA1619+	up	0.6428571	0.03115079	mouselincRNA1619+	9976	3243	3367	NM_153513	6959	5357	5489	114	9	+
NM_153513	up	mouselincRNA1619+	up	0.6428571	0.03115079	mouselincRNA1619+	9976	7681	7778	NM_153513	6959	1738	1835	91	6	+
NM_153513	up	mouselincRNA1619+	up	0.6428571	0.03115079	mouselincRNA1619+	9976	6140	6236	NM_153513	6959	1738	1837	87	5	+
NM_153513	up	mouselincRNA1619+	up	0.6428571	0.03115079	mouselincRNA1619+	9976	3214	3373	NM_153513	6959	968	2367	109	7	-
NM_153513	up	mouselincRNA1619+	up	0.6428571	0.03115079	mouselincRNA1619+	9976	6091	6176	NM_153513	6959	6359	6450	80	2	-
NM_145938	up	mouselincRNA1619+	up	0.8571429	0.001736111	mouselincRNA1619+	9976	6096	7786	NM_145938	11245	2946	8546	272	21	+
NM_145938	up	mouselincRNA1619+	up	0.8571429	0.001736111	mouselincRNA1619+	9976	3289	6238	NM_145938	11245	3286	8538	161	11	+
NM_145938	up	mouselincRNA1619+	up	0.8571429	0.001736111	mouselincRNA1619+	9976	7646	7783	NM_145938	11245	2961	3098	128	9	+
NM_145938	up	mouselincRNA1619+	up	0.8571429	0.001736111	mouselincRNA1619+	9976	7653	7693	NM_145938	11245	1243	1283	37	3	-
NM_145536	up	mouselincRNA1619+	up	0.7142857	0.0141369	mouselincRNA1619+	9976	5968	7712	NM_145536	15735	3275	6657	180	6	+
NM_145536	up	mouselincRNA1619+	up	0.7142857	0.0141369	mouselincRNA1619+	9976	3257	6189	NM_145536	15735	3807	6675	137	7	+
NM_145536	up	mouselincRNA1619+	up	0.7142857	0.0141369	mouselincRNA1619+	9976	3261	3309	NM_145536	15735	6609	6657	46	2	+
NM_145523	up	mouselincRNA1619+	up	0.6428571	0.03115079	mouselincRNA1619+	9976	6085	7778	NM_145523	29784	4298	14006	251	19	+
NM_145523	up	mouselincRNA1619+	up	0.6428571	0.03115079	mouselincRNA1619+	9976	5996	6247	NM_145523	29784	11775	14023	195	14	+
NM_145523	up	mouselincRNA1619+	up	0.6428571	0.03115079	mouselincRNA1619+	9976	7646	7787	NM_145523	29784	4328	4472	133	8	+
NM_145523	up	mouselincRNA1619+	up	0.6428571	0.03115079	mouselincRNA1619+	9976	3280	5984	NM_145523	29784	13911	26461	108	5	+
NM_145523	up	mouselincRNA1619+	up	0.6428571	0.03115079	mouselincRNA1619+	9976	5980	6652	NM_145523	29784	11665	24492	85	0	-
NM_145523	up	mouselincRNA1619+	up	0.6428571	0.03115079	mouselincRNA1619+	9976	6614	6657	NM_145523	29784	26384	26427	41	2	-
NM_145523	up	mouselincRNA1619+	up	0.6428571	0.03115079	mouselincRNA1619+	9976	5984	6023	NM_145523	29784	9014	9053	38	1	-
NM_145523	up	mouselincRNA1619+	up	0.6428571	0.03115079	mouselincRNA1619+	9976	6615	6652	NM_145523	29784	26427	26464	36	1	-
NM_030127	up	mouselincRNA1619+	up	0.7142857	0.0141369	mouselincRNA1619+	9976	1318	6652	NM_030127	27751	25028	26486	95	1	+
NM_030127	up	mouselincRNA1619+	up	0.7142857	0.0141369	mouselincRNA1619+	9976	5968	6230	NM_030127	27751	13166	26486	100	7	-
NM_019733	up	mouselincRNA1619+	up	0.7857143	0.005505952	mouselincRNA1619+	9976	3221	7786	NM_019733	147199	18046	109118	503	33	+
NM_019733	up	mouselincRNA1619+	up	0.7857143	0.005505952	mouselincRNA1619+	9976	3236	7783	NM_019733	147199	7232	120610	466	28	+
NM_019733	up	mouselincRNA1619+	up	0.7857143	0.005505952	mouselincRNA1619+	9976	3229	7783	NM_019733	147199	7734	85577	387	29	+
NM_019733	up	mouselincRNA1619+	up	0.7857143	0.005505952	mouselincRNA1619+	9976	6086	7775	NM_019733	147199	7212	18198	263	19	+
NM_019733	up	mouselincRNA1619+	up	0.7857143	0.005505952	mouselincRNA1619+	9976	3236	6217	NM_019733	147199	55368	104788	235	19	+
NM_019733	up	mouselincRNA1619+	up	0.7857143	0.005505952	mouselincRNA1619+	9976	3223	6214	NM_019733	147199	104654	115049	219	13	+
NM_019733	up	mouselincRNA1619+	up	0.7857143	0.005505952	mouselincRNA1619+	9976	3237	6185	NM_019733	147199	114935	120553	196	13	+
NM_019733	up	mouselincRNA1619+	up	0.7857143	0.005505952	mouselincRNA1619+	9976	7645	7778	NM_019733	147199	7236	7368	122	7	+
NM_019733	up	mouselincRNA1619+	up	0.7857143	0.005505952	mouselincRNA1619+	9976	6195	7778	NM_019733	147199	7326	7887	145	9	+
NM_019733	up	mouselincRNA1619+	up	0.7857143	0.005505952	mouselincRNA1619+	9976	1346	7783	NM_019733	147199	32269	141207	578	31	-
NM_019733	up	mouselincRNA1619+	up	0.7857143	0.005505952	mouselincRNA1619+	9976	6108	6189	NM_019733	147199	66007	66090	75	6	-
NM_016778	up	mouselincRNA1619+	up	0.8571429	0.001736111	mouselincRNA1619+	9976	3220	3364	NM_016778	10070	8829	8973	139	5	+
NM_016778	up	mouselincRNA1619+	up	0.8571429	0.001736111	mouselincRNA1619+	9976	6085	6238	NM_016778	10070	8834	8985	139	11	+
NM_016778	up	mouselincRNA1619+	up	0.8571429	0.001736111	mouselincRNA1619+	9976	7421	7713	NM_016778	10070	3862	3930	64	3	+
NM_010008	up	mouselincRNA1619+	up	0.7857143	0.005505952	mouselincRNA1619+	9976	3767	3822	NM_010008	37515	1331	1386	50	5	+
NM_010008	up	mouselincRNA1619+	up	0.7857143	0.005505952	mouselincRNA1619+	9976	6616	6657	NM_010008	37515	5723	5786	41	0	-
NM_009132	up	mouselincRNA1619+	up	0.6428571	0.03115079	mouselincRNA1619+	9976	3233	3373	NM_009132	74459	65839	65961	116	4	+
NM_009132	up	mouselincRNA1619+	up	0.6428571	0.03115079	mouselincRNA1619+	9976	3222	6237	NM_009132	74459	15283	50276	319	21	-
NM_009132	up	mouselincRNA1619+	up	0.6428571	0.03115079	mouselincRNA1619+	9976	6112	6185	NM_009132	74459	50174	50247	68	5	-
NM_008463	up	mouselincRNA1619+	up	0.7142857	0.0141369	mouselincRNA1619+	9976	5990	6042	NM_008463	14235	12280	12332	51	1	+
NM_001146196	up	mouselincRNA1619+	up	0.7857143	0.005505952	mouselincRNA1619+	9976	3233	3373	NM_001146196	74459	65839	65961	116	4	+
NM_001146196	up	mouselincRNA1619+	up	0.7857143	0.005505952	mouselincRNA1619+	9976	3222	6237	NM_001146196	74459	15283	50276	319	21	-
NM_001146196	up	mouselincRNA1619+	up	0.7857143	0.005505952	mouselincRNA1619+	9976	6112	6185	NM_001146196	74459	50174	50247	68	5	-
NM_001081060	up	mouselincRNA1619+	up	0.8571429	0.001736111	mouselincRNA1619+	9976	6094	7783	NM_001081060	44551	4018	38530	248	15	+
NM_001081060	up	mouselincRNA1619+	up	0.8571429	0.001736111	mouselincRNA1619+	9976	3281	3365	NM_001081060	44551	39978	40062	76	8	+
NM_001081060	up	mouselincRNA1619+	up	0.8571429	0.001736111	mouselincRNA1619+	9976	6002	6042	NM_001081060	44551	7883	7923	39	1	+
NM_001081060	up	mouselincRNA1619+	up	0.8571429	0.001736111	mouselincRNA1619+	9976	5968	6015	NM_001081060	44551	15592	15639	47	0	-
NM_001042675	up	mouselincRNA1619+	up	0.6428571	0.03115079	mouselincRNA1619+	9976	3221	7786	NM_001042675	125886	18046	109118	503	33	+
NM_001042675	up	mouselincRNA1619+	up	0.6428571	0.03115079	mouselincRNA1619+	9976	3236	7783	NM_001042675	125886	7232	120610	466	28	+
NM_001042675	up	mouselincRNA1619+	up	0.6428571	0.03115079	mouselincRNA1619+	9976	3229	7783	NM_001042675	125886	7734	85577	387	29	+
NM_001042675	up	mouselincRNA1619+	up	0.6428571	0.03115079	mouselincRNA1619+	9976	6086	7775	NM_001042675	125886	7212	18198	263	19	+
NM_001042675	up	mouselincRNA1619+	up	0.6428571	0.03115079	mouselincRNA1619+	9976	3236	6217	NM_001042675	125886	55368	104788	235	19	+
NM_001042675	up	mouselincRNA1619+	up	0.6428571	0.03115079	mouselincRNA1619+	9976	3223	6214	NM_001042675	125886	104654	115049	219	13	+
NM_001042675	up	mouselincRNA1619+	up	0.6428571	0.03115079	mouselincRNA1619+	9976	3237	6185	NM_001042675	125886	114935	120553	196	13	+
NM_001042675	up	mouselincRNA1619+	up	0.6428571	0.03115079	mouselincRNA1619+	9976	7645	7778	NM_001042675	125886	7236	7368	122	7	+
NM_001042675	up	mouselincRNA1619+	up	0.6428571	0.03115079	mouselincRNA1619+	9976	6195	7778	NM_001042675	125886	7326	7887	145	9	+
NM_001042675	up	mouselincRNA1619+	up	0.6428571	0.03115079	mouselincRNA1619+	9976	3273	7783	NM_001042675	125886	32269	117701	499	26	-
NM_001042675	up	mouselincRNA1619+	up	0.6428571	0.03115079	mouselincRNA1619+	9976	7656	7778	NM_001042675	125886	117599	117721	111	11	-
NM_001042675	up	mouselincRNA1619+	up	0.6428571	0.03115079	mouselincRNA1619+	9976	6108	6189	NM_001042675	125886	66007	66090	75	6	-
NM_001042674	up	mouselincRNA1619+	up	0.7142857	0.0141369	mouselincRNA1619+	9976	3221	7786	NM_001042674	147199	18046	109118	503	33	+
NM_001042674	up	mouselincRNA1619+	up	0.7142857	0.0141369	mouselincRNA1619+	9976	3236	7783	NM_001042674	147199	7232	120610	466	28	+
NM_001042674	up	mouselincRNA1619+	up	0.7142857	0.0141369	mouselincRNA1619+	9976	3229	7783	NM_001042674	147199	7734	85577	387	29	+
NM_001042674	up	mouselincRNA1619+	up	0.7142857	0.0141369	mouselincRNA1619+	9976	6086	7775	NM_001042674	147199	7212	18198	263	19	+
NM_001042674	up	mouselincRNA1619+	up	0.7142857	0.0141369	mouselincRNA1619+	9976	3236	6217	NM_001042674	147199	55368	104788	235	19	+
NM_001042674	up	mouselincRNA1619+	up	0.7142857	0.0141369	mouselincRNA1619+	9976	3223	6214	NM_001042674	147199	104654	115049	219	13	+
NM_001042674	up	mouselincRNA1619+	up	0.7142857	0.0141369	mouselincRNA1619+	9976	3237	6185	NM_001042674	147199	114935	120553	196	13	+
NM_001042674	up	mouselincRNA1619+	up	0.7142857	0.0141369	mouselincRNA1619+	9976	7645	7778	NM_001042674	147199	7236	7368	122	7	+
NM_001042674	up	mouselincRNA1619+	up	0.7142857	0.0141369	mouselincRNA1619+	9976	6195	7778	NM_001042674	147199	7326	7887	145	9	+
NM_001042674	up	mouselincRNA1619+	up	0.7142857	0.0141369	mouselincRNA1619+	9976	1346	7783	NM_001042674	147199	32269	141207	578	31	-
NM_001042674	up	mouselincRNA1619+	up	0.7142857	0.0141369	mouselincRNA1619+	9976	6108	6189	NM_001042674	147199	66007	66090	75	6	-
NM_001033409	up	mouselincRNA1619+	up	0.6428571	0.03115079	mouselincRNA1619+	9976	3226	6016	NM_001033409	118925	24391	67978	149	3	+
NM_001033409	up	mouselincRNA1619+	up	0.6428571	0.03115079	mouselincRNA1619+	9976	1300	1390	NM_001033409	118925	33354	110002	75	3	+
NM_001033409	up	mouselincRNA1619+	up	0.6428571	0.03115079	mouselincRNA1619+	9976	5961	5999	NM_001033409	118925	24571	24609	38	0	+
NM_001033409	up	mouselincRNA1619+	up	0.6428571	0.03115079	mouselincRNA1619+	9976	6002	7783	NM_001033409	118925	97594	113569	219	10	-
NM_001033409	up	mouselincRNA1619+	up	0.6428571	0.03115079	mouselincRNA1619+	9976	5983	6036	NM_001033409	118925	64504	64599	51	2	-
NM_001033409	up	mouselincRNA1619+	up	0.6428571	0.03115079	mouselincRNA1619+	9976	5999	6039	NM_001033409	118925	64539	64599	39	1	-
NM_001033322	up	mouselincRNA1619+	up	0.7857143	0.005505952	mouselincRNA1619+	9976	3776	4132	NM_001033322	364990	201203	256563	120	8	+
NM_001024474	up	mouselincRNA1619+	up	0.6428571	0.03115079	mouselincRNA1619+	9976	5961	6036	NM_001024474	26463	4866	8740	75	0	+
NM_001024474	up	mouselincRNA1619+	up	0.6428571	0.03115079	mouselincRNA1619+	9976	5990	6654	NM_001024474	26463	4873	23942	191	3	-
NM_001024474	up	mouselincRNA1619+	up	0.6428571	0.03115079	mouselincRNA1619+	9976	1341	7736	NM_001024474	26463	17811	22288	124	5	-
NM_001024474	up	mouselincRNA1619+	up	0.6428571	0.03115079	mouselincRNA1619+	9976	5967	6022	NM_001024474	26463	10733	14822	54	1	-
NM_001001488	up	mouselincRNA1619+	up	0.7142857	0.0141369	mouselincRNA1619+	9976	1330	7778	NM_001001488	132023	9081	110015	497	30	+
NM_001001488	up	mouselincRNA1619+	up	0.7142857	0.0141369	mouselincRNA1619+	9976	3221	6239	NM_001001488	132023	53001	110017	327	19	+
NM_001001488	up	mouselincRNA1619+	up	0.7142857	0.0141369	mouselincRNA1619+	9976	5985	7783	NM_001001488	132023	5300	53160	281	17	+
NM_001001488	up	mouselincRNA1619+	up	0.7142857	0.0141369	mouselincRNA1619+	9976	6090	7778	NM_001001488	132023	2084	9006	240	20	+
NM_001001488	up	mouselincRNA1619+	up	0.7142857	0.0141369	mouselincRNA1619+	9976	6119	7786	NM_001001488	132023	43442	45864	191	11	+
NM_001001488	up	mouselincRNA1619+	up	0.7142857	0.0141369	mouselincRNA1619+	9976	3222	6016	NM_001001488	132023	110964	117437	195	11	+
NM_001001488	up	mouselincRNA1619+	up	0.7142857	0.0141369	mouselincRNA1619+	9976	7651	7778	NM_001001488	132023	27523	49573	116	11	+
NM_001001488	up	mouselincRNA1619+	up	0.7142857	0.0141369	mouselincRNA1619+	9976	3280	6745	NM_001001488	132023	49478	109924	116	8	+
NM_001001488	up	mouselincRNA1619+	up	0.7142857	0.0141369	mouselincRNA1619+	9976	3281	3361	NM_001001488	132023	111031	111129	75	3	+
NM_001001488	up	mouselincRNA1619+	up	0.7142857	0.0141369	mouselincRNA1619+	9976	5962	7783	NM_001001488	132023	103504	118309	259	20	-
NM_001001488	up	mouselincRNA1619+	up	0.7142857	0.0141369	mouselincRNA1619+	9976	5960	6238	NM_001001488	132023	17924	40854	180	11	-
NM_001001488	up	mouselincRNA1619+	up	0.7142857	0.0141369	mouselincRNA1619+	9976	6615	6657	NM_001001488	132023	96235	96277	41	1	-
NM_001001183	up	mouselincRNA1619+	up	0.7142857	0.0141369	mouselincRNA1619+	9976	3224	3360	NM_001001183	23414	19948	20077	123	5	+
NM_001001183	up	mouselincRNA1619+	up	0.7142857	0.0141369	mouselincRNA1619+	9976	7671	7766	NM_001001183	23414	20565	20631	57	4	-
NM_183126	up	mouselincRNA1619+	up	0.7142857	0.0141369	mouselincRNA1619+	9976	6086	6238	NM_183126	189910	164529	164704	137	15	-
NM_183126	up	mouselincRNA1619+	up	0.7142857	0.0141369	mouselincRNA1619+	9976	3764	3906	NM_183126	189910	7466	7612	124	7	-
NM_183126	up	mouselincRNA1619+	up	0.7142857	0.0141369	mouselincRNA1619+	9976	3250	3371	NM_183126	189910	3709	3841	114	7	-
NM_183126	up	mouselincRNA1619+	up	0.7142857	0.0141369	mouselincRNA1619+	9976	4042	6042	NM_183126	189910	102923	149997	78	3	-
NM_028238	up	mouselincRNA1619+	up	0.8571429	0.001736111	mouselincRNA1619+	9976	3245	6013	NM_028238	61301	12097	25973	163	9	-
NM_025425	up	mouselincRNA1619+	up	0.6428571	0.03115079	mouselincRNA1619+	9976	6090	6194	NM_025425	3466	1723	1828	91	3	-
NM_022881	up	mouselincRNA1619+	up	0.6428571	0.03115079	mouselincRNA1619+	9976	5961	6009	NM_022881	22582	13714	13762	47	1	-
NM_022881	up	mouselincRNA1619+	up	0.6428571	0.03115079	mouselincRNA1619+	9976	7656	7693	NM_022881	22582	17785	17822	36	1	-
NM_007753	up	mouselincRNA1619+	up	0.7142857	0.0141369	mouselincRNA1619+	9976	7641	7759	NM_007753	26567	5448	5566	111	7	-
NM_145938	up	AK082808	up	0.7142857	0.0141369	AK082808	2728	1581	1633	NM_145938	11245	10918	10970	48	4	+
NM_030127	up	AK082808	up	0.7142857	0.0141369	AK082808	2728	1588	1636	NM_030127	27751	26441	26489	47	1	+
NM_001077410	up	AK082808	up	0.7142857	0.0141369	AK082808	2728	1581	1628	NM_001077410	13643	10520	10581	47	0	+
NM_001001488	up	AK082808	up	0.8571429	0.001736111	AK082808	2728	1588	1634	NM_001001488	132023	71540	71587	46	0	+
NM_001001488	up	AK082808	up	0.8571429	0.001736111	AK082808	2728	1590	1634	NM_001001488	132023	57909	57953	43	1	+
NM_175647	up	AK082808	up	0.6428571	0.03115079	AK082808	2728	1583	1635	NM_175647	6570	4121	4173	52	0	-
NM_145523	up	AK082808	up	0.7857143	0.005505952	AK082808	2728	1579	1633	NM_145523	29784	26591	26645	53	1	-
NM_009132	up	AK082808	up	0.6428571	0.03115079	AK082808	2728	1580	1632	NM_009132	74459	41163	41215	52	0	-
NM_001146196	up	AK082808	up	0.7857143	0.005505952	AK082808	2728	1580	1632	NM_001146196	74459	41163	41215	52	0	-
NM_001033322	up	AK082808	up	0.6428571	0.03115079	AK082808	2728	1582	1634	NM_001033322	364990	219917	219969	51	1	-
NM_001024474	up	AK082808	up	0.6428571	0.03115079	AK082808	2728	1596	1634	NM_001024474	26463	4872	4910	38	0	-
NM_153782	up	uc008gsi.1	up	0.6428571	0.03115079	uc008gsi.1	14413	2333	6513	NM_153782	49332	5666	15838	122	3	+
NM_153782	up	uc008gsi.1	up	0.6428571	0.03115079	uc008gsi.1	14413	2324	4929	NM_153782	49332	14734	48500	72	0	+
NM_153782	up	uc008gsi.1	up	0.6428571	0.03115079	uc008gsi.1	14413	2325	2361	NM_153782	49332	14757	14793	36	0	+
NM_153782	up	uc008gsi.1	up	0.6428571	0.03115079	uc008gsi.1	14413	4812	4846	NM_153782	49332	3458	3492	34	0	+
NM_153782	up	uc008gsi.1	up	0.6428571	0.03115079	uc008gsi.1	14413	4814	4964	NM_153782	49332	14943	22948	82	1	-
NM_153782	up	uc008gsi.1	up	0.6428571	0.03115079	uc008gsi.1	14413	6509	6560	NM_153782	49332	22911	22962	50	1	-
NM_153782	up	uc008gsi.1	up	0.6428571	0.03115079	uc008gsi.1	14413	6478	6525	NM_153782	49332	14943	14991	46	1	-
NM_029942	up	uc008gsi.1	up	0.6428571	0.03115079	uc008gsi.1	14413	4913	4975	NM_029942	75500	47971	48033	62	0	+
NM_029942	up	uc008gsi.1	up	0.6428571	0.03115079	uc008gsi.1	14413	4860	4904	NM_029942	75500	32420	32464	44	0	+
NM_029942	up	uc008gsi.1	up	0.6428571	0.03115079	uc008gsi.1	14413	4852	4904	NM_029942	75500	66079	66131	50	0	+
NM_029942	up	uc008gsi.1	up	0.6428571	0.03115079	uc008gsi.1	14413	2319	2352	NM_029942	75500	34374	34407	32	1	+
NM_029942	up	uc008gsi.1	up	0.6428571	0.03115079	uc008gsi.1	14413	4815	4884	NM_029942	75500	34350	34407	51	1	-
NM_008357	up	uc008gsi.1	up	0.7142857	0.0141369	uc008gsi.1	14413	542	4977	NM_008357	70923	22526	69033	318	14	+
NM_008357	up	uc008gsi.1	up	0.7142857	0.0141369	uc008gsi.1	14413	2783	4908	NM_008357	70923	4606	69032	260	13	+
NM_008357	up	uc008gsi.1	up	0.7142857	0.0141369	uc008gsi.1	14413	4813	4846	NM_008357	70923	4042	4075	33	0	+
NM_008357	up	uc008gsi.1	up	0.7142857	0.0141369	uc008gsi.1	14413	4803	11689	NM_008357	70923	4571	46744	613	19	-
NM_008357	up	uc008gsi.1	up	0.7142857	0.0141369	uc008gsi.1	14413	6508	11688	NM_008357	70923	30721	56084	580	22	-
NM_008357	up	uc008gsi.1	up	0.7142857	0.0141369	uc008gsi.1	14413	4828	11679	NM_008357	70923	20582	22586	552	45	-
NM_008357	up	uc008gsi.1	up	0.7142857	0.0141369	uc008gsi.1	14413	11138	11444	NM_008357	70923	66224	66530	276	30	-
NM_008357	up	uc008gsi.1	up	0.7142857	0.0141369	uc008gsi.1	14413	11615	11672	NM_008357	70923	65999	66056	53	4	-
NM_008357	up	uc008gsi.1	up	0.7142857	0.0141369	uc008gsi.1	14413	4835	4906	NM_008357	70923	3099	3152	52	0	-
NM_008357	up	uc008gsi.1	up	0.7142857	0.0141369	uc008gsi.1	14413	4947	4979	NM_008357	70923	56052	56084	32	0	-
NM_007609	up	uc008gsi.1	up	1	4.96E-05	uc008gsi.1	14413	2759	2999	NM_007609	27933	11118	26851	212	12	+
NM_007609	up	uc008gsi.1	up	1	4.96E-05	uc008gsi.1	14413	4865	4905	NM_007609	27933	21475	21515	40	0	+
NM_007609	up	uc008gsi.1	up	1	4.96E-05	uc008gsi.1	14413	4946	4979	NM_007609	27933	18106	18139	32	1	+
NM_007609	up	uc008gsi.1	up	1	4.96E-05	uc008gsi.1	14413	11262	11689	NM_007609	27933	26592	27017	414	11	-
NM_144867	up	uc008gsi.1	up	0.6428571	0.03115079	uc008gsi.1	14413	4820	4905	NM_144867	15734	15512	15579	66	0	-
NM_144847	up	uc008gsi.1	up	0.8571429	0.001736111	uc008gsi.1	14413	4938	4979	NM_144847	4421	3843	3884	41	0	-
NM_144847	up	uc008gsi.1	up	0.8571429	0.001736111	uc008gsi.1	14413	4815	4852	NM_144847	4421	3835	3871	36	0	-
NM_183126	up	AK142442	up	0.7857143	0.005505952	AK142442	1576	749	887	NM_183126	189910	49089	49227	125	13	+
NM_145536	up	ENSMUST00000149452	up	0.6428571	0.03115079	ENSMUST00000149452	15271	1886	2043	NM_145536	15735	14629	14801	144	12	+
NM_145536	up	ENSMUST00000149452	up	0.6428571	0.03115079	ENSMUST00000149452	15271	4816	8384	NM_145536	15735	3779	6657	152	2	-
NM_145536	up	ENSMUST00000149452	up	0.6428571	0.03115079	ENSMUST00000149452	15271	8301	14985	NM_145536	15735	3807	6657	120	5	-
NM_145536	up	ENSMUST00000149452	up	0.6428571	0.03115079	ENSMUST00000149452	15271	4762	4861	NM_145536	15735	3814	3911	67	3	-
NM_145536	up	ENSMUST00000149452	up	0.6428571	0.03115079	ENSMUST00000149452	15271	14933	14981	NM_145536	15735	6609	6657	46	2	-
NM_183183	up	uc007pov.1	up	0.7142857	0.0141369	uc007pov.1	32124	14138	18386	NM_183183	73831	45713	58182	1162	102	+
NM_183183	up	uc007pov.1	up	0.7142857	0.0141369	uc007pov.1	32124	5039	14643	NM_183183	73831	48257	66566	873	74	+
NM_183183	up	uc007pov.1	up	0.7142857	0.0141369	uc007pov.1	32124	17464	18150	NM_183183	73831	45713	47165	620	62	+
NM_183183	up	uc007pov.1	up	0.7142857	0.0141369	uc007pov.1	32124	5133	14891	NM_183183	73831	26290	47440	873	67	-
NM_030101	up	uc007pov.1	up	0.6428571	0.03115079	uc007pov.1	32124	11025	11081	NM_030101	27627	10579	10635	53	3	+
NM_030101	up	uc007pov.1	up	0.6428571	0.03115079	uc007pov.1	32124	3907	3961	NM_030101	27627	8154	8216	54	0	-
NM_028238	up	uc007pov.1	up	0.7857143	0.005505952	uc007pov.1	32124	17484	17626	NM_028238	61301	16693	16833	102	9	+
NM_028238	up	uc007pov.1	up	0.7857143	0.005505952	uc007pov.1	32124	3907	3958	NM_028238	61301	59769	59820	51	0	-
NM_016778	up	uc007pov.1	up	0.6428571	0.03115079	uc007pov.1	32124	8660	8696	NM_016778	10070	8810	8846	36	0	+
NM_010730	up	uc007pov.1	up	0.7142857	0.0141369	uc007pov.1	32124	17881	18004	NM_010730	17239	16263	16386	113	10	+
NM_010730	up	uc007pov.1	up	0.7142857	0.0141369	uc007pov.1	32124	14555	14678	NM_010730	17239	16263	16386	113	10	+
NM_010730	up	uc007pov.1	up	0.7142857	0.0141369	uc007pov.1	32124	14122	14578	NM_010730	17239	16385	16841	423	33	-
NM_010730	up	uc007pov.1	up	0.7142857	0.0141369	uc007pov.1	32124	17453	17904	NM_010730	17239	16385	16841	421	29	-
NM_010008	up	uc007pov.1	up	0.7142857	0.0141369	uc007pov.1	32124	14181	21264	NM_010008	37515	8146	13904	5116	486	+
NM_010008	up	uc007pov.1	up	0.7142857	0.0141369	uc007pov.1	32124	18251	18293	NM_010008	37515	15100	15142	40	2	+
NM_008542	up	uc007pov.1	up	0.7857143	0.005505952	uc007pov.1	32124	11009	11054	NM_008542	68985	33656	33696	38	1	+
NM_008463	up	uc007pov.1	up	0.6428571	0.03115079	uc007pov.1	32124	14122	14780	NM_008463	14235	11057	11708	582	60	+
NM_001082543	up	uc007pov.1	up	0.7857143	0.005505952	uc007pov.1	32124	14106	18082	NM_001082543	8225	4609	7684	595	49	+
NM_001082543	up	uc007pov.1	up	0.7857143	0.005505952	uc007pov.1	32124	14107	14756	NM_001082543	8225	7019	7684	569	46	+
NM_183126	up	uc007pov.1	up	0.6428571	0.03115079	uc007pov.1	32124	5069	21342	NM_183126	189910	18247	177955	10319	991	+
NM_183126	up	uc007pov.1	up	0.6428571	0.03115079	uc007pov.1	32124	5041	21176	NM_183126	189910	45831	124334	9583	918	+
NM_183126	up	uc007pov.1	up	0.6428571	0.03115079	uc007pov.1	32124	5141	21443	NM_183126	189910	6588	75200	8234	670	+
NM_183126	up	uc007pov.1	up	0.6428571	0.03115079	uc007pov.1	32124	5184	21644	NM_183126	189910	25088	75200	5248	495	+
NM_183126	up	uc007pov.1	up	0.6428571	0.03115079	uc007pov.1	32124	14241	21734	NM_183126	189910	18320	34781	4179	91	+
NM_183126	up	uc007pov.1	up	0.6428571	0.03115079	uc007pov.1	32124	14137	21004	NM_183126	189910	47324	66939	1585	114	+
NM_183126	up	uc007pov.1	up	0.6428571	0.03115079	uc007pov.1	32124	14358	18760	NM_183126	189910	39241	59485	1291	82	+
NM_183126	up	uc007pov.1	up	0.6428571	0.03115079	uc007pov.1	32124	5202	21154	NM_183126	189910	12289	163521	8945	763	-
NM_183126	up	uc007pov.1	up	0.6428571	0.03115079	uc007pov.1	32124	14157	21373	NM_183126	189910	157617	163664	5266	459	-
NM_183126	up	uc007pov.1	up	0.6428571	0.03115079	uc007pov.1	32124	14141	18766	NM_183126	189910	16662	157208	1899	118	-
NM_183126	up	uc007pov.1	up	0.6428571	0.03115079	uc007pov.1	32124	17483	18766	NM_183126	189910	162382	163664	1129	102	-
NM_178797	up	uc007pov.1	up	0.6428571	0.03115079	uc007pov.1	32124	5079	24286	NM_178797	135346	27556	83953	8631	748	+
NM_178797	up	uc007pov.1	up	0.6428571	0.03115079	uc007pov.1	32124	14124	24285	NM_178797	135346	27495	78763	5751	439	+
NM_178797	up	uc007pov.1	up	0.6428571	0.03115079	uc007pov.1	32124	5777	14110	NM_178797	135346	74370	79843	3587	333	+
NM_178797	up	uc007pov.1	up	0.6428571	0.03115079	uc007pov.1	32124	17448	18766	NM_178797	135346	27495	74934	1204	90	+
NM_178797	up	uc007pov.1	up	0.6428571	0.03115079	uc007pov.1	32124	8682	11848	NM_178797	135346	62918	83952	425	29	+
NM_178797	up	uc007pov.1	up	0.6428571	0.03115079	uc007pov.1	32124	18672	18766	NM_178797	135346	28725	28819	87	7	+
NM_178797	up	uc007pov.1	up	0.6428571	0.03115079	uc007pov.1	32124	17440	18117	NM_178797	135346	77035	77719	608	57	-
NM_177686	up	uc007pov.1	up	0.7142857	0.0141369	uc007pov.1	32124	3904	3962	NM_177686	15061	9805	9935	57	1	+
NM_177686	up	uc007pov.1	up	0.7142857	0.0141369	uc007pov.1	32124	3904	3948	NM_177686	15061	9889	9933	44	0	+
NM_172444	up	uc007pov.1	up	0.6428571	0.03115079	uc007pov.1	32124	5133	21154	NM_172444	174291	66820	95120	6126	377	+
NM_172444	up	uc007pov.1	up	0.6428571	0.03115079	uc007pov.1	32124	14238	18766	NM_172444	174291	66826	90743	1826	130	+
NM_172444	up	uc007pov.1	up	0.6428571	0.03115079	uc007pov.1	32124	17439	17939	NM_172444	174291	71271	71762	469	21	+
NM_009132	up	uc007pov.1	up	0.8571429	0.001736111	uc007pov.1	32124	5039	18762	NM_009132	74459	13571	28751	2587	227	+
NM_009132	up	uc007pov.1	up	0.8571429	0.001736111	uc007pov.1	32124	14125	18766	NM_009132	74459	13557	22856	1533	106	+
NM_009132	up	uc007pov.1	up	0.8571429	0.001736111	uc007pov.1	32124	14107	17726	NM_009132	74459	7450	13829	423	30	+
NM_009132	up	uc007pov.1	up	0.8571429	0.001736111	uc007pov.1	32124	5042	19405	NM_009132	74459	22937	23749	603	33	-
NM_001146196	up	uc007pov.1	up	0.8571429	0.001736111	uc007pov.1	32124	5039	18762	NM_001146196	74459	13571	28751	2587	227	+
NM_001146196	up	uc007pov.1	up	0.8571429	0.001736111	uc007pov.1	32124	14125	18766	NM_001146196	74459	13557	22856	1533	106	+
NM_001146196	up	uc007pov.1	up	0.8571429	0.001736111	uc007pov.1	32124	14107	17726	NM_001146196	74459	7450	13829	423	30	+
NM_001146196	up	uc007pov.1	up	0.8571429	0.001736111	uc007pov.1	32124	5042	19405	NM_001146196	74459	22937	23749	603	33	-
NM_001033322	up	uc007pov.1	up	0.7142857	0.0141369	uc007pov.1	32124	5039	21723	NM_001033322	364990	3499	275846	10832	790	+
NM_001033322	up	uc007pov.1	up	0.7142857	0.0141369	uc007pov.1	32124	2102	21209	NM_001033322	364990	40666	355186	10627	828	+
NM_001033322	up	uc007pov.1	up	0.7142857	0.0141369	uc007pov.1	32124	5272	21500	NM_001033322	364990	14793	275824	9655	872	+
NM_001033322	up	uc007pov.1	up	0.7142857	0.0141369	uc007pov.1	32124	5039	17443	NM_001033322	364990	240784	352008	7118	605	+
NM_001033322	up	uc007pov.1	up	0.7142857	0.0141369	uc007pov.1	32124	5040	21342	NM_001033322	364990	65152	295226	10403	733	-
NM_001033322	up	uc007pov.1	up	0.7142857	0.0141369	uc007pov.1	32124	5039	21154	NM_001033322	364990	65339	238023	10300	900	-
NM_001033322	up	uc007pov.1	up	0.7142857	0.0141369	uc007pov.1	32124	17557	21174	NM_001033322	364990	347436	357886	2542	232	-
NM_145938	up	uc007pov.1	up	0.7857143	0.005505952	uc007pov.1	32124	11032	11085	NM_145938	11245	10867	10920	52	1	-
NM_007753	up	uc007pov.1	up	0.9285714	0.000396825	uc007pov.1	32124	11004	11085	NM_007753	26567	20189	20274	67	1	-
NM_007753	up	uc007pov.1	up	0.9285714	0.000396825	uc007pov.1	32124	8661	8699	NM_007753	26567	5560	5598	38	0	-
NM_183126	up	uc009mmp.1	up	0.8571429	0.001736111	uc009mmp.1	4182	1424	3755	NM_183126	189910	3724	109655	151	6	+
NM_183126	up	uc009mmp.1	up	0.8571429	0.001736111	uc009mmp.1	4182	1415	3754	NM_183126	189910	93147	116342	174	12	-
NM_175140	up	uc009mmp.1	up	0.6428571	0.03115079	uc009mmp.1	4182	1412	3794	NM_175140	138245	67750	108712	204	9	+
NM_175140	up	uc009mmp.1	up	0.6428571	0.03115079	uc009mmp.1	4182	1447	3765	NM_175140	138245	4993	8541	138	7	+
NM_175140	up	uc009mmp.1	up	0.6428571	0.03115079	uc009mmp.1	4182	1439	1495	NM_175140	138245	27066	27122	52	4	+
NM_175140	up	uc009mmp.1	up	0.6428571	0.03115079	uc009mmp.1	4182	1415	3781	NM_175140	138245	19481	135037	180	7	-
NM_175140	up	uc009mmp.1	up	0.6428571	0.03115079	uc009mmp.1	4182	3708	3747	NM_175140	138245	16724	16769	38	1	-
NM_172444	up	uc009mmp.1	up	0.7142857	0.0141369	uc009mmp.1	4182	3728	3797	NM_172444	174291	46025	46094	69	0	+
NM_172444	up	uc009mmp.1	up	0.7142857	0.0141369	uc009mmp.1	4182	3720	3783	NM_172444	174291	18184	18254	62	1	+
NM_172444	up	uc009mmp.1	up	0.7142857	0.0141369	uc009mmp.1	4182	3719	3753	NM_172444	174291	131394	131428	34	0	+
NM_172444	up	uc009mmp.1	up	0.7142857	0.0141369	uc009mmp.1	4182	1415	1542	NM_172444	174291	135500	135628	121	6	-
NM_172444	up	uc009mmp.1	up	0.7142857	0.0141369	uc009mmp.1	4182	1415	1552	NM_172444	174291	168160	168293	125	7	-
NM_172444	up	uc009mmp.1	up	0.7142857	0.0141369	uc009mmp.1	4182	1416	1542	NM_172444	174291	42683	42810	115	10	-
NM_145938	up	uc009mmp.1	up	0.7142857	0.0141369	uc009mmp.1	4182	1500	1541	NM_145938	11245	1243	1284	38	3	+
NM_145938	up	uc009mmp.1	up	0.7142857	0.0141369	uc009mmp.1	4182	1412	1542	NM_145938	11245	8410	8541	121	9	-
NM_145938	up	uc009mmp.1	up	0.7142857	0.0141369	uc009mmp.1	4182	1415	1553	NM_145938	11245	2959	3094	124	10	-
NM_033574	up	uc009mmp.1	up	0.7142857	0.0141369	uc009mmp.1	4182	1412	3813	NM_033574	161414	107979	108602	189	9	+
NM_033574	up	uc009mmp.1	up	0.7142857	0.0141369	uc009mmp.1	4182	1412	1542	NM_033574	161414	49258	49389	123	7	+
NM_033574	up	uc009mmp.1	up	0.7142857	0.0141369	uc009mmp.1	4182	1415	1553	NM_033574	161414	156732	156881	127	11	+
NM_033574	up	uc009mmp.1	up	0.7142857	0.0141369	uc009mmp.1	4182	1412	1553	NM_033574	161414	90910	91047	126	10	+
NM_033574	up	uc009mmp.1	up	0.7142857	0.0141369	uc009mmp.1	4182	1415	1540	NM_033574	161414	65757	65882	118	6	+
NM_033574	up	uc009mmp.1	up	0.7142857	0.0141369	uc009mmp.1	4182	1415	1551	NM_033574	161414	114664	114797	122	9	+
NM_033574	up	uc009mmp.1	up	0.7142857	0.0141369	uc009mmp.1	4182	1416	1553	NM_033574	161414	22375	22516	123	10	+
NM_033574	up	uc009mmp.1	up	0.7142857	0.0141369	uc009mmp.1	4182	1412	1553	NM_033574	161414	19718	89632	129	10	+
NM_033574	up	uc009mmp.1	up	0.7142857	0.0141369	uc009mmp.1	4182	1415	1551	NM_033574	161414	116531	117930	122	9	+
NM_033574	up	uc009mmp.1	up	0.7142857	0.0141369	uc009mmp.1	4182	1412	1508	NM_033574	161414	121159	121256	89	7	+
NM_033574	up	uc009mmp.1	up	0.7142857	0.0141369	uc009mmp.1	4182	1464	1540	NM_033574	161414	17212	17290	70	5	+
NM_033574	up	uc009mmp.1	up	0.7142857	0.0141369	uc009mmp.1	4182	1450	1537	NM_033574	161414	20022	116653	80	6	+
NM_033574	up	uc009mmp.1	up	0.7142857	0.0141369	uc009mmp.1	4182	1415	3776	NM_033574	161414	98146	103473	187	14	-
NM_033574	up	uc009mmp.1	up	0.7142857	0.0141369	uc009mmp.1	4182	1417	1553	NM_033574	161414	95337	95477	125	7	-
NM_033574	up	uc009mmp.1	up	0.7142857	0.0141369	uc009mmp.1	4182	1415	1552	NM_033574	161414	21403	21536	122	10	-
NM_033574	up	uc009mmp.1	up	0.7142857	0.0141369	uc009mmp.1	4182	1412	1552	NM_033574	161414	78835	78966	123	7	-
NM_033574	up	uc009mmp.1	up	0.7142857	0.0141369	uc009mmp.1	4182	1412	1529	NM_033574	161414	101570	101688	108	4	-
NM_033574	up	uc009mmp.1	up	0.7142857	0.0141369	uc009mmp.1	4182	1415	1541	NM_033574	161414	111448	111575	109	6	-
NM_033574	up	uc009mmp.1	up	0.7142857	0.0141369	uc009mmp.1	4182	1413	1541	NM_033574	161414	74172	74279	85	5	-
NM_033574	up	uc009mmp.1	up	0.7142857	0.0141369	uc009mmp.1	4182	3760	3815	NM_033574	161414	147757	147812	55	0	-
NM_028238	up	uc009mmp.1	up	0.8571429	0.001736111	uc009mmp.1	4182	1412	1541	NM_028238	61301	25834	25969	113	6	+
NM_028238	up	uc009mmp.1	up	0.8571429	0.001736111	uc009mmp.1	4182	1440	3812	NM_028238	61301	25738	40722	159	13	-
NM_019733	up	uc009mmp.1	up	0.6428571	0.03115079	uc009mmp.1	4182	1415	1553	NM_019733	147199	10686	10820	123	10	+
NM_019733	up	uc009mmp.1	up	0.6428571	0.03115079	uc009mmp.1	4182	1424	1541	NM_019733	147199	35917	36035	110	7	+
NM_019733	up	uc009mmp.1	up	0.6428571	0.03115079	uc009mmp.1	4182	1412	1522	NM_019733	147199	117595	117706	102	8	+
NM_019733	up	uc009mmp.1	up	0.6428571	0.03115079	uc009mmp.1	4182	1415	1529	NM_019733	147199	29037	29142	96	5	+
NM_019733	up	uc009mmp.1	up	0.6428571	0.03115079	uc009mmp.1	4182	1490	1555	NM_019733	147199	2919	3008	61	4	+
NM_019733	up	uc009mmp.1	up	0.6428571	0.03115079	uc009mmp.1	4182	1415	3335	NM_019733	147199	15581	55507	157	11	-
NM_019733	up	uc009mmp.1	up	0.6428571	0.03115079	uc009mmp.1	4182	1416	3735	NM_019733	147199	76392	109110	163	8	-
NM_019733	up	uc009mmp.1	up	0.6428571	0.03115079	uc009mmp.1	4182	1415	1555	NM_019733	147199	73467	120606	129	11	-
NM_019733	up	uc009mmp.1	up	0.6428571	0.03115079	uc009mmp.1	4182	1415	1553	NM_019733	147199	18067	21103	126	8	-
NM_019733	up	uc009mmp.1	up	0.6428571	0.03115079	uc009mmp.1	4182	1412	1540	NM_019733	147199	20977	73618	122	6	-
NM_019733	up	uc009mmp.1	up	0.6428571	0.03115079	uc009mmp.1	4182	1415	1551	NM_019733	147199	7237	7888	121	10	-
NM_019733	up	uc009mmp.1	up	0.6428571	0.03115079	uc009mmp.1	4182	1435	1537	NM_019733	147199	104686	104789	96	6	-
NM_019733	up	uc009mmp.1	up	0.6428571	0.03115079	uc009mmp.1	4182	1440	1545	NM_019733	147199	7763	109085	100	5	-
NM_019733	up	uc009mmp.1	up	0.6428571	0.03115079	uc009mmp.1	4182	1428	1513	NM_019733	147199	15125	28724	77	5	-
NM_019733	up	uc009mmp.1	up	0.6428571	0.03115079	uc009mmp.1	4182	1415	1460	NM_019733	147199	7323	7369	42	3	-
NM_019733	up	uc009mmp.1	up	0.6428571	0.03115079	uc009mmp.1	4182	1504	1553	NM_019733	147199	28605	28650	43	1	-
NM_010441	up	uc009mmp.1	up	0.7857143	0.005505952	uc009mmp.1	4182	3708	3774	NM_010441	115662	51386	83122	64	2	+
NM_010441	up	uc009mmp.1	up	0.7857143	0.005505952	uc009mmp.1	4182	3719	3753	NM_010441	115662	87940	87974	34	0	+
NM_010441	up	uc009mmp.1	up	0.7857143	0.005505952	uc009mmp.1	4182	1415	3753	NM_010441	115662	25796	103160	163	5	-
NM_010441	up	uc009mmp.1	up	0.7857143	0.005505952	uc009mmp.1	4182	1412	1553	NM_010441	115662	16457	16594	127	9	-
NM_010441	up	uc009mmp.1	up	0.7857143	0.005505952	uc009mmp.1	4182	1432	1550	NM_010441	115662	21038	26331	114	4	-
NM_010441	up	uc009mmp.1	up	0.7857143	0.005505952	uc009mmp.1	4182	3708	3816	NM_010441	115662	59861	105212	88	0	-
NM_010441	up	uc009mmp.1	up	0.7857143	0.005505952	uc009mmp.1	4182	1478	1550	NM_010441	115662	26214	26285	66	5	-
NM_010441	up	uc009mmp.1	up	0.7857143	0.005505952	uc009mmp.1	4182	3749	3785	NM_010441	115662	27273	27309	35	1	-
NM_009581	up	uc009mmp.1	up	0.7857143	0.005505952	uc009mmp.1	4182	1412	1555	NM_009581	52902	36502	36642	125	9	+
NM_009581	up	uc009mmp.1	up	0.7857143	0.005505952	uc009mmp.1	4182	1428	1551	NM_009581	52902	20436	20556	110	8	+
NM_009581	up	uc009mmp.1	up	0.7857143	0.005505952	uc009mmp.1	4182	1412	3748	NM_009581	52902	2866	38838	173	8	-
NM_009581	up	uc009mmp.1	up	0.7857143	0.005505952	uc009mmp.1	4182	1412	1542	NM_009581	52902	11897	12028	121	9	-
NM_009581	up	uc009mmp.1	up	0.7857143	0.005505952	uc009mmp.1	4182	3709	3804	NM_009581	52902	40468	40561	92	1	-
NM_009581	up	uc009mmp.1	up	0.7857143	0.005505952	uc009mmp.1	4182	3730	3768	NM_009581	52902	48022	48065	37	0	-
NM_001042675	up	uc009mmp.1	up	0.7857143	0.005505952	uc009mmp.1	4182	1415	1553	NM_001042675	125886	10686	10820	123	10	+
NM_001042675	up	uc009mmp.1	up	0.7857143	0.005505952	uc009mmp.1	4182	1424	1541	NM_001042675	125886	35917	36035	110	7	+
NM_001042675	up	uc009mmp.1	up	0.7857143	0.005505952	uc009mmp.1	4182	1412	1522	NM_001042675	125886	117595	117706	102	8	+
NM_001042675	up	uc009mmp.1	up	0.7857143	0.005505952	uc009mmp.1	4182	1415	1529	NM_001042675	125886	29037	29142	96	5	+
NM_001042675	up	uc009mmp.1	up	0.7857143	0.005505952	uc009mmp.1	4182	1490	1555	NM_001042675	125886	2919	3008	61	4	+
NM_001042675	up	uc009mmp.1	up	0.7857143	0.005505952	uc009mmp.1	4182	1415	3335	NM_001042675	125886	15581	55507	157	11	-
NM_001042675	up	uc009mmp.1	up	0.7857143	0.005505952	uc009mmp.1	4182	1416	3735	NM_001042675	125886	76392	109110	163	8	-
NM_001042675	up	uc009mmp.1	up	0.7857143	0.005505952	uc009mmp.1	4182	1415	1555	NM_001042675	125886	73467	120606	129	11	-
NM_001042675	up	uc009mmp.1	up	0.7857143	0.005505952	uc009mmp.1	4182	1415	1553	NM_001042675	125886	18067	21103	126	8	-
NM_001042675	up	uc009mmp.1	up	0.7857143	0.005505952	uc009mmp.1	4182	1412	1540	NM_001042675	125886	20977	73618	122	6	-
NM_001042675	up	uc009mmp.1	up	0.7857143	0.005505952	uc009mmp.1	4182	1415	1551	NM_001042675	125886	7237	7888	121	10	-
NM_001042675	up	uc009mmp.1	up	0.7857143	0.005505952	uc009mmp.1	4182	1435	1537	NM_001042675	125886	104686	104789	96	6	-
NM_001042675	up	uc009mmp.1	up	0.7857143	0.005505952	uc009mmp.1	4182	1440	1545	NM_001042675	125886	7763	109085	100	5	-
NM_001042675	up	uc009mmp.1	up	0.7857143	0.005505952	uc009mmp.1	4182	1428	1513	NM_001042675	125886	15125	28724	77	5	-
NM_001042675	up	uc009mmp.1	up	0.7857143	0.005505952	uc009mmp.1	4182	1415	1460	NM_001042675	125886	7323	7369	42	3	-
NM_001042675	up	uc009mmp.1	up	0.7857143	0.005505952	uc009mmp.1	4182	1504	1553	NM_001042675	125886	28605	28650	43	1	-
NM_001042674	up	uc009mmp.1	up	0.7142857	0.0141369	uc009mmp.1	4182	1415	1553	NM_001042674	147199	10686	10820	123	10	+
NM_001042674	up	uc009mmp.1	up	0.7142857	0.0141369	uc009mmp.1	4182	1424	1541	NM_001042674	147199	35917	36035	110	7	+
NM_001042674	up	uc009mmp.1	up	0.7142857	0.0141369	uc009mmp.1	4182	1412	1522	NM_001042674	147199	117595	117706	102	8	+
NM_001042674	up	uc009mmp.1	up	0.7142857	0.0141369	uc009mmp.1	4182	1415	1529	NM_001042674	147199	29037	29142	96	5	+
NM_001042674	up	uc009mmp.1	up	0.7142857	0.0141369	uc009mmp.1	4182	1490	1555	NM_001042674	147199	2919	3008	61	4	+
NM_001042674	up	uc009mmp.1	up	0.7142857	0.0141369	uc009mmp.1	4182	1415	3335	NM_001042674	147199	15581	55507	157	11	-
NM_001042674	up	uc009mmp.1	up	0.7142857	0.0141369	uc009mmp.1	4182	1416	3735	NM_001042674	147199	76392	109110	163	8	-
NM_001042674	up	uc009mmp.1	up	0.7142857	0.0141369	uc009mmp.1	4182	1415	1555	NM_001042674	147199	73467	120606	129	11	-
NM_001042674	up	uc009mmp.1	up	0.7142857	0.0141369	uc009mmp.1	4182	1415	1553	NM_001042674	147199	18067	21103	126	8	-
NM_001042674	up	uc009mmp.1	up	0.7142857	0.0141369	uc009mmp.1	4182	1412	1540	NM_001042674	147199	20977	73618	122	6	-
NM_001042674	up	uc009mmp.1	up	0.7142857	0.0141369	uc009mmp.1	4182	1415	1551	NM_001042674	147199	7237	7888	121	10	-
NM_001042674	up	uc009mmp.1	up	0.7142857	0.0141369	uc009mmp.1	4182	1435	1537	NM_001042674	147199	104686	104789	96	6	-
NM_001042674	up	uc009mmp.1	up	0.7142857	0.0141369	uc009mmp.1	4182	1440	1545	NM_001042674	147199	7763	109085	100	5	-
NM_001042674	up	uc009mmp.1	up	0.7142857	0.0141369	uc009mmp.1	4182	1428	1513	NM_001042674	147199	15125	28724	77	5	-
NM_001042674	up	uc009mmp.1	up	0.7142857	0.0141369	uc009mmp.1	4182	1415	1460	NM_001042674	147199	7323	7369	42	3	-
NM_001042674	up	uc009mmp.1	up	0.7142857	0.0141369	uc009mmp.1	4182	1504	1553	NM_001042674	147199	28605	28650	43	1	-
NM_001033409	up	uc009mmp.1	up	0.6428571	0.03115079	uc009mmp.1	4182	1412	3807	NM_001033409	118925	97596	112115	209	11	+
NM_001033409	up	uc009mmp.1	up	0.6428571	0.03115079	uc009mmp.1	4182	1412	3753	NM_001033409	118925	75355	113548	159	12	+
NM_001033409	up	uc009mmp.1	up	0.6428571	0.03115079	uc009mmp.1	4182	1458	1552	NM_001033409	118925	5363	5459	85	5	-
NM_183088	up	uc009mmp.1	up	0.7142857	0.0141369	uc009mmp.1	4182	1451	1526	NM_183088	7901	5225	5302	68	2	-
NM_009763	up	uc009mmp.1	up	0.7142857	0.0141369	uc009mmp.1	4182	1427	1542	NM_009763	24577	4537	4653	106	9	-
NM_001159376	up	uc009mmp.1	up	0.6428571	0.03115079	uc009mmp.1	4182	3766	3816	NM_001159376	10589	492	542	50	0	-
NM_001033322	up	uc009mmp.1	up	0.6428571	0.03115079	uc009mmp.1	4182	1415	1553	NM_001033322	364990	321105	321240	124	10	-
NM_001033322	up	uc009mmp.1	up	0.6428571	0.03115079	uc009mmp.1	4182	1412	1553	NM_001033322	364990	84139	230878	127	7	-
NM_001033322	up	uc009mmp.1	up	0.6428571	0.03115079	uc009mmp.1	4182	1412	1552	NM_001033322	364990	25120	302345	114	8	-
NM_001033322	up	uc009mmp.1	up	0.6428571	0.03115079	uc009mmp.1	4182	1415	1509	NM_001033322	364990	23799	23894	86	8	-
NM_001033322	up	uc009mmp.1	up	0.6428571	0.03115079	uc009mmp.1	4182	1481	1521	NM_001033322	364990	230791	230831	37	3	-
NM_001001183	up	uc009mmp.1	up	0.8571429	0.001736111	uc009mmp.1	4182	1412	1553	NM_001001183	23414	19957	20092	116	6	-
NM_001001183	up	uc009mmp.1	up	0.8571429	0.001736111	uc009mmp.1	4182	1412	1517	NM_001001183	23414	18112	18219	93	5	-
NM_033574	up	AK078155	up	0.6428571	0.03115079	AK078155	1494	1263	1350	NM_033574	161414	22377	22467	58	4	+
NM_148942	up	AK078155	up	0.7857143	0.005505952	AK078155	1494	1415	1460	NM_148942	25894	11374	11419	42	3	-
NM_010420	up	uc007agf.1	up	0.7142857	0.0141369	uc007agf.1	21983	11426	11463	NM_010420	1965	803	840	36	1	+
NM_183126	up	uc007agf.1	up	0.7142857	0.0141369	uc007agf.1	21983	7411	20264	NM_183126	189910	3727	144931	255	8	+
NM_183126	up	uc007agf.1	up	0.7142857	0.0141369	uc007agf.1	21983	3947	18563	NM_183126	189910	3738	37366	138	3	+
NM_183126	up	uc007agf.1	up	0.7142857	0.0141369	uc007agf.1	21983	5757	14935	NM_183126	189910	3724	102623	133	10	+
NM_183126	up	uc007agf.1	up	0.7142857	0.0141369	uc007agf.1	21983	585	959	NM_183126	189910	107814	116289	78	4	+
NM_183126	up	uc007agf.1	up	0.7142857	0.0141369	uc007agf.1	21983	561	615	NM_183126	189910	132035	132089	51	3	+
NM_183126	up	uc007agf.1	up	0.7142857	0.0141369	uc007agf.1	21983	482	1503	NM_183126	189910	76606	115159	621	38	-
NM_183126	up	uc007agf.1	up	0.7142857	0.0141369	uc007agf.1	21983	512	1503	NM_183126	189910	78085	164661	394	21	-
NM_183126	up	uc007agf.1	up	0.7142857	0.0141369	uc007agf.1	21983	547	683	NM_183126	189910	3725	3875	123	10	-
NM_183126	up	uc007agf.1	up	0.7142857	0.0141369	uc007agf.1	21983	900	959	NM_183126	189910	3768	3836	56	3	-
NM_183126	up	uc007agf.1	up	0.7142857	0.0141369	uc007agf.1	21983	7476	7513	NM_183126	189910	132052	132089	35	2	-
NM_183126	up	uc007agf.1	up	0.7142857	0.0141369	uc007agf.1	21983	14906	14943	NM_183126	189910	178511	178560	36	0	-
NM_183088	up	uc007agf.1	up	0.8571429	0.001736111	uc007agf.1	21983	3991	8054	NM_183088	7901	2228	4075	74	6	+
NM_183088	up	uc007agf.1	up	0.8571429	0.001736111	uc007agf.1	21983	3796	3831	NM_183088	7901	4040	4075	34	1	+
NM_175140	up	uc007agf.1	up	0.6428571	0.03115079	uc007agf.1	21983	3876	6292	NM_175140	138245	40195	134893	233	8	+
NM_175140	up	uc007agf.1	up	0.6428571	0.03115079	uc007agf.1	21983	7431	18581	NM_175140	138245	4993	21235	185	6	+
NM_175140	up	uc007agf.1	up	0.6428571	0.03115079	uc007agf.1	21983	14903	14935	NM_175140	138245	16724	16756	31	1	+
NM_175140	up	uc007agf.1	up	0.6428571	0.03115079	uc007agf.1	21983	5757	20254	NM_175140	138245	64228	135028	343	18	-
NM_175140	up	uc007agf.1	up	0.6428571	0.03115079	uc007agf.1	21983	3931	14937	NM_175140	138245	94020	134850	191	6	-
NM_175140	up	uc007agf.1	up	0.6428571	0.03115079	uc007agf.1	21983	547	14930	NM_175140	138245	57114	67904	150	11	-
NM_175140	up	uc007agf.1	up	0.6428571	0.03115079	uc007agf.1	21983	557	630	NM_175140	138245	5025	5096	64	1	-
NM_175140	up	uc007agf.1	up	0.6428571	0.03115079	uc007agf.1	21983	566	618	NM_175140	138245	63415	63467	47	5	-
NM_175140	up	uc007agf.1	up	0.6428571	0.03115079	uc007agf.1	21983	11463	11502	NM_175140	138245	91112	91170	37	2	-
NM_172444	up	uc007agf.1	up	0.7142857	0.0141369	uc007agf.1	21983	561	12361	NM_172444	174291	42679	147228	233	12	+
NM_172444	up	uc007agf.1	up	0.7142857	0.0141369	uc007agf.1	21983	573	683	NM_172444	174291	168173	168283	102	8	+
NM_172444	up	uc007agf.1	up	0.7142857	0.0141369	uc007agf.1	21983	7603	18862	NM_172444	174291	22637	124351	183	1	+
NM_172444	up	uc007agf.1	up	0.7142857	0.0141369	uc007agf.1	21983	704	959	NM_172444	174291	168154	168240	68	3	+
NM_172444	up	uc007agf.1	up	0.7142857	0.0141369	uc007agf.1	21983	14902	20239	NM_172444	174291	6621	47410	103	2	+
NM_172444	up	uc007agf.1	up	0.7142857	0.0141369	uc007agf.1	21983	11426	11477	NM_172444	174291	47378	141360	50	1	+
NM_172444	up	uc007agf.1	up	0.7142857	0.0141369	uc007agf.1	21983	5801	5844	NM_172444	174291	144794	144837	41	2	+
NM_172444	up	uc007agf.1	up	0.7142857	0.0141369	uc007agf.1	21983	11893	14934	NM_172444	174291	22646	25005	57	0	+
NM_172444	up	uc007agf.1	up	0.7142857	0.0141369	uc007agf.1	21983	561	11723	NM_172444	174291	35209	159083	542	35	-
NM_172444	up	uc007agf.1	up	0.7142857	0.0141369	uc007agf.1	21983	649	18839	NM_172444	174291	52815	172419	435	19	-
NM_172444	up	uc007agf.1	up	0.7142857	0.0141369	uc007agf.1	21983	3926	14937	NM_172444	174291	85569	135625	205	8	-
NM_172444	up	uc007agf.1	up	0.7142857	0.0141369	uc007agf.1	21983	7411	14935	NM_172444	174291	63806	168281	164	4	-
NM_172444	up	uc007agf.1	up	0.7142857	0.0141369	uc007agf.1	21983	5757	14932	NM_172444	174291	35210	168284	140	9	-
NM_172444	up	uc007agf.1	up	0.7142857	0.0141369	uc007agf.1	21983	3936	11502	NM_172444	174291	18216	157037	145	5	-
NM_148942	up	uc007agf.1	up	0.7142857	0.0141369	uc007agf.1	21983	466	588	NM_148942	25894	2079	5109	66	1	+
NM_148942	up	uc007agf.1	up	0.7142857	0.0141369	uc007agf.1	21983	3990	4047	NM_148942	25894	1680	1740	53	4	-
NM_148942	up	uc007agf.1	up	0.7142857	0.0141369	uc007agf.1	21983	7464	7515	NM_148942	25894	1686	1740	43	2	-
NM_145938	up	uc007agf.1	up	0.7142857	0.0141369	uc007agf.1	21983	4010	4052	NM_145938	11245	1243	1285	39	3	+
NM_145938	up	uc007agf.1	up	0.7142857	0.0141369	uc007agf.1	21983	3926	5851	NM_145938	11245	2991	8535	195	16	-
NM_033574	up	uc007agf.1	up	0.8571429	0.001736111	uc007agf.1	21983	3926	14935	NM_033574	161414	49264	117551	401	29	+
NM_033574	up	uc007agf.1	up	0.8571429	0.001736111	uc007agf.1	21983	3974	7536	NM_033574	161414	17212	91054	239	18	+
NM_033574	up	uc007agf.1	up	0.8571429	0.001736111	uc007agf.1	21983	3936	5851	NM_033574	161414	90926	117900	208	13	+
NM_033574	up	uc007agf.1	up	0.8571429	0.001736111	uc007agf.1	21983	3936	7523	NM_033574	161414	60158	89618	197	13	+
NM_033574	up	uc007agf.1	up	0.8571429	0.001736111	uc007agf.1	21983	585	4047	NM_033574	161414	116812	158816	153	12	+
NM_033574	up	uc007agf.1	up	0.8571429	0.001736111	uc007agf.1	21983	11448	20269	NM_033574	161414	16977	30236	88	0	+
NM_033574	up	uc007agf.1	up	0.8571429	0.001736111	uc007agf.1	21983	561	4052	NM_033574	161414	74171	91045	212	15	-
NM_033574	up	uc007agf.1	up	0.8571429	0.001736111	uc007agf.1	21983	557	690	NM_033574	161414	49264	49398	120	13	-
NM_033574	up	uc007agf.1	up	0.8571429	0.001736111	uc007agf.1	21983	549	690	NM_033574	161414	22377	65897	128	10	-
NM_033574	up	uc007agf.1	up	0.8571429	0.001736111	uc007agf.1	21983	3978	18838	NM_033574	161414	117537	130028	104	6	-
NM_028238	up	uc007agf.1	up	0.7142857	0.0141369	uc007agf.1	21983	3951	5691	NM_028238	61301	25869	53403	152	11	+
NM_028238	up	uc007agf.1	up	0.7142857	0.0141369	uc007agf.1	21983	5660	11714	NM_028238	61301	12094	44931	172	6	+
NM_028238	up	uc007agf.1	up	0.7142857	0.0141369	uc007agf.1	21983	596	3823	NM_028238	61301	29398	40621	118	8	+
NM_028238	up	uc007agf.1	up	0.7142857	0.0141369	uc007agf.1	21983	11415	11488	NM_028238	61301	25729	25800	69	0	+
NM_028238	up	uc007agf.1	up	0.7142857	0.0141369	uc007agf.1	21983	3947	7495	NM_028238	61301	29398	51310	151	7	-
NM_028238	up	uc007agf.1	up	0.7142857	0.0141369	uc007agf.1	21983	7408	7551	NM_028238	61301	51154	51324	128	11	-
NM_022881	up	uc007agf.1	up	0.6428571	0.03115079	uc007agf.1	21983	11692	12046	NM_022881	22582	14582	14624	42	0	+
NM_022881	up	uc007agf.1	up	0.6428571	0.03115079	uc007agf.1	21983	18793	18843	NM_022881	22582	17863	18119	40	0	-
NM_010441	up	uc007agf.1	up	0.6428571	0.03115079	uc007agf.1	21983	573	18839	NM_010441	115662	16471	111200	475	10	+
NM_010441	up	uc007agf.1	up	0.6428571	0.03115079	uc007agf.1	21983	573	14937	NM_010441	115662	26229	46920	179	5	+
NM_010441	up	uc007agf.1	up	0.6428571	0.03115079	uc007agf.1	21983	884	11724	NM_010441	115662	16454	68817	124	5	+
NM_010441	up	uc007agf.1	up	0.6428571	0.03115079	uc007agf.1	21983	3947	7515	NM_010441	115662	16474	26325	250	13	-
NM_010441	up	uc007agf.1	up	0.6428571	0.03115079	uc007agf.1	21983	7411	15262	NM_010441	115662	21708	103148	206	5	-
NM_010441	up	uc007agf.1	up	0.6428571	0.03115079	uc007agf.1	21983	3926	4063	NM_010441	115662	16454	16588	126	8	-
NM_010441	up	uc007agf.1	up	0.6428571	0.03115079	uc007agf.1	21983	3947	4047	NM_010441	115662	21053	21153	92	8	-
NM_009581	up	uc007agf.1	up	0.6428571	0.03115079	uc007agf.1	21983	7419	8047	NM_009581	52902	20444	22200	99	4	+
NM_009581	up	uc007agf.1	up	0.6428571	0.03115079	uc007agf.1	21983	11454	11511	NM_009581	52902	9452	9505	53	0	+
NM_009581	up	uc007agf.1	up	0.6428571	0.03115079	uc007agf.1	21983	13683	19206	NM_009581	52902	1704	3013	79	0	+
NM_009581	up	uc007agf.1	up	0.6428571	0.03115079	uc007agf.1	21983	884	7530	NM_009581	52902	38703	39246	177	11	-
NM_009581	up	uc007agf.1	up	0.6428571	0.03115079	uc007agf.1	21983	5668	5885	NM_009581	52902	38696	52325	140	12	-
NM_009132	up	uc007agf.1	up	0.6428571	0.03115079	uc007agf.1	21983	7412	7554	NM_009132	74459	15295	15485	120	5	+
NM_009132	up	uc007agf.1	up	0.6428571	0.03115079	uc007agf.1	21983	561	690	NM_009132	74459	65848	65961	104	9	+
NM_009132	up	uc007agf.1	up	0.6428571	0.03115079	uc007agf.1	21983	3992	4043	NM_009132	74459	39874	39923	48	1	+
NM_009132	up	uc007agf.1	up	0.6428571	0.03115079	uc007agf.1	21983	3926	20269	NM_009132	74459	29490	65961	237	7	-
NM_009132	up	uc007agf.1	up	0.6428571	0.03115079	uc007agf.1	21983	466	680	NM_009132	74459	15295	29438	129	7	-
NM_009132	up	uc007agf.1	up	0.6428571	0.03115079	uc007agf.1	21983	7402	7536	NM_009132	74459	65842	65961	108	7	-
NM_009132	up	uc007agf.1	up	0.6428571	0.03115079	uc007agf.1	21983	5760	5842	NM_009132	74459	65886	65952	63	2	-
NM_009132	up	uc007agf.1	up	0.6428571	0.03115079	uc007agf.1	21983	574	5693	NM_009132	74459	18274	39923	78	1	-
NM_007962	up	uc007agf.1	up	0.6428571	0.03115079	uc007agf.1	21983	5760	5865	NM_007962	11701	3341	3446	96	9	+
NM_007962	up	uc007agf.1	up	0.6428571	0.03115079	uc007agf.1	21983	3932	4055	NM_007962	11701	6198	8558	103	5	+
NM_007962	up	uc007agf.1	up	0.6428571	0.03115079	uc007agf.1	21983	547	690	NM_007962	11701	3332	3481	129	14	-
NM_007962	up	uc007agf.1	up	0.6428571	0.03115079	uc007agf.1	21983	14907	15258	NM_007962	11701	7797	7855	51	0	-
NM_007962	up	uc007agf.1	up	0.6428571	0.03115079	uc007agf.1	21983	14900	14936	NM_007962	11701	7667	7714	36	0	-
NM_001159376	up	uc007agf.1	up	0.6428571	0.03115079	uc007agf.1	21983	20194	20269	NM_001159376	10589	460	529	65	3	+
NM_001042675	up	uc007agf.1	up	0.6428571	0.03115079	uc007agf.1	21983	550	7552	NM_001042675	125886	20960	36061	443	28	+
NM_001042675	up	uc007agf.1	up	0.6428571	0.03115079	uc007agf.1	21983	556	5852	NM_001042675	125886	18066	117702	385	24	+
NM_001042675	up	uc007agf.1	up	0.6428571	0.03115079	uc007agf.1	21983	560	4047	NM_001042675	125886	55373	117721	270	22	+
NM_001042675	up	uc007agf.1	up	0.6428571	0.03115079	uc007agf.1	21983	565	20263	NM_001042675	125886	7766	34518	241	13	+
NM_001042675	up	uc007agf.1	up	0.6428571	0.03115079	uc007agf.1	21983	561	673	NM_001042675	125886	85441	104789	103	9	+
NM_001042675	up	uc007agf.1	up	0.6428571	0.03115079	uc007agf.1	21983	561	959	NM_001042675	125886	28608	85520	75	2	+
NM_001042675	up	uc007agf.1	up	0.6428571	0.03115079	uc007agf.1	21983	3926	7527	NM_001042675	125886	7763	120603	347	32	-
NM_001042675	up	uc007agf.1	up	0.6428571	0.03115079	uc007agf.1	21983	3948	18843	NM_001042675	125886	76495	115049	296	15	-
NM_001042675	up	uc007agf.1	up	0.6428571	0.03115079	uc007agf.1	21983	5761	18839	NM_001042675	125886	106199	120593	203	8	-
NM_001042675	up	uc007agf.1	up	0.6428571	0.03115079	uc007agf.1	21983	3936	7567	NM_001042675	125886	15085	56412	143	7	-
NM_001042675	up	uc007agf.1	up	0.6428571	0.03115079	uc007agf.1	21983	5779	7497	NM_001042675	125886	56324	73583	135	6	-
NM_001042675	up	uc007agf.1	up	0.6428571	0.03115079	uc007agf.1	21983	7419	7515	NM_001042675	125886	104692	104788	91	5	-
NM_001042675	up	uc007agf.1	up	0.6428571	0.03115079	uc007agf.1	21983	7412	7515	NM_001042675	125886	120489	120593	94	9	-
NM_001033322	up	uc007agf.1	up	0.6428571	0.03115079	uc007agf.1	21983	493	7607	NM_001033322	364990	71962	348688	778	38	+
NM_001033322	up	uc007agf.1	up	0.6428571	0.03115079	uc007agf.1	21983	365	11722	NM_001033322	364990	25114	338778	700	37	+
NM_001033322	up	uc007agf.1	up	0.6428571	0.03115079	uc007agf.1	21983	917	19206	NM_001033322	364990	23799	192500	226	13	+
NM_001033322	up	uc007agf.1	up	0.6428571	0.03115079	uc007agf.1	21983	7429	18372	NM_001033322	364990	82312	209235	142	6	+
NM_001033322	up	uc007agf.1	up	0.6428571	0.03115079	uc007agf.1	21983	14902	14937	NM_001033322	364990	40596	40631	34	1	+
NM_001033322	up	uc007agf.1	up	0.6428571	0.03115079	uc007agf.1	21983	3811	4089	NM_001033322	364990	108882	142284	52	0	+
NM_001033322	up	uc007agf.1	up	0.6428571	0.03115079	uc007agf.1	21983	6393	20269	NM_001033322	364990	40672	332951	319	12	-
NM_001033322	up	uc007agf.1	up	0.6428571	0.03115079	uc007agf.1	21983	7419	20236	NM_001033322	364990	40705	302324	162	11	-
NM_001033322	up	uc007agf.1	up	0.6428571	0.03115079	uc007agf.1	21983	3926	5692	NM_001033322	364990	13589	23891	115	8	-
NM_001033322	up	uc007agf.1	up	0.6428571	0.03115079	uc007agf.1	21983	466	3372	NM_001033322	364990	8754	13620	91	6	-
NM_001033322	up	uc007agf.1	up	0.6428571	0.03115079	uc007agf.1	21983	5777	5844	NM_001033322	364990	302249	302316	61	6	-
NM_001033322	up	uc007agf.1	up	0.6428571	0.03115079	uc007agf.1	21983	3986	4031	NM_001033322	364990	230791	230836	42	3	-
NM_001024137	up	uc007agf.1	up	0.7142857	0.0141369	uc007agf.1	21983	7429	7553	NM_001024137	23202	12458	12575	107	3	+
NM_001024137	up	uc007agf.1	up	0.7142857	0.0141369	uc007agf.1	21983	3955	4047	NM_001024137	23202	12458	12541	79	4	+
NM_001024137	up	uc007agf.1	up	0.7142857	0.0141369	uc007agf.1	21983	557	20269	NM_001024137	23202	6622	12555	131	6	-
NM_001024137	up	uc007agf.1	up	0.7142857	0.0141369	uc007agf.1	21983	14902	14944	NM_001024137	23202	17175	17217	40	2	-
NM_001024137	up	uc007agf.1	up	0.7142857	0.0141369	uc007agf.1	21983	14902	14937	NM_001024137	23202	17248	17361	35	0	-
NM_001001183	up	uc007agf.1	up	0.7142857	0.0141369	uc007agf.1	21983	561	644	NM_001001183	23414	19967	20044	73	4	+
NM_001001183	up	uc007agf.1	up	0.7142857	0.0141369	uc007agf.1	21983	5761	5838	NM_001001183	23414	15714	15792	63	3	+
NM_001001183	up	uc007agf.1	up	0.7142857	0.0141369	uc007agf.1	21983	7412	7488	NM_001001183	23414	15714	15792	59	1	+
NM_001001183	up	uc007agf.1	up	0.7142857	0.0141369	uc007agf.1	21983	5764	7515	NM_001001183	23414	18097	20077	204	7	-
NM_207203	up	uc007agf.1	up	0.6428571	0.03115079	uc007agf.1	21983	3931	4003	NM_207203	7771	5373	5446	68	3	-
NM_207203	up	uc007agf.1	up	0.6428571	0.03115079	uc007agf.1	21983	5760	5830	NM_207203	7771	5370	5440	66	4	-
NM_009763	up	uc007agf.1	up	0.7142857	0.0141369	uc007agf.1	21983	3926	14935	NM_009763	24577	1294	4662	175	9	-
NM_008463	up	uc007agf.1	up	0.7142857	0.0141369	uc007agf.1	21983	483	5690	NM_008463	14235	12280	12334	53	1	-
NM_183126	up	AK139254	up	0.9285714	0.000396825	AK139254	15531	4414	4459	NM_183126	189910	116223	116268	43	2	+
NM_183126	up	AK139254	up	0.9285714	0.000396825	AK139254	15531	4410	4459	NM_183126	189910	3789	3838	48	1	-
NM_172444	up	AK139254	up	0.6428571	0.03115079	AK139254	15531	4412	4459	NM_172444	174291	168172	168219	46	1	+
NM_033574	up	AK139254	up	0.6428571	0.03115079	AK139254	15531	4390	4666	NM_033574	161414	74162	74691	82	3	+
NM_033574	up	AK139254	up	0.6428571	0.03115079	AK139254	15531	4387	4459	NM_033574	161414	111436	111501	61	4	+
NM_033574	up	AK139254	up	0.6428571	0.03115079	AK139254	15531	4390	4459	NM_033574	161414	95341	101611	57	1	+
NM_033574	up	AK139254	up	0.6428571	0.03115079	AK139254	15531	4410	4512	NM_033574	161414	120086	156855	69	4	-
NM_033574	up	AK139254	up	0.6428571	0.03115079	AK139254	15531	4390	4459	NM_033574	161414	49335	49398	56	2	-
NM_033574	up	AK139254	up	0.6428571	0.03115079	AK139254	15531	4410	4455	NM_033574	161414	90991	91036	44	1	-
NM_033574	up	AK139254	up	0.6428571	0.03115079	AK139254	15531	4410	4451	NM_033574	161414	120168	120209	37	4	-
NM_019733	up	AK139254	up	0.7142857	0.0141369	AK139254	15531	4401	4507	NM_019733	147199	114941	120597	74	5	+
NM_019733	up	AK139254	up	0.7142857	0.0141369	AK139254	15531	4394	4459	NM_019733	147199	104677	104735	56	2	+
NM_019733	up	AK139254	up	0.7142857	0.0141369	AK139254	15531	4407	4459	NM_019733	147199	120480	120532	49	3	+
NM_019733	up	AK139254	up	0.7142857	0.0141369	AK139254	15531	4410	4457	NM_019733	147199	22136	22183	44	3	+
NM_001081060	up	AK139254	up	0.6428571	0.03115079	AK139254	15531	4410	4459	NM_001081060	44551	4037	4084	45	2	+
NM_001042675	up	AK139254	up	0.7142857	0.0141369	AK139254	15531	4401	4507	NM_001042675	125886	114941	120597	74	5	+
NM_001042675	up	AK139254	up	0.7142857	0.0141369	AK139254	15531	4394	4459	NM_001042675	125886	104677	104735	56	2	+
NM_001042675	up	AK139254	up	0.7142857	0.0141369	AK139254	15531	4407	4459	NM_001042675	125886	120480	120532	49	3	+
NM_001042675	up	AK139254	up	0.7142857	0.0141369	AK139254	15531	4410	4457	NM_001042675	125886	22136	22183	44	3	+
NM_001033409	up	AK139254	up	0.7142857	0.0141369	AK139254	15531	4410	4458	NM_001033409	118925	5374	5422	46	2	+
NM_001033409	up	AK139254	up	0.7142857	0.0141369	AK139254	15531	4410	4457	NM_001033409	118925	75434	75481	45	2	-
NM_001001183	up	AK139254	up	0.9285714	0.000396825	AK139254	15531	4412	4457	NM_001001183	23414	18093	18139	39	0	+
NM_028238	up	AK139254	up	0.6428571	0.03115079	AK139254	15531	4390	4459	NM_028238	61301	25916	25977	55	2	-
NM_183204	up	MM9LINCRNAEXON12011-	up	0.8571429	0.001736111	MM9LINCRNAEXON12011-	780	685	727	NM_183204	55149	48600	48658	41	1	+
NM_183204	up	MM9LINCRNAEXON12011-	up	0.8571429	0.001736111	MM9LINCRNAEXON12011-	780	674	736	NM_183204	55149	39573	43369	62	0	-
NM_033574	up	MM9LINCRNAEXON12011-	up	0.6428571	0.03115079	MM9LINCRNAEXON12011-	780	675	732	NM_033574	161414	117516	117573	55	2	+
NM_033574	up	MM9LINCRNAEXON12011-	up	0.6428571	0.03115079	MM9LINCRNAEXON12011-	780	674	724	NM_033574	161414	88783	88833	50	0	-
NM_030101	up	MM9LINCRNAEXON12011-	up	0.6428571	0.03115079	MM9LINCRNAEXON12011-	780	674	713	NM_030101	27627	604	643	39	0	+
NM_030101	up	MM9LINCRNAEXON12011-	up	0.6428571	0.03115079	MM9LINCRNAEXON12011-	780	690	725	NM_030101	27627	6172	6207	34	1	-
NM_001013771	up	MM9LINCRNAEXON12011-	up	0.7142857	0.0141369	MM9LINCRNAEXON12011-	780	683	732	NM_001013771	118247	98630	98683	49	0	+
NM_001013771	up	MM9LINCRNAEXON12011-	up	0.7142857	0.0141369	MM9LINCRNAEXON12011-	780	688	725	NM_001013771	118247	19194	19231	37	0	+
NM_001013771	up	MM9LINCRNAEXON12011-	up	0.7142857	0.0141369	MM9LINCRNAEXON12011-	780	676	736	NM_001013771	118247	48060	48120	60	0	-
NM_001013771	up	MM9LINCRNAEXON12011-	up	0.7142857	0.0141369	MM9LINCRNAEXON12011-	780	673	734	NM_001013771	118247	84223	84296	58	2	-
NM_148942	up	ENSMUST00000131634	up	0.7142857	0.0141369	ENSMUST00000131634	6874	5319	5415	NM_148942	25894	1680	1789	66	2	+
NM_183183	up	ENSMUST00000131634	up	0.6428571	0.03115079	ENSMUST00000131634	6874	3044	3235	NM_183183	73831	64647	64835	180	8	+
NM_183183	up	ENSMUST00000131634	up	0.6428571	0.03115079	ENSMUST00000131634	6874	1286	1477	NM_183183	73831	64647	64836	169	10	+
NM_183183	up	ENSMUST00000131634	up	0.6428571	0.03115079	ENSMUST00000131634	6874	3271	3393	NM_183183	73831	14028	14150	112	10	-
NM_183183	up	ENSMUST00000131634	up	0.6428571	0.03115079	ENSMUST00000131634	6874	3287	3377	NM_183183	73831	2843	2933	87	3	-
NM_183126	up	ENSMUST00000131634	up	0.8571429	0.001736111	ENSMUST00000131634	6874	2918	3235	NM_183126	189910	19244	19608	202	15	+
NM_183126	up	ENSMUST00000131634	up	0.8571429	0.001736111	ENSMUST00000131634	6874	3287	3412	NM_183126	189910	3728	3860	117	4	+
NM_183126	up	ENSMUST00000131634	up	0.8571429	0.001736111	ENSMUST00000131634	6874	3274	5407	NM_183126	189910	3751	116342	260	13	-
NM_183126	up	ENSMUST00000131634	up	0.8571429	0.001736111	ENSMUST00000131634	6874	3313	3407	NM_183126	189910	110126	110226	88	6	-
NM_183088	up	ENSMUST00000131634	up	0.8571429	0.001736111	ENSMUST00000131634	6874	1324	5414	NM_183088	7901	1192	5307	471	22	+
NM_183088	up	ENSMUST00000131634	up	0.8571429	0.001736111	ENSMUST00000131634	6874	1327	3372	NM_183088	7901	1583	5693	372	22	-
NM_183088	up	ENSMUST00000131634	up	0.8571429	0.001736111	ENSMUST00000131634	6874	2292	2322	NM_183088	7901	2549	2579	30	0	-
NM_175140	up	ENSMUST00000131634	up	0.6428571	0.03115079	ENSMUST00000131634	6874	1003	5432	NM_175140	138245	5025	135037	485	33	+
NM_175140	up	ENSMUST00000131634	up	0.6428571	0.03115079	ENSMUST00000131634	6874	1317	5388	NM_175140	138245	111746	134801	331	20	+
NM_175140	up	ENSMUST00000131634	up	0.6428571	0.03115079	ENSMUST00000131634	6874	3267	3564	NM_175140	138245	23140	23303	149	10	+
NM_175140	up	ENSMUST00000131634	up	0.6428571	0.03115079	ENSMUST00000131634	6874	3111	3392	NM_175140	138245	55010	108515	118	4	+
NM_175140	up	ENSMUST00000131634	up	0.6428571	0.03115079	ENSMUST00000131634	6874	1320	3009	NM_175140	138245	134203	135025	62	3	+
NM_175140	up	ENSMUST00000131634	up	0.6428571	0.03115079	ENSMUST00000131634	6874	3274	5338	NM_175140	138245	63444	135037	186	11	-
NM_175140	up	ENSMUST00000131634	up	0.6428571	0.03115079	ENSMUST00000131634	6874	3274	3411	NM_175140	138245	106487	106629	122	7	-
NM_172444	up	ENSMUST00000131634	up	0.7142857	0.0141369	ENSMUST00000131634	6874	5309	5432	NM_172444	174291	42678	42808	80	2	+
NM_172444	up	ENSMUST00000131634	up	0.7142857	0.0141369	ENSMUST00000131634	6874	3356	3391	NM_172444	174291	162328	162370	34	1	+
NM_172444	up	ENSMUST00000131634	up	0.7142857	0.0141369	ENSMUST00000131634	6874	1306	3408	NM_172444	174291	42677	151575	329	24	-
NM_172444	up	ENSMUST00000131634	up	0.7142857	0.0141369	ENSMUST00000131634	6874	3063	3414	NM_172444	174291	135487	151573	272	16	-
NM_172444	up	ENSMUST00000131634	up	0.7142857	0.0141369	ENSMUST00000131634	6874	3274	3408	NM_172444	174291	168159	168293	126	8	-
NM_033574	up	ENSMUST00000131634	up	0.8571429	0.001736111	ENSMUST00000131634	6874	3274	5430	NM_033574	161414	49261	95477	247	18	+
NM_033574	up	ENSMUST00000131634	up	0.8571429	0.001736111	ENSMUST00000131634	6874	3275	5432	NM_033574	161414	22375	103473	245	15	+
NM_033574	up	ENSMUST00000131634	up	0.8571429	0.001736111	ENSMUST00000131634	6874	3268	5407	NM_033574	161414	90906	111539	238	16	+
NM_033574	up	ENSMUST00000131634	up	0.8571429	0.001736111	ENSMUST00000131634	6874	3274	5432	NM_033574	161414	65757	74277	225	11	+
NM_033574	up	ENSMUST00000131634	up	0.8571429	0.001736111	ENSMUST00000131634	6874	3274	5352	NM_033574	161414	107982	111485	165	10	+
NM_033574	up	ENSMUST00000131634	up	0.8571429	0.001736111	ENSMUST00000131634	6874	3271	5388	NM_033574	161414	60142	103418	178	11	+
NM_033574	up	ENSMUST00000131634	up	0.8571429	0.001736111	ENSMUST00000131634	6874	989	3412	NM_033574	161414	114717	158832	176	10	+
NM_033574	up	ENSMUST00000131634	up	0.8571429	0.001736111	ENSMUST00000131634	6874	3283	3320	NM_033574	161414	117663	117700	36	1	+
NM_033574	up	ENSMUST00000131634	up	0.8571429	0.001736111	ENSMUST00000131634	6874	965	5432	NM_033574	161414	65757	101661	774	44	-
NM_033574	up	ENSMUST00000131634	up	0.8571429	0.001736111	ENSMUST00000131634	6874	2935	5408	NM_033574	161414	89527	108066	298	12	-
NM_033574	up	ENSMUST00000131634	up	0.8571429	0.001736111	ENSMUST00000131634	6874	5299	5432	NM_033574	161414	156732	156891	123	9	-
NM_033574	up	ENSMUST00000131634	up	0.8571429	0.001736111	ENSMUST00000131634	6874	5308	5422	NM_033574	161414	117664	158826	99	4	-
NM_033574	up	ENSMUST00000131634	up	0.8571429	0.001736111	ENSMUST00000131634	6874	5319	5351	NM_033574	161414	116621	116653	32	0	-
NM_033574	up	ENSMUST00000131634	up	0.8571429	0.001736111	ENSMUST00000131634	6874	5353	5388	NM_033574	161414	117852	117887	33	2	-
NM_025425	up	ENSMUST00000131634	up	0.6428571	0.03115079	ENSMUST00000131634	6874	3356	3432	NM_025425	3466	1771	1847	72	4	+
NM_022881	up	ENSMUST00000131634	up	0.6428571	0.03115079	ENSMUST00000131634	6874	1308	1477	NM_022881	22582	6505	6674	154	12	+
NM_019733	up	ENSMUST00000131634	up	0.6428571	0.03115079	ENSMUST00000131634	6874	1284	5432	NM_019733	147199	8393	120606	665	50	+
NM_019733	up	ENSMUST00000131634	up	0.6428571	0.03115079	ENSMUST00000131634	6874	2748	5419	NM_019733	147199	1945	85560	391	30	+
NM_019733	up	ENSMUST00000131634	up	0.6428571	0.03115079	ENSMUST00000131634	6874	2918	5432	NM_019733	147199	18101	55507	354	26	+
NM_019733	up	ENSMUST00000131634	up	0.6428571	0.03115079	ENSMUST00000131634	6874	1288	1476	NM_019733	147199	121269	121455	162	13	+
NM_019733	up	ENSMUST00000131634	up	0.6428571	0.03115079	ENSMUST00000131634	6874	3140	5420	NM_019733	147199	4197	28725	167	9	+
NM_019733	up	ENSMUST00000131634	up	0.6428571	0.03115079	ENSMUST00000131634	6874	3152	3398	NM_019733	147199	17924	29151	106	5	+
NM_019733	up	ENSMUST00000131634	up	0.6428571	0.03115079	ENSMUST00000131634	6874	5300	5419	NM_019733	147199	7734	18189	106	3	+
NM_019733	up	ENSMUST00000131634	up	0.6428571	0.03115079	ENSMUST00000131634	6874	2918	5812	NM_019733	147199	28690	117699	518	33	-
NM_019733	up	ENSMUST00000131634	up	0.6428571	0.03115079	ENSMUST00000131634	6874	1303	3407	NM_019733	147199	18069	24470	266	22	-
NM_019733	up	ENSMUST00000131634	up	0.6428571	0.03115079	ENSMUST00000131634	6874	1325	5435	NM_019733	147199	35905	57327	271	21	-
NM_019733	up	ENSMUST00000131634	up	0.6428571	0.03115079	ENSMUST00000131634	6874	3274	5432	NM_019733	147199	117598	120606	218	17	-
NM_019733	up	ENSMUST00000131634	up	0.6428571	0.03115079	ENSMUST00000131634	6874	1327	3402	NM_019733	147199	7766	10567	212	14	-
NM_019733	up	ENSMUST00000131634	up	0.6428571	0.03115079	ENSMUST00000131634	6874	3290	3408	NM_019733	147199	114939	115057	111	7	-
NM_019733	up	ENSMUST00000131634	up	0.6428571	0.03115079	ENSMUST00000131634	6874	3288	3417	NM_019733	147199	73449	109097	124	4	-
NM_019733	up	ENSMUST00000131634	up	0.6428571	0.03115079	ENSMUST00000131634	6874	3291	3400	NM_019733	147199	22133	39315	103	6	-
NM_019733	up	ENSMUST00000131634	up	0.6428571	0.03115079	ENSMUST00000131634	6874	3282	3392	NM_019733	147199	8176	73607	101	9	-
NM_019733	up	ENSMUST00000131634	up	0.6428571	0.03115079	ENSMUST00000131634	6874	3284	3557	NM_019733	147199	39208	47843	64	0	-
NM_019733	up	ENSMUST00000131634	up	0.6428571	0.03115079	ENSMUST00000131634	6874	1003	1043	NM_019733	147199	8191	8231	37	3	-
NM_009132	up	ENSMUST00000131634	up	0.6428571	0.03115079	ENSMUST00000131634	6874	3275	3397	NM_009132	74459	15283	15405	116	6	+
NM_009132	up	ENSMUST00000131634	up	0.6428571	0.03115079	ENSMUST00000131634	6874	3288	3414	NM_009132	74459	40808	40938	115	10	+
NM_009132	up	ENSMUST00000131634	up	0.6428571	0.03115079	ENSMUST00000131634	6874	3358	3400	NM_009132	74459	39888	39930	39	3	+
NM_009132	up	ENSMUST00000131634	up	0.6428571	0.03115079	ENSMUST00000131634	6874	3273	5432	NM_009132	74459	15285	65965	244	8	-
NM_009132	up	ENSMUST00000131634	up	0.6428571	0.03115079	ENSMUST00000131634	6874	5301	5418	NM_009132	74459	40808	40935	107	7	-
NM_008463	up	ENSMUST00000131634	up	0.7142857	0.0141369	ENSMUST00000131634	6874	3064	3245	NM_008463	14235	9954	10132	166	10	+
NM_008463	up	ENSMUST00000131634	up	0.7142857	0.0141369	ENSMUST00000131634	6874	1317	1476	NM_008463	14235	9963	10126	147	10	+
NM_001042675	up	ENSMUST00000131634	up	0.6428571	0.03115079	ENSMUST00000131634	6874	1284	5432	NM_001042675	125886	8393	120606	665	50	+
NM_001042675	up	ENSMUST00000131634	up	0.6428571	0.03115079	ENSMUST00000131634	6874	2748	5432	NM_001042675	125886	1945	55507	393	28	+
NM_001042675	up	ENSMUST00000131634	up	0.6428571	0.03115079	ENSMUST00000131634	6874	1288	1476	NM_001042675	125886	121269	121455	162	13	+
NM_001042675	up	ENSMUST00000131634	up	0.6428571	0.03115079	ENSMUST00000131634	6874	3140	3398	NM_001042675	125886	4197	29151	133	8	+
NM_001042675	up	ENSMUST00000131634	up	0.6428571	0.03115079	ENSMUST00000131634	6874	5300	5419	NM_001042675	125886	7734	18189	106	3	+
NM_001042675	up	ENSMUST00000131634	up	0.6428571	0.03115079	ENSMUST00000131634	6874	2918	5812	NM_001042675	125886	28690	117699	518	33	-
NM_001042675	up	ENSMUST00000131634	up	0.6428571	0.03115079	ENSMUST00000131634	6874	1303	3407	NM_001042675	125886	18069	24470	266	22	-
NM_001042675	up	ENSMUST00000131634	up	0.6428571	0.03115079	ENSMUST00000131634	6874	1325	5435	NM_001042675	125886	35905	57327	271	21	-
NM_001042675	up	ENSMUST00000131634	up	0.6428571	0.03115079	ENSMUST00000131634	6874	3274	5432	NM_001042675	125886	117598	120606	218	17	-
NM_001042675	up	ENSMUST00000131634	up	0.6428571	0.03115079	ENSMUST00000131634	6874	1327	3402	NM_001042675	125886	7766	10567	212	14	-
NM_001042675	up	ENSMUST00000131634	up	0.6428571	0.03115079	ENSMUST00000131634	6874	3290	3408	NM_001042675	125886	114939	115057	111	7	-
NM_001042675	up	ENSMUST00000131634	up	0.6428571	0.03115079	ENSMUST00000131634	6874	3288	3417	NM_001042675	125886	73449	109097	124	4	-
NM_001042675	up	ENSMUST00000131634	up	0.6428571	0.03115079	ENSMUST00000131634	6874	3291	3400	NM_001042675	125886	22133	39315	103	6	-
NM_001042675	up	ENSMUST00000131634	up	0.6428571	0.03115079	ENSMUST00000131634	6874	3282	3392	NM_001042675	125886	8176	73607	101	9	-
NM_001042675	up	ENSMUST00000131634	up	0.6428571	0.03115079	ENSMUST00000131634	6874	3284	3557	NM_001042675	125886	39208	47843	64	0	-
NM_001042675	up	ENSMUST00000131634	up	0.6428571	0.03115079	ENSMUST00000131634	6874	1003	1043	NM_001042675	125886	8191	8231	37	3	-
NM_001033322	up	ENSMUST00000131634	up	0.6428571	0.03115079	ENSMUST00000131634	6874	5353	5432	NM_001033322	364990	23804	23891	70	5	+
NM_001033322	up	ENSMUST00000131634	up	0.6428571	0.03115079	ENSMUST00000131634	6874	3274	3407	NM_001033322	364990	321107	321240	124	7	-
NM_001033322	up	ENSMUST00000131634	up	0.6428571	0.03115079	ENSMUST00000131634	6874	3274	3407	NM_001033322	364990	184887	185020	123	8	-
NM_001033322	up	ENSMUST00000131634	up	0.6428571	0.03115079	ENSMUST00000131634	6874	3282	3414	NM_001033322	364990	25097	230869	119	7	-
NM_001033322	up	ENSMUST00000131634	up	0.6428571	0.03115079	ENSMUST00000131634	6874	3341	3391	NM_001033322	364990	230781	230831	46	4	-
NM_001033322	up	ENSMUST00000131634	up	0.6428571	0.03115079	ENSMUST00000131634	6874	944	1042	NM_001033322	364990	25152	25233	52	3	-
NM_001024137	up	ENSMUST00000131634	up	0.7142857	0.0141369	ENSMUST00000131634	6874	3302	3429	NM_001024137	23202	12455	12570	112	3	+
NM_001024137	up	ENSMUST00000131634	up	0.7142857	0.0141369	ENSMUST00000131634	6874	1003	1043	NM_001024137	23202	12481	12521	36	4	+
NM_001024137	up	ENSMUST00000131634	up	0.7142857	0.0141369	ENSMUST00000131634	6874	5299	5407	NM_001024137	23202	12463	12562	94	4	-
NM_145938	up	ENSMUST00000131634	up	0.7142857	0.0141369	ENSMUST00000131634	6874	2944	3417	NM_145938	11245	8395	8684	172	10	-
NM_001001183	up	ENSMUST00000131634	up	0.8571429	0.001736111	ENSMUST00000131634	6874	3274	3408	NM_001001183	23414	19965	20089	115	2	-
NM_001001183	up	ENSMUST00000131634	up	0.8571429	0.001736111	ENSMUST00000131634	6874	3288	3395	NM_001001183	23414	18093	18202	94	2	-
NM_148942	up	mouselincRNA1422+	up	1	4.96E-05	mouselincRNA1422+	18251	86	12472	NM_148942	25894	2078	3847	64	2	+
NM_148942	up	mouselincRNA1422+	up	1	4.96E-05	mouselincRNA1422+	18251	82	118	NM_148942	25894	4623	4659	35	1	+
NM_033574	up	mouselincRNA1422+	up	0.7142857	0.0141369	mouselincRNA1422+	18251	887	16647	NM_033574	161414	65888	133196	121	1	+
NM_033574	up	mouselincRNA1422+	up	0.7142857	0.0141369	mouselincRNA1422+	18251	73	131	NM_033574	161414	117553	133296	56	2	-
NM_029942	up	mouselincRNA1422+	up	0.6428571	0.03115079	mouselincRNA1422+	18251	87	131	NM_029942	75500	32423	32467	43	1	+
NM_029942	up	mouselincRNA1422+	up	0.6428571	0.03115079	mouselincRNA1422+	18251	88	131	NM_029942	75500	66091	66134	42	1	+
NM_029942	up	mouselincRNA1422+	up	0.6428571	0.03115079	mouselincRNA1422+	18251	87	131	NM_029942	75500	46793	46851	43	1	+
NM_029942	up	mouselincRNA1422+	up	0.6428571	0.03115079	mouselincRNA1422+	18251	56	108	NM_029942	75500	34350	34402	50	2	-
NM_183088	up	uc007fwp.1	up	0.7857143	0.005505952	uc007fwp.1	464	16	139	NM_183088	7901	2587	2712	111	12	+
NM_033574	up	uc007fwp.1	up	0.6428571	0.03115079	uc007fwp.1	464	29	139	NM_033574	161414	95670	95782	101	9	+
NM_172444	up	uc007fwp.1	up	0.6428571	0.03115079	uc007fwp.1	464	29	72	NM_172444	174291	134850	134893	42	1	-
NM_183126	up	DQ788983	up	0.7142857	0.0141369	DQ788983	140675	55509	134251	NM_183126	189910	3724	52416	429	35	+
NM_183126	up	DQ788983	up	0.7142857	0.0141369	DQ788983	140675	9281	29933	NM_183126	189910	3728	19667	348	12	-
NM_183088	up	DQ788983	up	0.7142857	0.0141369	DQ788983	140675	12881	12994	NM_183088	7901	5584	5707	94	2	+
NM_183088	up	DQ788983	up	0.7142857	0.0141369	DQ788983	140675	134171	134256	NM_183088	7901	1256	1341	77	8	+
NM_183088	up	DQ788983	up	0.7142857	0.0141369	DQ788983	140675	107678	125544	NM_183088	7901	5184	5701	246	11	-
NM_183088	up	DQ788983	up	0.7142857	0.0141369	DQ788983	140675	9382	9560	NM_183088	7901	1164	1344	163	13	-
NM_183088	up	DQ788983	up	0.7142857	0.0141369	DQ788983	140675	134143	134256	NM_183088	7901	5547	5660	102	11	-
NM_183088	up	DQ788983	up	0.7142857	0.0141369	DQ788983	140675	12902	12971	NM_183088	7901	1200	1269	63	6	-
NM_183088	up	DQ788983	up	0.7142857	0.0141369	DQ788983	140675	21420	21542	NM_183088	7901	2193	2321	55	1	-
NM_172444	up	DQ788983	up	0.7142857	0.0141369	DQ788983	140675	61200	104507	NM_172444	174291	111721	151495	209	10	+
NM_172444	up	DQ788983	up	0.7142857	0.0141369	DQ788983	140675	55500	125514	NM_172444	174291	135506	168293	799	59	-
NM_172444	up	DQ788983	up	0.7142857	0.0141369	DQ788983	140675	112858	112993	NM_172444	174291	168138	168281	125	10	-
NM_145744	up	DQ788983	up	0.7142857	0.0141369	DQ788983	140675	17737	97652	NM_145744	6474	305	4613	149	2	+
NM_145744	up	DQ788983	up	0.7142857	0.0141369	DQ788983	140675	98816	98854	NM_145744	6474	3415	3453	38	0	-
NM_033574	up	DQ788983	up	0.7142857	0.0141369	DQ788983	140675	37329	133021	NM_033574	161414	21393	103492	1280	87	+
NM_033574	up	DQ788983	up	0.7142857	0.0141369	DQ788983	140675	87568	133001	NM_033574	161414	17175	95477	753	55	+
NM_021431	up	DQ788983	up	0.7857143	0.005505952	DQ788983	140675	17747	17787	NM_021431	7246	1499	1539	40	0	+
NM_021431	up	DQ788983	up	0.7857143	0.005505952	DQ788983	140675	49620	49668	NM_021431	7246	1503	1551	48	0	-
NM_016847	up	DQ788983	up	0.7142857	0.0141369	DQ788983	140675	97547	97623	NM_016847	4956	1319	1403	63	2	+
NM_016847	up	DQ788983	up	0.7142857	0.0141369	DQ788983	140675	97494	97561	NM_016847	4956	1319	1403	55	1	+
NM_016847	up	DQ788983	up	0.7142857	0.0141369	DQ788983	140675	123286	123318	NM_016847	4956	1319	1351	32	0	+
NM_016847	up	DQ788983	up	0.7142857	0.0141369	DQ788983	140675	24547	24609	NM_016847	4956	1319	1399	52	0	-
NM_001024137	up	DQ788983	up	0.7142857	0.0141369	DQ788983	140675	12868	97464	NM_001024137	23202	6852	17271	261	14	+
NM_001024137	up	DQ788983	up	0.7142857	0.0141369	DQ788983	140675	9668	9729	NM_001024137	23202	17180	17241	59	2	+
NM_001024137	up	DQ788983	up	0.7142857	0.0141369	DQ788983	140675	574	9723	NM_001024137	23202	5660	17283	92	2	+
[truncated: 5,676 more rows]
