# Supplementary material for: Dynamic Transcription of Long Non-Coding RNA Genes during CD4+ T Cell Development and Activation
Source: PLoS One. 2014 Jul 8;9(7):e101588. doi: 10.1371/journal.pone.0101588 (PMC4086894; doi:10.1371/journal.pone.0101588)
Supplement: Table S11 — DP VS. DN LncRNA-mRNAs pairs with the expression of LncRNAs and mRNAs were positively and LncRNA sequence matched downstream of the mRNA. (CSV) [file pone.0101588.s011.csv]

gene id	gene regulation	lncRNA id	lncRNA regulation	PCC	pvalue	lncRNA Name	lncRNA Size	lncRNA Start	lncRNA End	gene Name	gene Size	gene Start	gene End	matches	misMatches	strand
NM_010420	up	ENSMUST00000138082	up	0.6428571	0.03115079	ENSMUST00000138082	3737	2525	2672	NM_010420	1000	204	350	137	6	+
NM_183088	up	ENSMUST00000128571	up	0.8571429	0.001736111	ENSMUST00000128571	10887	7996	8069	NM_183088	1000	919	1000	70	3	+
NM_010420	up	ENSMUST00000128571	up	0.7142857	0.0141369	ENSMUST00000128571	10887	8018	9360	NM_010420	1000	215	330	110	5	-
NM_010420	up	ENSMUST00000128571	up	0.7142857	0.0141369	ENSMUST00000128571	10887	9236	9272	NM_010420	1000	312	351	35	1	-
NM_172442	up	NR_027851	up	0.6428571	0.03115079	NR_027851	2034	1687	1742	NM_172442	1000	413	450	37	0	+
NM_013521	up	NR_027851	up	0.6428571	0.03115079	NR_027851	2034	1451	1502	NM_013521	1000	936	984	46	1	+
NM_009378	up	NR_027851	up	0.7857143	0.005505952	NR_027851	2034	1455	1485	NM_009378	1000	694	724	30	0	+
NM_008090	up	NR_027851	up	0.7857143	0.005505952	NR_027851	2034	1640	1704	NM_008090	1000	601	647	45	1	+
NM_145133	up	NR_027851	up	0.6428571	0.03115079	NR_027851	2034	1727	1792	NM_145133	1000	288	335	47	0	-
NM_001033978	up	NR_027851	up	0.7857143	0.005505952	NR_027851	2034	1675	1752	NM_001033978	1000	115	174	58	1	-
NM_001033978	up	NR_027851	up	0.7857143	0.005505952	NR_027851	2034	1558	1652	NM_001033978	1000	115	174	57	1	-
NM_028994	up	AK046787	up	0.7857143	0.005505952	AK046787	2556	891	1070	NM_028994	1000	4	178	162	12	+
NM_145536	up	ENSMUST00000142979	up	0.6428571	0.03115079	ENSMUST00000142979	1096	123	227	NM_145536	1000	894	1000	98	5	+
NM_016778	up	ENSMUST00000142979	up	0.6428571	0.03115079	ENSMUST00000142979	1096	106	238	NM_016778	1000	234	370	117	7	-
NM_010190	up	ENSMUST00000142979	up	0.6428571	0.03115079	ENSMUST00000142979	1096	121	238	NM_010190	1000	804	924	110	7	-
NM_001113187	up	ENSMUST00000142979	up	0.7142857	0.0141369	ENSMUST00000142979	1096	136	247	NM_001113187	1000	886	1000	105	6	-
NM_153513	up	uc008gue.1	up	0.6428571	0.03115079	uc008gue.1	78653	41715	41861	NM_153513	1000	817	963	134	12	+
NM_001033978	up	uc008gue.1	up	0.7857143	0.005505952	uc008gue.1	78653	37689	37734	NM_001033978	1000	115	160	45	0	+
NM_001033978	up	uc008gue.1	up	0.7857143	0.005505952	uc008gue.1	78653	73956	73995	NM_001033978	1000	130	169	38	1	-
NM_172442	up	uc008gue.1	up	0.7857143	0.005505952	uc008gue.1	78653	73963	73995	NM_172442	1000	413	445	32	0	+
NM_010008	up	uc008gue.1	up	0.6428571	0.03115079	uc008gue.1	78653	15474	15708	NM_010008	1000	764	1000	214	17	-
NM_009378	up	uc008gue.1	up	0.7857143	0.005505952	uc008gue.1	78653	20044	45272	NM_009378	1000	506	723	53	0	-
NM_001166672	up	uc008gue.1	up	0.7857143	0.005505952	uc008gue.1	78653	15391	15704	NM_001166672	1000	90	396	286	17	-
NM_001001982	up	AK015330	up	0.7857143	0.005505952	AK015330	16119	4671	4920	NM_001001982	1000	721	969	226	22	+
NM_009132	up	AK015330	up	0.7857143	0.005505952	AK015330	16119	662	714	NM_009132	1000	899	952	49	3	+
NM_009132	up	AK015330	up	0.7857143	0.005505952	AK015330	16119	4844	4876	NM_009132	1000	520	552	31	1	-
NM_001166672	up	AK015330	up	0.6428571	0.03115079	AK015330	16119	4416	4652	NM_001166672	1000	84	321	182	15	+
NM_001146196	up	AK015330	up	0.7857143	0.005505952	AK015330	16119	662	714	NM_001146196	1000	899	952	49	3	+
NM_001146196	up	AK015330	up	0.7857143	0.005505952	AK015330	16119	4844	4876	NM_001146196	1000	520	552	31	1	-
NM_183088	up	AK015845	up	0.7142857	0.0141369	AK015845	10138	1142	1196	NM_183088	1000	945	1000	53	1	+
NM_016778	up	AK015845	up	0.8571429	0.001736111	AK015845	10138	1148	1207	NM_016778	1000	298	355	54	0	-
NM_001113187	up	AK015845	up	0.6428571	0.03115079	AK015845	10138	1166	1207	NM_001113187	1000	959	1000	40	1	-
NM_009763	up	AK086399	up	0.8571429	0.001736111	AK086399	220803	105871	106030	NM_009763	1000	293	450	144	10	+
NM_009763	up	AK086399	up	0.8571429	0.001736111	AK086399	220803	45771	45916	NM_009763	1000	318	466	134	11	+
NM_009763	up	AK086399	up	0.8571429	0.001736111	AK086399	220803	10828	10974	NM_009763	1000	319	466	132	14	+
NM_009763	up	AK086399	up	0.8571429	0.001736111	AK086399	220803	19193	19321	NM_009763	1000	330	457	121	5	+
NM_009763	up	AK086399	up	0.8571429	0.001736111	AK086399	220803	24094	24249	NM_009763	1000	312	466	143	11	-
NM_009763	up	AK086399	up	0.8571429	0.001736111	AK086399	220803	182152	182299	NM_009763	1000	317	463	135	10	-
NM_009763	up	AK086399	up	0.8571429	0.001736111	AK086399	220803	66063	66657	NM_009763	1000	86	458	153	12	-
NM_009763	up	AK086399	up	0.8571429	0.001736111	AK086399	220803	3245	3406	NM_009763	1000	307	457	137	7	-
NM_009763	up	AK086399	up	0.8571429	0.001736111	AK086399	220803	17590	25788	NM_009763	1000	306	457	139	9	-
NM_009763	up	AK086399	up	0.8571429	0.001736111	AK086399	220803	139952	140101	NM_009763	1000	317	466	129	12	-
NM_009763	up	AK086399	up	0.8571429	0.001736111	AK086399	220803	44511	44688	NM_009763	1000	319	466	125	9	-
NM_009763	up	AK086399	up	0.8571429	0.001736111	AK086399	220803	20551	20613	NM_009763	1000	403	466	58	4	-
NM_183088	up	AK086399	up	0.7142857	0.0141369	AK086399	220803	32	10891	NM_183088	1000	599	1000	125	5	+
NM_183088	up	AK086399	up	0.7142857	0.0141369	AK086399	220803	48751	210616	NM_183088	1000	599	1000	110	7	+
NM_183088	up	AK086399	up	0.7142857	0.0141369	AK086399	220803	47260	47337	NM_183088	1000	920	1000	72	4	+
NM_183088	up	AK086399	up	0.7142857	0.0141369	AK086399	220803	8667	8737	NM_183088	1000	917	1000	66	4	+
NM_183088	up	AK086399	up	0.7142857	0.0141369	AK086399	220803	105899	105962	NM_183088	1000	937	1000	59	4	+
NM_183088	up	AK086399	up	0.7142857	0.0141369	AK086399	220803	20240	20314	NM_183088	1000	933	1000	63	3	+
NM_183088	up	AK086399	up	0.7142857	0.0141369	AK086399	220803	66554	66590	NM_183088	1000	955	991	33	3	+
NM_183088	up	AK086399	up	0.7142857	0.0141369	AK086399	220803	17665	17743	NM_183088	1000	886	1000	74	4	-
NM_183088	up	AK086399	up	0.7142857	0.0141369	AK086399	220803	20635	20709	NM_183088	1000	927	1000	69	4	-
NM_183088	up	AK086399	up	0.7142857	0.0141369	AK086399	220803	66139	66205	NM_183088	1000	925	1000	61	5	-
NM_145844	up	AK086399	up	0.6428571	0.03115079	AK086399	220803	129967	130170	NM_145844	1000	216	257	40	0	+
NM_030101	up	AK086399	up	0.7142857	0.0141369	AK086399	220803	7878	24238	NM_030101	1000	97	798	306	16	+
NM_030101	up	AK086399	up	0.7142857	0.0141369	AK086399	220803	38	140405	NM_030101	1000	97	766	297	16	+
NM_030101	up	AK086399	up	0.7142857	0.0141369	AK086399	220803	48757	192991	NM_030101	1000	97	507	233	14	+
NM_030101	up	AK086399	up	0.7142857	0.0141369	AK086399	220803	3245	66433	NM_030101	1000	354	744	180	9	+
NM_030101	up	AK086399	up	0.7142857	0.0141369	AK086399	220803	81668	81828	NM_030101	1000	353	514	148	8	+
NM_030101	up	AK086399	up	0.7142857	0.0141369	AK086399	220803	182152	182298	NM_030101	1000	349	496	136	9	+
NM_030101	up	AK086399	up	0.7142857	0.0141369	AK086399	220803	176259	176408	NM_030101	1000	353	508	136	12	+
NM_030101	up	AK086399	up	0.7142857	0.0141369	AK086399	220803	139951	140085	NM_030101	1000	345	485	123	8	+
NM_030101	up	AK086399	up	0.7142857	0.0141369	AK086399	220803	13368	20707	NM_030101	1000	357	505	132	5	+
NM_030101	up	AK086399	up	0.7142857	0.0141369	AK086399	220803	66380	66450	NM_030101	1000	349	418	65	4	+
NM_030101	up	AK086399	up	0.7142857	0.0141369	AK086399	220803	20549	20605	NM_030101	1000	344	743	53	3	+
NM_030101	up	AK086399	up	0.7142857	0.0141369	AK086399	220803	8664	20697	NM_030101	1000	163	508	216	11	-
NM_030101	up	AK086399	up	0.7142857	0.0141369	AK086399	220803	105896	106025	NM_030101	1000	366	496	120	8	-
NM_030101	up	AK086399	up	0.7142857	0.0141369	AK086399	220803	210548	210679	NM_030101	1000	366	500	122	9	-
NM_030101	up	AK086399	up	0.7142857	0.0141369	AK086399	220803	79580	79711	NM_030101	1000	355	486	119	8	-
NM_030101	up	AK086399	up	0.7142857	0.0141369	AK086399	220803	20235	64634	NM_030101	1000	366	499	128	4	-
NM_030101	up	AK086399	up	0.7142857	0.0141369	AK086399	220803	118204	118236	NM_030101	1000	447	479	32	0	-
NM_001033764	up	AK086399	up	0.7857143	0.005505952	AK086399	220803	3889	3993	NM_001033764	1000	849	959	51	3	+
NM_198623	up	AK086399	up	0.7142857	0.0141369	AK086399	220803	204158	215149	NM_198623	1000	474	748	160	1	-
NM_198623	up	AK086399	up	0.7142857	0.0141369	AK086399	220803	184772	184819	NM_198623	1000	651	748	47	0	-
NM_145844	up	mouselincRNA0713+	up	0.7142857	0.0141369	mouselincRNA0713+	11866	5064	5097	NM_145844	1000	218	252	33	0	-
NM_183088	up	NR_027925	up	0.8571429	0.001736111	NR_027925	8945	6055	6128	NM_183088	1000	919	1000	70	3	+
NM_010420	up	NR_027925	up	0.8571429	0.001736111	NR_027925	8945	6077	7419	NM_010420	1000	215	330	110	5	-
NM_010420	up	NR_027925	up	0.8571429	0.001736111	NR_027925	8945	7295	7331	NM_010420	1000	312	351	35	1	-
NM_017385	up	ENSMUST00000160080	up	0.6428571	0.03115079	ENSMUST00000160080	25616	3558	3606	NM_017385	1000	252	295	41	1	+
NM_001113187	up	ENSMUST00000160080	up	0.6428571	0.03115079	ENSMUST00000160080	25616	7291	7404	NM_001113187	1000	886	999	99	2	-
NM_198623	up	MM9LINCRNAEXON10746-	up	0.6428571	0.03115079	MM9LINCRNAEXON10746-	1506	1354	1415	NM_198623	1000	656	717	57	4	-
NM_183322	up	MM9LINCRNAEXON10746-	up	0.7142857	0.0141369	MM9LINCRNAEXON10746-	1506	797	909	NM_183322	1000	261	372	94	6	-
NM_001077410	up	uc007igc.1	up	0.6428571	0.03115079	uc007igc.1	575262	239091	239130	NM_001077410	1000	908	947	36	3	+
NM_145536	up	uc009azk.1	up	0.6428571	0.03115079	uc009azk.1	7588	5642	5784	NM_145536	1000	862	1000	127	9	+
NM_001001488	up	uc009azk.1	up	0.7857143	0.005505952	uc009azk.1	7588	5702	5796	NM_001001488	1000	652	745	88	5	+
NM_016778	up	uc009azk.1	up	0.6428571	0.03115079	uc009azk.1	7588	5662	5796	NM_016778	1000	233	366	122	2	-
NM_001113187	up	uc009azk.1	up	0.7142857	0.0141369	uc009azk.1	7588	5690	5795	NM_001113187	1000	895	1000	97	8	-
NM_001001982	up	mouselincRNA0166+	up	0.7142857	0.0141369	mouselincRNA0166+	12874	329	506	NM_001001982	1000	29	208	141	10	-
NM_010420	up	AK154991	up	0.6428571	0.03115079	AK154991	1745	1574	1707	NM_010420	1000	212	348	127	6	+
NM_010420	up	AK154991	up	0.6428571	0.03115079	AK154991	1745	124	256	NM_010420	1000	211	344	122	8	+
NM_183088	up	AK154991	up	0.7857143	0.005505952	AK154991	1745	192	264	NM_183088	1000	925	1000	67	5	-
NM_009763	up	AK154991	up	0.7857143	0.005505952	AK154991	1745	1556	1705	NM_009763	1000	317	466	137	8	-
NM_017385	up	AK133262	up	0.7857143	0.005505952	AK133262	4049	1035	1075	NM_017385	1000	743	783	40	0	+
NM_001001488	up	AK133262	up	0.8571429	0.001736111	AK133262	4049	2900	2991	NM_001001488	1000	652	745	87	4	+
NM_016778	up	AK133262	up	0.7142857	0.0141369	AK133262	4049	2848	2994	NM_016778	1000	233	383	120	6	-
NM_013521	up	AK133262	up	0.6428571	0.03115079	AK133262	4049	1321	1357	NM_013521	1000	411	447	34	2	-
NM_010730	up	AK133262	up	0.6428571	0.03115079	AK133262	4049	1036	1074	NM_010730	1000	738	776	38	0	-
NM_001113187	up	AK133262	up	0.7857143	0.005505952	AK133262	4049	2888	2982	NM_001113187	1000	906	1000	90	4	-
NM_001001488	up	ENSMUST00000154530	up	0.6428571	0.03115079	ENSMUST00000154530	16852	8518	8610	NM_001001488	1000	652	743	86	5	+
NM_001001488	up	ENSMUST00000154530	up	0.6428571	0.03115079	ENSMUST00000154530	16852	10575	10605	NM_001001488	1000	473	503	30	0	-
NM_001113187	up	ENSMUST00000154530	up	0.7142857	0.0141369	ENSMUST00000154530	16852	8506	8610	NM_001113187	1000	896	1000	96	8	-
NM_001001488	up	uc009lzq.1	up	0.7857143	0.005505952	uc009lzq.1	6324	1403	1497	NM_001001488	1000	652	745	89	4	+
NM_001113187	up	uc009lzq.1	up	0.7142857	0.0141369	uc009lzq.1	6324	1391	1505	NM_001113187	1000	887	1000	106	7	-
NM_198623	up	uc008xoq.1	up	0.6428571	0.03115079	uc008xoq.1	24730	12750	12787	NM_198623	1000	654	691	37	0	+
NM_010730	up	uc008xoq.1	up	0.7142857	0.0141369	uc008xoq.1	24730	12117	12154	NM_010730	1000	737	774	37	0	+
NM_183088	up	uc008xoq.1	up	0.6428571	0.03115079	uc008xoq.1	24730	10528	10603	NM_183088	1000	924	1000	70	4	+
NM_183088	up	uc008xoq.1	up	0.6428571	0.03115079	uc008xoq.1	24730	4299	4369	NM_183088	1000	917	1000	65	5	+
NM_183088	up	uc008xoq.1	up	0.6428571	0.03115079	uc008xoq.1	24730	2677	2759	NM_183088	1000	881	1000	78	4	-
NM_183088	up	uc008xoq.1	up	0.6428571	0.03115079	uc008xoq.1	24730	14890	14962	NM_183088	1000	886	994	70	2	-
NM_153513	up	uc008xoq.1	up	0.7142857	0.0141369	uc008xoq.1	24730	899	1222	NM_153513	1000	850	980	122	8	+
NM_153513	up	uc008xoq.1	up	0.7142857	0.0141369	uc008xoq.1	24730	5876	5998	NM_153513	1000	837	963	87	6	-
NM_030101	up	uc008xoq.1	up	0.6428571	0.03115079	uc008xoq.1	24730	14800	14957	NM_030101	1000	345	508	146	10	+
NM_030101	up	uc008xoq.1	up	0.6428571	0.03115079	uc008xoq.1	24730	1076	2750	NM_030101	1000	349	508	144	8	+
NM_030101	up	uc008xoq.1	up	0.6428571	0.03115079	uc008xoq.1	24730	4297	14939	NM_030101	1000	173	508	189	10	-
NM_030101	up	uc008xoq.1	up	0.6428571	0.03115079	uc008xoq.1	24730	10529	10977	NM_030101	1000	353	508	139	9	-
NM_030101	up	uc008xoq.1	up	0.6428571	0.03115079	uc008xoq.1	24730	2178	2215	NM_030101	1000	97	134	35	2	-
NM_016778	up	uc008xoq.1	up	0.6428571	0.03115079	uc008xoq.1	24730	7526	7671	NM_016778	1000	233	377	133	6	+
NM_016778	up	uc008xoq.1	up	0.6428571	0.03115079	uc008xoq.1	24730	2601	2741	NM_016778	1000	233	372	125	9	+
NM_016778	up	uc008xoq.1	up	0.6428571	0.03115079	uc008xoq.1	24730	1081	1206	NM_016778	1000	233	370	108	8	+
NM_016778	up	uc008xoq.1	up	0.6428571	0.03115079	uc008xoq.1	24730	10531	10679	NM_016778	1000	233	383	134	8	-
NM_009763	up	uc008xoq.1	up	0.6428571	0.03115079	uc008xoq.1	24730	10545	10679	NM_009763	1000	323	458	125	8	+
NM_009763	up	uc008xoq.1	up	0.6428571	0.03115079	uc008xoq.1	24730	7515	7692	NM_009763	1000	293	469	161	12	-
NM_001113187	up	uc008xoq.1	up	0.7142857	0.0141369	uc008xoq.1	24730	14800	14914	NM_001113187	1000	886	1000	105	9	+
NM_001113187	up	uc008xoq.1	up	0.7142857	0.0141369	uc008xoq.1	24730	1082	1187	NM_001113187	1000	895	1000	97	6	+
NM_001113187	up	uc008xoq.1	up	0.7142857	0.0141369	uc008xoq.1	24730	7545	7632	NM_001113187	1000	913	1000	83	4	+
NM_001113187	up	uc008xoq.1	up	0.7142857	0.0141369	uc008xoq.1	24730	2622	2707	NM_001113187	1000	915	1000	82	3	+
NM_001113187	up	uc008xoq.1	up	0.7142857	0.0141369	uc008xoq.1	24730	10573	10678	NM_001113187	1000	895	1000	100	3	-
NM_001113187	up	uc008xoq.1	up	0.7142857	0.0141369	uc008xoq.1	24730	4340	4431	NM_001113187	1000	908	999	86	5	-
NM_001001488	up	uc008xoq.1	up	0.6428571	0.03115079	uc008xoq.1	24730	4351	4442	NM_001001488	1000	652	745	86	5	+
NM_001001488	up	uc008xoq.1	up	0.6428571	0.03115079	uc008xoq.1	24730	10886	10977	NM_001001488	1000	655	745	83	4	+
NM_001001488	up	uc008xoq.1	up	0.6428571	0.03115079	uc008xoq.1	24730	12758	12790	NM_001001488	1000	473	505	32	0	+
NM_001001488	up	uc008xoq.1	up	0.6428571	0.03115079	uc008xoq.1	24730	2600	2695	NM_001001488	1000	652	746	90	4	-
NM_001001488	up	uc008xoq.1	up	0.6428571	0.03115079	uc008xoq.1	24730	14808	14902	NM_001001488	1000	652	745	88	5	-
NM_001001488	up	uc008xoq.1	up	0.6428571	0.03115079	uc008xoq.1	24730	1081	1175	NM_001001488	1000	652	745	87	6	-
NM_001001488	up	uc008xoq.1	up	0.6428571	0.03115079	uc008xoq.1	24730	7526	7620	NM_001001488	1000	652	745	87	6	-
NM_001001488	up	uc008xoq.1	up	0.6428571	0.03115079	uc008xoq.1	24730	13576	13657	NM_001001488	1000	652	733	75	6	-
NM_001024474	up	uc009pzn.1	up	0.6428571	0.03115079	uc009pzn.1	6746	5083	5133	NM_001024474	1000	375	540	49	1	+
NM_001024474	up	uc009pzn.1	up	0.6428571	0.03115079	uc009pzn.1	6746	3827	3865	NM_001024474	1000	474	512	38	0	-
NM_172442	up	mouselincRNA1619+	up	0.6428571	0.03115079	mouselincRNA1619+	9976	6623	6671	NM_172442	1000	416	475	47	1	+
NM_001024474	up	mouselincRNA1619+	up	0.6428571	0.03115079	mouselincRNA1619+	9976	5959	6009	NM_001024474	1000	473	523	49	1	+
NM_001024474	up	mouselincRNA1619+	up	0.6428571	0.03115079	mouselincRNA1619+	9976	6000	6042	NM_001024474	1000	472	514	42	0	+
NM_145536	up	mouselincRNA1619+	up	0.7142857	0.0141369	mouselincRNA1619+	9976	5961	7767	NM_145536	1000	529	1000	181	9	+
NM_145536	up	mouselincRNA1619+	up	0.7142857	0.0141369	mouselincRNA1619+	9976	3224	3364	NM_145536	1000	862	1000	128	9	+
NM_145536	up	mouselincRNA1619+	up	0.7142857	0.0141369	mouselincRNA1619+	9976	6111	6225	NM_145536	1000	886	999	105	8	+
NM_001001488	up	mouselincRNA1619+	up	0.7142857	0.0141369	mouselincRNA1619+	9976	7685	7788	NM_001001488	1000	652	750	94	4	+
NM_001001488	up	mouselincRNA1619+	up	0.7142857	0.0141369	mouselincRNA1619+	9976	3282	3364	NM_001001488	1000	652	734	78	4	+
NM_001001488	up	mouselincRNA1619+	up	0.7142857	0.0141369	mouselincRNA1619+	9976	6628	6660	NM_001001488	1000	470	502	32	0	-
NM_183322	up	mouselincRNA1619+	up	0.6428571	0.03115079	mouselincRNA1619+	9976	7634	7699	NM_183322	1000	326	399	58	4	-
NM_016778	up	mouselincRNA1619+	up	0.8571429	0.001736111	mouselincRNA1619+	9976	7646	7778	NM_016778	1000	234	364	119	11	-
NM_001113187	up	mouselincRNA1619+	up	0.6428571	0.03115079	mouselincRNA1619+	9976	7673	7783	NM_001113187	1000	890	1000	103	7	-
NM_001113187	up	mouselincRNA1619+	up	0.6428571	0.03115079	mouselincRNA1619+	9976	3271	3373	NM_001113187	1000	897	999	96	6	-
NM_001113187	up	mouselincRNA1619+	up	0.6428571	0.03115079	mouselincRNA1619+	9976	6132	6217	NM_001113187	1000	915	1000	71	4	-
NM_017385	up	AK082808	up	0.7857143	0.005505952	AK082808	2728	1582	1635	NM_017385	1000	261	314	53	0	+
NM_013521	up	AK082808	up	0.7857143	0.005505952	AK082808	2728	1589	1634	NM_013521	1000	940	985	45	0	+
NM_001024474	up	AK082808	up	0.6428571	0.03115079	AK082808	2728	1592	1634	NM_001024474	1000	359	401	41	1	-
NM_008090	up	uc008gsi.1	up	0.6428571	0.03115079	uc008gsi.1	14413	4852	4908	NM_008090	1000	512	632	42	0	+
NM_001025577	up	uc008gsi.1	up	0.7857143	0.005505952	uc008gsi.1	14413	2321	2364	NM_001025577	1000	313	356	42	1	+
NM_013542	up	uc008gsi.1	up	1	4.96E-05	uc008gsi.1	14413	4838	4905	NM_013542	1000	486	535	48	0	-
NM_145536	up	ENSMUST00000149452	up	0.6428571	0.03115079	ENSMUST00000149452	15271	2379	2453	NM_145536	1000	925	999	68	6	+
NM_145536	up	ENSMUST00000149452	up	0.6428571	0.03115079	ENSMUST00000149452	15271	4761	4883	NM_145536	1000	874	1000	116	5	-
NM_145536	up	ENSMUST00000149452	up	0.6428571	0.03115079	ENSMUST00000149452	15271	8245	8353	NM_145536	1000	894	1000	100	5	-
NM_145536	up	ENSMUST00000149452	up	0.6428571	0.03115079	ENSMUST00000149452	15271	14878	14973	NM_145536	1000	906	1000	90	4	-
NM_010008	up	uc007pov.1	up	0.7142857	0.0141369	uc007pov.1	32124	14127	14354	NM_010008	1000	763	1000	177	13	+
NM_010008	up	uc007pov.1	up	0.7142857	0.0141369	uc007pov.1	32124	5120	5171	NM_010008	1000	864	916	42	0	+
NM_009581	up	uc009mmp.1	up	0.7857143	0.005505952	uc009mmp.1	4182	3732	3809	NM_009581	1000	225	304	77	0	+
NM_001113187	up	uc009mmp.1	up	0.6428571	0.03115079	uc009mmp.1	4182	1427	1520	NM_001113187	1000	906	1000	88	5	+
NM_009763	up	uc009mmp.1	up	0.7142857	0.0141369	uc009mmp.1	4182	1415	1516	NM_009763	1000	356	458	95	6	-
NM_183088	up	uc007agf.1	up	0.8571429	0.001736111	uc007agf.1	21983	547	617	NM_183088	1000	931	1000	64	3	+
NM_183088	up	uc007agf.1	up	0.8571429	0.001736111	uc007agf.1	21983	4008	4087	NM_183088	1000	876	992	74	4	-
NM_010420	up	uc007agf.1	up	0.7142857	0.0141369	uc007agf.1	21983	3931	4074	NM_010420	1000	211	350	126	6	+
NM_010420	up	uc007agf.1	up	0.7142857	0.0141369	uc007agf.1	21983	7411	7536	NM_010420	1000	215	344	119	6	+
NM_010420	up	uc007agf.1	up	0.7142857	0.0141369	uc007agf.1	21983	5757	5880	NM_010420	1000	212	338	113	10	+
NM_010420	up	uc007agf.1	up	0.7142857	0.0141369	uc007agf.1	21983	565	683	NM_010420	1000	213	331	109	9	-
NM_010420	up	uc007agf.1	up	0.7142857	0.0141369	uc007agf.1	21983	877	959	NM_010420	1000	256	350	72	4	-
NM_198623	up	uc007agf.1	up	0.8571429	0.001736111	uc007agf.1	21983	13671	13716	NM_198623	1000	653	698	45	0	-
NM_009581	up	uc007agf.1	up	0.6428571	0.03115079	uc007agf.1	21983	11414	11724	NM_009581	1000	223	473	141	2	-
NM_009581	up	uc007agf.1	up	0.6428571	0.03115079	uc007agf.1	21983	11414	11518	NM_009581	1000	256	367	100	1	-
NM_183088	up	AK139254	up	0.6428571	0.03115079	AK139254	15531	4387	4457	NM_183088	1000	930	1000	64	6	+
NM_010420	up	ENSMUST00000131634	up	0.7142857	0.0141369	ENSMUST00000131634	6874	3274	3407	NM_010420	1000	204	338	126	5	+
NM_010420	up	ENSMUST00000131634	up	0.7142857	0.0141369	ENSMUST00000131634	6874	5299	5433	NM_010420	1000	200	346	114	3	-
NM_008350	up	mouselincRNA1422+	up	0.7142857	0.0141369	mouselincRNA1422+	18251	53	94	NM_008350	1000	676	717	40	1	-
NM_183088	up	DQ788983	up	0.7142857	0.0141369	DQ788983	140675	13363	70946	NM_183088	1000	599	1000	135	6	+
NM_183088	up	DQ788983	up	0.7142857	0.0141369	DQ788983	140675	75680	75740	NM_183088	1000	934	995	56	3	+
NM_183088	up	DQ788983	up	0.7142857	0.0141369	DQ788983	140675	14442	14492	NM_183088	1000	950	1000	47	3	+
NM_183088	up	DQ788983	up	0.7142857	0.0141369	DQ788983	140675	107744	107794	NM_183088	1000	599	649	45	5	+
NM_183088	up	DQ788983	up	0.7142857	0.0141369	DQ788983	140675	87631	87709	NM_183088	1000	918	1000	75	3	-
NM_183088	up	DQ788983	up	0.7142857	0.0141369	DQ788983	140675	111625	111699	NM_183088	1000	919	1000	71	3	-
NM_183088	up	DQ788983	up	0.7142857	0.0141369	DQ788983	140675	55576	55653	NM_183088	1000	876	1000	72	5	-
NM_022881	up	uc008sue.1	up	0.7857143	0.005505952	uc008sue.1	31009	7108	7154	NM_022881	1000	856	903	42	4	+
NM_010190	up	uc008sue.1	up	0.7142857	0.0141369	uc008sue.1	31009	2131	29486	NM_010190	1000	796	972	161	7	+
NM_010190	up	uc008sue.1	up	0.7142857	0.0141369	uc008sue.1	31009	7105	7184	NM_010190	1000	796	875	73	6	+
NM_001113187	up	uc008sue.1	up	0.7857143	0.005505952	uc008sue.1	31009	29342	29436	NM_001113187	1000	903	997	87	7	+
NM_001113187	up	uc008sue.1	up	0.7857143	0.005505952	uc008sue.1	31009	2151	2245	NM_001113187	1000	906	1000	90	4	+
NM_001113187	up	uc008sue.1	up	0.7857143	0.005505952	uc008sue.1	31009	13045	13159	NM_001113187	1000	870	995	105	7	-
NM_001001488	up	uc008sue.1	up	0.7142857	0.0141369	uc008sue.1	31009	13052	13132	NM_001001488	1000	652	732	75	5	+
NM_001001488	up	uc008sue.1	up	0.7142857	0.0141369	uc008sue.1	31009	2142	2577	NM_001001488	1000	149	745	108	4	-
NM_001001488	up	uc008sue.1	up	0.7142857	0.0141369	uc008sue.1	31009	7112	7184	NM_001001488	1000	674	745	64	2	-
NM_017385	up	uc008sue.1	up	0.7857143	0.005505952	uc008sue.1	31009	29277	29317	NM_017385	1000	781	825	38	1	-
NM_009378	up	uc008sue.1	up	0.7857143	0.005505952	uc008sue.1	31009	29280	29317	NM_009378	1000	697	734	37	0	-
NM_001033978	up	uc008sue.1	up	0.7857143	0.005505952	uc008sue.1	31009	30522	30565	NM_001033978	1000	114	157	43	0	-
NM_001001982	up	AK144957	up	0.7142857	0.0141369	AK144957	7295	2472	2753	NM_001001982	1000	720	1000	257	23	-
NM_001033764	up	AK144957	up	0.7142857	0.0141369	AK144957	7295	2820	3084	NM_001033764	1000	737	1000	248	15	-
NM_144847	up	uc009tha.1	up	0.9285714	0.000396825	uc009tha.1	3735	2539	2639	NM_144847	1000	139	239	90	10	-
NM_001166672	up	uc007sma.1	up	0.7142857	0.0141369	uc007sma.1	471681	349111	350052	NM_001166672	1000	85	1000	850	61	+
NM_001166672	up	uc007sma.1	up	0.7142857	0.0141369	uc007sma.1	471681	219016	245924	NM_001166672	1000	101	1000	823	73	+
NM_001166672	up	uc007sma.1	up	0.7142857	0.0141369	uc007sma.1	471681	147142	147801	NM_001166672	1000	348	1000	579	51	+
NM_001166672	up	uc007sma.1	up	0.7142857	0.0141369	uc007sma.1	471681	204820	205756	NM_001166672	1000	90	1000	839	68	-
NM_001166672	up	uc007sma.1	up	0.7142857	0.0141369	uc007sma.1	471681	304244	371604	NM_001166672	1000	93	1000	837	66	-
NM_001166672	up	uc007sma.1	up	0.7142857	0.0141369	uc007sma.1	471681	437766	438707	NM_001166672	1000	85	1000	830	81	-
NM_001166672	up	uc007sma.1	up	0.7142857	0.0141369	uc007sma.1	471681	370707	413357	NM_001166672	1000	327	969	148	10	-
NM_008685	up	uc007sma.1	up	0.6428571	0.03115079	uc007sma.1	471681	185482	185609	NM_008685	1000	461	591	115	12	+
NM_008685	up	uc007sma.1	up	0.6428571	0.03115079	uc007sma.1	471681	132350	132393	NM_008685	1000	955	998	41	2	+
NM_145133	up	uc007sma.1	up	0.7142857	0.0141369	uc007sma.1	471681	32073	32122	NM_145133	1000	287	336	49	0	+
NM_145133	up	uc007sma.1	up	0.7142857	0.0141369	uc007sma.1	471681	302572	302626	NM_145133	1000	281	335	54	0	+
NM_145133	up	uc007sma.1	up	0.7142857	0.0141369	uc007sma.1	471681	110889	111060	NM_145133	1000	279	336	56	1	+
NM_145133	up	uc007sma.1	up	0.7142857	0.0141369	uc007sma.1	471681	110911	110964	NM_145133	1000	291	334	42	0	+
NM_145133	up	uc007sma.1	up	0.7142857	0.0141369	uc007sma.1	471681	337131	337187	NM_145133	1000	278	334	56	0	-
NM_145133	up	uc007sma.1	up	0.7142857	0.0141369	uc007sma.1	471681	323954	324005	NM_145133	1000	279	330	51	0	-
NM_145133	up	uc007sma.1	up	0.7142857	0.0141369	uc007sma.1	471681	85071	85119	NM_145133	1000	288	336	47	1	-
NM_145133	up	uc007sma.1	up	0.7142857	0.0141369	uc007sma.1	471681	158545	158599	NM_145133	1000	285	337	51	1	-
NM_145133	up	uc007sma.1	up	0.7142857	0.0141369	uc007sma.1	471681	357149	357204	NM_145133	1000	284	335	50	0	-
NM_145133	up	uc007sma.1	up	0.7142857	0.0141369	uc007sma.1	471681	85029	85088	NM_145133	1000	279	334	52	1	-
NM_145133	up	uc007sma.1	up	0.7142857	0.0141369	uc007sma.1	471681	241012	241077	NM_145133	1000	2	336	51	0	-
NM_145133	up	uc007sma.1	up	0.7142857	0.0141369	uc007sma.1	471681	85085	234821	NM_145133	1000	280	336	56	0	-
NM_001033978	up	uc007sma.1	up	0.7142857	0.0141369	uc007sma.1	471681	40052	40099	NM_001033978	1000	115	162	47	0	+
NM_001033978	up	uc007sma.1	up	0.7142857	0.0141369	uc007sma.1	471681	232299	232352	NM_001033978	1000	104	155	50	0	+
NM_001033978	up	uc007sma.1	up	0.7142857	0.0141369	uc007sma.1	471681	111011	111058	NM_001033978	1000	122	169	46	1	+
NM_001033978	up	uc007sma.1	up	0.7142857	0.0141369	uc007sma.1	471681	110826	110967	NM_001033978	1000	115	174	58	0	+
NM_001033978	up	uc007sma.1	up	0.7142857	0.0141369	uc007sma.1	471681	32171	32219	NM_001033978	1000	115	160	45	0	+
NM_001033978	up	uc007sma.1	up	0.7142857	0.0141369	uc007sma.1	471681	158415	158456	NM_001033978	1000	130	175	41	0	+
NM_001033978	up	uc007sma.1	up	0.7142857	0.0141369	uc007sma.1	471681	32236	32294	NM_001033978	1000	127	171	42	2	+
NM_001033978	up	uc007sma.1	up	0.7142857	0.0141369	uc007sma.1	471681	404405	404456	NM_001033978	1000	116	167	50	1	-
NM_001033978	up	uc007sma.1	up	0.7142857	0.0141369	uc007sma.1	471681	253171	253211	NM_001033978	1000	121	161	40	0	-
NM_001033978	up	uc007sma.1	up	0.7142857	0.0141369	uc007sma.1	471681	158562	158599	NM_001033978	1000	136	173	36	1	-
NM_172442	up	uc007sma.1	up	0.8571429	0.001736111	uc007sma.1	471681	404410	404447	NM_172442	1000	413	450	37	0	+
NM_172442	up	uc007sma.1	up	0.8571429	0.001736111	uc007sma.1	471681	242994	243030	NM_172442	1000	414	450	36	0	+
NM_172442	up	uc007sma.1	up	0.8571429	0.001736111	uc007sma.1	471681	85004	85058	NM_172442	1000	307	451	44	0	+
NM_172442	up	uc007sma.1	up	0.8571429	0.001736111	uc007sma.1	471681	40062	40420	NM_172442	1000	326	450	67	0	-
NM_172442	up	uc007sma.1	up	0.8571429	0.001736111	uc007sma.1	471681	110926	111058	NM_172442	1000	312	450	62	0	-
NM_172442	up	uc007sma.1	up	0.8571429	0.001736111	uc007sma.1	471681	111014	111051	NM_172442	1000	413	450	37	0	-
NM_172442	up	uc007sma.1	up	0.8571429	0.001736111	uc007sma.1	471681	232310	232346	NM_172442	1000	416	452	36	0	-
NM_172442	up	uc007sma.1	up	0.8571429	0.001736111	uc007sma.1	471681	110836	110883	NM_172442	1000	413	450	36	0	-
NM_009378	up	uc007sma.1	up	0.7142857	0.0141369	uc007sma.1	471681	416658	416690	NM_009378	1000	505	538	32	0	+
NM_009378	up	uc007sma.1	up	0.7142857	0.0141369	uc007sma.1	471681	132514	132544	NM_009378	1000	694	724	30	0	+
NM_009378	up	uc007sma.1	up	0.7142857	0.0141369	uc007sma.1	471681	184521	184551	NM_009378	1000	694	724	30	0	+
NM_009378	up	uc007sma.1	up	0.7142857	0.0141369	uc007sma.1	471681	25918	25949	NM_009378	1000	694	725	31	0	-
NM_009378	up	uc007sma.1	up	0.7142857	0.0141369	uc007sma.1	471681	111007	111037	NM_009378	1000	694	724	30	0	-
NM_009378	up	uc007sma.1	up	0.7142857	0.0141369	uc007sma.1	471681	110907	110937	NM_009378	1000	694	724	30	0	-
NM_028238	up	uc007sma.1	up	0.7857143	0.005505952	uc007sma.1	471681	86609	86644	NM_028238	1000	156	191	35	0	-
NM_016778	up	uc007sma.1	up	0.6428571	0.03115079	uc007sma.1	471681	452930	453034	NM_016778	1000	233	337	95	9	-
NM_016778	up	uc007sma.1	up	0.6428571	0.03115079	uc007sma.1	471681	185478	185597	NM_016778	1000	248	369	94	5	-
NM_010420	up	uc008wqn.1	up	0.8571429	0.001736111	uc008wqn.1	2852	2558	2660	NM_010420	1000	238	353	89	5	+
NM_010420	up	uc008wqn.1	up	0.8571429	0.001736111	uc008wqn.1	2852	2396	2453	NM_010420	1000	286	340	53	1	+
NM_183088	up	uc008wqn.1	up	0.8571429	0.001736111	uc008wqn.1	2852	2396	2657	NM_183088	1000	881	993	79	2	-
NM_013521	up	ENSMUST00000150506	up	0.7142857	0.0141369	ENSMUST00000150506	134681	23461	23506	NM_013521	1000	938	983	45	0	+
NM_013521	up	ENSMUST00000150506	up	0.7142857	0.0141369	ENSMUST00000150506	134681	49532	49972	NM_013521	1000	404	986	76	0	-
NM_010190	up	ENSMUST00000150506	up	0.9285714	0.000396825	ENSMUST00000150506	134681	24759	24891	NM_010190	1000	796	928	121	11	+
NM_010190	up	ENSMUST00000150506	up	0.9285714	0.000396825	ENSMUST00000150506	134681	54959	55078	NM_010190	1000	822	939	109	8	+
NM_010190	up	ENSMUST00000150506	up	0.9285714	0.000396825	ENSMUST00000150506	134681	15020	15199	NM_010190	1000	800	976	154	11	-
NM_010190	up	ENSMUST00000150506	up	0.9285714	0.000396825	ENSMUST00000150506	134681	828	85762	NM_010190	1000	803	970	156	10	-
NM_001113187	up	ENSMUST00000150506	up	0.8571429	0.001736111	ENSMUST00000150506	134681	24758	24872	NM_001113187	1000	886	1000	109	5	+
NM_001113187	up	ENSMUST00000150506	up	0.8571429	0.001736111	ENSMUST00000150506	134681	54959	55046	NM_001113187	1000	913	1000	85	2	+
NM_001113187	up	ENSMUST00000150506	up	0.8571429	0.001736111	ENSMUST00000150506	134681	128481	128586	NM_001113187	1000	895	1000	99	6	-
NM_001113187	up	ENSMUST00000150506	up	0.8571429	0.001736111	ENSMUST00000150506	134681	85656	85766	NM_001113187	1000	891	1000	102	7	-
NM_001113187	up	ENSMUST00000150506	up	0.8571429	0.001736111	ENSMUST00000150506	134681	15090	15195	NM_001113187	1000	895	1000	98	7	-
NM_001113187	up	ENSMUST00000150506	up	0.8571429	0.001736111	ENSMUST00000150506	134681	884	982	NM_001113187	1000	900	1000	91	7	-
NM_001113187	up	ENSMUST00000150506	up	0.8571429	0.001736111	ENSMUST00000150506	134681	72527	72577	NM_001113187	1000	949	1000	47	3	-
NM_010730	up	ENSMUST00000150506	up	0.8571429	0.001736111	ENSMUST00000150506	134681	121784	121822	NM_010730	1000	736	774	38	0	+
NM_010730	up	ENSMUST00000150506	up	0.8571429	0.001736111	ENSMUST00000150506	134681	44935	44983	NM_010730	1000	738	776	38	0	+
NM_001033978	up	ENSMUST00000150506	up	0.7142857	0.0141369	ENSMUST00000150506	134681	121897	121956	NM_001033978	1000	115	174	57	2	+
NM_001033978	up	ENSMUST00000150506	up	0.7142857	0.0141369	ENSMUST00000150506	134681	121786	121837	NM_001033978	1000	122	173	51	0	+
NM_001033978	up	ENSMUST00000150506	up	0.7142857	0.0141369	ENSMUST00000150506	134681	49969	50006	NM_001033978	1000	114	151	37	0	+
NM_001033978	up	ENSMUST00000150506	up	0.7142857	0.0141369	ENSMUST00000150506	134681	49970	50007	NM_001033978	1000	123	160	37	0	+
NM_001033978	up	ENSMUST00000150506	up	0.7142857	0.0141369	ENSMUST00000150506	134681	46636	46703	NM_001033978	1000	120	171	47	3	+
NM_001001488	up	ENSMUST00000150506	up	0.7857143	0.005505952	ENSMUST00000150506	134681	115836	128587	NM_001001488	1000	464	745	128	4	+
NM_001001488	up	ENSMUST00000150506	up	0.7857143	0.005505952	ENSMUST00000150506	134681	15102	15196	NM_001001488	1000	652	745	89	4	+
NM_001001488	up	ENSMUST00000150506	up	0.7857143	0.005505952	ENSMUST00000150506	134681	85671	85762	NM_001001488	1000	655	745	85	5	+
NM_001001488	up	ENSMUST00000150506	up	0.7857143	0.005505952	ENSMUST00000150506	134681	133078	133108	NM_001001488	1000	472	502	30	0	+
NM_001001488	up	ENSMUST00000150506	up	0.7857143	0.005505952	ENSMUST00000150506	134681	24766	24859	NM_001001488	1000	653	745	88	4	-
NM_001001488	up	ENSMUST00000150506	up	0.7857143	0.005505952	ENSMUST00000150506	134681	49104	49134	NM_001001488	1000	472	502	30	0	-
NM_153513	up	ENSMUST00000150506	up	0.8571429	0.001736111	ENSMUST00000150506	134681	73128	73296	NM_153513	1000	819	999	154	12	+
NM_153513	up	ENSMUST00000150506	up	0.8571429	0.001736111	ENSMUST00000150506	134681	35844	35993	NM_153513	1000	810	960	136	13	+
NM_153513	up	ENSMUST00000150506	up	0.8571429	0.001736111	ENSMUST00000150506	134681	96965	97091	NM_153513	1000	810	953	114	10	+
NM_153513	up	ENSMUST00000150506	up	0.8571429	0.001736111	ENSMUST00000150506	134681	34382	126654	NM_153513	1000	795	990	172	11	-
NM_153513	up	ENSMUST00000150506	up	0.8571429	0.001736111	ENSMUST00000150506	134681	41395	41468	NM_153513	1000	885	958	68	5	-
NM_001166672	up	ENSMUST00000150506	up	0.7142857	0.0141369	ENSMUST00000150506	134681	91056	91996	NM_001166672	1000	85	1000	837	74	-
NM_001166672	up	ENSMUST00000150506	up	0.7142857	0.0141369	ENSMUST00000150506	134681	36272	36321	NM_001166672	1000	90	139	46	3	-
NM_017385	up	ENSMUST00000150506	up	0.8571429	0.001736111	ENSMUST00000150506	134681	44856	44981	NM_017385	1000	286	802	90	0	-
NM_017385	up	ENSMUST00000150506	up	0.8571429	0.001736111	ENSMUST00000150506	134681	121871	121932	NM_017385	1000	746	807	58	3	-
NM_017385	up	ENSMUST00000150506	up	0.8571429	0.001736111	ENSMUST00000150506	134681	121988	122055	NM_017385	1000	747	806	57	0	-
NM_017385	up	ENSMUST00000150506	up	0.8571429	0.001736111	ENSMUST00000150506	134681	44905	45025	NM_017385	1000	300	800	71	0	-
NM_017385	up	ENSMUST00000150506	up	0.8571429	0.001736111	ENSMUST00000150506	134681	44903	44980	NM_017385	1000	259	314	55	0	-
NM_017385	up	ENSMUST00000150506	up	0.8571429	0.001736111	ENSMUST00000150506	134681	44927	44981	NM_017385	1000	270	314	44	0	-
NM_009378	up	ENSMUST00000150506	up	0.7142857	0.0141369	ENSMUST00000150506	134681	71203	71239	NM_009378	1000	135	529	36	0	-
NM_009378	up	ENSMUST00000150506	up	0.7142857	0.0141369	ENSMUST00000150506	134681	122062	122112	NM_009378	1000	694	732	37	0	-
NM_009378	up	ENSMUST00000150506	up	0.7142857	0.0141369	ENSMUST00000150506	134681	121834	121871	NM_009378	1000	697	732	34	0	-
NM_016778	up	humanlincRNA0538-	up	0.9285714	0.000396825	humanlincRNA0538-	18571	8281	8427	NM_016778	1000	233	381	130	10	+
NM_016778	up	humanlincRNA0538-	up	0.9285714	0.000396825	humanlincRNA0538-	18571	2799	2963	NM_016778	1000	233	372	122	4	+
NM_001001488	up	humanlincRNA0538-	up	0.6428571	0.03115079	humanlincRNA0538-	18571	5987	6021	NM_001001488	1000	464	499	34	0	+
NM_001001488	up	humanlincRNA0538-	up	0.6428571	0.03115079	humanlincRNA0538-	18571	8293	8375	NM_001001488	1000	652	734	75	7	-
NM_001001488	up	humanlincRNA0538-	up	0.6428571	0.03115079	humanlincRNA0538-	18571	2872	2917	NM_001001488	1000	652	697	45	0	-
NM_183088	up	humanlincRNA0538-	up	0.6428571	0.03115079	humanlincRNA0538-	18571	2899	2972	NM_183088	1000	912	1000	70	3	-
NM_145536	up	humanlincRNA0538-	up	0.7857143	0.005505952	humanlincRNA0538-	18571	2811	2966	NM_145536	1000	862	1000	112	3	-
NM_183088	up	uc009bla.1	up	0.7857143	0.005505952	uc009bla.1	23867	10430	10493	NM_183088	1000	937	1000	59	4	+
NM_183088	up	uc009bla.1	up	0.7857143	0.005505952	uc009bla.1	23867	4355	4426	NM_183088	1000	917	1000	66	4	-
NM_010420	up	uc009bla.1	up	0.6428571	0.03115079	uc009bla.1	23867	4279	4430	NM_010420	1000	201	351	134	6	+
NM_010420	up	uc009bla.1	up	0.6428571	0.03115079	uc009bla.1	23867	10423	10569	NM_010420	1000	201	351	127	3	-
NM_010420	up	uc009bla.1	up	0.6428571	0.03115079	uc009bla.1	23867	3343	3430	NM_010420	1000	256	354	82	4	-
NM_016778	up	uc009bla.1	up	0.6428571	0.03115079	uc009bla.1	23867	10425	10578	NM_016778	1000	225	377	137	6	-
NM_001113187	up	AK016719	up	0.6428571	0.03115079	AK016719	13596	12768	12862	NM_001113187	1000	906	1000	86	8	+
NM_017385	up	AK016719	up	0.6428571	0.03115079	AK016719	13596	3701	3755	NM_017385	1000	744	795	50	0	+
NM_001166672	up	AK016719	up	0.6428571	0.03115079	AK016719	13596	3991	4291	NM_001166672	1000	85	381	269	24	-
NM_153513	up	AK016719	up	0.7857143	0.005505952	AK016719	13596	3181	3332	NM_153513	1000	811	962	139	10	-
NM_183088	up	NR_027924	up	0.7142857	0.0141369	NR_027924	11173	7996	8069	NM_183088	1000	919	1000	70	3	+
NM_009763	up	NR_027924	up	0.7142857	0.0141369	NR_027924	11173	8019	8115	NM_009763	1000	332	428	91	5	+
NM_009763	up	NR_027924	up	0.7142857	0.0141369	NR_027924	11173	9236	9278	NM_009763	1000	311	355	40	1	+
NM_001113187	up	NR_027924	up	0.6428571	0.03115079	NR_027924	11173	8039	9376	NM_001113187	1000	891	1000	106	3	-
NM_001001488	up	ENSMUST00000148174	up	0.7142857	0.0141369	ENSMUST00000148174	1113	173	266	NM_001001488	1000	652	744	87	5	+
NM_010190	up	ENSMUST00000148174	up	0.8571429	0.001736111	ENSMUST00000148174	1113	127	266	NM_010190	1000	804	954	129	8	-
NM_001113187	up	ENSMUST00000148174	up	0.7857143	0.005505952	ENSMUST00000148174	1113	161	269	NM_001113187	1000	892	1000	101	7	-
NM_009132	up	humanlincRNA0164+	up	0.6428571	0.03115079	humanlincRNA0164+	28694	26229	26305	NM_009132	1000	328	404	69	7	-
NM_010420	up	mouselincRNA0786+	up	0.7857143	0.005505952	mouselincRNA0786+	9387	5768	5869	NM_010420	1000	252	351	92	3	+
NM_016778	up	ENSMUST00000152628	up	0.7142857	0.0141369	ENSMUST00000152628	955	453	631	NM_016778	1000	226	383	138	10	+
NM_182783	down	NR_030712	down	0.6428571	0.03115079	NR_030712	18690	11169	11211	NM_182783	1000	906	948	42	0	-
NM_001199186	down	ENSMUST00000151136	down	0.7857143	0.005505952	ENSMUST00000151136	4891	2295	2341	NM_001199186	1000	818	864	44	2	+
NM_009448	down	ENSMUST00000151136	down	0.6428571	0.03115079	ENSMUST00000151136	4891	1036	1118	NM_009448	1000	237	328	77	5	-
NM_007523	down	ENSMUST00000151136	down	0.7857143	0.005505952	ENSMUST00000151136	4891	1064	1108	NM_007523	1000	142	186	43	1	-
NM_001177552	down	ENSMUST00000151136	down	0.7142857	0.0141369	ENSMUST00000151136	4891	2295	2337	NM_001177552	1000	915	957	39	3	-
NM_001109687	down	ENSMUST00000151136	down	0.6428571	0.03115079	ENSMUST00000151136	4891	2295	2328	NM_001109687	1000	932	965	33	0	-
NM_001168693	down	NR_030773	down	0.7857143	0.005505952	NR_030773	19385	7968	8035	NM_001168693	1000	737	807	57	3	+
NM_018883	down	NR_030773	down	0.6428571	0.03115079	NR_030773	19385	13145	13290	NM_018883	1000	375	535	134	10	-
NM_133435	down	ENSMUST00000136600	down	0.6428571	0.03115079	ENSMUST00000136600	17346	15169	15354	NM_133435	1000	316	508	136	10	+
NM_199017	down	ENSMUST00000136600	down	0.6428571	0.03115079	ENSMUST00000136600	17346	12941	13055	NM_199017	1000	886	1000	98	8	+
NM_199017	down	ENSMUST00000136600	down	0.6428571	0.03115079	ENSMUST00000136600	17346	15264	15349	NM_199017	1000	892	978	79	6	-
NM_001109687	down	ENSMUST00000136600	down	0.9285714	0.000396825	ENSMUST00000136600	17346	10845	10915	NM_001109687	1000	910	980	63	1	-
NM_001168693	down	AK090292	down	0.6428571	0.03115079	AK090292	14284	12763	12830	NM_001168693	1000	737	807	49	1	-
NM_025364	down	uc007wsx.1	down	0.7857143	0.005505952	uc007wsx.1	8074	1585	1692	NM_025364	1000	127	242	81	4	-
NM_009561	down	uc007wsx.1	down	0.9285714	0.000396825	uc007wsx.1	8074	415	454	NM_009561	1000	20	59	39	0	-
NM_199017	down	uc007lzv.1	down	0.6428571	0.03115079	uc007lzv.1	29556	14672	14767	NM_199017	1000	888	983	88	7	+
NM_199017	down	uc007lzv.1	down	0.6428571	0.03115079	uc007lzv.1	29556	11795	11887	NM_199017	1000	886	981	80	5	-
NM_199017	down	uc007lzv.1	down	0.6428571	0.03115079	uc007lzv.1	29556	20847	20907	NM_199017	1000	921	981	58	2	-
NM_009448	down	uc007lzv.1	down	0.7857143	0.005505952	uc007lzv.1	29556	11069	11204	NM_009448	1000	423	551	123	5	+
NM_009448	down	uc007lzv.1	down	0.7857143	0.005505952	uc007lzv.1	29556	12371	12505	NM_009448	1000	423	550	120	6	+
NM_009448	down	uc007lzv.1	down	0.7857143	0.005505952	uc007lzv.1	29556	9490	9615	NM_009448	1000	424	542	105	6	+
NM_172403	down	uc007lzv.1	down	0.7142857	0.0141369	uc007lzv.1	29556	22650	22692	NM_172403	1000	346	388	42	0	+
NM_133700	down	uc007lzv.1	down	0.7857143	0.005505952	uc007lzv.1	29556	11033	20893	NM_133700	1000	80	979	273	13	+
NM_133700	down	uc007lzv.1	down	0.7857143	0.005505952	uc007lzv.1	29556	12323	12505	NM_133700	1000	79	250	162	9	+
NM_133700	down	uc007lzv.1	down	0.7857143	0.005505952	uc007lzv.1	29556	9454	9624	NM_133700	1000	84	251	156	10	+
NM_133700	down	uc007lzv.1	down	0.7857143	0.005505952	uc007lzv.1	29556	14367	14648	NM_133700	1000	836	951	88	3	-
NM_007523	down	uc007lzv.1	down	0.6428571	0.03115079	uc007lzv.1	29556	9482	20907	NM_007523	1000	360	637	247	20	+
NM_007523	down	uc007lzv.1	down	0.6428571	0.03115079	uc007lzv.1	29556	12363	12485	NM_007523	1000	360	482	113	9	+
NM_007523	down	uc007lzv.1	down	0.6428571	0.03115079	uc007lzv.1	29556	20705	20750	NM_007523	1000	141	186	41	4	+
NM_007523	down	uc007lzv.1	down	0.6428571	0.03115079	uc007lzv.1	29556	20709	20760	NM_007523	1000	617	668	46	5	-
NM_001159864	down	uc007lzv.1	down	0.8571429	0.001736111	uc007lzv.1	29556	11042	11205	NM_001159864	1000	745	896	140	9	+
NM_001159864	down	uc007lzv.1	down	0.8571429	0.001736111	uc007lzv.1	29556	12336	12502	NM_001159864	1000	745	891	138	7	+
NM_001145876	down	uc007lzv.1	down	0.7857143	0.005505952	uc007lzv.1	29556	12390	12448	NM_001145876	1000	728	786	53	5	+
NM_001145876	down	uc007lzv.1	down	0.7857143	0.005505952	uc007lzv.1	29556	4898	4940	NM_001145876	1000	728	770	39	3	+
NM_009558	down	uc007lzv.1	down	0.9285714	0.000396825	uc007lzv.1	29556	14370	14440	NM_009558	1000	907	977	65	5	-
NM_001199186	down	uc007lzv.1	down	0.7857143	0.005505952	uc007lzv.1	29556	11063	11204	NM_001199186	1000	725	867	131	10	-
NM_001199186	down	uc007lzv.1	down	0.7857143	0.005505952	uc007lzv.1	29556	12365	12505	NM_001199186	1000	726	867	129	11	-
NM_001199186	down	uc007lzv.1	down	0.7857143	0.005505952	uc007lzv.1	29556	9484	9616	NM_001199186	1000	734	866	120	12	-
NM_133435	down	uc007lzv.1	down	0.6428571	0.03115079	uc007lzv.1	29556	18099	18289	NM_133435	1000	317	508	181	9	-
NM_009743	down	ENSMUST00000144984	down	0.6428571	0.03115079	ENSMUST00000144984	1332	411	449	NM_009743	1000	747	785	35	3	+
NM_001177552	down	uc009nhc.1	down	0.7857143	0.005505952	uc009nhc.1	27145	17597	17672	NM_001177552	1000	911	986	70	5	+
NM_001177552	down	uc009nhc.1	down	0.7857143	0.005505952	uc009nhc.1	27145	12388	12473	NM_001177552	1000	915	1000	82	3	-
NM_001177552	down	uc009nhc.1	down	0.7857143	0.005505952	uc009nhc.1	27145	25214	25296	NM_001177552	1000	918	1000	78	4	-
NM_001177552	down	uc009nhc.1	down	0.7857143	0.005505952	uc009nhc.1	27145	8204	8531	NM_001177552	1000	912	1000	82	5	-
NM_001164531	down	uc009nhc.1	down	0.9285714	0.000396825	uc009nhc.1	27145	17601	17664	NM_001164531	1000	191	254	57	6	+
NM_001164531	down	uc009nhc.1	down	0.9285714	0.000396825	uc009nhc.1	27145	25174	25315	NM_001164531	1000	176	317	118	8	-
NM_001164531	down	uc009nhc.1	down	0.9285714	0.000396825	uc009nhc.1	27145	12655	12796	NM_001164531	1000	178	317	117	8	-
NM_001164531	down	uc009nhc.1	down	0.9285714	0.000396825	uc009nhc.1	27145	8226	8528	NM_001164531	1000	191	254	54	1	-
NM_001164531	down	uc009nhc.1	down	0.9285714	0.000396825	uc009nhc.1	27145	8164	8215	NM_001164531	1000	266	317	46	5	-
NM_001134802	down	uc009nhc.1	down	0.8571429	0.001736111	uc009nhc.1	27145	9758	9826	NM_001134802	1000	709	777	63	5	+
NM_182783	down	uc009nhc.1	down	0.8571429	0.001736111	uc009nhc.1	27145	7402	7576	NM_182783	1000	745	923	168	6	+
NM_009561	down	uc009nhc.1	down	0.6428571	0.03115079	uc009nhc.1	27145	8956	8986	NM_009561	1000	103	133	30	0	+
NM_028201	down	uc009nhc.1	down	0.8571429	0.001736111	uc009nhc.1	27145	3479	3523	NM_028201	1000	762	809	42	2	+
NM_001199186	down	uc009nhc.1	down	0.8571429	0.001736111	uc009nhc.1	27145	12645	12788	NM_001199186	1000	725	868	131	12	+
NM_001199186	down	uc009nhc.1	down	0.8571429	0.001736111	uc009nhc.1	27145	12339	12476	NM_001199186	1000	725	863	129	8	+
NM_001199186	down	uc009nhc.1	down	0.8571429	0.001736111	uc009nhc.1	27145	8163	8302	NM_001199186	1000	734	873	128	11	+
NM_001199186	down	uc009nhc.1	down	0.8571429	0.001736111	uc009nhc.1	27145	25165	25296	NM_001199186	1000	725	857	122	9	+
NM_001199186	down	uc009nhc.1	down	0.8571429	0.001736111	uc009nhc.1	27145	3570	3608	NM_001199186	1000	829	867	38	0	+
NM_001199186	down	uc009nhc.1	down	0.8571429	0.001736111	uc009nhc.1	27145	17601	17688	NM_001199186	1000	771	860	79	8	-
NM_001146024	down	uc009nhc.1	down	0.6428571	0.03115079	uc009nhc.1	27145	12357	12780	NM_001146024	1000	47	165	102	6	+
NM_001146024	down	uc009nhc.1	down	0.6428571	0.03115079	uc009nhc.1	27145	3496	3601	NM_001146024	1000	58	165	84	4	+
NM_001146024	down	uc009nhc.1	down	0.6428571	0.03115079	uc009nhc.1	27145	8441	12473	NM_001146024	1000	76	165	83	6	+
NM_001146024	down	uc009nhc.1	down	0.6428571	0.03115079	uc009nhc.1	27145	4568	4628	NM_001146024	1000	105	165	55	5	+
NM_001146024	down	uc009nhc.1	down	0.6428571	0.03115079	uc009nhc.1	27145	1199	1234	NM_001146024	1000	130	165	34	1	+
NM_001146024	down	uc009nhc.1	down	0.6428571	0.03115079	uc009nhc.1	27145	17601	17686	NM_001146024	1000	76	165	74	4	-
NM_133700	down	uc009nhc.1	down	0.8571429	0.001736111	uc009nhc.1	27145	9763	12806	NM_133700	1000	93	1000	283	16	-
NM_133700	down	uc009nhc.1	down	0.8571429	0.001736111	uc009nhc.1	27145	8163	8528	NM_133700	1000	117	243	119	5	-
NM_007523	down	uc009nhc.1	down	0.8571429	0.001736111	uc009nhc.1	27145	8171	8528	NM_007523	1000	369	487	110	7	-
NM_007523	down	uc009nhc.1	down	0.8571429	0.001736111	uc009nhc.1	27145	25235	25306	NM_007523	1000	362	433	67	4	-
NM_001159864	down	uc009nhc.1	down	0.6428571	0.03115079	uc009nhc.1	27145	12654	12806	NM_001159864	1000	747	886	132	7	-
NM_001159864	down	uc009nhc.1	down	0.6428571	0.03115079	uc009nhc.1	27145	3477	3621	NM_001159864	1000	752	887	118	4	-
NM_001159864	down	uc009nhc.1	down	0.6428571	0.03115079	uc009nhc.1	27145	1116	1247	NM_001159864	1000	757	880	112	9	-
NM_001159864	down	uc009nhc.1	down	0.6428571	0.03115079	uc009nhc.1	27145	8162	8528	NM_001159864	1000	770	887	112	3	-
NM_001159864	down	uc009nhc.1	down	0.6428571	0.03115079	uc009nhc.1	27145	12343	12446	NM_001159864	1000	787	891	95	6	-
NM_001145876	down	uc009nhc.1	down	0.8571429	0.001736111	uc009nhc.1	27145	12705	12807	NM_001145876	1000	691	785	89	4	-
NM_001145876	down	uc009nhc.1	down	0.8571429	0.001736111	uc009nhc.1	27145	25223	25319	NM_001145876	1000	692	786	87	7	-
NM_001145876	down	uc009nhc.1	down	0.8571429	0.001736111	uc009nhc.1	27145	8213	8300	NM_001145876	1000	701	786	80	5	-
NM_133700	down	uc009kdq.1	down	0.7857143	0.005505952	uc009kdq.1	47237	36385	36523	NM_133700	1000	101	243	122	10	+
NM_001145876	down	uc009kdq.1	down	0.7857143	0.005505952	uc009kdq.1	47237	36385	36473	NM_001145876	1000	699	786	77	3	+
NM_009857	down	uc009kdq.1	down	0.7857143	0.005505952	uc009kdq.1	47237	10725	10763	NM_009857	1000	296	337	37	1	+
NM_009857	down	uc009kdq.1	down	0.7857143	0.005505952	uc009kdq.1	47237	35469	35500	NM_009857	1000	295	326	31	0	+
NM_001081110	down	uc009kdq.1	down	0.7142857	0.0141369	uc009kdq.1	47237	10725	10763	NM_001081110	1000	296	337	37	1	+
NM_001081110	down	uc009kdq.1	down	0.7142857	0.0141369	uc009kdq.1	47237	35469	35500	NM_001081110	1000	295	326	31	0	+
NM_009561	down	uc009kdq.1	down	0.7142857	0.0141369	uc009kdq.1	47237	31276	31397	NM_009561	1000	456	796	67	1	+
NM_009558	down	uc009kdq.1	down	0.6428571	0.03115079	uc009kdq.1	47237	31298	31378	NM_009558	1000	23	189	61	3	+
NM_009558	down	uc009kdq.1	down	0.6428571	0.03115079	uc009kdq.1	47237	31251	31318	NM_009558	1000	24	189	53	0	+
NM_009558	down	uc009kdq.1	down	0.6428571	0.03115079	uc009kdq.1	47237	10722	35513	NM_009558	1000	6	184	74	2	-
NM_176830	down	uc008xof.1	down	0.6428571	0.03115079	uc008xof.1	9377	7723	7828	NM_176830	1000	894	1000	96	9	+
NM_176830	down	uc008xof.1	down	0.6428571	0.03115079	uc008xof.1	9377	6566	6651	NM_176830	1000	915	1000	81	4	+
NM_176830	down	uc008xof.1	down	0.6428571	0.03115079	uc008xof.1	9377	4725	4828	NM_176830	1000	897	1000	94	9	-
NM_009558	down	uc009bkj.1	down	0.8571429	0.001736111	uc009bkj.1	33622	31514	31574	NM_009558	1000	146	188	41	0	+
NM_001199186	down	uc009bkj.1	down	0.7142857	0.0141369	uc009bkj.1	33622	15158	15292	NM_001199186	1000	734	867	125	8	+
NM_001199186	down	uc009bkj.1	down	0.7142857	0.0141369	uc009bkj.1	33622	23601	23740	NM_001199186	1000	726	867	124	8	-
NM_001199186	down	uc009bkj.1	down	0.7142857	0.0141369	uc009bkj.1	33622	26694	26831	NM_001199186	1000	724	868	124	9	-
NM_001199186	down	uc009bkj.1	down	0.7142857	0.0141369	uc009bkj.1	33622	25983	26114	NM_001199186	1000	726	867	118	13	-
NM_009448	down	uc009bkj.1	down	0.7142857	0.0141369	uc009bkj.1	33622	32500	32623	NM_009448	1000	422	542	111	8	+
NM_009448	down	uc009bkj.1	down	0.7142857	0.0141369	uc009bkj.1	33622	26700	26784	NM_009448	1000	422	503	77	3	+
NM_009448	down	uc009bkj.1	down	0.7142857	0.0141369	uc009bkj.1	33622	15159	15286	NM_009448	1000	423	542	114	4	-
NM_009448	down	uc009bkj.1	down	0.7142857	0.0141369	uc009bkj.1	33622	9829	9913	NM_009448	1000	256	340	76	8	-
NM_133700	down	uc009bkj.1	down	0.7142857	0.0141369	uc009bkj.1	33622	23569	23740	NM_133700	1000	86	250	151	5	+
NM_133700	down	uc009bkj.1	down	0.7142857	0.0141369	uc009bkj.1	33622	26683	32624	NM_133700	1000	98	243	135	6	+
NM_133700	down	uc009bkj.1	down	0.7142857	0.0141369	uc009bkj.1	33622	25976	26114	NM_133700	1000	103	250	127	11	+
NM_133700	down	uc009bkj.1	down	0.7142857	0.0141369	uc009bkj.1	33622	10652	10786	NM_133700	1000	109	243	122	12	+
NM_133700	down	uc009bkj.1	down	0.7142857	0.0141369	uc009bkj.1	33622	7330	15293	NM_133700	1000	109	1000	238	15	-
NM_001159864	down	uc009bkj.1	down	0.7857143	0.005505952	uc009bkj.1	33622	10645	10795	NM_001159864	1000	754	896	130	6	+
NM_001159864	down	uc009bkj.1	down	0.7857143	0.005505952	uc009bkj.1	33622	23584	23737	NM_001159864	1000	748	891	125	7	+
NM_001159864	down	uc009bkj.1	down	0.7857143	0.005505952	uc009bkj.1	33622	32484	32625	NM_001159864	1000	751	887	121	4	+
NM_001159864	down	uc009bkj.1	down	0.7857143	0.005505952	uc009bkj.1	33622	26683	26826	NM_001159864	1000	746	891	115	5	+
NM_001159864	down	uc009bkj.1	down	0.7857143	0.005505952	uc009bkj.1	33622	2001	2092	NM_001159864	1000	783	874	86	5	+
NM_001159864	down	uc009bkj.1	down	0.7857143	0.005505952	uc009bkj.1	33622	15160	15304	NM_001159864	1000	753	887	124	6	-
NM_001145876	down	uc009bkj.1	down	0.7142857	0.0141369	uc009bkj.1	33622	26682	26778	NM_001145876	1000	691	786	87	7	+
NM_001145876	down	uc009bkj.1	down	0.7142857	0.0141369	uc009bkj.1	33622	10668	10736	NM_001145876	1000	720	786	62	4	+
NM_028201	down	uc009bkj.1	down	0.7142857	0.0141369	uc009bkj.1	33622	2023	2095	NM_028201	1000	770	835	50	2	-
NM_001146024	down	uc009bkj.1	down	0.6428571	0.03115079	uc009bkj.1	33622	10660	23716	NM_001146024	1000	54	165	96	6	-
NM_001146024	down	uc009bkj.1	down	0.6428571	0.03115079	uc009bkj.1	33622	32502	32573	NM_001146024	1000	94	165	65	6	-
NM_001146024	down	uc009bkj.1	down	0.6428571	0.03115079	uc009bkj.1	33622	23608	23678	NM_001146024	1000	94	165	60	1	-
NM_133700	down	uc009aft.1	down	0.6428571	0.03115079	uc009aft.1	17852	16815	16946	NM_133700	1000	116	247	121	10	+
NM_031842	down	uc009aft.1	down	0.6428571	0.03115079	uc009aft.1	17852	16816	16949	NM_031842	1000	794	927	126	7	+
NM_001159864	down	uc009aft.1	down	0.7142857	0.0141369	uc009aft.1	17852	16815	17140	NM_001159864	1000	769	908	128	6	+
NM_001145876	down	uc009aft.1	down	0.6428571	0.03115079	uc009aft.1	17852	16824	16892	NM_001145876	1000	720	786	63	3	+
NM_007523	down	uc009aft.1	down	0.6428571	0.03115079	uc009aft.1	17852	16794	16929	NM_007523	1000	341	482	126	9	+
NM_018883	down	uc009aft.1	down	0.7142857	0.0141369	uc009aft.1	17852	16815	16909	NM_018883	1000	223	311	85	3	-
NM_001199186	down	uc009aft.1	down	0.6428571	0.03115079	uc009aft.1	17852	16806	16946	NM_001199186	1000	729	871	126	14	-
NM_001033274	down	uc007rul.1	down	0.6428571	0.03115079	uc007rul.1	41701	35624	35703	NM_001033274	1000	915	1000	73	5	-
NM_028201	down	ENSMUST00000139429	down	0.7142857	0.0141369	ENSMUST00000139429	109102	81638	81696	NM_028201	1000	762	820	54	4	+
NM_028201	down	ENSMUST00000139429	down	0.7142857	0.0141369	ENSMUST00000139429	109102	46108	46185	NM_028201	1000	762	835	66	4	-
NM_133753	down	ENSMUST00000139429	down	0.7142857	0.0141369	ENSMUST00000139429	109102	36580	36633	NM_133753	1000	373	434	50	0	+
NM_001114663	down	ENSMUST00000139429	down	0.7142857	0.0141369	ENSMUST00000139429	109102	74494	74528	NM_001114663	1000	30	64	34	0	+
NM_001114663	down	ENSMUST00000139429	down	0.7142857	0.0141369	ENSMUST00000139429	109102	86891	86921	NM_001114663	1000	35	65	30	0	-
NM_001164531	down	ENSMUST00000139429	down	0.6428571	0.03115079	ENSMUST00000139429	109102	78449	78584	NM_001164531	1000	179	317	114	10	+
NM_001164531	down	ENSMUST00000139429	down	0.6428571	0.03115079	ENSMUST00000139429	109102	46057	46187	NM_001164531	1000	185	744	107	6	+
NM_001164531	down	ENSMUST00000139429	down	0.6428571	0.03115079	ENSMUST00000139429	109102	20037	20151	NM_001164531	1000	180	297	95	6	+
NM_001164531	down	ENSMUST00000139429	down	0.6428571	0.03115079	ENSMUST00000139429	109102	45594	45730	NM_001164531	1000	179	317	119	10	-
NM_001111141	down	ENSMUST00000139429	down	0.7142857	0.0141369	ENSMUST00000139429	109102	19584	19680	NM_001111141	1000	524	600	68	3	+
NM_001111141	down	ENSMUST00000139429	down	0.7142857	0.0141369	ENSMUST00000139429	109102	19637	19682	NM_001111141	1000	528	594	42	3	+
NM_001111141	down	ENSMUST00000139429	down	0.7142857	0.0141369	ENSMUST00000139429	109102	89530	89602	NM_001111141	1000	524	576	51	1	-
NM_133700	down	ENSMUST00000139429	down	0.7142857	0.0141369	ENSMUST00000139429	109102	46029	46198	NM_133700	1000	82	252	159	10	+
NM_133700	down	ENSMUST00000139429	down	0.7142857	0.0141369	ENSMUST00000139429	109102	78444	93047	NM_133700	1000	99	858	172	8	+
NM_133700	down	ENSMUST00000139429	down	0.7142857	0.0141369	ENSMUST00000139429	109102	59663	59812	NM_133700	1000	103	251	141	7	+
NM_133700	down	ENSMUST00000139429	down	0.7142857	0.0141369	ENSMUST00000139429	109102	20026	26027	NM_133700	1000	102	251	143	6	+
NM_133700	down	ENSMUST00000139429	down	0.7142857	0.0141369	ENSMUST00000139429	109102	14172	14300	NM_133700	1000	119	247	121	7	+
NM_133700	down	ENSMUST00000139429	down	0.7142857	0.0141369	ENSMUST00000139429	109102	31558	95376	NM_133700	1000	100	993	290	18	-
NM_133700	down	ENSMUST00000139429	down	0.7142857	0.0141369	ENSMUST00000139429	109102	44422	44558	NM_133700	1000	111	247	128	7	-
NM_133700	down	ENSMUST00000139429	down	0.7142857	0.0141369	ENSMUST00000139429	109102	45585	45726	NM_133700	1000	110	250	128	12	-
NM_133700	down	ENSMUST00000139429	down	0.7142857	0.0141369	ENSMUST00000139429	109102	47754	47857	NM_133700	1000	110	243	93	10	-
NM_133700	down	ENSMUST00000139429	down	0.7142857	0.0141369	ENSMUST00000139429	109102	96263	96382	NM_133700	1000	104	225	89	1	-
NM_018883	down	ENSMUST00000139429	down	0.6428571	0.03115079	ENSMUST00000139429	109102	44456	47867	NM_018883	1000	213	349	120	6	+
NM_018883	down	ENSMUST00000139429	down	0.6428571	0.03115079	ENSMUST00000139429	109102	81666	81772	NM_018883	1000	213	340	97	5	+
NM_018883	down	ENSMUST00000139429	down	0.6428571	0.03115079	ENSMUST00000139429	109102	95264	95360	NM_018883	1000	215	311	88	8	+
NM_018883	down	ENSMUST00000139429	down	0.6428571	0.03115079	ENSMUST00000139429	109102	47786	47826	NM_018883	1000	246	286	38	2	+
NM_018883	down	ENSMUST00000139429	down	0.6428571	0.03115079	ENSMUST00000139429	109102	96292	96329	NM_018883	1000	226	265	37	0	+
NM_018883	down	ENSMUST00000139429	down	0.6428571	0.03115079	ENSMUST00000139429	109102	20026	20143	NM_018883	1000	213	339	108	9	-
NM_018883	down	ENSMUST00000139429	down	0.6428571	0.03115079	ENSMUST00000139429	109102	59662	59772	NM_018883	1000	215	325	101	9	-
NM_018883	down	ENSMUST00000139429	down	0.6428571	0.03115079	ENSMUST00000139429	109102	70054	70175	NM_018883	1000	214	350	110	9	-
NM_001199186	down	ENSMUST00000139429	down	0.7142857	0.0141369	ENSMUST00000139429	109102	95223	95369	NM_001199186	1000	723	868	135	8	+
NM_001199186	down	ENSMUST00000139429	down	0.7142857	0.0141369	ENSMUST00000139429	109102	44416	44554	NM_001199186	1000	723	861	127	11	+
NM_001199186	down	ENSMUST00000139429	down	0.7142857	0.0141369	ENSMUST00000139429	109102	47754	96374	NM_001199186	1000	734	861	95	2	+
NM_001199186	down	ENSMUST00000139429	down	0.7142857	0.0141369	ENSMUST00000139429	109102	16232	16352	NM_001199186	1000	742	860	78	4	+
NM_001199186	down	ENSMUST00000139429	down	0.7142857	0.0141369	ENSMUST00000139429	109102	59670	59813	NM_001199186	1000	724	867	130	13	-
NM_001199186	down	ENSMUST00000139429	down	0.7142857	0.0141369	ENSMUST00000139429	109102	78454	78590	NM_001199186	1000	729	866	127	9	-
NM_001199186	down	ENSMUST00000139429	down	0.7142857	0.0141369	ENSMUST00000139429	109102	14172	14300	NM_001199186	1000	729	858	119	9	-
NM_001199186	down	ENSMUST00000139429	down	0.7142857	0.0141369	ENSMUST00000139429	109102	25901	26033	NM_001199186	1000	718	852	124	6	-
NM_001199186	down	ENSMUST00000139429	down	0.7142857	0.0141369	ENSMUST00000139429	109102	46057	46176	NM_001199186	1000	747	866	110	9	-
NM_001177552	down	ENSMUST00000139429	down	0.6428571	0.03115079	ENSMUST00000139429	109102	70042	70164	NM_001177552	1000	864	1000	114	7	+
NM_001177552	down	ENSMUST00000139429	down	0.6428571	0.03115079	ENSMUST00000139429	109102	14117	14255	NM_001177552	1000	867	1000	111	4	+
NM_001177552	down	ENSMUST00000139429	down	0.6428571	0.03115079	ENSMUST00000139429	109102	20029	78544	NM_001177552	1000	887	1000	102	2	+
NM_001177552	down	ENSMUST00000139429	down	0.6428571	0.03115079	ENSMUST00000139429	109102	46063	46148	NM_001177552	1000	915	1000	79	6	+
NM_001177552	down	ENSMUST00000139429	down	0.6428571	0.03115079	ENSMUST00000139429	109102	25901	25978	NM_001177552	1000	923	1000	74	3	+
NM_001177552	down	ENSMUST00000139429	down	0.6428571	0.03115079	ENSMUST00000139429	109102	20066	20131	NM_001177552	1000	935	1000	60	5	+
NM_001177552	down	ENSMUST00000139429	down	0.6428571	0.03115079	ENSMUST00000139429	109102	95274	95359	NM_001177552	1000	915	1000	82	3	-
NM_001177552	down	ENSMUST00000139429	down	0.6428571	0.03115079	ENSMUST00000139429	109102	81678	81753	NM_001177552	1000	925	1000	68	7	-
NM_001177552	down	ENSMUST00000139429	down	0.6428571	0.03115079	ENSMUST00000139429	109102	47786	47850	NM_001177552	1000	915	979	60	4	-
NM_001177552	down	ENSMUST00000139429	down	0.6428571	0.03115079	ENSMUST00000139429	109102	96303	96390	NM_001177552	1000	891	986	69	2	-
NM_001177552	down	ENSMUST00000139429	down	0.6428571	0.03115079	ENSMUST00000139429	109102	16310	16356	NM_001177552	1000	911	957	45	1	-
NM_001159864	down	ENSMUST00000139429	down	0.7857143	0.005505952	ENSMUST00000139429	109102	46044	46202	NM_001159864	1000	745	900	140	6	+
NM_001159864	down	ENSMUST00000139429	down	0.7857143	0.005505952	ENSMUST00000139429	109102	70032	70204	NM_001159864	1000	743	885	134	8	+
NM_001159864	down	ENSMUST00000139429	down	0.7857143	0.005505952	ENSMUST00000139429	109102	59649	59808	NM_001159864	1000	746	891	132	7	+
NM_001159864	down	ENSMUST00000139429	down	0.7857143	0.005505952	ENSMUST00000139429	109102	78402	78595	NM_001159864	1000	748	896	140	6	+
NM_001159864	down	ENSMUST00000139429	down	0.7857143	0.005505952	ENSMUST00000139429	109102	25916	26023	NM_001159864	1000	783	891	99	8	+
NM_001159864	down	ENSMUST00000139429	down	0.7857143	0.005505952	ENSMUST00000139429	109102	44418	44570	NM_001159864	1000	753	895	133	7	-
NM_001159864	down	ENSMUST00000139429	down	0.7857143	0.005505952	ENSMUST00000139429	109102	95234	95374	NM_001159864	1000	757	885	121	5	-
NM_001159864	down	ENSMUST00000139429	down	0.7857143	0.005505952	ENSMUST00000139429	109102	45595	45730	NM_001159864	1000	746	887	119	6	-
NM_001159864	down	ENSMUST00000139429	down	0.7857143	0.005505952	ENSMUST00000139429	109102	81629	81740	NM_001159864	1000	783	894	101	10	-
NM_001146024	down	ENSMUST00000139429	down	0.9285714	0.000396825	ENSMUST00000139429	109102	81676	81753	NM_001146024	1000	76	155	68	3	+
NM_001146024	down	ENSMUST00000139429	down	0.9285714	0.000396825	ENSMUST00000139429	109102	96292	96329	NM_001146024	1000	79	120	36	1	+
NM_001146024	down	ENSMUST00000139429	down	0.9285714	0.000396825	ENSMUST00000139429	109102	78463	78530	NM_001146024	1000	94	161	63	4	-
NM_001145876	down	ENSMUST00000139429	down	0.7142857	0.0141369	ENSMUST00000139429	109102	46036	46139	NM_001145876	1000	692	786	84	2	+
NM_001145876	down	ENSMUST00000139429	down	0.7142857	0.0141369	ENSMUST00000139429	109102	20056	20122	NM_001145876	1000	720	786	61	5	+
NM_001145876	down	ENSMUST00000139429	down	0.7142857	0.0141369	ENSMUST00000139429	109102	21430	21483	NM_001145876	1000	728	783	47	3	+
NM_001145876	down	ENSMUST00000139429	down	0.7142857	0.0141369	ENSMUST00000139429	109102	95283	95376	NM_001145876	1000	698	786	75	3	-
NM_001145876	down	ENSMUST00000139429	down	0.7142857	0.0141369	ENSMUST00000139429	109102	81712	81747	NM_001145876	1000	726	761	35	0	-
NM_001145876	down	ENSMUST00000139429	down	0.7142857	0.0141369	ENSMUST00000139429	109102	44509	44558	NM_001145876	1000	707	754	45	2	-
NM_001110147	down	ENSMUST00000139429	down	0.8571429	0.001736111	ENSMUST00000139429	109102	29142	29700	NM_001110147	1000	439	1000	509	27	+
NM_001110147	down	ENSMUST00000139429	down	0.8571429	0.001736111	ENSMUST00000139429	109102	78848	78995	NM_001110147	1000	659	806	134	13	+
NM_001110147	down	ENSMUST00000139429	down	0.8571429	0.001736111	ENSMUST00000139429	109102	14341	14416	NM_001110147	1000	440	510	68	2	+
NM_001110147	down	ENSMUST00000139429	down	0.8571429	0.001736111	ENSMUST00000139429	109102	87125	87529	NM_001110147	1000	439	837	341	21	-
NM_009558	down	ENSMUST00000139429	down	0.7142857	0.0141369	ENSMUST00000139429	109102	66218	66290	NM_009558	1000	6	182	65	1	+
NM_009558	down	ENSMUST00000139429	down	0.7142857	0.0141369	ENSMUST00000139429	109102	86856	86931	NM_009558	1000	20	189	68	0	+
NM_009558	down	ENSMUST00000139429	down	0.7142857	0.0141369	ENSMUST00000139429	109102	86687	86730	NM_009558	1000	141	184	43	0	+
NM_009558	down	ENSMUST00000139429	down	0.7142857	0.0141369	ENSMUST00000139429	109102	45889	45927	NM_009558	1000	144	182	38	0	-
NM_009558	down	ENSMUST00000139429	down	0.7142857	0.0141369	ENSMUST00000139429	109102	66945	67008	NM_009558	1000	138	189	49	0	-
NM_007523	down	ENSMUST00000139429	down	0.7142857	0.0141369	ENSMUST00000139429	109102	78454	86728	NM_007523	1000	364	770	149	7	+
NM_007523	down	ENSMUST00000139429	down	0.7142857	0.0141369	ENSMUST00000139429	109102	46057	86939	NM_007523	1000	363	770	155	6	+
NM_007523	down	ENSMUST00000139429	down	0.7142857	0.0141369	ENSMUST00000139429	109102	14172	14283	NM_007523	1000	371	482	103	8	+
NM_007523	down	ENSMUST00000139429	down	0.7142857	0.0141369	ENSMUST00000139429	109102	20041	20156	NM_007523	1000	363	479	104	9	+
NM_007523	down	ENSMUST00000139429	down	0.7142857	0.0141369	ENSMUST00000139429	109102	45599	45726	NM_007523	1000	362	489	116	11	-
NM_007523	down	ENSMUST00000139429	down	0.7142857	0.0141369	ENSMUST00000139429	109102	47761	47857	NM_007523	1000	362	488	90	6	-
NM_007523	down	ENSMUST00000139429	down	0.7142857	0.0141369	ENSMUST00000139429	109102	96263	96374	NM_007523	1000	368	477	82	1	-
NM_145142	down	ENSMUST00000139429	down	0.7857143	0.005505952	ENSMUST00000139429	109102	4277	4400	NM_145142	1000	862	980	112	6	-
NM_138744	down	ENSMUST00000139429	down	0.6428571	0.03115079	ENSMUST00000139429	109102	31640	31710	NM_138744	1000	931	1000	68	1	-
NM_133700	down	ENSMUST00000156242	down	0.7857143	0.005505952	ENSMUST00000156242	26733	11276	14493	NM_133700	1000	109	239	123	7	+
NM_133700	down	ENSMUST00000156242	down	0.7857143	0.005505952	ENSMUST00000156242	26733	25424	25544	NM_133700	1000	110	230	116	4	+
NM_133700	down	ENSMUST00000156242	down	0.7857143	0.005505952	ENSMUST00000156242	26733	22293	22422	NM_133700	1000	864	993	118	11	+
NM_133700	down	ENSMUST00000156242	down	0.7857143	0.005505952	ENSMUST00000156242	26733	9029	9118	NM_133700	1000	874	963	83	6	+
NM_133700	down	ENSMUST00000156242	down	0.7857143	0.005505952	ENSMUST00000156242	26733	19120	19433	NM_133700	1000	113	1000	276	18	-
NM_133700	down	ENSMUST00000156242	down	0.7857143	0.005505952	ENSMUST00000156242	26733	2888	15791	NM_133700	1000	94	1000	284	22	-
NM_133700	down	ENSMUST00000156242	down	0.7857143	0.005505952	ENSMUST00000156242	26733	2687	2871	NM_133700	1000	79	1000	175	7	-
NM_133700	down	ENSMUST00000156242	down	0.7857143	0.005505952	ENSMUST00000156242	26733	11920	12022	NM_133700	1000	876	978	92	10	-
NM_133700	down	ENSMUST00000156242	down	0.7857143	0.005505952	ENSMUST00000156242	26733	1119	1154	NM_133700	1000	196	231	33	2	-
NM_009558	down	ENSMUST00000156242	down	0.6428571	0.03115079	ENSMUST00000156242	26733	9019	9103	NM_009558	1000	887	977	76	3	+
NM_007523	down	ENSMUST00000156242	down	0.7857143	0.005505952	ENSMUST00000156242	26733	19093	25548	NM_007523	1000	142	486	161	7	+
NM_007523	down	ENSMUST00000156242	down	0.7857143	0.005505952	ENSMUST00000156242	26733	8999	9104	NM_007523	1000	502	593	78	2	+
NM_007523	down	ENSMUST00000156242	down	0.7857143	0.005505952	ENSMUST00000156242	26733	9211	10848	NM_007523	1000	415	555	71	2	+
NM_007523	down	ENSMUST00000156242	down	0.7857143	0.005505952	ENSMUST00000156242	26733	19096	19430	NM_007523	1000	368	668	260	20	-
NM_007523	down	ENSMUST00000156242	down	0.7857143	0.005505952	ENSMUST00000156242	26733	2663	2834	NM_007523	1000	368	668	148	7	-
NM_001177552	down	ENSMUST00000156242	down	0.8571429	0.001736111	ENSMUST00000156242	26733	25431	25516	NM_001177552	1000	915	1000	82	3	+
NM_001177552	down	ENSMUST00000156242	down	0.8571429	0.001736111	ENSMUST00000156242	26733	11284	11355	NM_001177552	1000	915	986	69	2	+
NM_001177552	down	ENSMUST00000156242	down	0.8571429	0.001736111	ENSMUST00000156242	26733	2748	2838	NM_001177552	1000	910	1000	85	5	-
NM_001177552	down	ENSMUST00000156242	down	0.8571429	0.001736111	ENSMUST00000156242	26733	15683	15773	NM_001177552	1000	910	1000	83	7	-
NM_001177552	down	ENSMUST00000156242	down	0.8571429	0.001736111	ENSMUST00000156242	26733	19385	19429	NM_001177552	1000	915	959	44	0	-
NM_001164531	down	ENSMUST00000156242	down	1	4.96E-05	ENSMUST00000156242	26733	25416	25555	NM_001164531	1000	176	329	118	10	+
NM_001164531	down	ENSMUST00000156242	down	1	4.96E-05	ENSMUST00000156242	26733	9211	9270	NM_001164531	1000	237	297	47	3	+
NM_001164531	down	ENSMUST00000156242	down	1	4.96E-05	ENSMUST00000156242	26733	2730	2834	NM_001164531	1000	190	394	88	5	-
NM_001164531	down	ENSMUST00000156242	down	1	4.96E-05	ENSMUST00000156242	26733	15663	19430	NM_001164531	1000	190	297	92	4	-
NM_001145876	down	ENSMUST00000156242	down	0.7857143	0.005505952	ENSMUST00000156242	26733	11267	11359	NM_001145876	1000	695	785	83	7	+
NM_001145876	down	ENSMUST00000156242	down	0.7857143	0.005505952	ENSMUST00000156242	26733	15692	15793	NM_001145876	1000	690	786	93	2	-
NM_001145876	down	ENSMUST00000156242	down	0.7857143	0.005505952	ENSMUST00000156242	26733	2757	2861	NM_001145876	1000	692	786	84	2	-
NM_001145876	down	ENSMUST00000156242	down	0.7857143	0.005505952	ENSMUST00000156242	26733	19354	19421	NM_001145876	1000	720	786	63	2	-
NM_001111141	down	ENSMUST00000156242	down	0.7857143	0.005505952	ENSMUST00000156242	26733	8898	8954	NM_001111141	1000	544	597	52	1	+
NM_182783	down	ENSMUST00000156242	down	0.9285714	0.000396825	ENSMUST00000156242	26733	19083	19284	NM_182783	1000	724	982	185	10	+
NM_182783	down	ENSMUST00000156242	down	0.9285714	0.000396825	ENSMUST00000156242	26733	22836	23011	NM_182783	1000	745	922	160	6	+
NM_182783	down	ENSMUST00000156242	down	0.9285714	0.000396825	ENSMUST00000156242	26733	18897	19065	NM_182783	1000	750	918	147	11	+
NM_182783	down	ENSMUST00000156242	down	0.9285714	0.000396825	ENSMUST00000156242	26733	22289	22454	NM_182783	1000	750	916	159	6	-
NM_001199186	down	ENSMUST00000156242	down	0.7857143	0.005505952	ENSMUST00000156242	26733	15638	15775	NM_001199186	1000	729	867	127	10	+
NM_001199186	down	ENSMUST00000156242	down	0.7857143	0.005505952	ENSMUST00000156242	26733	2699	2838	NM_001199186	1000	726	865	128	9	+
NM_001199186	down	ENSMUST00000156242	down	0.7857143	0.005505952	ENSMUST00000156242	26733	19294	19433	NM_001199186	1000	724	864	122	6	+
NM_001199186	down	ENSMUST00000156242	down	0.7857143	0.005505952	ENSMUST00000156242	26733	25423	25588	NM_001199186	1000	707	868	145	11	-
NM_001199186	down	ENSMUST00000156242	down	0.7857143	0.005505952	ENSMUST00000156242	26733	11277	23242	NM_001199186	1000	730	867	126	11	-
NM_001134802	down	ENSMUST00000156242	down	0.7857143	0.005505952	ENSMUST00000156242	26733	19096	19172	NM_001134802	1000	690	766	71	5	+
NM_007523	down	NR_003564	down	0.6428571	0.03115079	NR_003564	2252	329	431	NM_007523	1000	360	487	93	7	-
NM_018883	down	uc007ije.1	down	0.7142857	0.0141369	uc007ije.1	6191	5772	5857	NM_018883	1000	444	527	77	6	-
NM_009558	down	uc009awh.1	down	1	4.96E-05	uc009awh.1	16084	5310	5361	NM_009558	1000	6	185	51	0	-
NM_007523	down	uc009awh.1	down	0.7142857	0.0141369	uc009awh.1	16084	4107	4151	NM_007523	1000	142	186	41	3	-
NM_031842	down	uc008wdi.1	down	0.8571429	0.001736111	uc008wdi.1	6570	2079	2215	NM_031842	1000	776	915	129	6	+
NM_031842	down	uc008wdi.1	down	0.8571429	0.001736111	uc008wdi.1	6570	3401	3755	NM_031842	1000	773	916	117	7	+
NM_031842	down	uc008wdi.1	down	0.8571429	0.001736111	uc008wdi.1	6570	1461	1595	NM_031842	1000	786	920	122	12	-
NM_018883	down	uc008wdi.1	down	0.6428571	0.03115079	uc008wdi.1	6570	1514	1616	NM_018883	1000	237	345	86	7	+
NM_018883	down	uc008wdi.1	down	0.6428571	0.03115079	uc008wdi.1	6570	2080	2189	NM_018883	1000	215	332	101	8	-
NM_025364	down	uc008wdi.1	down	0.6428571	0.03115079	uc008wdi.1	6570	2088	2209	NM_025364	1000	127	248	113	8	-
NM_001168693	down	ENSMUST00000151921	down	0.8571429	0.001736111	ENSMUST00000151921	110594	59914	59981	NM_001168693	1000	737	807	49	1	+
NM_176830	down	ENSMUST00000151921	down	0.6428571	0.03115079	ENSMUST00000151921	110594	44631	44717	NM_176830	1000	914	1000	83	3	+
NM_176830	down	ENSMUST00000151921	down	0.6428571	0.03115079	ENSMUST00000151921	110594	95438	95523	NM_176830	1000	915	1000	81	4	+
NM_176830	down	ENSMUST00000151921	down	0.6428571	0.03115079	ENSMUST00000151921	110594	47942	48014	NM_176830	1000	898	1000	69	3	+
NM_176830	down	ENSMUST00000151921	down	0.6428571	0.03115079	ENSMUST00000151921	110594	96484	96523	NM_176830	1000	944	985	39	0	+
NM_176830	down	ENSMUST00000151921	down	0.6428571	0.03115079	ENSMUST00000151921	110594	46283	46388	NM_176830	1000	894	1000	101	3	-
NM_176830	down	ENSMUST00000151921	down	0.6428571	0.03115079	ENSMUST00000151921	110594	14390	14492	NM_176830	1000	897	1000	94	8	-
NM_176830	down	ENSMUST00000151921	down	0.6428571	0.03115079	ENSMUST00000151921	110594	26113	26218	NM_176830	1000	894	1000	95	10	-
NM_176830	down	ENSMUST00000151921	down	0.6428571	0.03115079	ENSMUST00000151921	110594	78679	78764	NM_176830	1000	915	1000	82	3	-
NM_176830	down	ENSMUST00000151921	down	0.6428571	0.03115079	ENSMUST00000151921	110594	70299	70385	NM_176830	1000	914	1000	80	6	-
NM_176830	down	ENSMUST00000151921	down	0.6428571	0.03115079	ENSMUST00000151921	110594	20266	20348	NM_176830	1000	918	1000	76	6	-
NM_031842	down	ENSMUST00000151921	down	0.6428571	0.03115079	ENSMUST00000151921	110594	46233	46385	NM_031842	1000	773	924	143	6	+
NM_031842	down	ENSMUST00000151921	down	0.6428571	0.03115079	ENSMUST00000151921	110594	59849	59994	NM_031842	1000	776	919	136	7	+
NM_031842	down	ENSMUST00000151921	down	0.6428571	0.03115079	ENSMUST00000151921	110594	14322	14493	NM_031842	1000	776	925	137	8	+
NM_031842	down	ENSMUST00000151921	down	0.6428571	0.03115079	ENSMUST00000151921	110594	78641	78786	NM_031842	1000	776	928	135	4	+
NM_031842	down	ENSMUST00000151921	down	0.6428571	0.03115079	ENSMUST00000151921	110594	70251	70398	NM_031842	1000	775	921	134	12	+
NM_031842	down	ENSMUST00000151921	down	0.6428571	0.03115079	ENSMUST00000151921	110594	20220	26215	NM_031842	1000	773	924	142	6	+
NM_031842	down	ENSMUST00000151921	down	0.6428571	0.03115079	ENSMUST00000151921	110594	20257	20348	NM_031842	1000	813	904	86	5	+
NM_031842	down	ENSMUST00000151921	down	0.6428571	0.03115079	ENSMUST00000151921	110594	95421	95566	NM_031842	1000	781	924	137	5	-
NM_031842	down	ENSMUST00000151921	down	0.6428571	0.03115079	ENSMUST00000151921	110594	44610	44754	NM_031842	1000	777	928	138	4	-
NM_031842	down	ENSMUST00000151921	down	0.6428571	0.03115079	ENSMUST00000151921	110594	45780	45929	NM_031842	1000	770	924	138	8	-
NM_031842	down	ENSMUST00000151921	down	0.6428571	0.03115079	ENSMUST00000151921	110594	47954	96583	NM_031842	1000	773	912	98	2	-
NM_031842	down	ENSMUST00000151921	down	0.6428571	0.03115079	ENSMUST00000151921	110594	96455	96523	NM_031842	1000	837	902	50	0	-
NM_018883	down	ENSMUST00000151921	down	0.7142857	0.0141369	ENSMUST00000151921	110594	44648	48059	NM_018883	1000	213	349	120	6	+
NM_018883	down	ENSMUST00000151921	down	0.7142857	0.0141369	ENSMUST00000151921	110594	81858	81964	NM_018883	1000	213	340	97	5	+
NM_018883	down	ENSMUST00000151921	down	0.7142857	0.0141369	ENSMUST00000151921	110594	95456	95552	NM_018883	1000	215	311	88	8	+
NM_018883	down	ENSMUST00000151921	down	0.7142857	0.0141369	ENSMUST00000151921	110594	47978	48018	NM_018883	1000	246	286	38	2	+
NM_018883	down	ENSMUST00000151921	down	0.7142857	0.0141369	ENSMUST00000151921	110594	96484	96521	NM_018883	1000	226	265	37	0	+
NM_018883	down	ENSMUST00000151921	down	0.7142857	0.0141369	ENSMUST00000151921	110594	20218	20335	NM_018883	1000	213	339	108	9	-
NM_018883	down	ENSMUST00000151921	down	0.7142857	0.0141369	ENSMUST00000151921	110594	59854	59964	NM_018883	1000	215	325	101	9	-
NM_018883	down	ENSMUST00000151921	down	0.7142857	0.0141369	ENSMUST00000151921	110594	70246	70367	NM_018883	1000	214	350	110	9	-
NM_001141975	down	ENSMUST00000151921	down	0.6428571	0.03115079	ENSMUST00000151921	110594	13700	13752	NM_001141975	1000	6	58	51	1	+
NM_001141975	down	ENSMUST00000151921	down	0.6428571	0.03115079	ENSMUST00000151921	110594	4670	4724	NM_001141975	1000	0	56	51	3	-
NM_133700	down	uc008nuu.1	down	0.7857143	0.005505952	uc008nuu.1	13173	1042	1201	NM_133700	1000	92	250	142	13	-
NM_001145876	down	uc008nuu.1	down	0.7857143	0.005505952	uc008nuu.1	13173	1134	1198	NM_001145876	1000	692	754	57	3	-
NM_007523	down	ENSMUST00000165285	down	0.7857143	0.005505952	ENSMUST00000165285	9412	4303	4333	NM_007523	1000	742	772	30	0	-
NM_133435	down	uc007xuy.1	down	0.7857143	0.005505952	uc007xuy.1	3351	2524	2561	NM_133435	1000	614	657	35	2	+
NM_001199186	down	uc007xuy.1	down	0.6428571	0.03115079	uc007xuy.1	3351	2165	2274	NM_001199186	1000	756	866	103	6	+
NM_133700	down	uc007xuy.1	down	0.6428571	0.03115079	uc007xuy.1	3351	2144	2294	NM_133700	1000	89	242	141	8	-
NM_009448	down	uc007xuy.1	down	0.7857143	0.005505952	uc007xuy.1	3351	2140	2271	NM_009448	1000	422	546	117	7	-
NM_001159864	down	uc007xuy.1	down	0.7142857	0.0141369	uc007xuy.1	3351	2145	2292	NM_001159864	1000	745	887	128	8	-
NM_001145876	down	uc007xuy.1	down	0.6428571	0.03115079	uc007xuy.1	3351	2193	2287	NM_001145876	1000	694	786	86	6	-
NM_001141975	down	uc007shm.1	down	0.7142857	0.0141369	uc007shm.1	90773	7179	7234	NM_001141975	1000	1	56	51	4	+
NM_018883	down	uc007shm.1	down	0.6428571	0.03115079	uc007shm.1	90773	52783	52885	NM_018883	1000	213	315	94	8	-
NM_018883	down	uc007shm.1	down	0.6428571	0.03115079	uc007shm.1	90773	56019	56113	NM_018883	1000	222	316	85	9	-
NM_172403	down	uc008pdk.1	down	0.7142857	0.0141369	uc008pdk.1	90825	78884	78923	NM_172403	1000	351	390	39	0	+
NM_009558	down	uc008pdk.1	down	0.7857143	0.005505952	uc008pdk.1	90825	9587	37098	NM_009558	1000	6	183	67	1	+
NM_009558	down	uc008pdk.1	down	0.7857143	0.005505952	uc008pdk.1	90825	26094	26145	NM_009558	1000	138	189	51	0	-
NM_001110147	down	uc008pdk.1	down	0.7857143	0.005505952	uc008pdk.1	90825	29346	29881	NM_001110147	1000	442	969	472	38	+
NM_001110147	down	uc008pdk.1	down	0.7857143	0.005505952	uc008pdk.1	90825	7532	7571	NM_001110147	1000	930	969	38	1	-
NM_199017	down	uc008pdk.1	down	0.6428571	0.03115079	uc008pdk.1	90825	34193	34263	NM_199017	1000	911	981	66	4	-
NM_080853	down	uc008pdk.1	down	0.7857143	0.005505952	uc008pdk.1	90825	9591	9632	NM_080853	1000	837	878	41	0	-
NM_199017	down	uc009hiz.1	down	0.6428571	0.03115079	uc009hiz.1	18773	9128	9166	NM_199017	1000	911	949	37	1	+
NM_001141975	down	uc009hiz.1	down	0.6428571	0.03115079	uc009hiz.1	18773	8964	9021	NM_001141975	1000	0	57	55	2	+
NM_001109687	down	uc009hiz.1	down	0.6428571	0.03115079	uc009hiz.1	18773	8093	8206	NM_001109687	1000	860	980	97	4	+
NM_133435	down	uc009hiz.1	down	0.6428571	0.03115079	uc009hiz.1	18773	16644	16679	NM_133435	1000	703	741	34	0	-
NM_001199186	down	ENSMUST00000156387	down	0.7142857	0.0141369	ENSMUST00000156387	14032	6087	6133	NM_001199186	1000	820	866	45	0	+
NM_001146024	down	ENSMUST00000156387	down	0.9285714	0.000396825	ENSMUST00000156387	14032	11737	11863	NM_001146024	1000	54	176	92	5	+
NM_001146024	down	ENSMUST00000156387	down	0.9285714	0.000396825	ENSMUST00000156387	14032	6091	6128	NM_001146024	1000	129	165	36	0	+
NM_001146024	down	ENSMUST00000156387	down	0.9285714	0.000396825	ENSMUST00000156387	14032	8521	8647	NM_001146024	1000	54	176	92	5	-
NM_133700	down	ENSMUST00000156387	down	0.7142857	0.0141369	ENSMUST00000156387	14032	3109	3250	NM_133700	1000	103	244	131	10	+
NM_133700	down	ENSMUST00000156387	down	0.7142857	0.0141369	ENSMUST00000156387	14032	6090	6133	NM_133700	1000	111	154	41	1	-
NM_133700	down	ENSMUST00000156387	down	0.7142857	0.0141369	ENSMUST00000156387	14032	5465	5502	NM_133700	1000	197	234	36	1	-
NM_001145876	down	ENSMUST00000156387	down	0.7142857	0.0141369	ENSMUST00000156387	14032	3131	3195	NM_001145876	1000	720	782	59	3	+
NM_001145876	down	ENSMUST00000156387	down	0.7142857	0.0141369	ENSMUST00000156387	14032	6087	6133	NM_001145876	1000	707	750	41	2	-
NM_144822	down	ENSMUST00000156387	down	0.7857143	0.005505952	ENSMUST00000156387	14032	6210	6247	NM_144822	1000	878	915	36	1	-
NM_027519	down	uc007rum.1	down	0.9285714	0.000396825	uc007rum.1	28323	7601	7976	NM_027519	1000	249	624	356	17	+
NM_133700	down	ENSMUST00000167620	down	0.9285714	0.000396825	ENSMUST00000167620	3539	1273	1326	NM_133700	1000	155	206	43	1	+
NM_009448	down	ENSMUST00000167620	down	0.7857143	0.005505952	ENSMUST00000167620	3539	1270	1326	NM_009448	1000	459	506	45	2	+
NM_001164531	down	ENSMUST00000167620	down	0.7142857	0.0141369	ENSMUST00000167620	3539	1229	1302	NM_001164531	1000	185	258	66	7	+
NM_001146024	down	ENSMUST00000167620	down	0.8571429	0.001736111	ENSMUST00000167620	3539	1086	1324	NM_001146024	1000	76	165	83	3	-
NM_009448	down	AK158515	down	0.7142857	0.0141369	AK158515	1463	838	962	NM_009448	1000	423	553	112	5	+
NM_025364	down	AK158515	down	0.7857143	0.005505952	AK158515	1463	626	756	NM_025364	1000	129	256	120	7	-
NM_001199186	down	AK158515	down	0.7142857	0.0141369	AK158515	1463	633	769	NM_001199186	1000	734	867	123	10	-
NM_001115153	down	NR_015478	down	0.7142857	0.0141369	NR_015478	64500	38043	38073	NM_001115153	1000	397	427	30	0	+
NM_176830	down	NR_015478	down	0.6428571	0.03115079	NR_015478	64500	30540	30646	NM_176830	1000	893	1000	101	5	+
NM_176830	down	NR_015478	down	0.6428571	0.03115079	NR_015478	64500	39102	39186	NM_176830	1000	916	1000	79	5	+
NM_176830	down	NR_015478	down	0.6428571	0.03115079	NR_015478	64500	43869	43954	NM_176830	1000	915	1000	77	8	+
NM_176830	down	NR_015478	down	0.6428571	0.03115079	NR_015478	64500	22329	22367	NM_176830	1000	957	996	36	1	+
NM_176830	down	NR_015478	down	0.6428571	0.03115079	NR_015478	64500	57552	57657	NM_176830	1000	894	1000	97	8	-
NM_176830	down	NR_015478	down	0.6428571	0.03115079	NR_015478	64500	16528	16614	NM_176830	1000	914	1000	82	4	-
NM_176830	down	NR_015478	down	0.6428571	0.03115079	NR_015478	64500	26002	26086	NM_176830	1000	915	1000	74	3	-
NM_176830	down	NR_015478	down	0.6428571	0.03115079	NR_015478	64500	33979	34030	NM_176830	1000	695	972	49	1	-
NM_018883	down	NR_015478	down	0.8571429	0.001736111	NR_015478	64500	24082	24194	NM_018883	1000	223	356	101	5	+
NM_018883	down	NR_015478	down	0.8571429	0.001736111	NR_015478	64500	43905	43997	NM_018883	1000	233	324	85	5	+
NM_018883	down	NR_015478	down	0.8571429	0.001736111	NR_015478	64500	22329	22399	NM_018883	1000	239	311	67	2	+
NM_018883	down	NR_015478	down	0.8571429	0.001736111	NR_015478	64500	47516	47571	NM_018883	1000	43	287	51	4	+
NM_018883	down	NR_015478	down	0.8571429	0.001736111	NR_015478	64500	16448	16595	NM_018883	1000	215	356	120	6	-
NM_018883	down	NR_015478	down	0.8571429	0.001736111	NR_015478	64500	32447	32517	NM_018883	1000	444	514	66	4	-
NM_018883	down	NR_015478	down	0.8571429	0.001736111	NR_015478	64500	45805	45899	NM_018883	1000	430	524	85	9	-
NM_001146024	down	NR_015478	down	0.7142857	0.0141369	NR_015478	64500	39105	39206	NM_001146024	1000	54	157	80	4	+
NM_001146024	down	NR_015478	down	0.7142857	0.0141369	NR_015478	64500	16500	16609	NM_001146024	1000	54	165	90	3	-
NM_001146024	down	NR_015478	down	0.7142857	0.0141369	NR_015478	64500	25953	26060	NM_001146024	1000	76	299	91	6	-
NM_031842	down	NR_015478	down	0.7857143	0.005505952	NR_015478	64500	16481	16625	NM_031842	1000	773	919	141	2	+
NM_031842	down	NR_015478	down	0.7857143	0.005505952	NR_015478	64500	57498	57654	NM_031842	1000	774	924	145	3	+
NM_031842	down	NR_015478	down	0.7857143	0.005505952	NR_015478	64500	6351	6485	NM_031842	1000	773	919	126	6	+
NM_031842	down	NR_015478	down	0.7857143	0.005505952	NR_015478	64500	25974	26086	NM_031842	1000	794	907	107	5	+
NM_031842	down	NR_015478	down	0.7857143	0.005505952	NR_015478	64500	24042	24198	NM_031842	1000	773	927	145	9	-
NM_031842	down	NR_015478	down	0.7857143	0.005505952	NR_015478	64500	43852	44001	NM_031842	1000	775	924	139	10	-
NM_031842	down	NR_015478	down	0.7857143	0.005505952	NR_015478	64500	30544	30705	NM_031842	1000	773	924	141	7	-
NM_031842	down	NR_015478	down	0.7857143	0.005505952	NR_015478	64500	39083	39206	NM_031842	1000	802	924	117	5	-
NM_031842	down	NR_015478	down	0.7857143	0.005505952	NR_015478	64500	9580	9688	NM_031842	1000	792	900	101	7	-
NM_031842	down	NR_015478	down	0.7857143	0.005505952	NR_015478	64500	22329	22398	NM_031842	1000	794	865	67	1	-
NM_031842	down	NR_015478	down	0.7857143	0.005505952	NR_015478	64500	8851	8885	NM_031842	1000	773	807	32	2	-
NM_009558	down	uc008mbd.1	down	0.7142857	0.0141369	uc008mbd.1	13413	3636	3682	NM_009558	1000	142	188	46	0	-
NM_197959	down	mouselincRNA0467+	down	0.7142857	0.0141369	mouselincRNA0467+	12999	782	823	NM_197959	1000	398	433	35	0	-
NM_001177552	down	AK046471	down	0.6428571	0.03115079	AK046471	1892	1793	1887	NM_001177552	1000	910	1000	82	5	-
NM_178628	down	uc009bfh.1	down	0.7142857	0.0141369	uc009bfh.1	30651	13809	13944	NM_178628	1000	365	506	113	8	-
NM_178628	down	uc009bfh.1	down	0.7142857	0.0141369	uc009bfh.1	30651	21711	21797	NM_178628	1000	368	484	70	3	-
NM_027519	down	AK019438	down	0.7857143	0.005505952	AK019438	20762	11303	11667	NM_027519	1000	258	624	345	19	+
NM_027519	down	AK019438	down	0.7857143	0.005505952	AK019438	20762	12797	13166	NM_027519	1000	265	624	321	22	+
NM_025364	down	AK019438	down	0.6428571	0.03115079	AK019438	20762	3815	17311	NM_025364	1000	182	263	68	5	+
NM_025364	down	AK019438	down	0.6428571	0.03115079	AK019438	20762	18188	18280	NM_025364	1000	147	236	74	2	-
NM_009448	down	AK019438	down	0.7142857	0.0141369	AK019438	20762	18380	18466	NM_009448	1000	256	339	71	5	-
NM_182783	down	ENSMUST00000171355	down	0.9285714	0.000396825	ENSMUST00000171355	2738	1538	1580	NM_182783	1000	906	948	42	0	-
NM_021460	down	CA874578	down	0.6428571	0.03115079	CA874578	101780	89854	90247	NM_021460	1000	148	543	368	24	+
NM_080853	down	CA874578	down	0.7142857	0.0141369	CA874578	101780	69935	69967	NM_080853	1000	837	869	32	0	+
NM_080853	down	CA874578	down	0.7142857	0.0141369	CA874578	101780	100049	100094	NM_080853	1000	813	858	43	2	-
NM_001146024	down	CA874578	down	0.6428571	0.03115079	CA874578	101780	12751	12831	NM_001146024	1000	76	158	72	8	+
NM_001159864	down	CA874578	down	0.6428571	0.03115079	CA874578	101780	36601	36754	NM_001159864	1000	745	891	134	11	-
NM_001159864	down	CA874578	down	0.6428571	0.03115079	CA874578	101780	47293	47417	NM_001159864	1000	756	891	112	7	-
