# Supplementary material for: Dynamic Transcription of Long Non-Coding RNA Genes during CD4+ T Cell Development and Activation
Source: PLoS One. 2014 Jul 8;9(7):e101588. doi: 10.1371/journal.pone.0101588 (PMC4086894; doi:10.1371/journal.pone.0101588)
Supplement: Table S12 — DP VS. DN LncRNA-mRNAs pairs with the expression of LncRNAs and mRNAs were negatively and LncRNA sequence matched upstream of the mRNA. (CSV) [file pone.0101588.s012.csv]

gene id	gene regulation	lncRNA id	lncRNA regulation	PCC	pvalue	lncRNA Name	lncRNA Size	lncRNA Start	lncRNA End	gene Name	gene Size	gene Start	gene End	matches	misMatches	strand
NM_183306	down	ENSMUST00000138082	up	-0.6428571	0.03115079	ENSMUST00000138082	3737	2525	2680	NM_183306	1000	412	567	145	10	-
NM_031842	down	ENSMUST00000138082	up	-0.7857143	0.005505952	ENSMUST00000138082	3737	2525	2639	NM_031842	1000	403	517	111	3	-
NM_025609	down	ENSMUST00000138082	up	-0.6428571	0.03115079	ENSMUST00000138082	3737	2525	2672	NM_025609	1000	203	331	114	7	-
NM_001130187	down	ENSMUST00000138082	up	-0.7142857	0.0141369	ENSMUST00000138082	3737	2525	2676	NM_001130187	1000	103	254	136	15	-
NM_028201	down	ENSMUST00000128571	up	-0.8571429	0.001736111	ENSMUST00000128571	10887	7992	8115	NM_028201	1000	485	625	117	6	+
NM_026888	down	ENSMUST00000128571	up	-0.6428571	0.03115079	ENSMUST00000128571	10887	7988	8083	NM_026888	1000	493	584	66	3	+
NM_025609	down	ENSMUST00000128571	up	-0.7142857	0.0141369	ENSMUST00000128571	10887	7993	8115	NM_025609	1000	200	301	97	2	+
NM_001163031	down	ENSMUST00000128571	up	-0.6428571	0.03115079	ENSMUST00000128571	10887	8014	8112	NM_001163031	1000	7	105	92	6	+
NM_001145876	down	ENSMUST00000128571	up	-0.7142857	0.0141369	ENSMUST00000128571	10887	8015	8115	NM_001145876	1000	94	193	93	6	+
NM_001130187	down	ENSMUST00000128571	up	-0.6428571	0.03115079	ENSMUST00000128571	10887	8008	8115	NM_001130187	1000	114	224	98	9	+
NM_182783	down	ENSMUST00000128571	up	-0.7142857	0.0141369	ENSMUST00000128571	10887	9282	9372	NM_182783	1000	296	388	58	1	-
NM_027514	down	ENSMUST00000128571	up	-0.6428571	0.03115079	ENSMUST00000128571	10887	7998	9376	NM_027514	1000	401	546	130	4	-
NM_001177552	down	ENSMUST00000128571	up	-0.7857143	0.005505952	ENSMUST00000128571	10887	7991	8115	NM_001177552	1000	326	457	121	3	-
NM_031842	down	AK046787	up	-0.7142857	0.0141369	AK046787	2556	581	699	NM_031842	1000	400	518	110	8	-
NM_026748	down	ENSMUST00000142979	up	-0.7142857	0.0141369	ENSMUST00000142979	1096	110	238	NM_026748	1000	659	761	92	6	+
NM_172403	down	ENSMUST00000142979	up	-0.7142857	0.0141369	ENSMUST00000142979	1096	110	248	NM_172403	1000	145	286	128	10	-
NM_026748	down	AK015330	up	-0.7857143	0.005505952	AK015330	16119	7277	7363	NM_026748	1000	669	726	48	1	+
NM_001110147	down	AK007978	up	-0.7142857	0.0141369	AK007978	3671	2527	2559	NM_001110147	1000	120	152	32	0	+
NM_182745	down	AK015845	up	-0.6428571	0.03115079	AK015845	10138	3390	3430	NM_182745	1000	428	464	36	0	+
NM_028201	down	AK015845	up	-0.8571429	0.001736111	AK015845	10138	1146	1207	NM_028201	1000	529	590	57	4	+
NM_009448	down	AK015845	up	-0.8571429	0.001736111	AK015845	10138	3410	3450	NM_009448	1000	23	63	38	2	+
NM_001145876	down	AK015845	up	-0.8571429	0.001736111	AK015845	10138	1146	1207	NM_001145876	1000	98	158	57	3	+
NM_172403	down	AK015845	up	-0.7857143	0.005505952	AK015845	10138	1146	1207	NM_172403	1000	219	280	58	3	-
NM_001177552	down	AK015845	up	-0.6428571	0.03115079	AK015845	10138	1146	1207	NM_001177552	1000	361	422	58	3	-
NM_182783	down	AK086399	up	-0.7142857	0.0141369	AK086399	220803	62968	63016	NM_182783	1000	21	70	46	1	+
NM_182783	down	AK086399	up	-0.7142857	0.0141369	AK086399	220803	45859	138005	NM_182783	1000	103	348	87	4	-
NM_009709	down	AK086399	up	-0.6428571	0.03115079	AK086399	220803	28	123	NM_009709	1000	134	229	87	8	+
NM_009709	down	AK086399	up	-0.6428571	0.03115079	AK086399	220803	15268	15354	NM_009709	1000	143	230	78	8	+
NM_009709	down	AK086399	up	-0.6428571	0.03115079	AK086399	220803	191767	191838	NM_009709	1000	156	227	67	4	+
NM_009709	down	AK086399	up	-0.6428571	0.03115079	AK086399	220803	141172	141259	NM_009709	1000	134	228	74	5	-
NM_009709	down	AK086399	up	-0.6428571	0.03115079	AK086399	220803	204439	204480	NM_009709	1000	186	227	38	3	-
NM_001164531	down	AK086399	up	-0.6428571	0.03115079	AK086399	220803	3388	3423	NM_001164531	1000	638	673	34	1	-
NM_028709	down	AK086399	up	-0.6428571	0.03115079	AK086399	220803	204115	204165	NM_028709	1000	352	403	50	0	-
NM_182745	down	AK086399	up	-0.6428571	0.03115079	AK086399	220803	49606	49659	NM_182745	1000	404	457	51	2	-
NM_199307	down	mouselincRNA0713+	up	-0.6428571	0.03115079	mouselincRNA0713+	11866	5072	5123	NM_199307	1000	133	184	51	0	-
NM_183306	down	NR_027925	up	-0.7142857	0.0141369	NR_027925	8945	6055	6173	NM_183306	1000	415	536	114	4	+
NM_183306	down	NR_027925	up	-0.7142857	0.0141369	NR_027925	8945	7283	7340	NM_183306	1000	416	467	48	3	+
NM_028201	down	NR_027925	up	-0.8571429	0.001736111	NR_027925	8945	6051	6174	NM_028201	1000	485	625	117	6	+
NM_026888	down	NR_027925	up	-0.6428571	0.03115079	NR_027925	8945	6047	6142	NM_026888	1000	493	584	66	3	+
NM_001163031	down	NR_027925	up	-0.6428571	0.03115079	NR_027925	8945	6073	6171	NM_001163031	1000	7	105	92	6	+
NM_001145876	down	NR_027925	up	-0.7142857	0.0141369	NR_027925	8945	6074	6174	NM_001145876	1000	94	193	93	6	+
NM_001130187	down	NR_027925	up	-0.6428571	0.03115079	NR_027925	8945	6067	6174	NM_001130187	1000	114	224	98	9	+
NM_182783	down	NR_027925	up	-0.8571429	0.001736111	NR_027925	8945	7341	7431	NM_182783	1000	296	388	58	1	-
NM_027514	down	NR_027925	up	-0.6428571	0.03115079	NR_027925	8945	6057	7435	NM_027514	1000	401	546	130	4	-
NM_001177552	down	NR_027925	up	-0.9285714	0.000396825	NR_027925	8945	6050	6174	NM_001177552	1000	326	457	121	3	-
NM_199307	down	uc009mjt.1	up	-0.6428571	0.03115079	uc009mjt.1	3785	518	561	NM_199307	1000	483	526	43	0	+
NM_172403	down	ENSMUST00000160080	up	-0.6428571	0.03115079	ENSMUST00000160080	25616	7250	7405	NM_172403	1000	145	299	135	9	-
NM_001109687	down	ENSMUST00000160080	up	-0.7142857	0.0141369	ENSMUST00000160080	25616	7243	7380	NM_001109687	1000	225	378	121	7	-
NM_027514	down	AK015084	up	-0.6428571	0.03115079	AK015084	16606	15102	15204	NM_027514	1000	401	502	95	4	+
NM_009448	down	uc009azk.1	up	-0.7857143	0.005505952	uc009azk.1	7588	5640	5680	NM_009448	1000	120	160	38	2	+
NM_172403	down	AK154991	up	-0.7142857	0.0141369	AK154991	1745	1574	1707	NM_172403	1000	163	296	124	9	+
NM_001177552	down	AK154991	up	-0.7142857	0.0141369	AK154991	1745	120	248	NM_001177552	1000	300	428	118	10	+
NM_001109687	down	AK154991	up	-0.6428571	0.03115079	AK154991	1745	1580	1717	NM_001109687	1000	225	389	125	11	+
NM_028201	down	AK154991	up	-0.7857143	0.005505952	AK154991	1745	1564	1725	NM_028201	1000	495	654	148	7	-
NM_028201	down	AK154991	up	-0.7857143	0.005505952	AK154991	1745	124	243	NM_028201	1000	528	647	111	8	-
NM_182745	down	AK133262	up	-0.6428571	0.03115079	AK133262	4049	1327	1372	NM_182745	1000	410	457	43	0	-
NM_172403	down	AK133262	up	-0.7857143	0.005505952	AK133262	4049	2867	2993	NM_172403	1000	155	281	118	8	-
NM_009448	down	AK133262	up	-0.7142857	0.0141369	AK133262	4049	1324	1372	NM_009448	1000	7	55	46	2	-
NM_182745	down	ENSMUST00000154530	up	-0.8571429	0.001736111	ENSMUST00000154530	16852	14113	14148	NM_182745	1000	427	464	34	1	+
NM_199307	down	uc008xoq.1	up	-0.7857143	0.005505952	uc008xoq.1	24730	12752	12790	NM_199307	1000	490	528	38	0	+
NM_009743	down	uc008xoq.1	up	-0.8571429	0.001736111	uc008xoq.1	24730	7663	7720	NM_009743	1000	265	325	56	1	+
NM_009558	down	uc008xoq.1	up	-0.7857143	0.005505952	uc008xoq.1	24730	7719	7767	NM_009558	1000	290	346	47	1	+
NM_172403	down	uc008xoq.1	up	-0.8571429	0.001736111	uc008xoq.1	24730	2594	2748	NM_172403	1000	147	299	141	11	+
NM_172403	down	uc008xoq.1	up	-0.8571429	0.001736111	uc008xoq.1	24730	14799	14966	NM_172403	1000	145	300	142	9	+
NM_172403	down	uc008xoq.1	up	-0.8571429	0.001736111	uc008xoq.1	24730	1082	3633	NM_172403	1000	155	306	124	11	+
NM_172403	down	uc008xoq.1	up	-0.8571429	0.001736111	uc008xoq.1	24730	10529	10658	NM_172403	1000	175	295	114	6	-
NM_028201	down	uc008xoq.1	up	-0.6428571	0.03115079	uc008xoq.1	24730	4318	4450	NM_028201	1000	528	660	121	11	+
NM_028201	down	uc008xoq.1	up	-0.6428571	0.03115079	uc008xoq.1	24730	10536	10648	NM_028201	1000	513	624	104	5	+
NM_028201	down	uc008xoq.1	up	-0.6428571	0.03115079	uc008xoq.1	24730	7521	7652	NM_028201	1000	529	660	122	9	-
NM_028201	down	uc008xoq.1	up	-0.6428571	0.03115079	uc008xoq.1	24730	2601	2735	NM_028201	1000	521	655	124	10	-
NM_026748	down	uc008xoq.1	up	-0.7142857	0.0141369	uc008xoq.1	24730	10465	10679	NM_026748	1000	642	762	114	6	+
NM_026748	down	uc008xoq.1	up	-0.7142857	0.0141369	uc008xoq.1	24730	2601	2742	NM_026748	1000	642	762	103	9	-
NM_026748	down	uc008xoq.1	up	-0.7142857	0.0141369	uc008xoq.1	24730	14800	14949	NM_026748	1000	642	771	104	7	-
NM_001163031	down	uc008xoq.1	up	-0.7142857	0.0141369	uc008xoq.1	24730	10547	10679	NM_001163031	1000	6	138	120	12	+
NM_001163031	down	uc008xoq.1	up	-0.7142857	0.0141369	uc008xoq.1	24730	14807	14946	NM_001163031	1000	0	139	127	12	-
NM_001163031	down	uc008xoq.1	up	-0.7142857	0.0141369	uc008xoq.1	24730	2601	2739	NM_001163031	1000	0	138	125	13	-
NM_001145876	down	uc008xoq.1	up	-0.6428571	0.03115079	uc008xoq.1	24730	10485	10648	NM_001145876	1000	94	192	87	3	+
NM_001109687	down	uc008xoq.1	up	-0.6428571	0.03115079	uc008xoq.1	24730	2622	2761	NM_001109687	1000	231	375	126	13	+
NM_001109687	down	uc008xoq.1	up	-0.6428571	0.03115079	uc008xoq.1	24730	4295	4430	NM_001109687	1000	225	363	123	11	-
NM_001109687	down	uc008xoq.1	up	-0.6428571	0.03115079	uc008xoq.1	24730	10527	10660	NM_001109687	1000	229	394	121	11	-
NM_026888	down	uc008xoq.1	up	-0.8571429	0.001736111	uc008xoq.1	24730	1143	1199	NM_026888	1000	524	584	52	4	-
NM_001110147	down	uc008xoq.1	up	-0.7857143	0.005505952	uc008xoq.1	24730	12757	12788	NM_001110147	1000	119	150	31	0	-
NM_026888	down	mouselincRNA1619+	up	-0.7857143	0.005505952	mouselincRNA1619+	9976	7660	7713	NM_026888	1000	523	580	50	3	+
NM_026748	down	mouselincRNA1619+	up	-0.6428571	0.03115079	mouselincRNA1619+	9976	7657	7778	NM_026748	1000	669	761	71	0	+
NM_028201	down	mouselincRNA1619+	up	-0.7142857	0.0141369	mouselincRNA1619+	9976	7653	7778	NM_028201	1000	529	654	115	10	+
NM_028201	down	mouselincRNA1619+	up	-0.7142857	0.0141369	mouselincRNA1619+	9976	6086	6239	NM_028201	1000	485	656	144	9	+
NM_009448	down	mouselincRNA1619+	up	-0.8571429	0.001736111	mouselincRNA1619+	9976	3218	3255	NM_009448	1000	117	155	35	0	+
NM_001163031	down	mouselincRNA1619+	up	-0.6428571	0.03115079	mouselincRNA1619+	9976	7653	7783	NM_001163031	1000	12	143	117	13	+
NM_001145876	down	mouselincRNA1619+	up	-0.7142857	0.0141369	mouselincRNA1619+	9976	3234	3373	NM_001145876	1000	69	220	125	9	+
NM_172403	down	mouselincRNA1619+	up	-0.7857143	0.005505952	mouselincRNA1619+	9976	7646	7783	NM_172403	1000	150	287	128	9	-
NM_172403	down	mouselincRNA1619+	up	-0.7857143	0.005505952	mouselincRNA1619+	9976	6111	6237	NM_172403	1000	155	281	117	9	-
NM_027514	down	mouselincRNA1619+	up	-0.6428571	0.03115079	mouselincRNA1619+	9976	6092	7783	NM_027514	1000	400	546	128	6	-
NM_027514	down	mouselincRNA1619+	up	-0.6428571	0.03115079	mouselincRNA1619+	9976	3280	3373	NM_027514	1000	407	500	87	6	-
NM_027514	down	mouselincRNA1619+	up	-0.6428571	0.03115079	mouselincRNA1619+	9976	6139	6234	NM_027514	1000	405	503	89	6	-
NM_009448	down	uc007pov.1	up	-0.7857143	0.005505952	uc007pov.1	32124	8666	8697	NM_009448	1000	119	150	31	0	+
NM_199307	down	uc009mmp.1	up	-0.7142857	0.0141369	uc009mmp.1	4182	3719	3753	NM_199307	1000	133	167	34	0	+
NM_182745	down	uc009mmp.1	up	-0.6428571	0.03115079	uc009mmp.1	4182	3731	3791	NM_182745	1000	404	464	57	3	+
NM_172403	down	uc009mmp.1	up	-0.7857143	0.005505952	uc009mmp.1	4182	1416	1553	NM_172403	1000	155	289	124	9	+
NM_027514	down	uc009mmp.1	up	-0.6428571	0.03115079	uc009mmp.1	4182	1416	1554	NM_027514	1000	405	559	115	5	+
NM_009448	down	uc009mmp.1	up	-0.7142857	0.0141369	uc009mmp.1	4182	3730	3788	NM_009448	1000	0	58	58	0	+
NM_001177552	down	uc009mmp.1	up	-0.6428571	0.03115079	uc009mmp.1	4182	1427	1542	NM_001177552	1000	308	424	108	7	+
NM_028201	down	uc009mmp.1	up	-0.8571429	0.001736111	uc009mmp.1	4182	1415	1545	NM_028201	1000	524	655	122	8	-
NM_001145876	down	uc009mmp.1	up	-0.8571429	0.001736111	uc009mmp.1	4182	1415	1541	NM_001145876	1000	97	223	113	8	-
NM_182783	down	uc007agf.1	up	-0.8571429	0.001736111	uc007agf.1	21983	11462	11515	NM_182783	1000	103	165	50	0	+
NM_172403	down	uc007agf.1	up	-0.6428571	0.03115079	uc007agf.1	21983	7422	7536	NM_172403	1000	178	293	103	11	+
NM_172403	down	uc007agf.1	up	-0.6428571	0.03115079	uc007agf.1	21983	561	683	NM_172403	1000	164	286	106	7	-
NM_028709	down	uc007agf.1	up	-0.6428571	0.03115079	uc007agf.1	21983	11691	11722	NM_028709	1000	351	382	31	0	+
NM_028201	down	uc007agf.1	up	-0.8571429	0.001736111	uc007agf.1	21983	555	683	NM_028201	1000	516	645	117	11	+
NM_028201	down	uc007agf.1	up	-0.8571429	0.001736111	uc007agf.1	21983	900	959	NM_028201	1000	534	602	54	5	+
NM_028201	down	uc007agf.1	up	-0.8571429	0.001736111	uc007agf.1	21983	7411	7561	NM_028201	1000	498	643	130	6	-
NM_028201	down	uc007agf.1	up	-0.8571429	0.001736111	uc007agf.1	21983	3926	4047	NM_028201	1000	532	652	111	9	-
NM_027514	down	uc007agf.1	up	-0.6428571	0.03115079	uc007agf.1	21983	5757	5846	NM_027514	1000	413	502	83	6	+
NM_016670	down	uc007agf.1	up	-0.9285714	0.000396825	uc007agf.1	21983	3781	3830	NM_016670	1000	307	352	44	1	+
NM_016670	down	uc007agf.1	up	-0.9285714	0.000396825	uc007agf.1	21983	3761	3826	NM_016670	1000	313	357	43	0	+
NM_001177552	down	uc007agf.1	up	-0.7857143	0.005505952	uc007agf.1	21983	5760	5851	NM_001177552	1000	308	399	82	9	+
NM_001177552	down	uc007agf.1	up	-0.7857143	0.005505952	uc007agf.1	21983	547	690	NM_001177552	1000	299	442	130	13	-
NM_001145876	down	uc007agf.1	up	-0.8571429	0.001736111	uc007agf.1	21983	901	959	NM_001145876	1000	103	170	54	4	+
NM_001145876	down	uc007agf.1	up	-0.8571429	0.001736111	uc007agf.1	21983	3931	4044	NM_001145876	1000	103	217	100	5	-
NM_182745	down	uc007agf.1	up	-0.6428571	0.03115079	uc007agf.1	21983	20238	20281	NM_182745	1000	413	459	42	1	-
NM_001145876	down	AK139254	up	-0.6428571	0.03115079	AK139254	15531	4413	4459	NM_001145876	1000	103	149	44	2	+
NM_028201	down	ENSMUST00000131634	up	-0.8571429	0.001736111	ENSMUST00000131634	6874	5309	5432	NM_028201	1000	522	655	113	9	+
NM_028201	down	ENSMUST00000131634	up	-0.8571429	0.001736111	ENSMUST00000131634	6874	3274	3426	NM_028201	1000	495	655	141	10	-
NM_027514	down	ENSMUST00000131634	up	-0.6428571	0.03115079	ENSMUST00000131634	6874	3275	3564	NM_027514	1000	405	550	128	4	+
NM_001177552	down	ENSMUST00000131634	up	-0.7857143	0.005505952	ENSMUST00000131634	6874	3275	3414	NM_001177552	1000	297	435	130	8	+
NM_001130187	down	ENSMUST00000131634	up	-0.6428571	0.03115079	ENSMUST00000131634	6874	5298	5432	NM_001130187	1000	107	254	121	10	+
NM_025609	down	ENSMUST00000131634	up	-0.7142857	0.0141369	ENSMUST00000131634	6874	3287	3426	NM_025609	1000	194	318	117	4	-
NM_001163031	down	ENSMUST00000131634	up	-0.6428571	0.03115079	ENSMUST00000131634	6874	3274	3406	NM_001163031	1000	6	138	120	12	-
NM_001145876	down	ENSMUST00000131634	up	-0.7142857	0.0141369	ENSMUST00000131634	6874	3274	3553	NM_001145876	1000	94	223	119	8	-
NM_183306	down	uc007fwp.1	up	-0.7857143	0.005505952	uc007fwp.1	464	17	67	NM_183306	1000	270	320	47	3	+
NM_001199186	down	DQ788983	up	-0.7142857	0.0141369	DQ788983	140675	135834	135876	NM_001199186	1000	425	467	42	0	+
NM_028709	down	DQ788983	up	-0.6428571	0.03115079	DQ788983	140675	24546	24610	NM_028709	1000	351	399	48	0	+
NM_001177552	down	DQ788983	up	-0.7857143	0.005505952	DQ788983	140675	34713	34882	NM_001177552	1000	286	456	156	12	+
NM_001177552	down	DQ788983	up	-0.7857143	0.005505952	DQ788983	140675	111542	111704	NM_001177552	1000	289	457	151	11	+
NM_001177552	down	DQ788983	up	-0.7857143	0.005505952	DQ788983	140675	55501	87719	NM_001177552	1000	297	457	153	6	+
NM_001177552	down	DQ788983	up	-0.7857143	0.005505952	DQ788983	140675	125396	125543	NM_001177552	1000	300	440	126	8	+
NM_001177552	down	DQ788983	up	-0.7857143	0.005505952	DQ788983	140675	87568	87687	NM_001177552	1000	309	428	111	8	+
NM_001177552	down	DQ788983	up	-0.7857143	0.005505952	DQ788983	140675	112856	112978	NM_001177552	1000	306	428	112	10	+
NM_001177552	down	DQ788983	up	-0.7857143	0.005505952	DQ788983	140675	37311	37472	NM_001177552	1000	297	459	138	7	-
NM_001177552	down	DQ788983	up	-0.7857143	0.005505952	DQ788983	140675	46599	46750	NM_001177552	1000	297	448	133	9	-
NM_001177552	down	DQ788983	up	-0.7857143	0.005505952	DQ788983	140675	70899	71019	NM_001177552	1000	299	419	112	8	-
NM_001177552	down	DQ788983	up	-0.7857143	0.005505952	DQ788983	140675	29814	29933	NM_001177552	1000	309	428	111	8	-
NM_001177552	down	DQ788983	up	-0.7857143	0.005505952	DQ788983	140675	3126	3230	NM_001177552	1000	297	401	95	9	-
NM_001134802	down	DQ788983	up	-0.7142857	0.0141369	DQ788983	140675	12938	13014	NM_001134802	1000	298	364	62	3	+
NM_028201	down	DQ788983	up	-0.7142857	0.0141369	DQ788983	140675	132841	133008	NM_028201	1000	485	660	156	10	+
NM_028201	down	DQ788983	up	-0.7142857	0.0141369	DQ788983	140675	29814	29950	NM_028201	1000	522	660	128	7	+
NM_028201	down	DQ788983	up	-0.7142857	0.0141369	DQ788983	140675	70899	71019	NM_028201	1000	532	652	112	8	+
NM_028201	down	DQ788983	up	-0.7142857	0.0141369	DQ788983	140675	37318	37473	NM_028201	1000	517	652	125	7	+
NM_028201	down	DQ788983	up	-0.7142857	0.0141369	DQ788983	140675	7413	7542	NM_028201	1000	528	660	112	7	+
NM_028201	down	DQ788983	up	-0.7142857	0.0141369	DQ788983	140675	46631	46751	NM_028201	1000	533	655	104	8	+
NM_028201	down	DQ788983	up	-0.7142857	0.0141369	DQ788983	140675	3132	3232	NM_028201	1000	556	653	92	5	+
NM_028201	down	DQ788983	up	-0.7142857	0.0141369	DQ788983	140675	33207	33306	NM_028201	1000	556	655	90	9	+
NM_028201	down	DQ788983	up	-0.7142857	0.0141369	DQ788983	140675	87551	87718	NM_028201	1000	485	659	155	9	-
NM_028201	down	DQ788983	up	-0.7142857	0.0141369	DQ788983	140675	34724	34882	NM_028201	1000	485	654	144	9	-
NM_028201	down	DQ788983	up	-0.7142857	0.0141369	DQ788983	140675	55496	55634	NM_028201	1000	521	660	130	8	-
NM_028201	down	DQ788983	up	-0.7142857	0.0141369	DQ788983	140675	111550	111703	NM_028201	1000	485	654	141	11	-
NM_028201	down	DQ788983	up	-0.7142857	0.0141369	DQ788983	140675	125400	125540	NM_028201	1000	513	647	121	6	-
NM_028201	down	DQ788983	up	-0.7142857	0.0141369	DQ788983	140675	112858	112973	NM_028201	1000	528	643	106	9	-
NM_001163031	down	DQ788983	up	-0.6428571	0.03115079	DQ788983	140675	132871	133011	NM_001163031	1000	6	146	126	14	+
NM_001163031	down	DQ788983	up	-0.6428571	0.03115079	DQ788983	140675	29808	29929	NM_001163031	1000	0	121	112	7	+
NM_001163031	down	DQ788983	up	-0.6428571	0.03115079	DQ788983	140675	70894	71005	NM_001163031	1000	10	121	102	9	+
NM_001163031	down	DQ788983	up	-0.6428571	0.03115079	DQ788983	140675	3127	3231	NM_001163031	1000	34	138	95	9	+
NM_001163031	down	DQ788983	up	-0.6428571	0.03115079	DQ788983	140675	41545	41620	NM_001163031	1000	42	117	68	7	+
NM_001163031	down	DQ788983	up	-0.6428571	0.03115079	DQ788983	140675	55496	55638	NM_001163031	1000	0	143	131	11	-
NM_001163031	down	DQ788983	up	-0.6428571	0.03115079	DQ788983	140675	111534	111681	NM_001163031	1000	6	159	134	13	-
NM_001163031	down	DQ788983	up	-0.6428571	0.03115079	DQ788983	140675	125387	125514	NM_001163031	1000	16	143	117	10	-
NM_001163031	down	DQ788983	up	-0.6428571	0.03115079	DQ788983	140675	87617	87687	NM_001163031	1000	6	76	66	4	-
NM_001081179	down	DQ788983	up	-0.7857143	0.005505952	DQ788983	140675	28533	28617	NM_001081179	1000	6	80	69	5	-
NM_009743	down	uc008sue.1	up	-0.7857143	0.005505952	uc008sue.1	31009	30963	31009	NM_009743	1000	273	319	45	1	+
NM_182745	down	uc008sue.1	up	-0.6428571	0.03115079	uc008sue.1	31009	30542	30616	NM_182745	1000	404	458	52	2	+
NM_172403	down	uc008sue.1	up	-0.7857143	0.005505952	uc008sue.1	31009	2130	7016	NM_172403	1000	146	525	182	7	+
NM_172403	down	uc008sue.1	up	-0.7857143	0.005505952	uc008sue.1	31009	7149	7232	NM_172403	1000	191	299	75	4	+
NM_133753	down	uc008sue.1	up	-0.7142857	0.0141369	uc008sue.1	31009	29274	29320	NM_133753	1000	567	611	41	0	+
NM_009448	down	uc008sue.1	up	-0.8571429	0.001736111	uc008sue.1	31009	30541	30599	NM_009448	1000	0	58	58	0	+
NM_026888	down	uc008sue.1	up	-0.6428571	0.03115079	uc008sue.1	31009	2201	2258	NM_026888	1000	523	584	54	3	-
NM_026748	down	uc008sue.1	up	-0.6428571	0.03115079	uc008sue.1	31009	7112	7217	NM_026748	1000	657	762	96	9	-
NM_026748	down	uc008sue.1	up	-0.6428571	0.03115079	uc008sue.1	31009	2172	2266	NM_026748	1000	664	723	58	1	-
NM_183306	down	uc009tha.1	up	-0.6428571	0.03115079	uc009tha.1	3735	2525	2680	NM_183306	1000	412	567	145	10	-
NM_031842	down	uc009tha.1	up	-0.7857143	0.005505952	uc009tha.1	3735	2525	2639	NM_031842	1000	403	517	111	3	-
NM_001130187	down	uc009tha.1	up	-0.7142857	0.0141369	uc009tha.1	3735	2525	2676	NM_001130187	1000	103	254	136	15	-
NM_028201	down	uc007sma.1	up	-0.6428571	0.03115079	uc007sma.1	471681	185466	185618	NM_028201	1000	495	661	139	12	+
NM_028201	down	uc007sma.1	up	-0.6428571	0.03115079	uc007sma.1	471681	243868	244015	NM_028201	1000	495	660	134	12	+
NM_028201	down	uc007sma.1	up	-0.6428571	0.03115079	uc007sma.1	471681	217632	217727	NM_028201	1000	556	651	88	7	+
NM_009743	down	uc007sma.1	up	-0.7142857	0.0141369	uc007sma.1	471681	328201	328276	NM_009743	1000	261	325	56	0	+
NM_009743	down	uc007sma.1	up	-0.7142857	0.0141369	uc007sma.1	471681	330454	330544	NM_009743	1000	272	330	57	1	-
NM_009743	down	uc007sma.1	up	-0.7142857	0.0141369	uc007sma.1	471681	273652	273706	NM_009743	1000	266	315	48	0	-
NM_009558	down	uc007sma.1	up	-0.7857143	0.005505952	uc007sma.1	471681	328229	328272	NM_009558	1000	320	359	38	0	+
NM_009558	down	uc007sma.1	up	-0.7857143	0.005505952	uc007sma.1	471681	330395	330490	NM_009558	1000	312	393	80	0	-
NM_009558	down	uc007sma.1	up	-0.7857143	0.005505952	uc007sma.1	471681	286277	286317	NM_009558	1000	303	343	40	0	-
NM_009558	down	uc007sma.1	up	-0.7857143	0.005505952	uc007sma.1	471681	273608	273659	NM_009558	1000	290	344	44	0	-
NM_026748	down	uc007sma.1	up	-0.7142857	0.0141369	uc007sma.1	471681	243868	244008	NM_026748	1000	649	763	103	8	+
NM_026748	down	uc007sma.1	up	-0.7142857	0.0141369	uc007sma.1	471681	132337	132409	NM_026748	1000	690	762	65	7	-
NM_172403	down	uc007sma.1	up	-0.7142857	0.0141369	uc007sma.1	471681	132330	415894	NM_172403	1000	147	603	182	10	+
NM_172403	down	uc007sma.1	up	-0.7142857	0.0141369	uc007sma.1	471681	103001	217727	NM_172403	1000	158	603	206	13	-
NM_172403	down	uc007sma.1	up	-0.7142857	0.0141369	uc007sma.1	471681	185481	185617	NM_172403	1000	150	286	124	11	-
NM_027514	down	uc007sma.1	up	-0.7142857	0.0141369	uc007sma.1	471681	132341	132433	NM_027514	1000	405	500	87	5	+
NM_027514	down	uc007sma.1	up	-0.7142857	0.0141369	uc007sma.1	471681	452939	453033	NM_027514	1000	405	499	86	8	-
NM_027514	down	uc007sma.1	up	-0.7142857	0.0141369	uc007sma.1	471681	185518	185597	NM_027514	1000	419	498	75	4	-
NM_199307	down	uc007sma.1	up	-0.6428571	0.03115079	uc007sma.1	471681	42237	42280	NM_199307	1000	482	525	43	0	+
NM_199307	down	uc007sma.1	up	-0.6428571	0.03115079	uc007sma.1	471681	271539	271580	NM_199307	1000	481	522	41	0	+
NM_199307	down	uc007sma.1	up	-0.6428571	0.03115079	uc007sma.1	471681	158415	158456	NM_199307	1000	485	526	41	0	+
NM_199307	down	uc007sma.1	up	-0.6428571	0.03115079	uc007sma.1	471681	35612	35652	NM_199307	1000	482	522	40	0	+
NM_199307	down	uc007sma.1	up	-0.6428571	0.03115079	uc007sma.1	471681	110910	110985	NM_199307	1000	482	648	55	0	+
NM_199307	down	uc007sma.1	up	-0.6428571	0.03115079	uc007sma.1	471681	110822	110898	NM_199307	1000	482	571	55	1	+
NM_199307	down	uc007sma.1	up	-0.6428571	0.03115079	uc007sma.1	471681	110954	110997	NM_199307	1000	482	525	41	2	+
NM_199307	down	uc007sma.1	up	-0.6428571	0.03115079	uc007sma.1	471681	83872	83910	NM_199307	1000	489	527	38	0	+
NM_199307	down	uc007sma.1	up	-0.6428571	0.03115079	uc007sma.1	471681	374956	374986	NM_199307	1000	480	510	30	0	+
NM_001110147	down	uc007sma.1	up	-0.6428571	0.03115079	uc007sma.1	471681	298839	298877	NM_001110147	1000	112	150	38	0	+
NM_001110147	down	uc007sma.1	up	-0.6428571	0.03115079	uc007sma.1	471681	88538	88589	NM_001110147	1000	120	172	42	0	+
NM_001110147	down	uc007sma.1	up	-0.6428571	0.03115079	uc007sma.1	471681	184475	184508	NM_001110147	1000	120	153	33	0	+
NM_001110147	down	uc007sma.1	up	-0.6428571	0.03115079	uc007sma.1	471681	66665	66696	NM_001110147	1000	120	151	31	0	+
NM_001110147	down	uc007sma.1	up	-0.6428571	0.03115079	uc007sma.1	471681	92162	92193	NM_001110147	1000	120	151	31	0	+
NM_001110147	down	uc007sma.1	up	-0.6428571	0.03115079	uc007sma.1	471681	97493	97524	NM_001110147	1000	120	151	31	0	+
NM_001110147	down	uc007sma.1	up	-0.6428571	0.03115079	uc007sma.1	471681	132512	132543	NM_001110147	1000	122	153	31	0	+
NM_001110147	down	uc007sma.1	up	-0.6428571	0.03115079	uc007sma.1	471681	403431	403464	NM_001110147	1000	120	153	33	0	-
NM_001110147	down	uc007sma.1	up	-0.6428571	0.03115079	uc007sma.1	471681	111008	111041	NM_001110147	1000	120	153	33	0	-
NM_001110147	down	uc007sma.1	up	-0.6428571	0.03115079	uc007sma.1	471681	110908	110941	NM_001110147	1000	120	153	33	0	-
NM_001110147	down	uc007sma.1	up	-0.6428571	0.03115079	uc007sma.1	471681	110820	110853	NM_001110147	1000	120	153	33	0	-
NM_001110147	down	uc007sma.1	up	-0.6428571	0.03115079	uc007sma.1	471681	42235	42268	NM_001110147	1000	120	153	33	0	-
NM_001110147	down	uc007sma.1	up	-0.6428571	0.03115079	uc007sma.1	471681	35610	35643	NM_001110147	1000	120	153	33	0	-
NM_001110147	down	uc007sma.1	up	-0.6428571	0.03115079	uc007sma.1	471681	40049	40081	NM_001110147	1000	120	152	32	0	-
NM_001110147	down	uc007sma.1	up	-0.6428571	0.03115079	uc007sma.1	471681	158425	158456	NM_001110147	1000	119	150	31	0	-
NM_009448	down	uc007sma.1	up	-0.7857143	0.005505952	uc007sma.1	471681	85096	85142	NM_009448	1000	0	46	46	0	+
NM_009448	down	uc007sma.1	up	-0.7857143	0.005505952	uc007sma.1	471681	214317	214347	NM_009448	1000	125	155	30	0	+
NM_001145876	down	uc007sma.1	up	-0.6428571	0.03115079	uc007sma.1	471681	452908	453034	NM_001145876	1000	98	223	116	9	+
NM_001145876	down	uc007sma.1	up	-0.6428571	0.03115079	uc007sma.1	471681	217627	218547	NM_001145876	1000	119	722	120	7	+
NM_001145876	down	uc007sma.1	up	-0.6428571	0.03115079	uc007sma.1	471681	118070	118144	NM_001145876	1000	700	747	42	2	+
NM_001145876	down	uc007sma.1	up	-0.6428571	0.03115079	uc007sma.1	471681	112501	205906	NM_001145876	1000	94	782	186	10	-
NM_001145876	down	uc007sma.1	up	-0.6428571	0.03115079	uc007sma.1	471681	392202	392294	NM_001145876	1000	94	185	84	7	-
NM_026888	down	uc007sma.1	up	-0.7142857	0.0141369	uc007sma.1	471681	132399	132433	NM_026888	1000	550	584	33	1	-
NM_001177552	down	uc008wqn.1	up	-0.9285714	0.000396825	uc008wqn.1	2852	2396	2465	NM_001177552	1000	379	440	60	1	+
NM_183306	down	uc008wqn.1	up	-0.7142857	0.0141369	uc008wqn.1	2852	2515	2657	NM_183306	1000	419	576	128	7	-
NM_183306	down	uc008wqn.1	up	-0.7142857	0.0141369	uc008wqn.1	2852	2396	2440	NM_183306	1000	440	484	41	3	-
NM_028201	down	uc008wqn.1	up	-0.8571429	0.001736111	uc008wqn.1	2852	2524	2636	NM_028201	1000	528	652	101	9	-
NM_001163031	down	uc008wqn.1	up	-0.6428571	0.03115079	uc008wqn.1	2852	2396	2440	NM_001163031	1000	11	55	42	2	-
NM_197959	down	ENSMUST00000150506	up	-0.8571429	0.001736111	ENSMUST00000150506	134681	36053	36141	NM_197959	1000	0	117	75	4	+
NM_001109687	down	ENSMUST00000150506	up	-0.6428571	0.03115079	ENSMUST00000150506	134681	54959	55074	NM_001109687	1000	229	344	104	11	+
NM_172403	down	ENSMUST00000150506	up	-0.7142857	0.0141369	ENSMUST00000150506	134681	24758	24896	NM_172403	1000	146	284	125	13	+
NM_172403	down	ENSMUST00000150506	up	-0.7142857	0.0141369	ENSMUST00000150506	134681	128440	128586	NM_172403	1000	155	299	134	10	-
NM_172403	down	ENSMUST00000150506	up	-0.7142857	0.0141369	ENSMUST00000150506	134681	15041	15195	NM_172403	1000	155	299	135	9	-
NM_172403	down	ENSMUST00000150506	up	-0.7142857	0.0141369	ENSMUST00000150506	134681	85622	85762	NM_172403	1000	157	294	126	11	-
NM_172403	down	ENSMUST00000150506	up	-0.7142857	0.0141369	ENSMUST00000150506	134681	72515	72577	NM_172403	1000	209	272	56	4	-
NM_199307	down	ENSMUST00000150506	up	-0.7857143	0.005505952	ENSMUST00000150506	134681	115522	115882	NM_199307	1000	134	528	90	1	+
NM_199307	down	ENSMUST00000150506	up	-0.7857143	0.005505952	ENSMUST00000150506	134681	121895	121938	NM_199307	1000	482	525	41	2	+
NM_199307	down	ENSMUST00000150506	up	-0.7857143	0.005505952	ENSMUST00000150506	134681	121917	121962	NM_199307	1000	482	525	42	0	+
NM_199307	down	ENSMUST00000150506	up	-0.7857143	0.005505952	ENSMUST00000150506	134681	122013	122062	NM_199307	1000	482	525	41	1	+
NM_199307	down	ENSMUST00000150506	up	-0.7857143	0.005505952	ENSMUST00000150506	134681	9222	9278	NM_199307	1000	133	183	50	0	-
NM_001111111	down	ENSMUST00000150506	up	-0.6428571	0.03115079	ENSMUST00000150506	134681	86132	86184	NM_001111111	1000	8	60	50	2	+
NM_001111111	down	ENSMUST00000150506	up	-0.6428571	0.03115079	ENSMUST00000150506	134681	10816	10858	NM_001111111	1000	17	59	42	0	+
NM_001111111	down	ENSMUST00000150506	up	-0.6428571	0.03115079	ENSMUST00000150506	134681	71019	71061	NM_001111111	1000	17	59	41	1	-
NM_026748	down	ENSMUST00000150506	up	-0.7142857	0.0141369	ENSMUST00000150506	134681	121829	128589	NM_026748	1000	323	764	154	8	+
NM_026748	down	ENSMUST00000150506	up	-0.7142857	0.0141369	ENSMUST00000150506	134681	85640	85762	NM_026748	1000	669	762	87	6	+
NM_026748	down	ENSMUST00000150506	up	-0.7142857	0.0141369	ENSMUST00000150506	134681	54959	55073	NM_026748	1000	658	743	80	5	-
NM_009448	down	ENSMUST00000150506	up	-0.6428571	0.03115079	ENSMUST00000150506	134681	49935	49993	NM_009448	1000	0	58	58	0	-
NM_009448	down	ENSMUST00000150506	up	-0.6428571	0.03115079	ENSMUST00000150506	134681	115811	115865	NM_009448	1000	0	54	54	0	-
NM_172403	down	humanlincRNA0538-	up	-0.7142857	0.0141369	humanlincRNA0538-	18571	8293	8419	NM_172403	1000	166	292	115	11	+
NM_172403	down	humanlincRNA0538-	up	-0.7142857	0.0141369	humanlincRNA0538-	18571	2872	2967	NM_172403	1000	203	298	90	5	+
NM_028201	down	humanlincRNA0538-	up	-0.7857143	0.005505952	humanlincRNA0538-	18571	2799	2950	NM_028201	1000	528	655	113	7	-
NM_009448	down	humanlincRNA0538-	up	-0.7857143	0.005505952	humanlincRNA0538-	18571	5966	6018	NM_009448	1000	0	52	52	0	-
NM_001145876	down	humanlincRNA0538-	up	-0.7857143	0.005505952	humanlincRNA0538-	18571	2872	2977	NM_001145876	1000	67	174	87	3	-
NM_028201	down	uc009bla.1	up	-0.9285714	0.000396825	uc009bla.1	23867	10442	10569	NM_028201	1000	528	655	118	9	+
NM_028201	down	uc009bla.1	up	-0.9285714	0.000396825	uc009bla.1	23867	4275	4413	NM_028201	1000	521	660	125	13	-
NM_001163031	down	uc009bla.1	up	-0.7142857	0.0141369	uc009bla.1	23867	10437	10573	NM_001163031	1000	6	142	126	10	+
NM_183306	down	uc009bla.1	up	-0.6428571	0.03115079	uc009bla.1	23867	10424	10569	NM_183306	1000	420	567	133	12	+
NM_183306	down	uc009bla.1	up	-0.6428571	0.03115079	uc009bla.1	23867	10243	10337	NM_183306	1000	598	712	94	0	-
NM_183306	down	uc009bla.1	up	-0.6428571	0.03115079	uc009bla.1	23867	5815	6007	NM_183306	1000	592	665	73	0	-
NM_183306	down	uc009bla.1	up	-0.6428571	0.03115079	uc009bla.1	23867	5885	5970	NM_183306	1000	593	655	62	0	-
NM_183306	down	uc009bla.1	up	-0.6428571	0.03115079	uc009bla.1	23867	5885	5917	NM_183306	1000	619	651	32	0	-
NM_027514	down	uc009bla.1	up	-0.8571429	0.001736111	uc009bla.1	23867	4291	4411	NM_027514	1000	416	522	96	8	+
NM_001177552	down	uc009bla.1	up	-0.7142857	0.0141369	uc009bla.1	23867	4280	4411	NM_001177552	1000	297	428	118	13	+
NM_001177552	down	uc009bla.1	up	-0.7142857	0.0141369	uc009bla.1	23867	10437	10568	NM_001177552	1000	297	428	123	8	-
NM_001199186	down	uc009bla.1	up	-0.9285714	0.000396825	uc009bla.1	23867	3352	3406	NM_001199186	1000	764	814	43	1	-
NM_009558	down	uc009bla.1	up	-0.7857143	0.005505952	uc009bla.1	23867	10243	10346	NM_009558	1000	307	394	84	0	-
NM_009558	down	uc009bla.1	up	-0.7857143	0.005505952	uc009bla.1	23867	5815	5864	NM_009558	1000	290	347	49	0	-
NM_182783	down	uc009bla.1	up	-0.6428571	0.03115079	uc009bla.1	23867	15287	15364	NM_182783	1000	17	87	60	3	-
NM_197959	down	AK016719	up	-0.6428571	0.03115079	AK016719	13596	3227	3278	NM_197959	1000	0	51	48	3	-
NM_028201	down	NR_027924	up	-0.7142857	0.0141369	NR_027924	11173	7992	8115	NM_028201	1000	485	625	117	6	+
NM_001145876	down	NR_027924	up	-0.7142857	0.0141369	NR_027924	11173	8015	8115	NM_001145876	1000	94	193	93	6	+
NM_182783	down	NR_027924	up	-0.7142857	0.0141369	NR_027924	11173	9282	9372	NM_182783	1000	296	388	58	1	-
NM_172403	down	NR_027924	up	-0.6428571	0.03115079	NR_027924	11173	8002	8114	NM_172403	1000	185	298	106	6	-
NM_001177552	down	NR_027924	up	-0.6428571	0.03115079	NR_027924	11173	7991	8115	NM_001177552	1000	326	457	121	3	-
NM_001109687	down	NR_027924	up	-0.7142857	0.0141369	NR_027924	11173	7996	8115	NM_001109687	1000	240	364	109	10	-
NM_026748	down	ENSMUST00000148174	up	-0.7857143	0.005505952	ENSMUST00000148174	1113	121	266	NM_026748	1000	643	761	107	5	+
NM_172403	down	ENSMUST00000148174	up	-0.7857143	0.005505952	ENSMUST00000148174	1113	135	266	NM_172403	1000	158	287	121	7	-
NM_182783	down	humanlincRNA0164+	up	-0.8571429	0.001736111	humanlincRNA0164+	28694	20474	20524	NM_182783	1000	103	166	48	1	+
NM_182783	down	humanlincRNA0164+	up	-0.8571429	0.001736111	humanlincRNA0164+	28694	20663	20712	NM_182783	1000	101	166	46	2	+
NM_182783	down	humanlincRNA0164+	up	-0.8571429	0.001736111	humanlincRNA0164+	28694	20396	20434	NM_182783	1000	104	146	37	1	+
NM_182783	down	humanlincRNA0164+	up	-0.8571429	0.001736111	humanlincRNA0164+	28694	3593	26449	NM_182783	1000	19	146	90	3	-
NM_182783	down	humanlincRNA0164+	up	-0.8571429	0.001736111	humanlincRNA0164+	28694	3503	3545	NM_182783	1000	104	146	41	1	-
NM_145142	down	humanlincRNA0164+	up	-0.9285714	0.000396825	humanlincRNA0164+	28694	20147	20193	NM_145142	1000	22	65	42	1	+
NM_145142	down	humanlincRNA0164+	up	-0.9285714	0.000396825	humanlincRNA0164+	28694	20466	20506	NM_145142	1000	21	63	39	1	+
NM_145142	down	humanlincRNA0164+	up	-0.9285714	0.000396825	humanlincRNA0164+	28694	20597	20637	NM_145142	1000	21	63	39	1	+
NM_145142	down	humanlincRNA0164+	up	-0.9285714	0.000396825	humanlincRNA0164+	28694	20675	20715	NM_145142	1000	21	63	39	1	+
NM_145142	down	humanlincRNA0164+	up	-0.9285714	0.000396825	humanlincRNA0164+	28694	20561	20605	NM_145142	1000	21	63	39	2	+
NM_145142	down	humanlincRNA0164+	up	-0.9285714	0.000396825	humanlincRNA0164+	28694	20298	20337	NM_145142	1000	21	63	38	1	+
NM_145142	down	humanlincRNA0164+	up	-0.9285714	0.000396825	humanlincRNA0164+	28694	3506	3546	NM_145142	1000	21	61	40	0	-
NM_145142	down	humanlincRNA0164+	up	-0.9285714	0.000396825	humanlincRNA0164+	28694	20184	20229	NM_145142	1000	95	138	41	2	-
NM_145142	down	humanlincRNA0164+	up	-0.9285714	0.000396825	humanlincRNA0164+	28694	20271	20312	NM_145142	1000	95	138	40	1	-
NM_145142	down	humanlincRNA0164+	up	-0.9285714	0.000396825	humanlincRNA0164+	28694	20646	20689	NM_145142	1000	95	138	40	2	-
NM_145142	down	humanlincRNA0164+	up	-0.9285714	0.000396825	humanlincRNA0164+	28694	20439	20480	NM_145142	1000	95	138	39	2	-
NM_145142	down	humanlincRNA0164+	up	-0.9285714	0.000396825	humanlincRNA0164+	28694	20352	20388	NM_145142	1000	95	132	34	2	-
NM_183306	down	humanlincRNA0164+	up	-0.8571429	0.001736111	humanlincRNA0164+	28694	20110	20155	NM_183306	1000	883	928	45	0	-
NM_183306	down	humanlincRNA0164+	up	-0.8571429	0.001736111	humanlincRNA0164+	28694	20537	20582	NM_183306	1000	883	929	43	2	-
NM_183306	down	humanlincRNA0164+	up	-0.8571429	0.001736111	humanlincRNA0164+	28694	20465	20509	NM_183306	1000	883	929	43	1	-
NM_183306	down	humanlincRNA0164+	up	-0.8571429	0.001736111	humanlincRNA0164+	28694	20499	20547	NM_183306	1000	883	929	43	2	-
NM_183306	down	humanlincRNA0164+	up	-0.8571429	0.001736111	humanlincRNA0164+	28694	20674	20715	NM_183306	1000	886	929	40	1	-
NM_183306	down	humanlincRNA0164+	up	-0.8571429	0.001736111	humanlincRNA0164+	28694	20297	20339	NM_183306	1000	884	929	41	1	-
NM_001177552	down	mouselincRNA0786+	up	-0.7142857	0.0141369	mouselincRNA0786+	9387	5757	5851	NM_001177552	1000	334	428	92	2	+
NM_183306	down	mouselincRNA0786+	up	-0.7857143	0.005505952	mouselincRNA0786+	9387	5757	5868	NM_183306	1000	422	529	101	4	-
NM_028201	down	mouselincRNA0786+	up	-0.6428571	0.03115079	mouselincRNA0786+	9387	5757	5852	NM_028201	1000	522	617	88	7	-
NM_001145876	down	mouselincRNA0786+	up	-0.6428571	0.03115079	mouselincRNA0786+	9387	5757	5846	NM_001145876	1000	97	185	82	6	-
NM_172403	down	ENSMUST00000152628	up	-0.6428571	0.03115079	ENSMUST00000152628	955	461	618	NM_172403	1000	155	297	131	11	+
NM_027514	down	ENSMUST00000152628	up	-0.7857143	0.005505952	ENSMUST00000152628	955	461	598	NM_027514	1000	405	528	112	9	+
NM_028201	down	ENSMUST00000152628	up	-1	4.96E-05	ENSMUST00000152628	955	461	629	NM_028201	1000	485	654	146	14	-
NM_026888	down	ENSMUST00000152628	up	-0.7857143	0.005505952	ENSMUST00000152628	955	522	579	NM_026888	1000	523	584	53	4	-
NM_183322	up	AK036481	down	-0.6428571	0.03115079	AK036481	1857	857	958	NM_183322	1000	119	221	94	6	+
NM_001113187	up	AK036481	down	-0.6428571	0.03115079	AK036481	1857	827	966	NM_001113187	1000	553	691	117	9	+
NM_030101	up	AK036610	down	-0.8571429	0.001736111	AK036610	13960	10966	11028	NM_030101	1000	25	84	58	0	+
NM_198623	up	ENSMUST00000151136	down	-0.7857143	0.005505952	ENSMUST00000151136	4891	2235	2328	NM_198623	1000	199	321	80	3	+
NM_001024137	up	ENSMUST00000151136	down	-0.6428571	0.03115079	ENSMUST00000151136	4891	2235	2323	NM_001024137	1000	0	117	75	4	-
NM_008572	up	NR_030773	down	-0.6428571	0.03115079	NR_030773	19385	7941	8055	NM_008572	1000	531	644	96	6	+
NM_008572	up	NR_030773	down	-0.6428571	0.03115079	NR_030773	19385	11251	18031	NM_008572	1000	527	638	93	7	+
NM_008572	up	NR_030773	down	-0.6428571	0.03115079	NR_030773	19385	14733	14798	NM_008572	1000	508	577	54	1	-
NM_183322	up	ENSMUST00000136600	down	-0.7142857	0.0141369	ENSMUST00000136600	17346	10803	10909	NM_183322	1000	118	225	99	7	-
NM_028238	up	ENSMUST00000136600	down	-0.6428571	0.03115079	ENSMUST00000136600	17346	12341	12471	NM_028238	1000	0	130	122	8	-
NM_001113187	up	ENSMUST00000136600	down	-0.7142857	0.0141369	ENSMUST00000136600	17346	10808	10915	NM_001113187	1000	575	682	98	7	-
NM_007758	up	uc008tgd.1	down	-0.6428571	0.03115079	uc008tgd.1	12662	3610	3661	NM_007758	1000	67	108	40	0	-
NM_177686	up	AK002931	down	-0.8571429	0.001736111	AK002931	5379	1331	1362	NM_177686	1000	54	85	31	0	+
NM_145938	up	uc007lzv.1	down	-0.9285714	0.000396825	uc007lzv.1	29556	20726	20763	NM_145938	1000	154	191	35	2	+
NM_145938	up	uc007lzv.1	down	-0.9285714	0.000396825	uc007lzv.1	29556	16699	16886	NM_145938	1000	719	830	86	4	-
NM_009132	up	uc007lzv.1	down	-0.7142857	0.0141369	uc007lzv.1	29556	18099	18288	NM_009132	1000	140	330	172	9	+
NM_009132	up	uc007lzv.1	down	-0.7142857	0.0141369	uc007lzv.1	29556	14705	16892	NM_009132	1000	175	329	142	12	+
NM_009132	up	uc007lzv.1	down	-0.7142857	0.0141369	uc007lzv.1	29556	20760	20886	NM_009132	1000	196	350	117	8	-
NM_001146196	up	uc007lzv.1	down	-0.7142857	0.0141369	uc007lzv.1	29556	18099	18288	NM_001146196	1000	140	330	172	9	+
NM_001146196	up	uc007lzv.1	down	-0.7142857	0.0141369	uc007lzv.1	29556	14705	16892	NM_001146196	1000	175	329	142	12	+
NM_001146196	up	uc007lzv.1	down	-0.7142857	0.0141369	uc007lzv.1	29556	20760	20886	NM_001146196	1000	196	350	117	8	-
NM_007753	up	uc007lzv.1	down	-0.7857143	0.005505952	uc007lzv.1	29556	9472	9624	NM_007753	1000	145	288	119	8	-
NM_198624	up	BM939176	down	-0.7142857	0.0141369	BM939176	659	299	351	NM_198624	1000	670	722	47	5	+
NM_007962	up	uc009nhc.1	down	-0.6428571	0.03115079	uc009nhc.1	27145	17603	17688	NM_007962	1000	503	601	77	5	+
NM_007962	up	uc009nhc.1	down	-0.6428571	0.03115079	uc009nhc.1	27145	8162	12795	NM_007962	1000	480	639	141	6	-
NM_007962	up	uc009nhc.1	down	-0.6428571	0.03115079	uc009nhc.1	27145	25178	25314	NM_007962	1000	480	633	126	5	-
NM_007962	up	uc009nhc.1	down	-0.6428571	0.03115079	uc009nhc.1	27145	4568	4626	NM_007962	1000	503	561	53	5	-
NM_009763	up	uc009nhc.1	down	-0.7142857	0.0141369	uc009nhc.1	27145	7126	7161	NM_009763	1000	767	802	35	0	+
NM_001024137	up	uc009nhc.1	down	-0.7142857	0.0141369	uc009nhc.1	27145	8342	8400	NM_001024137	1000	56	116	50	0	+
NM_001024137	up	uc009nhc.1	down	-0.7142857	0.0141369	uc009nhc.1	27145	3470	3587	NM_001024137	1000	0	117	107	10	-
NM_001024137	up	uc009nhc.1	down	-0.7142857	0.0141369	uc009nhc.1	27145	12650	12766	NM_001024137	1000	0	116	106	10	-
NM_001024137	up	uc009nhc.1	down	-0.7142857	0.0141369	uc009nhc.1	27145	8163	8275	NM_001024137	1000	0	112	103	9	-
NM_001024137	up	uc009nhc.1	down	-0.7142857	0.0141369	uc009nhc.1	27145	25169	25254	NM_001024137	1000	31	117	77	8	-
NM_198623	up	uc009nhc.1	down	-0.8571429	0.001736111	uc009nhc.1	27145	12654	12804	NM_198623	1000	204	366	141	9	+
NM_198623	up	uc009nhc.1	down	-0.8571429	0.001736111	uc009nhc.1	27145	25166	25321	NM_198623	1000	196	366	146	8	+
NM_198623	up	uc009nhc.1	down	-0.8571429	0.001736111	uc009nhc.1	27145	3465	3621	NM_198623	1000	194	361	142	14	+
NM_198623	up	uc009nhc.1	down	-0.8571429	0.001736111	uc009nhc.1	27145	8162	12806	NM_198623	1000	203	362	146	7	+
NM_198623	up	uc009nhc.1	down	-0.8571429	0.001736111	uc009nhc.1	27145	12340	12476	NM_198623	1000	196	333	127	9	+
NM_198623	up	uc009nhc.1	down	-0.8571429	0.001736111	uc009nhc.1	27145	1116	1248	NM_198623	1000	212	344	119	13	+
NM_198623	up	uc009nhc.1	down	-0.8571429	0.001736111	uc009nhc.1	27145	17601	17688	NM_198623	1000	241	330	82	5	-
NM_198623	up	uc009nhc.1	down	-0.8571429	0.001736111	uc009nhc.1	27145	8342	8396	NM_198623	1000	204	260	46	1	-
NM_010420	up	uc009nhc.1	down	-0.7142857	0.0141369	uc009nhc.1	27145	12685	12804	NM_010420	1000	236	356	113	5	+
NM_010420	up	uc009nhc.1	down	-0.7142857	0.0141369	uc009nhc.1	27145	3505	3621	NM_010420	1000	235	353	110	6	+
NM_010420	up	uc009nhc.1	down	-0.7142857	0.0141369	uc009nhc.1	27145	25203	25322	NM_010420	1000	235	361	108	5	+
NM_010420	up	uc009nhc.1	down	-0.7142857	0.0141369	uc009nhc.1	27145	1138	1252	NM_010420	1000	235	360	105	9	+
NM_010420	up	uc009nhc.1	down	-0.7142857	0.0141369	uc009nhc.1	27145	8193	8296	NM_010420	1000	235	338	97	6	+
NM_010420	up	uc009nhc.1	down	-0.7142857	0.0141369	uc009nhc.1	27145	4532	4634	NM_010420	1000	235	337	94	8	+
NM_010420	up	uc009nhc.1	down	-0.7142857	0.0141369	uc009nhc.1	27145	12379	12476	NM_010420	1000	237	334	91	6	+
NM_010420	up	uc009nhc.1	down	-0.7142857	0.0141369	uc009nhc.1	27145	17601	17681	NM_010420	1000	239	331	75	5	-
NM_009132	up	uc009nhc.1	down	-0.6428571	0.03115079	uc009nhc.1	27145	7403	7590	NM_009132	1000	140	330	180	6	+
NM_145938	up	uc009nhc.1	down	-0.7142857	0.0141369	uc009nhc.1	27145	7403	7500	NM_145938	1000	733	829	87	7	-
NM_145938	up	uc009nhc.1	down	-0.7142857	0.0141369	uc009nhc.1	27145	9760	9829	NM_145938	1000	736	805	63	6	-
NM_021431	up	uc009nhc.1	down	-0.6428571	0.03115079	uc009nhc.1	27145	7105	7213	NM_021431	1000	84	193	82	1	-
NM_028238	up	uc009kdq.1	down	-0.6428571	0.03115079	uc009kdq.1	47237	44833	44931	NM_028238	1000	33	130	91	5	+
NM_001024137	up	uc009kdq.1	down	-0.7857143	0.005505952	uc009kdq.1	47237	36413	36523	NM_001024137	1000	0	109	101	6	+
NM_207203	up	uc009kdq.1	down	-0.7142857	0.0141369	uc009kdq.1	47237	35439	35484	NM_207203	1000	477	522	43	2	+
NM_198623	up	uc009kdq.1	down	-0.7857143	0.005505952	uc009kdq.1	47237	36385	36523	NM_198623	1000	204	346	127	11	-
NM_198623	up	uc009kdq.1	down	-0.7857143	0.005505952	uc009kdq.1	47237	25445	25493	NM_198623	1000	205	253	44	4	-
NM_145938	up	uc009kdq.1	down	-0.6428571	0.03115079	uc009kdq.1	47237	36295	36339	NM_145938	1000	170	214	42	2	-
NM_010420	up	uc009kdq.1	down	-0.7857143	0.005505952	uc009kdq.1	47237	36384	36493	NM_010420	1000	235	357	100	9	-
NM_145938	up	uc009bkj.1	down	-0.8571429	0.001736111	uc009bkj.1	33622	7302	9914	NM_145938	1000	133	830	242	20	+
NM_145938	up	uc009bkj.1	down	-0.8571429	0.001736111	uc009bkj.1	33622	4477	4568	NM_145938	1000	735	829	82	5	+
NM_145938	up	uc009bkj.1	down	-0.8571429	0.001736111	uc009bkj.1	33622	6992	7052	NM_145938	1000	735	795	56	4	+
NM_145938	up	uc009bkj.1	down	-0.8571429	0.001736111	uc009bkj.1	33622	23305	23406	NM_145938	1000	731	832	92	9	-
NM_145938	up	uc009bkj.1	down	-0.8571429	0.001736111	uc009bkj.1	33622	9761	9893	NM_145938	1000	154	285	113	5	-
NM_145938	up	uc009bkj.1	down	-0.8571429	0.001736111	uc009bkj.1	33622	31230	31262	NM_145938	1000	797	829	31	1	-
NM_009132	up	uc009bkj.1	down	-0.6428571	0.03115079	uc009bkj.1	33622	31230	31419	NM_009132	1000	140	330	180	9	+
NM_009132	up	uc009bkj.1	down	-0.6428571	0.03115079	uc009bkj.1	33622	23307	23497	NM_009132	1000	139	325	160	10	+
NM_009132	up	uc009bkj.1	down	-0.6428571	0.03115079	uc009bkj.1	33622	9726	9914	NM_009132	1000	139	330	167	10	-
NM_009132	up	uc009bkj.1	down	-0.6428571	0.03115079	uc009bkj.1	33622	4384	7088	NM_009132	1000	139	330	168	13	-
NM_009132	up	uc009bkj.1	down	-0.6428571	0.03115079	uc009bkj.1	33622	6909	6968	NM_009132	1000	271	330	57	2	-
NM_001146196	up	uc009bkj.1	down	-0.7857143	0.005505952	uc009bkj.1	33622	31230	31419	NM_001146196	1000	140	330	180	9	+
NM_001146196	up	uc009bkj.1	down	-0.7857143	0.005505952	uc009bkj.1	33622	23307	23497	NM_001146196	1000	139	325	160	10	+
NM_001146196	up	uc009bkj.1	down	-0.7857143	0.005505952	uc009bkj.1	33622	9726	9914	NM_001146196	1000	139	330	167	10	-
NM_001146196	up	uc009bkj.1	down	-0.7857143	0.005505952	uc009bkj.1	33622	4384	7088	NM_001146196	1000	139	330	168	13	-
NM_001146196	up	uc009bkj.1	down	-0.7857143	0.005505952	uc009bkj.1	33622	6909	6968	NM_001146196	1000	271	330	57	2	-
NM_001113187	up	uc009bkj.1	down	-0.6428571	0.03115079	uc009bkj.1	33622	10666	10755	NM_001113187	1000	594	683	82	7	+
NM_001113187	up	uc009bkj.1	down	-0.6428571	0.03115079	uc009bkj.1	33622	26683	26799	NM_001113187	1000	561	691	101	4	+
NM_001113187	up	uc009bkj.1	down	-0.6428571	0.03115079	uc009bkj.1	33622	15181	15279	NM_001113187	1000	594	691	90	4	-
NM_028238	up	uc009bkj.1	down	-0.7142857	0.0141369	uc009bkj.1	33622	24943	25118	NM_028238	1000	0	360	140	6	-
NM_008571	up	uc009bkj.1	down	-0.6428571	0.03115079	uc009bkj.1	33622	24983	25144	NM_008571	1000	23	198	142	8	-
NM_001024137	up	uc009aft.1	down	-0.6428571	0.03115079	uc009aft.1	17852	16830	16958	NM_001024137	1000	0	126	115	7	+
NM_030101	up	uc009aft.1	down	-0.6428571	0.03115079	uc009aft.1	17852	15182	15232	NM_030101	1000	26	76	50	0	-
NM_010420	up	uc009aft.1	down	-0.6428571	0.03115079	uc009aft.1	17852	16815	16912	NM_010420	1000	235	332	92	5	-
NM_008572	up	uc007rul.1	down	-0.6428571	0.03115079	uc007rul.1	41701	17456	17548	NM_008572	1000	501	592	83	7	+
NM_009170	up	ENSMUST00000139429	down	-0.7857143	0.005505952	ENSMUST00000139429	109102	68332	68386	NM_009170	1000	788	842	53	1	+
NM_007753	up	ENSMUST00000139429	down	-0.7142857	0.0141369	ENSMUST00000139429	109102	95246	95359	NM_007753	1000	167	269	90	6	+
NM_007753	up	ENSMUST00000139429	down	-0.7142857	0.0141369	ENSMUST00000139429	109102	47767	47864	NM_007753	1000	167	276	83	7	+
NM_021431	up	ENSMUST00000139429	down	-0.6428571	0.03115079	ENSMUST00000139429	109102	45889	45927	NM_021431	1000	115	157	37	1	+
NM_021431	up	ENSMUST00000139429	down	-0.6428571	0.03115079	ENSMUST00000139429	109102	66234	66290	NM_021431	1000	115	177	50	1	-
NM_001024137	up	ENSMUST00000139429	down	-0.7142857	0.0141369	ENSMUST00000139429	109102	78473	78593	NM_001024137	1000	0	120	112	8	+
NM_001024137	up	ENSMUST00000139429	down	-0.7142857	0.0141369	ENSMUST00000139429	109102	46077	46193	NM_001024137	1000	0	117	111	5	+
NM_001024137	up	ENSMUST00000139429	down	-0.7142857	0.0141369	ENSMUST00000139429	109102	20060	20156	NM_001024137	1000	0	96	88	8	+
NM_001024137	up	ENSMUST00000139429	down	-0.7142857	0.0141369	ENSMUST00000139429	109102	59691	59802	NM_001024137	1000	0	111	102	9	+
NM_001024137	up	ENSMUST00000139429	down	-0.7142857	0.0141369	ENSMUST00000139429	109102	44419	44539	NM_001024137	1000	0	120	116	4	-
NM_001024137	up	ENSMUST00000139429	down	-0.7142857	0.0141369	ENSMUST00000139429	109102	45588	45705	NM_001024137	1000	0	117	108	9	-
NM_001024137	up	ENSMUST00000139429	down	-0.7142857	0.0141369	ENSMUST00000139429	109102	81629	81749	NM_001024137	1000	0	120	106	7	-
NM_001024137	up	ENSMUST00000139429	down	-0.7142857	0.0141369	ENSMUST00000139429	109102	95234	95338	NM_001024137	1000	7	111	96	8	-
NM_001024137	up	ENSMUST00000139429	down	-0.7142857	0.0141369	ENSMUST00000139429	109102	96263	96359	NM_001024137	1000	0	94	66	1	-
NM_010420	up	ENSMUST00000139429	down	-0.7142857	0.0141369	ENSMUST00000139429	109102	45623	45735	NM_010420	1000	235	361	104	8	+
NM_010420	up	ENSMUST00000139429	down	-0.7142857	0.0141369	ENSMUST00000139429	109102	95264	96400	NM_010420	1000	236	354	113	4	+
NM_010420	up	ENSMUST00000139429	down	-0.7142857	0.0141369	ENSMUST00000139429	109102	44466	44566	NM_010420	1000	238	352	92	4	+
NM_010420	up	ENSMUST00000139429	down	-0.7142857	0.0141369	ENSMUST00000139429	109102	81676	81761	NM_010420	1000	238	333	78	3	+
NM_010420	up	ENSMUST00000139429	down	-0.7142857	0.0141369	ENSMUST00000139429	109102	96294	96329	NM_010420	1000	239	286	35	0	+
NM_010420	up	ENSMUST00000139429	down	-0.7142857	0.0141369	ENSMUST00000139429	109102	78444	78555	NM_010420	1000	235	353	106	5	-
NM_010420	up	ENSMUST00000139429	down	-0.7142857	0.0141369	ENSMUST00000139429	109102	46048	46159	NM_010420	1000	235	356	105	5	-
NM_010420	up	ENSMUST00000139429	down	-0.7142857	0.0141369	ENSMUST00000139429	109102	20026	20142	NM_010420	1000	235	355	109	7	-
NM_010420	up	ENSMUST00000139429	down	-0.7142857	0.0141369	ENSMUST00000139429	109102	70079	70176	NM_010420	1000	234	331	89	8	-
NM_010420	up	ENSMUST00000139429	down	-0.7142857	0.0141369	ENSMUST00000139429	109102	14172	14264	NM_010420	1000	237	329	84	8	-
NM_010420	up	ENSMUST00000139429	down	-0.7142857	0.0141369	ENSMUST00000139429	109102	25901	25987	NM_010420	1000	237	323	79	7	-
NM_030101	up	ENSMUST00000139429	down	-0.7142857	0.0141369	ENSMUST00000139429	109102	66049	66110	NM_030101	1000	26	87	60	1	+
NM_025429	up	ENSMUST00000139429	down	-0.6428571	0.03115079	ENSMUST00000139429	109102	38436	38474	NM_025429	1000	777	815	38	0	-
NM_145938	up	ENSMUST00000139429	down	-0.7142857	0.0141369	ENSMUST00000139429	109102	76329	76506	NM_145938	1000	711	828	80	4	-
NM_145938	up	ENSMUST00000156242	down	-0.6428571	0.03115079	ENSMUST00000156242	26733	11114	11212	NM_145938	1000	733	830	88	7	+
NM_001024137	up	ENSMUST00000156242	down	-0.7857143	0.005505952	ENSMUST00000156242	26733	25445	25544	NM_001024137	1000	0	99	94	5	+
NM_001024137	up	ENSMUST00000156242	down	-0.7857143	0.005505952	ENSMUST00000156242	26733	11298	14489	NM_001024137	1000	0	104	98	6	+
NM_001024137	up	ENSMUST00000156242	down	-0.7857143	0.005505952	ENSMUST00000156242	26733	9211	9273	NM_001024137	1000	32	94	51	1	+
NM_001024137	up	ENSMUST00000156242	down	-0.7857143	0.005505952	ENSMUST00000156242	26733	19299	19415	NM_001024137	1000	0	117	109	7	-
NM_001024137	up	ENSMUST00000156242	down	-0.7857143	0.005505952	ENSMUST00000156242	26733	2704	2819	NM_001024137	1000	0	112	103	9	-
NM_001024137	up	ENSMUST00000156242	down	-0.7857143	0.005505952	ENSMUST00000156242	26733	15656	15754	NM_001024137	1000	0	98	90	8	-
NM_198623	up	ENSMUST00000156242	down	-0.7857143	0.005505952	ENSMUST00000156242	26733	2699	2874	NM_198623	1000	196	371	163	12	+
NM_198623	up	ENSMUST00000156242	down	-0.7857143	0.005505952	ENSMUST00000156242	26733	15643	15790	NM_198623	1000	205	352	139	8	+
NM_198623	up	ENSMUST00000156242	down	-0.7857143	0.005505952	ENSMUST00000156242	26733	19296	19433	NM_198623	1000	196	334	131	6	+
NM_198623	up	ENSMUST00000156242	down	-0.7857143	0.005505952	ENSMUST00000156242	26733	10461	25565	NM_198623	1000	196	379	174	9	-
NM_198623	up	ENSMUST00000156242	down	-0.7857143	0.005505952	ENSMUST00000156242	26733	11213	11376	NM_198623	1000	238	375	119	3	-
NM_198623	up	ENSMUST00000156242	down	-0.7857143	0.005505952	ENSMUST00000156242	26733	10561	10612	NM_198623	1000	228	285	49	1	-
NM_010420	up	ENSMUST00000156242	down	-0.7857143	0.005505952	ENSMUST00000156242	26733	15673	15784	NM_010420	1000	236	356	107	4	+
NM_010420	up	ENSMUST00000156242	down	-0.7857143	0.005505952	ENSMUST00000156242	26733	2739	2849	NM_010420	1000	237	356	105	5	+
NM_010420	up	ENSMUST00000156242	down	-0.7857143	0.005505952	ENSMUST00000156242	26733	19343	19447	NM_010420	1000	238	360	94	2	+
NM_010420	up	ENSMUST00000156242	down	-0.7857143	0.005505952	ENSMUST00000156242	26733	11229	11376	NM_010420	1000	239	355	109	7	-
NM_010420	up	ENSMUST00000156242	down	-0.7857143	0.005505952	ENSMUST00000156242	26733	10499	10593	NM_010420	1000	254	356	88	5	-
NM_001024137	up	NR_003564	down	-0.6428571	0.03115079	NR_003564	2252	1043	1131	NM_001024137	1000	31	120	82	6	-
NM_177686	up	uc009awh.1	down	-0.6428571	0.03115079	uc009awh.1	16084	5401	5438	NM_177686	1000	48	85	34	3	-
NM_145938	up	uc009awh.1	down	-1	4.96E-05	uc009awh.1	16084	4011	4151	NM_145938	1000	134	274	126	14	-
NM_001033322	up	uc009awh.1	down	-0.9285714	0.000396825	uc009awh.1	16084	13656	13716	NM_001033322	1000	642	703	55	1	-
NM_010420	up	uc008wdi.1	down	-0.7142857	0.0141369	uc008wdi.1	6570	1493	1627	NM_010420	1000	237	649	105	7	+
NM_010420	up	uc008wdi.1	down	-0.7142857	0.0141369	uc008wdi.1	6570	2079	2189	NM_010420	1000	236	353	104	5	-
NM_010646	up	ENSMUST00000151921	down	-0.6428571	0.03115079	ENSMUST00000151921	110594	87548	87722	NM_010646	1000	629	804	152	12	+
NM_010646	up	ENSMUST00000151921	down	-0.6428571	0.03115079	ENSMUST00000151921	110594	29334	29481	NM_010646	1000	652	803	135	12	-
NM_008572	up	ENSMUST00000151921	down	-0.7142857	0.0141369	ENSMUST00000151921	110594	78636	78782	NM_008572	1000	495	642	127	7	+
NM_008572	up	ENSMUST00000151921	down	-0.7142857	0.0141369	ENSMUST00000151921	110594	14334	14492	NM_008572	1000	495	642	122	8	+
NM_008572	up	ENSMUST00000151921	down	-0.7142857	0.0141369	ENSMUST00000151921	110594	46236	46337	NM_008572	1000	492	595	94	7	+
NM_008572	up	ENSMUST00000151921	down	-0.7142857	0.0141369	ENSMUST00000151921	110594	70299	70366	NM_008572	1000	541	598	56	1	+
NM_008572	up	ENSMUST00000151921	down	-0.7142857	0.0141369	ENSMUST00000151921	110594	95405	95552	NM_008572	1000	512	662	118	8	-
NM_008572	up	ENSMUST00000151921	down	-0.7142857	0.0141369	ENSMUST00000151921	110594	45829	45922	NM_008572	1000	501	595	84	9	-
NM_008572	up	ENSMUST00000151921	down	-0.7142857	0.0141369	ENSMUST00000151921	110594	47978	48059	NM_008572	1000	502	577	62	2	-
NM_008572	up	ENSMUST00000151921	down	-0.7142857	0.0141369	ENSMUST00000151921	110594	96493	96523	NM_008572	1000	556	586	30	0	-
NM_009763	up	ENSMUST00000165285	down	-0.6428571	0.03115079	ENSMUST00000165285	9412	6985	7015	NM_009763	1000	766	796	30	0	+
NM_008572	up	uc007shm.1	down	-0.7857143	0.005505952	uc007shm.1	90773	55992	56103	NM_008572	1000	467	591	100	7	+
NM_010646	up	uc007shm.1	down	-0.7142857	0.0141369	uc007shm.1	90773	70367	70547	NM_010646	1000	624	804	166	14	+
NM_010646	up	uc007shm.1	down	-0.7142857	0.0141369	uc007shm.1	90773	86139	86305	NM_010646	1000	629	795	141	11	+
NM_010654	up	uc007shm.1	down	-0.8571429	0.001736111	uc007shm.1	90773	3803	3845	NM_010654	1000	644	686	41	1	-
NM_010654	up	uc007shm.1	down	-0.8571429	0.001736111	uc007shm.1	90773	82155	82199	NM_010654	1000	883	930	41	2	-
NM_008571	up	uc008pdk.1	down	-0.7142857	0.0141369	uc008pdk.1	90825	50067	50257	NM_008571	1000	23	194	148	11	+
NM_030101	up	uc008pdk.1	down	-0.7857143	0.005505952	uc008pdk.1	90825	9572	9604	NM_030101	1000	26	58	32	0	+
NM_028238	up	uc008pdk.1	down	-0.7857143	0.005505952	uc008pdk.1	90825	2753	44072	NM_028238	1000	18	265	175	8	+
NM_028238	up	uc008pdk.1	down	-0.7857143	0.005505952	uc008pdk.1	90825	6959	7018	NM_028238	1000	0	58	55	3	-
NM_009132	up	uc008pdk.1	down	-0.7142857	0.0141369	uc008pdk.1	90825	34186	34253	NM_009132	1000	175	242	61	6	-
NM_001146196	up	uc008pdk.1	down	-0.7142857	0.0141369	uc008pdk.1	90825	34186	34253	NM_001146196	1000	175	242	61	6	-
NM_010730	up	uc009hiz.1	down	-0.7142857	0.0141369	uc009hiz.1	18773	3973	4018	NM_010730	1000	563	608	45	0	-
NM_007758	up	uc009hiz.1	down	-0.8571429	0.001736111	uc009hiz.1	18773	16642	16679	NM_007758	1000	70	107	37	0	-
NM_009132	up	ENSMUST00000156387	down	-0.6428571	0.03115079	ENSMUST00000156387	14032	10484	10674	NM_009132	1000	140	326	179	7	+
NM_001146196	up	ENSMUST00000156387	down	-0.6428571	0.03115079	ENSMUST00000156387	14032	10484	10674	NM_001146196	1000	140	326	179	7	+
NM_145938	up	ENSMUST00000156387	down	-0.7142857	0.0141369	ENSMUST00000156387	14032	10484	10581	NM_145938	1000	733	829	88	6	-
NM_198623	up	ENSMUST00000167620	down	-0.6428571	0.03115079	ENSMUST00000167620	3539	1044	1326	NM_198623	1000	241	392	122	6	-
NM_010420	up	ENSMUST00000167620	down	-0.6428571	0.03115079	ENSMUST00000167620	3539	823	1306	NM_010420	1000	260	498	87	3	-
NM_183322	up	AK158515	down	-0.6428571	0.03115079	AK158515	1463	633	735	NM_183322	1000	119	221	94	8	+
NM_001033978	up	mouselincRNA0467+	down	-0.7142857	0.0141369	mouselincRNA0467+	12999	6982	12469	NM_001033978	1000	14	111	95	2	-
NM_183322	up	AK019438	down	-0.6428571	0.03115079	AK019438	20762	18212	18282	NM_183322	1000	153	223	64	6	+
NM_183322	up	AK019438	down	-0.6428571	0.03115079	AK019438	20762	13359	13443	NM_183322	1000	148	232	77	7	-
NM_001113187	up	AK019438	down	-0.6428571	0.03115079	AK019438	20762	13371	13446	NM_001113187	1000	607	682	70	5	-
NM_001113187	up	AK019438	down	-0.6428571	0.03115079	AK019438	20762	3815	3858	NM_001113187	1000	605	648	39	4	-
NM_007753	up	CA874578	down	-0.7142857	0.0141369	CA874578	101780	47350	47402	NM_007753	1000	196	248	49	3	+
NM_030101	up	CA874578	down	-0.7142857	0.0141369	CA874578	101780	32560	32637	NM_030101	1000	7	95	77	0	+
NM_030101	up	CA874578	down	-0.7142857	0.0141369	CA874578	101780	76598	76668	NM_030101	1000	25	95	70	0	-
NM_001113187	up	CA874578	down	-0.6428571	0.03115079	CA874578	101780	35982	36066	NM_001113187	1000	594	678	78	6	+
NM_001113187	up	CA874578	down	-0.6428571	0.03115079	CA874578	101780	47329	47405	NM_001113187	1000	606	682	73	3	-
NM_001113187	up	CA874578	down	-0.6428571	0.03115079	CA874578	101780	36713	36756	NM_001113187	1000	553	604	37	0	-
