# Supplementary material for: Dynamic Transcription of Long Non-Coding RNA Genes during CD4+ T Cell Development and Activation
Source: PLoS One. 2014 Jul 8;9(7):e101588. doi: 10.1371/journal.pone.0101588 (PMC4086894; doi:10.1371/journal.pone.0101588)
Supplement: Table S13 — DP VS. DN LncRNA-mRNAs pairs with the expression of LncRNAs and mRNAs were negatively and LncRNA sequence matched genebody of the mRNA. (CSV) [file pone.0101588.s013.csv]

gene id	gene regulation	lncRNA id	lncRNA regulation	PCC	pvalue	lncRNA Name	lncRNA Size	lncRNA Start	lncRNA End	gene Name	gene Size	gene Start	gene End	matches	misMatches	strand
NM_183306	down	ENSMUST00000138082	up	-0.6428571	0.03115079	ENSMUST00000138082	3737	2525	2686	NM_183306	141512	38372	38533	149	12	+
NM_183306	down	ENSMUST00000138082	up	-0.6428571	0.03115079	ENSMUST00000138082	3737	2525	2686	NM_183306	141512	90972	114488	154	7	+
NM_183306	down	ENSMUST00000138082	up	-0.6428571	0.03115079	ENSMUST00000138082	3737	2527	2644	NM_183306	141512	43860	43977	106	11	+
NM_183306	down	ENSMUST00000138082	up	-0.6428571	0.03115079	ENSMUST00000138082	3737	2541	2644	NM_183306	141512	82534	82637	98	5	+
NM_183306	down	ENSMUST00000138082	up	-0.6428571	0.03115079	ENSMUST00000138082	3737	2538	2619	NM_183306	141512	92950	93031	74	7	+
NM_183306	down	ENSMUST00000138082	up	-0.6428571	0.03115079	ENSMUST00000138082	3737	2518	2693	NM_183306	141512	102474	102678	164	11	-
NM_183306	down	ENSMUST00000138082	up	-0.6428571	0.03115079	ENSMUST00000138082	3737	2525	2670	NM_183306	141512	29829	29972	135	8	-
NM_183306	down	ENSMUST00000138082	up	-0.6428571	0.03115079	ENSMUST00000138082	3737	2522	2664	NM_183306	141512	67059	67200	130	11	-
NM_183306	down	ENSMUST00000138082	up	-0.6428571	0.03115079	ENSMUST00000138082	3737	2525	2658	NM_183306	141512	119445	119577	124	8	-
NM_183306	down	ENSMUST00000138082	up	-0.6428571	0.03115079	ENSMUST00000138082	3737	2539	2658	NM_183306	141512	103800	103919	109	9	-
NM_153125	down	ENSMUST00000138082	up	-0.7142857	0.0141369	ENSMUST00000138082	3737	2525	2676	NM_153125	35787	25140	25292	141	10	+
NM_153125	down	ENSMUST00000138082	up	-0.7142857	0.0141369	ENSMUST00000138082	3737	2516	2674	NM_153125	35787	12233	30315	147	9	+
NM_138744	down	ENSMUST00000138082	up	-0.7142857	0.0141369	ENSMUST00000138082	3737	2525	2659	NM_138744	35452	33055	33189	129	5	+
NM_138744	down	ENSMUST00000138082	up	-0.7142857	0.0141369	ENSMUST00000138082	3737	2584	2671	NM_138744	35452	4411	4498	79	8	+
NM_133236	down	ENSMUST00000138082	up	-0.6428571	0.03115079	ENSMUST00000138082	3737	2522	2679	NM_133236	87954	54910	55071	149	8	+
NM_133236	down	ENSMUST00000138082	up	-0.6428571	0.03115079	ENSMUST00000138082	3737	2516	2681	NM_133236	87954	26523	37961	152	11	+
NM_133236	down	ENSMUST00000138082	up	-0.6428571	0.03115079	ENSMUST00000138082	3737	2537	2693	NM_133236	87954	15911	16473	145	8	+
NM_133236	down	ENSMUST00000138082	up	-0.6428571	0.03115079	ENSMUST00000138082	3737	2517	2681	NM_133236	87954	70470	70634	151	13	-
NM_133236	down	ENSMUST00000138082	up	-0.6428571	0.03115079	ENSMUST00000138082	3737	2525	2685	NM_133236	87954	14549	19799	150	10	-
NM_031185	down	ENSMUST00000138082	up	-0.7142857	0.0141369	ENSMUST00000138082	3737	2518	2717	NM_031185	93144	17843	21793	167	14	+
NM_031185	down	ENSMUST00000138082	up	-0.7142857	0.0141369	ENSMUST00000138082	3737	2514	2684	NM_031185	93144	51911	52078	153	13	+
NM_031185	down	ENSMUST00000138082	up	-0.7142857	0.0141369	ENSMUST00000138082	3737	2525	2679	NM_031185	93144	86177	86331	144	10	+
NM_031185	down	ENSMUST00000138082	up	-0.7142857	0.0141369	ENSMUST00000138082	3737	2525	2676	NM_031185	93144	21567	21716	140	9	+
NM_031185	down	ENSMUST00000138082	up	-0.7142857	0.0141369	ENSMUST00000138082	3737	2534	2693	NM_031185	93144	6370	9173	144	7	+
NM_031185	down	ENSMUST00000138082	up	-0.7142857	0.0141369	ENSMUST00000138082	3737	2517	2667	NM_031185	93144	70649	82511	143	7	+
NM_031185	down	ENSMUST00000138082	up	-0.7142857	0.0141369	ENSMUST00000138082	3737	2525	2664	NM_031185	93144	10304	10444	127	12	+
NM_031185	down	ENSMUST00000138082	up	-0.7142857	0.0141369	ENSMUST00000138082	3737	2550	2649	NM_031185	93144	65325	65424	92	7	+
NM_031185	down	ENSMUST00000138082	up	-0.7142857	0.0141369	ENSMUST00000138082	3737	2544	2716	NM_031185	93144	70673	70896	92	4	+
NM_031185	down	ENSMUST00000138082	up	-0.7142857	0.0141369	ENSMUST00000138082	3737	2516	2693	NM_031185	93144	16364	21292	168	9	-
NM_031185	down	ENSMUST00000138082	up	-0.7142857	0.0141369	ENSMUST00000138082	3737	2522	2692	NM_031185	93144	47813	54337	162	8	-
NM_031185	down	ENSMUST00000138082	up	-0.7142857	0.0141369	ENSMUST00000138082	3737	2525	2694	NM_031185	93144	41711	74026	160	9	-
NM_031185	down	ENSMUST00000138082	up	-0.7142857	0.0141369	ENSMUST00000138082	3737	2518	2685	NM_031185	93144	12797	20628	158	9	-
NM_031185	down	ENSMUST00000138082	up	-0.7142857	0.0141369	ENSMUST00000138082	3737	2525	2690	NM_031185	93144	24884	78917	157	8	-
NM_031185	down	ENSMUST00000138082	up	-0.7142857	0.0141369	ENSMUST00000138082	3737	2525	2677	NM_031185	93144	3427	7275	143	9	-
NM_031185	down	ENSMUST00000138082	up	-0.7142857	0.0141369	ENSMUST00000138082	3737	2525	2673	NM_031185	93144	15536	29419	139	9	-
NM_031185	down	ENSMUST00000138082	up	-0.7142857	0.0141369	ENSMUST00000138082	3737	2526	2662	NM_031185	93144	12822	12958	127	9	-
NM_031185	down	ENSMUST00000138082	up	-0.7142857	0.0141369	ENSMUST00000138082	3737	2526	2639	NM_031185	93144	3227	3340	103	10	-
NM_031185	down	ENSMUST00000138082	up	-0.7142857	0.0141369	ENSMUST00000138082	3737	2559	2639	NM_031185	93144	83297	83367	68	2	-
NM_031185	down	ENSMUST00000138082	up	-0.7142857	0.0141369	ENSMUST00000138082	3737	2588	2639	NM_031185	93144	77404	77683	49	2	-
NM_029044	down	ENSMUST00000138082	up	-0.6428571	0.03115079	ENSMUST00000138082	3737	2525	2692	NM_029044	40955	33674	33841	160	7	+
NM_029044	down	ENSMUST00000138082	up	-0.6428571	0.03115079	ENSMUST00000138082	3737	2516	2683	NM_029044	40955	18978	33278	160	7	+
NM_029044	down	ENSMUST00000138082	up	-0.6428571	0.03115079	ENSMUST00000138082	3737	2525	2664	NM_029044	40955	38360	38499	129	10	+
NM_029044	down	ENSMUST00000138082	up	-0.6428571	0.03115079	ENSMUST00000138082	3737	2516	2681	NM_029044	40955	2420	2900	135	6	+
NM_029044	down	ENSMUST00000138082	up	-0.6428571	0.03115079	ENSMUST00000138082	3737	2527	2674	NM_029044	40955	14414	14561	140	7	-
NM_029044	down	ENSMUST00000138082	up	-0.6428571	0.03115079	ENSMUST00000138082	3737	2525	2715	NM_029044	40955	25980	26210	151	7	-
NM_025609	down	ENSMUST00000138082	up	-0.6428571	0.03115079	ENSMUST00000138082	3737	2518	2644	NM_025609	28550	9463	11949	118	8	+
NM_025609	down	ENSMUST00000138082	up	-0.6428571	0.03115079	ENSMUST00000138082	3737	2529	2609	NM_025609	28550	11838	11914	61	1	+
NM_025609	down	ENSMUST00000138082	up	-0.6428571	0.03115079	ENSMUST00000138082	3737	2516	2627	NM_025609	28550	18223	18335	104	6	-
NM_009709	down	ENSMUST00000138082	up	-0.7142857	0.0141369	ENSMUST00000138082	3737	2651	2693	NM_009709	62851	40438	43846	42	0	+
NM_009709	down	ENSMUST00000138082	up	-0.7142857	0.0141369	ENSMUST00000138082	3737	2522	3449	NM_009709	62851	8896	31378	197	10	-
NM_009709	down	ENSMUST00000138082	up	-0.7142857	0.0141369	ENSMUST00000138082	3737	2526	2674	NM_009709	62851	4263	9045	139	9	-
NM_009709	down	ENSMUST00000138082	up	-0.7142857	0.0141369	ENSMUST00000138082	3737	2230	2679	NM_009709	62851	54673	54857	143	13	-
NM_009709	down	ENSMUST00000138082	up	-0.7142857	0.0141369	ENSMUST00000138082	3737	2591	2635	NM_009709	62851	7850	7894	41	3	-
NM_001198597	down	ENSMUST00000138082	up	-0.9285714	0.000396825	ENSMUST00000138082	3737	2533	2681	NM_001198597	35063	15367	15509	114	3	+
NM_001198597	down	ENSMUST00000138082	up	-0.9285714	0.000396825	ENSMUST00000138082	3737	2537	2683	NM_001198597	35063	18283	18442	115	3	-
NM_001163733	down	ENSMUST00000138082	up	-0.6428571	0.03115079	ENSMUST00000138082	3737	2580	2640	NM_001163733	43141	4851	4914	57	3	+
NM_001115153	down	ENSMUST00000138082	up	-0.8571429	0.001736111	ENSMUST00000138082	3737	2525	2657	NM_001115153	30876	10937	11070	121	10	+
NM_001115153	down	ENSMUST00000138082	up	-0.8571429	0.001736111	ENSMUST00000138082	3737	2561	2632	NM_001115153	30876	15862	15935	60	3	+
NM_001115153	down	ENSMUST00000138082	up	-0.8571429	0.001736111	ENSMUST00000138082	3737	2526	2633	NM_001115153	30876	4098	4206	96	3	-
NM_001114663	down	ENSMUST00000138082	up	-0.6428571	0.03115079	ENSMUST00000138082	3737	2526	2666	NM_001114663	348341	68162	68300	133	4	+
NM_001114663	down	ENSMUST00000138082	up	-0.6428571	0.03115079	ENSMUST00000138082	3737	2525	2664	NM_001114663	348341	17777	58891	126	13	+
NM_001114663	down	ENSMUST00000138082	up	-0.6428571	0.03115079	ENSMUST00000138082	3737	2525	2629	NM_001114663	348341	68778	68882	100	4	+
NM_001114663	down	ENSMUST00000138082	up	-0.6428571	0.03115079	ENSMUST00000138082	3737	2529	2636	NM_001114663	348341	40845	40952	98	9	+
NM_001114663	down	ENSMUST00000138082	up	-0.6428571	0.03115079	ENSMUST00000138082	3737	2525	2681	NM_001114663	348341	85517	85680	143	6	-
NM_001114663	down	ENSMUST00000138082	up	-0.6428571	0.03115079	ENSMUST00000138082	3737	2529	2670	NM_001114663	348341	322016	322159	129	12	-
NM_001114663	down	ENSMUST00000138082	up	-0.6428571	0.03115079	ENSMUST00000138082	3737	2525	2658	NM_001114663	348341	50663	50797	122	11	-
NM_001114663	down	ENSMUST00000138082	up	-0.6428571	0.03115079	ENSMUST00000138082	3737	2525	2633	NM_001114663	348341	33133	33241	102	6	-
NM_001114663	down	ENSMUST00000138082	up	-0.6428571	0.03115079	ENSMUST00000138082	3737	2517	2597	NM_001114663	348341	195177	195257	74	6	-
NM_031842	down	ENSMUST00000138082	up	-0.7857143	0.005505952	ENSMUST00000138082	3737	2525	2687	NM_031842	11710	4631	6499	154	6	-
NM_031842	down	ENSMUST00000138082	up	-0.7857143	0.005505952	ENSMUST00000138082	3737	2525	2658	NM_031842	11710	4658	4791	123	10	-
NM_031842	down	ENSMUST00000138082	up	-0.7857143	0.005505952	ENSMUST00000138082	3737	2517	2665	NM_031842	11710	7326	7469	128	8	-
NM_022014	down	ENSMUST00000138082	up	-0.7142857	0.0141369	ENSMUST00000138082	3737	2525	2681	NM_022014	15539	14275	14430	142	12	-
NM_001130187	down	ENSMUST00000138082	up	-0.7142857	0.0141369	ENSMUST00000138082	3737	2526	2690	NM_001130187	9803	3099	3262	151	12	-
NM_001130187	down	ENSMUST00000138082	up	-0.7142857	0.0141369	ENSMUST00000138082	3737	2525	2659	NM_001130187	9803	6808	6942	128	6	-
NM_001111100	down	ENSMUST00000138082	up	-0.7142857	0.0141369	ENSMUST00000138082	3737	2525	2697	NM_001111100	35160	25432	25608	155	10	-
NM_001111100	down	ENSMUST00000138082	up	-0.7142857	0.0141369	ENSMUST00000138082	3737	2525	2679	NM_001111100	35160	32105	32259	142	12	-
NM_001111100	down	ENSMUST00000138082	up	-0.7142857	0.0141369	ENSMUST00000138082	3737	2525	2664	NM_001111100	35160	22869	23004	129	6	-
NM_172766	down	ENSMUST00000128571	up	-0.6428571	0.03115079	ENSMUST00000128571	10887	7991	8114	NM_172766	35143	4810	4935	113	6	+
NM_172766	down	ENSMUST00000128571	up	-0.6428571	0.03115079	ENSMUST00000128571	10887	8025	8115	NM_172766	35143	3581	3669	82	6	-
NM_172549	down	ENSMUST00000128571	up	-0.7142857	0.0141369	ENSMUST00000128571	10887	8003	9360	NM_172549	118249	1859	78263	204	12	+
NM_172549	down	ENSMUST00000128571	up	-0.7142857	0.0141369	ENSMUST00000128571	10887	8002	8748	NM_172549	118249	78129	109684	149	2	+
NM_172549	down	ENSMUST00000128571	up	-0.7142857	0.0141369	ENSMUST00000128571	10887	7997	8115	NM_172549	118249	4036	4171	103	7	+
NM_172549	down	ENSMUST00000128571	up	-0.7142857	0.0141369	ENSMUST00000128571	10887	9305	9360	NM_172549	118249	1935	1990	53	2	+
NM_172549	down	ENSMUST00000128571	up	-0.7142857	0.0141369	ENSMUST00000128571	10887	6906	6960	NM_172549	118249	98291	98340	43	2	+
NM_172549	down	ENSMUST00000128571	up	-0.7142857	0.0141369	ENSMUST00000128571	10887	7991	9360	NM_172549	118249	5806	34329	216	12	-
NM_172549	down	ENSMUST00000128571	up	-0.7142857	0.0141369	ENSMUST00000128571	10887	8008	8114	NM_172549	118249	5825	5946	103	3	-
NM_172549	down	ENSMUST00000128571	up	-0.7142857	0.0141369	ENSMUST00000128571	10887	8008	8115	NM_172549	118249	13627	18397	100	7	-
NM_172409	down	ENSMUST00000128571	up	-0.8571429	0.001736111	ENSMUST00000128571	10887	7004	9360	NM_172409	276336	7369	205088	264	13	+
NM_172409	down	ENSMUST00000128571	up	-0.8571429	0.001736111	ENSMUST00000128571	10887	8019	9407	NM_172409	276336	7340	122130	214	13	+
NM_172409	down	ENSMUST00000128571	up	-0.8571429	0.001736111	ENSMUST00000128571	10887	8008	9372	NM_172409	276336	47734	131238	199	14	+
NM_172409	down	ENSMUST00000128571	up	-0.8571429	0.001736111	ENSMUST00000128571	10887	6925	8115	NM_172409	276336	116767	205070	132	7	+
NM_172409	down	ENSMUST00000128571	up	-0.8571429	0.001736111	ENSMUST00000128571	10887	8021	8113	NM_172409	276336	266527	266619	86	6	+
NM_172409	down	ENSMUST00000128571	up	-0.8571429	0.001736111	ENSMUST00000128571	10887	8070	8115	NM_172409	276336	47804	47849	42	3	+
NM_172409	down	ENSMUST00000128571	up	-0.8571429	0.001736111	ENSMUST00000128571	10887	6960	9360	NM_172409	276336	24216	150515	282	14	-
NM_172409	down	ENSMUST00000128571	up	-0.8571429	0.001736111	ENSMUST00000128571	10887	8018	9360	NM_172409	276336	35319	99422	187	5	-
NM_172409	down	ENSMUST00000128571	up	-0.8571429	0.001736111	ENSMUST00000128571	10887	8023	9376	NM_172409	276336	150371	243402	169	7	-
NM_172409	down	ENSMUST00000128571	up	-0.8571429	0.001736111	ENSMUST00000128571	10887	7991	8114	NM_172409	276336	24235	24409	121	1	-
NM_172409	down	ENSMUST00000128571	up	-0.8571429	0.001736111	ENSMUST00000128571	10887	8019	8115	NM_172409	276336	35337	35433	92	4	-
NM_172409	down	ENSMUST00000128571	up	-0.8571429	0.001736111	ENSMUST00000128571	10887	8032	8115	NM_172409	276336	150405	150488	76	7	-
NM_172409	down	ENSMUST00000128571	up	-0.8571429	0.001736111	ENSMUST00000128571	10887	9224	9363	NM_172409	276336	243289	243439	61	2	-
NM_172280	down	ENSMUST00000128571	up	-0.7857143	0.005505952	ENSMUST00000128571	10887	7995	8111	NM_172280	65965	51650	51768	115	0	+
NM_172280	down	ENSMUST00000128571	up	-0.7857143	0.005505952	ENSMUST00000128571	10887	7993	8115	NM_172280	65965	30881	31000	113	6	-
NM_172280	down	ENSMUST00000128571	up	-0.7857143	0.005505952	ENSMUST00000128571	10887	7004	8115	NM_172280	65965	4428	30948	121	7	-
NM_144904	down	ENSMUST00000128571	up	-0.7142857	0.0141369	ENSMUST00000128571	10887	7996	9372	NM_144904	77498	7474	27738	217	9	+
NM_144904	down	ENSMUST00000128571	up	-0.7142857	0.0141369	ENSMUST00000128571	10887	7992	8114	NM_144904	77498	55077	65649	118	1	+
NM_144904	down	ENSMUST00000128571	up	-0.7142857	0.0141369	ENSMUST00000128571	10887	7992	8114	NM_144904	77498	27586	27707	114	5	+
NM_144904	down	ENSMUST00000128571	up	-0.7142857	0.0141369	ENSMUST00000128571	10887	8014	8113	NM_144904	77498	8232	8332	96	3	+
NM_144904	down	ENSMUST00000128571	up	-0.7142857	0.0141369	ENSMUST00000128571	10887	8018	8115	NM_144904	77498	10039	34027	91	4	+
NM_144904	down	ENSMUST00000128571	up	-0.7142857	0.0141369	ENSMUST00000128571	10887	6966	7034	NM_144904	77498	65546	65613	53	1	+
NM_144904	down	ENSMUST00000128571	up	-0.7142857	0.0141369	ENSMUST00000128571	10887	7996	9372	NM_144904	77498	13602	71322	169	6	-
NM_144822	down	ENSMUST00000128571	up	-0.7857143	0.005505952	ENSMUST00000128571	10887	7996	8114	NM_144822	161489	159524	159644	113	5	+
NM_144822	down	ENSMUST00000128571	up	-0.7857143	0.005505952	ENSMUST00000128571	10887	6969	8151	NM_144822	161489	136228	143415	155	6	+
NM_144822	down	ENSMUST00000128571	up	-0.7857143	0.005505952	ENSMUST00000128571	10887	7996	9376	NM_144822	161489	155056	158512	164	13	-
NM_144822	down	ENSMUST00000128571	up	-0.7857143	0.005505952	ENSMUST00000128571	10887	8019	9365	NM_144822	161489	81311	136132	128	7	-
NM_144822	down	ENSMUST00000128571	up	-0.7857143	0.005505952	ENSMUST00000128571	10887	7997	8103	NM_144822	161489	5459	27343	102	4	-
NM_144822	down	ENSMUST00000128571	up	-0.7857143	0.005505952	ENSMUST00000128571	10887	8025	8082	NM_144822	161489	155123	155180	54	3	-
NM_144822	down	ENSMUST00000128571	up	-0.7857143	0.005505952	ENSMUST00000128571	10887	6961	7036	NM_144822	161489	5482	5556	56	2	-
NM_144822	down	ENSMUST00000128571	up	-0.7857143	0.005505952	ENSMUST00000128571	10887	8003	8113	NM_144822	161489	27224	42281	64	3	-
NM_133700	down	ENSMUST00000128571	up	-0.7142857	0.0141369	ENSMUST00000128571	10887	7991	8113	NM_133700	53697	41169	42635	117	3	+
NM_133700	down	ENSMUST00000128571	up	-0.7142857	0.0141369	ENSMUST00000128571	10887	8015	8115	NM_133700	53697	11657	11757	97	3	+
NM_133700	down	ENSMUST00000128571	up	-0.7142857	0.0141369	ENSMUST00000128571	10887	6937	9360	NM_133700	53697	15844	47640	199	10	-
NM_133700	down	ENSMUST00000128571	up	-0.7142857	0.0141369	ENSMUST00000128571	10887	8032	9281	NM_133700	53697	15932	47574	121	5	-
NM_133649	down	ENSMUST00000128571	up	-0.7142857	0.0141369	ENSMUST00000128571	10887	7992	9360	NM_133649	96851	3614	10403	214	12	+
NM_133649	down	ENSMUST00000128571	up	-0.7142857	0.0141369	ENSMUST00000128571	10887	7996	9359	NM_133649	96851	9085	46235	215	15	+
NM_133649	down	ENSMUST00000128571	up	-0.7142857	0.0141369	ENSMUST00000128571	10887	8018	9357	NM_133649	96851	9107	45647	131	6	+
NM_133649	down	ENSMUST00000128571	up	-0.7142857	0.0141369	ENSMUST00000128571	10887	8005	8114	NM_133649	96851	26160	70789	104	4	+
NM_133649	down	ENSMUST00000128571	up	-0.7142857	0.0141369	ENSMUST00000128571	10887	7004	8106	NM_133649	96851	70724	82738	116	6	+
NM_133649	down	ENSMUST00000128571	up	-0.7142857	0.0141369	ENSMUST00000128571	10887	8014	8063	NM_133649	96851	45573	45622	47	2	+
NM_133649	down	ENSMUST00000128571	up	-0.7142857	0.0141369	ENSMUST00000128571	10887	6967	8712	NM_133649	96851	46202	80457	193	6	-
NM_133649	down	ENSMUST00000128571	up	-0.7142857	0.0141369	ENSMUST00000128571	10887	6960	8115	NM_133649	96851	11702	29502	175	5	-
NM_133649	down	ENSMUST00000128571	up	-0.7142857	0.0141369	ENSMUST00000128571	10887	7998	9360	NM_133649	96851	80337	80484	131	4	-
NM_133649	down	ENSMUST00000128571	up	-0.7142857	0.0141369	ENSMUST00000128571	10887	8019	8115	NM_133649	96851	62435	62531	93	3	-
NM_133649	down	ENSMUST00000128571	up	-0.7142857	0.0141369	ENSMUST00000128571	10887	8014	9276	NM_133649	96851	80430	89710	110	8	-
NM_133649	down	ENSMUST00000128571	up	-0.7142857	0.0141369	ENSMUST00000128571	10887	7004	8114	NM_133649	96851	29393	62502	117	8	-
NM_033579	down	ENSMUST00000128571	up	-0.9285714	0.000396825	ENSMUST00000128571	10887	7992	9336	NM_033579	90093	23998	30328	203	11	+
NM_033579	down	ENSMUST00000128571	up	-0.9285714	0.000396825	ENSMUST00000128571	10887	8003	8712	NM_033579	90093	40109	45256	150	5	+
NM_033579	down	ENSMUST00000128571	up	-0.9285714	0.000396825	ENSMUST00000128571	10887	7997	8114	NM_033579	90093	31995	32121	110	7	+
NM_033579	down	ENSMUST00000128571	up	-0.9285714	0.000396825	ENSMUST00000128571	10887	8004	8115	NM_033579	90093	2836	30334	107	3	+
NM_033579	down	ENSMUST00000128571	up	-0.9285714	0.000396825	ENSMUST00000128571	10887	6962	9376	NM_033579	90093	19588	87510	339	16	-
NM_033579	down	ENSMUST00000128571	up	-0.9285714	0.000396825	ENSMUST00000128571	10887	8009	9372	NM_033579	90093	43343	46614	229	14	-
NM_033579	down	ENSMUST00000128571	up	-0.9285714	0.000396825	ENSMUST00000128571	10887	8003	9355	NM_033579	90093	18189	19739	208	12	-
NM_033579	down	ENSMUST00000128571	up	-0.9285714	0.000396825	ENSMUST00000128571	10887	8014	9359	NM_033579	90093	45223	85543	160	10	-
NM_033579	down	ENSMUST00000128571	up	-0.9285714	0.000396825	ENSMUST00000128571	10887	7991	8115	NM_033579	90093	18201	18328	117	6	-
NM_033579	down	ENSMUST00000128571	up	-0.9285714	0.000396825	ENSMUST00000128571	10887	7997	8115	NM_033579	90093	36691	43493	110	5	-
NM_033579	down	ENSMUST00000128571	up	-0.9285714	0.000396825	ENSMUST00000128571	10887	8019	8115	NM_033579	90093	49871	87498	92	4	-
NM_033579	down	ENSMUST00000128571	up	-0.9285714	0.000396825	ENSMUST00000128571	10887	8055	8115	NM_033579	90093	45240	45300	55	5	-
NM_029044	down	ENSMUST00000128571	up	-0.7142857	0.0141369	ENSMUST00000128571	10887	6925	9376	NM_029044	40955	12570	20137	254	14	+
NM_029044	down	ENSMUST00000128571	up	-0.7142857	0.0141369	ENSMUST00000128571	10887	7995	8115	NM_029044	40955	25903	26024	113	4	+
NM_029044	down	ENSMUST00000128571	up	-0.7142857	0.0141369	ENSMUST00000128571	10887	8041	8115	NM_029044	40955	20029	20103	71	3	+
NM_029044	down	ENSMUST00000128571	up	-0.7142857	0.0141369	ENSMUST00000128571	10887	7991	8114	NM_029044	40955	19018	19143	119	3	-
NM_029044	down	ENSMUST00000128571	up	-0.7142857	0.0141369	ENSMUST00000128571	10887	8022	9376	NM_029044	40955	38356	38483	122	5	-
NM_029044	down	ENSMUST00000128571	up	-0.7142857	0.0141369	ENSMUST00000128571	10887	7996	8115	NM_029044	40955	2460	2591	110	9	-
NM_029044	down	ENSMUST00000128571	up	-0.7142857	0.0141369	ENSMUST00000128571	10887	8019	8114	NM_029044	40955	33705	33800	92	3	-
NM_028201	down	ENSMUST00000128571	up	-0.8571429	0.001736111	ENSMUST00000128571	10887	6925	8115	NM_028201	178433	24882	152304	162	9	+
NM_028201	down	ENSMUST00000128571	up	-0.8571429	0.001736111	ENSMUST00000128571	10887	6926	8115	NM_028201	178433	24855	160844	140	7	+
NM_028201	down	ENSMUST00000128571	up	-0.8571429	0.001736111	ENSMUST00000128571	10887	8049	9352	NM_028201	178433	39322	40350	90	2	+
NM_028201	down	ENSMUST00000128571	up	-0.8571429	0.001736111	ENSMUST00000128571	10887	8023	8113	NM_028201	178433	53067	53151	78	6	+
NM_028201	down	ENSMUST00000128571	up	-0.8571429	0.001736111	ENSMUST00000128571	10887	6925	6957	NM_028201	178433	7826	7858	31	1	-
NM_026888	down	ENSMUST00000128571	up	-0.6428571	0.03115079	ENSMUST00000128571	10887	8669	8726	NM_026888	9961	8292	8351	47	3	+
NM_026888	down	ENSMUST00000128571	up	-0.6428571	0.03115079	ENSMUST00000128571	10887	7991	9360	NM_026888	9961	3982	5962	149	7	-
NM_026888	down	ENSMUST00000128571	up	-0.6428571	0.03115079	ENSMUST00000128571	10887	9312	9359	NM_026888	9961	8305	8351	44	2	-
NM_026888	down	ENSMUST00000128571	up	-0.6428571	0.03115079	ENSMUST00000128571	10887	9224	9272	NM_026888	9961	5914	5956	40	2	-
NM_026666	down	ENSMUST00000128571	up	-0.8571429	0.001736111	ENSMUST00000128571	10887	8004	9375	NM_026666	36219	11367	31003	164	8	+
NM_026666	down	ENSMUST00000128571	up	-0.8571429	0.001736111	ENSMUST00000128571	10887	6961	8106	NM_026666	36219	1369	4808	156	6	-
NM_026666	down	ENSMUST00000128571	up	-0.8571429	0.001736111	ENSMUST00000128571	10887	7991	8114	NM_026666	36219	4700	4825	117	4	-
NM_026666	down	ENSMUST00000128571	up	-0.8571429	0.001736111	ENSMUST00000128571	10887	8016	9372	NM_026666	36219	6197	18450	138	10	-
NM_026666	down	ENSMUST00000128571	up	-0.8571429	0.001736111	ENSMUST00000128571	10887	8020	8089	NM_026666	36219	6264	6333	67	2	-
NM_026666	down	ENSMUST00000128571	up	-0.8571429	0.001736111	ENSMUST00000128571	10887	8029	8115	NM_026666	36219	32649	32731	74	3	-
NM_025609	down	ENSMUST00000128571	up	-0.7142857	0.0141369	ENSMUST00000128571	10887	8043	8115	NM_025609	28550	18223	18295	71	1	+
NM_025609	down	ENSMUST00000128571	up	-0.7142857	0.0141369	ENSMUST00000128571	10887	8036	8092	NM_025609	28550	7820	7876	52	4	+
NM_025609	down	ENSMUST00000128571	up	-0.7142857	0.0141369	ENSMUST00000128571	10887	8019	8115	NM_025609	28550	9500	9596	90	6	-
NM_025364	down	ENSMUST00000128571	up	-0.6428571	0.03115079	ENSMUST00000128571	10887	6974	8114	NM_025364	55869	52579	53499	170	5	+
NM_025364	down	ENSMUST00000128571	up	-0.6428571	0.03115079	ENSMUST00000128571	10887	6960	8115	NM_025364	55869	53389	54747	170	8	+
NM_025364	down	ENSMUST00000128571	up	-0.6428571	0.03115079	ENSMUST00000128571	10887	8002	8115	NM_025364	55869	5627	5744	105	7	+
NM_025364	down	ENSMUST00000128571	up	-0.6428571	0.03115079	ENSMUST00000128571	10887	8019	8115	NM_025364	55869	4801	4897	92	4	+
NM_025364	down	ENSMUST00000128571	up	-0.6428571	0.03115079	ENSMUST00000128571	10887	7007	8113	NM_025364	55869	25968	52672	132	8	+
NM_025364	down	ENSMUST00000128571	up	-0.6428571	0.03115079	ENSMUST00000128571	10887	8016	8113	NM_025364	55869	17008	17105	88	9	+
NM_025364	down	ENSMUST00000128571	up	-0.6428571	0.03115079	ENSMUST00000128571	10887	8005	8097	NM_025364	55869	25922	26014	84	8	+
NM_025364	down	ENSMUST00000128571	up	-0.6428571	0.03115079	ENSMUST00000128571	10887	6960	8114	NM_025364	55869	3480	43367	174	5	-
NM_025364	down	ENSMUST00000128571	up	-0.6428571	0.03115079	ENSMUST00000128571	10887	8014	8108	NM_025364	55869	12083	12178	91	3	-
NM_025364	down	ENSMUST00000128571	up	-0.6428571	0.03115079	ENSMUST00000128571	10887	8019	8157	NM_025364	55869	27753	28067	94	2	-
NM_025364	down	ENSMUST00000128571	up	-0.6428571	0.03115079	ENSMUST00000128571	10887	6961	7034	NM_025364	55869	3516	3587	54	1	-
NM_021460	down	ENSMUST00000128571	up	-0.6428571	0.03115079	ENSMUST00000128571	10887	7996	8115	NM_021460	35160	32108	32229	113	5	+
NM_021460	down	ENSMUST00000128571	up	-0.6428571	0.03115079	ENSMUST00000128571	10887	8019	8114	NM_021460	35160	25482	25577	90	5	+
NM_016670	down	ENSMUST00000128571	up	-0.7857143	0.005505952	ENSMUST00000128571	10887	7991	9359	NM_016670	42922	20756	29272	229	12	+
NM_016670	down	ENSMUST00000128571	up	-0.7857143	0.005505952	ENSMUST00000128571	10887	8018	9491	NM_016670	42922	21980	28418	188	8	+
NM_016670	down	ENSMUST00000128571	up	-0.7857143	0.005505952	ENSMUST00000128571	10887	6959	8115	NM_016670	42922	29144	39086	203	10	+
NM_016670	down	ENSMUST00000128571	up	-0.7857143	0.005505952	ENSMUST00000128571	10887	7991	9272	NM_016670	42922	29126	36234	149	3	+
NM_016670	down	ENSMUST00000128571	up	-0.7857143	0.005505952	ENSMUST00000128571	10887	8002	8114	NM_016670	42922	28279	28365	79	4	+
NM_016670	down	ENSMUST00000128571	up	-0.7857143	0.005505952	ENSMUST00000128571	10887	7993	9360	NM_016670	42922	5661	25303	208	6	-
NM_016670	down	ENSMUST00000128571	up	-0.7857143	0.005505952	ENSMUST00000128571	10887	8014	9385	NM_016670	42922	7840	19649	157	8	-
NM_016670	down	ENSMUST00000128571	up	-0.7857143	0.005505952	ENSMUST00000128571	10887	8018	8106	NM_016670	42922	5682	5776	85	3	-
NM_016670	down	ENSMUST00000128571	up	-0.7857143	0.005505952	ENSMUST00000128571	10887	8019	8115	NM_016670	42922	25195	25287	84	3	-
NM_013818	down	ENSMUST00000128571	up	-0.6428571	0.03115079	ENSMUST00000128571	10887	7996	9360	NM_013818	30585	7446	27033	214	9	+
NM_013818	down	ENSMUST00000128571	up	-0.6428571	0.03115079	ENSMUST00000128571	10887	8009	8115	NM_013818	30585	20518	27015	104	2	+
NM_013818	down	ENSMUST00000128571	up	-0.6428571	0.03115079	ENSMUST00000128571	10887	8019	8115	NM_013818	30585	18636	20622	92	4	+
NM_013818	down	ENSMUST00000128571	up	-0.6428571	0.03115079	ENSMUST00000128571	10887	8038	8107	NM_013818	30585	23247	23318	55	3	+
NM_013818	down	ENSMUST00000128571	up	-0.6428571	0.03115079	ENSMUST00000128571	10887	7004	7078	NM_013818	30585	26948	27031	42	1	+
NM_013818	down	ENSMUST00000128571	up	-0.6428571	0.03115079	ENSMUST00000128571	10887	7997	9372	NM_013818	30585	1279	22133	139	4	-
NM_009709	down	ENSMUST00000128571	up	-0.6428571	0.03115079	ENSMUST00000128571	10887	8002	9360	NM_009709	62851	4265	9602	217	10	+
NM_009709	down	ENSMUST00000128571	up	-0.6428571	0.03115079	ENSMUST00000128571	10887	8002	9372	NM_009709	62851	9456	35500	197	11	+
NM_009709	down	ENSMUST00000128571	up	-0.6428571	0.03115079	ENSMUST00000128571	10887	8008	9360	NM_009709	62851	15732	31363	157	14	+
NM_009709	down	ENSMUST00000128571	up	-0.6428571	0.03115079	ENSMUST00000128571	10887	7996	8113	NM_009709	62851	54675	54799	110	6	+
NM_009709	down	ENSMUST00000128571	up	-0.6428571	0.03115079	ENSMUST00000128571	10887	8014	8115	NM_009709	62851	8915	31345	97	4	+
NM_009709	down	ENSMUST00000128571	up	-0.6428571	0.03115079	ENSMUST00000128571	10887	8020	8092	NM_009709	62851	46034	46106	65	7	+
NM_009709	down	ENSMUST00000128571	up	-0.6428571	0.03115079	ENSMUST00000128571	10887	8016	9376	NM_009709	62851	29107	51438	142	11	-
NM_009561	down	ENSMUST00000128571	up	-0.7857143	0.005505952	ENSMUST00000128571	10887	8002	9372	NM_009561	8505	6416	6562	132	11	+
NM_009561	down	ENSMUST00000128571	up	-0.7857143	0.005505952	ENSMUST00000128571	10887	9237	9272	NM_009561	8505	6418	6453	33	2	+
NM_001199186	down	ENSMUST00000128571	up	-0.8571429	0.001736111	ENSMUST00000128571	10887	7991	9378	NM_001199186	34311	2423	6489	220	15	+
NM_001199186	down	ENSMUST00000128571	up	-0.8571429	0.001736111	ENSMUST00000128571	10887	6925	8115	NM_001199186	34311	8714	25845	219	6	+
NM_001199186	down	ENSMUST00000128571	up	-0.8571429	0.001736111	ENSMUST00000128571	10887	7004	9336	NM_001199186	34311	4663	9119	198	6	+
NM_001199186	down	ENSMUST00000128571	up	-0.8571429	0.001736111	ENSMUST00000128571	10887	8040	8114	NM_001199186	34311	9050	9124	72	2	+
NM_001199186	down	ENSMUST00000128571	up	-0.8571429	0.001736111	ENSMUST00000128571	10887	9305	9363	NM_001199186	34311	4692	4750	54	4	+
NM_001199186	down	ENSMUST00000128571	up	-0.8571429	0.001736111	ENSMUST00000128571	10887	8008	9372	NM_001199186	34311	6179	30494	241	11	-
NM_001199186	down	ENSMUST00000128571	up	-0.8571429	0.001736111	ENSMUST00000128571	10887	6960	8097	NM_001199186	34311	15334	30494	127	7	-
NM_001199186	down	ENSMUST00000128571	up	-0.8571429	0.001736111	ENSMUST00000128571	10887	8019	8067	NM_001199186	34311	6251	6299	46	2	-
NM_001199186	down	ENSMUST00000128571	up	-0.8571429	0.001736111	ENSMUST00000128571	10887	8070	8115	NM_001199186	34311	6206	6251	43	2	-
NM_001177552	down	ENSMUST00000128571	up	-0.7857143	0.005505952	ENSMUST00000128571	10887	7990	8115	NM_001177552	31756	4501	25014	117	8	+
NM_001177552	down	ENSMUST00000128571	up	-0.7857143	0.005505952	ENSMUST00000128571	10887	7991	8097	NM_001177552	31756	17847	17959	98	6	-
NM_001164531	down	ENSMUST00000128571	up	-0.7857143	0.005505952	ENSMUST00000128571	10887	7990	8115	NM_001164531	24027	1656	1782	116	9	+
NM_001164531	down	ENSMUST00000128571	up	-0.7857143	0.005505952	ENSMUST00000128571	10887	8002	8114	NM_001164531	24027	2780	2897	106	6	+
NM_001164531	down	ENSMUST00000128571	up	-0.7857143	0.005505952	ENSMUST00000128571	10887	8017	8108	NM_001164531	24027	9587	9680	76	6	+
NM_001164531	down	ENSMUST00000128571	up	-0.7857143	0.005505952	ENSMUST00000128571	10887	8021	8058	NM_001164531	24027	6235	6272	36	1	+
NM_001164531	down	ENSMUST00000128571	up	-0.7857143	0.005505952	ENSMUST00000128571	10887	7991	8115	NM_001164531	24027	21872	21986	108	2	-
NM_001163262	down	ENSMUST00000128571	up	-0.6428571	0.03115079	ENSMUST00000128571	10887	7995	9372	NM_001163262	204488	9768	136323	214	9	+
NM_001163262	down	ENSMUST00000128571	up	-0.6428571	0.03115079	ENSMUST00000128571	10887	8005	9356	NM_001163262	204488	6959	9901	199	13	+
NM_001163262	down	ENSMUST00000128571	up	-0.6428571	0.03115079	ENSMUST00000128571	10887	7992	8114	NM_001163262	204488	121211	121341	116	2	+
NM_001163262	down	ENSMUST00000128571	up	-0.6428571	0.03115079	ENSMUST00000128571	10887	7993	8115	NM_001163262	204488	14283	177776	116	1	+
NM_001163262	down	ENSMUST00000128571	up	-0.6428571	0.03115079	ENSMUST00000128571	10887	8018	8115	NM_001163262	204488	14305	14402	91	6	+
NM_001163262	down	ENSMUST00000128571	up	-0.6428571	0.03115079	ENSMUST00000128571	10887	8019	8111	NM_001163262	204488	126353	126445	85	7	+
NM_001163262	down	ENSMUST00000128571	up	-0.6428571	0.03115079	ENSMUST00000128571	10887	8027	8111	NM_001163262	204488	136208	136292	81	3	+
NM_001163262	down	ENSMUST00000128571	up	-0.6428571	0.03115079	ENSMUST00000128571	10887	8002	9371	NM_001163262	204488	8952	90552	262	9	-
NM_001163262	down	ENSMUST00000128571	up	-0.6428571	0.03115079	ENSMUST00000128571	10887	7991	9376	NM_001163262	204488	93730	93891	149	7	-
NM_001163262	down	ENSMUST00000128571	up	-0.6428571	0.03115079	ENSMUST00000128571	10887	7991	8115	NM_001163262	204488	8981	9116	118	3	-
NM_001163262	down	ENSMUST00000128571	up	-0.6428571	0.03115079	ENSMUST00000128571	10887	8009	9272	NM_001163262	204488	93843	191169	152	5	-
NM_001163262	down	ENSMUST00000128571	up	-0.6428571	0.03115079	ENSMUST00000128571	10887	7992	8111	NM_001163262	204488	18738	18856	108	5	-
NM_001163262	down	ENSMUST00000128571	up	-0.6428571	0.03115079	ENSMUST00000128571	10887	8001	8083	NM_001163262	204488	19486	19571	73	3	-
NM_001163031	down	ENSMUST00000128571	up	-0.6428571	0.03115079	ENSMUST00000128571	10887	8018	8113	NM_001163031	18062	8446	8563	94	0	+
NM_001146024	down	ENSMUST00000128571	up	-0.6428571	0.03115079	ENSMUST00000128571	10887	6960	9360	NM_001146024	20593	3739	12575	320	19	+
NM_001146024	down	ENSMUST00000128571	up	-0.6428571	0.03115079	ENSMUST00000128571	10887	8019	9360	NM_001146024	20593	3753	19308	200	9	+
NM_001146024	down	ENSMUST00000128571	up	-0.6428571	0.03115079	ENSMUST00000128571	10887	7991	8115	NM_001146024	20593	12430	12557	117	7	+
NM_001146024	down	ENSMUST00000128571	up	-0.6428571	0.03115079	ENSMUST00000128571	10887	8019	9336	NM_001146024	20593	904	4277	134	6	+
NM_001146024	down	ENSMUST00000128571	up	-0.6428571	0.03115079	ENSMUST00000128571	10887	7996	8114	NM_001146024	20593	7854	7972	106	6	+
NM_001146024	down	ENSMUST00000128571	up	-0.6428571	0.03115079	ENSMUST00000128571	10887	6960	8114	NM_001146024	20593	12447	19289	131	4	+
NM_001146024	down	ENSMUST00000128571	up	-0.6428571	0.03115079	ENSMUST00000128571	10887	8008	9360	NM_001146024	20593	6992	11070	208	9	-
NM_001146024	down	ENSMUST00000128571	up	-0.6428571	0.03115079	ENSMUST00000128571	10887	7991	8114	NM_001146024	20593	7011	7137	117	6	-
NM_001145876	down	ENSMUST00000128571	up	-0.7142857	0.0141369	ENSMUST00000128571	10887	7991	8114	NM_001145876	14645	1642	1765	114	7	+
NM_001136083	down	ENSMUST00000128571	up	-0.8571429	0.001736111	ENSMUST00000128571	10887	7996	8070	NM_001136083	15842	13507	13581	68	6	+
NM_001134802	down	ENSMUST00000128571	up	-0.8571429	0.001736111	ENSMUST00000128571	10887	6960	8115	NM_001134802	20401	9348	9458	105	5	+
NM_001130187	down	ENSMUST00000128571	up	-0.6428571	0.03115079	ENSMUST00000128571	10887	7991	9359	NM_001130187	9803	3109	6929	218	10	+
NM_001130187	down	ENSMUST00000128571	up	-0.6428571	0.03115079	ENSMUST00000128571	10887	6960	8115	NM_001130187	9803	3124	6912	168	5	+
NM_001114663	down	ENSMUST00000128571	up	-0.8571429	0.001736111	ENSMUST00000128571	10887	6921	9363	NM_001114663	348341	36099	322154	258	17	+
NM_001114663	down	ENSMUST00000128571	up	-0.8571429	0.001736111	ENSMUST00000128571	10887	8017	9372	NM_001114663	348341	50669	85680	204	13	+
NM_001114663	down	ENSMUST00000128571	up	-0.8571429	0.001736111	ENSMUST00000128571	10887	8025	9376	NM_001114663	348341	33121	195252	170	7	+
NM_001114663	down	ENSMUST00000128571	up	-0.8571429	0.001736111	ENSMUST00000128571	10887	8018	8115	NM_001114663	348341	238956	239053	91	6	+
NM_001114663	down	ENSMUST00000128571	up	-0.8571429	0.001736111	ENSMUST00000128571	10887	8022	8115	NM_001114663	348341	195143	195219	68	1	+
NM_001114663	down	ENSMUST00000128571	up	-0.8571429	0.001736111	ENSMUST00000128571	10887	8014	8115	NM_001114663	348341	236955	237027	69	1	+
NM_001114663	down	ENSMUST00000128571	up	-0.8571429	0.001736111	ENSMUST00000128571	10887	6966	8115	NM_001114663	348341	68191	68914	172	3	-
NM_001111141	down	ENSMUST00000128571	up	-0.8571429	0.001736111	ENSMUST00000128571	10887	7998	8115	NM_001111141	5929	1374	1497	112	5	+
NM_001111141	down	ENSMUST00000128571	up	-0.8571429	0.001736111	ENSMUST00000128571	10887	8002	8115	NM_001111141	5929	2141	2257	108	5	-
NM_001111075	down	ENSMUST00000128571	up	-0.8571429	0.001736111	ENSMUST00000128571	10887	8009	8115	NM_001111075	11548	9423	9644	103	3	+
NM_001110147	down	ENSMUST00000128571	up	-0.7142857	0.0141369	ENSMUST00000128571	10887	7996	8115	NM_001110147	38852	3379	3497	111	7	+
NM_001110147	down	ENSMUST00000128571	up	-0.7142857	0.0141369	ENSMUST00000128571	10887	7991	8115	NM_001110147	38852	5106	8453	113	3	+
NM_001110147	down	ENSMUST00000128571	up	-0.7142857	0.0141369	ENSMUST00000128571	10887	8018	8104	NM_001110147	38852	5127	5213	82	4	+
NM_001110147	down	ENSMUST00000128571	up	-0.7142857	0.0141369	ENSMUST00000128571	10887	6960	7034	NM_001110147	38852	8343	8416	43	1	+
NM_001110147	down	ENSMUST00000128571	up	-0.7142857	0.0141369	ENSMUST00000128571	10887	7997	9372	NM_001110147	38852	37235	37385	142	5	-
NM_001110147	down	ENSMUST00000128571	up	-0.7142857	0.0141369	ENSMUST00000128571	10887	7997	8115	NM_001110147	38852	10393	10510	111	6	-
NM_001110147	down	ENSMUST00000128571	up	-0.7142857	0.0141369	ENSMUST00000128571	10887	7996	8112	NM_001110147	38852	2287	2443	113	3	-
NM_001110147	down	ENSMUST00000128571	up	-0.7142857	0.0141369	ENSMUST00000128571	10887	9225	9272	NM_001110147	38852	37344	37385	39	2	-
NM_001081179	down	ENSMUST00000128571	up	-0.9285714	0.000396825	ENSMUST00000128571	10887	7992	8115	NM_001081179	82477	74991	75120	116	7	+
NM_001081179	down	ENSMUST00000128571	up	-0.9285714	0.000396825	ENSMUST00000128571	10887	7991	9376	NM_001081179	82477	12510	51797	189	9	-
NM_001081179	down	ENSMUST00000128571	up	-0.9285714	0.000396825	ENSMUST00000128571	10887	7991	9376	NM_001081179	82477	51644	58843	183	5	-
NM_001081179	down	ENSMUST00000128571	up	-0.9285714	0.000396825	ENSMUST00000128571	10887	1997	9358	NM_001081179	82477	35065	48037	161	11	-
NM_001081179	down	ENSMUST00000128571	up	-0.9285714	0.000396825	ENSMUST00000128571	10887	7996	8115	NM_001081179	82477	12544	12667	111	7	-
NM_001081179	down	ENSMUST00000128571	up	-0.9285714	0.000396825	ENSMUST00000128571	10887	8051	8113	NM_001081179	82477	24562	24624	61	1	-
NM_001081179	down	ENSMUST00000128571	up	-0.9285714	0.000396825	ENSMUST00000128571	10887	8064	9272	NM_001081179	82477	35166	66578	78	2	-
NM_001081110	down	ENSMUST00000128571	up	-0.6428571	0.03115079	ENSMUST00000128571	10887	8022	8111	NM_001081110	5746	2176	2265	86	3	+
NM_001034964	down	ENSMUST00000128571	up	-0.9285714	0.000396825	ENSMUST00000128571	10887	7014	8115	NM_001034964	110272	47524	70974	139	7	+
NM_001034964	down	ENSMUST00000128571	up	-0.9285714	0.000396825	ENSMUST00000128571	10887	7991	8114	NM_001034964	110272	69926	70051	119	2	-
NM_176850	down	ENSMUST00000128571	up	-0.7142857	0.0141369	ENSMUST00000128571	10887	7991	9376	NM_176850	98843	3159	11080	236	13	+
NM_176850	down	ENSMUST00000128571	up	-0.7142857	0.0141369	ENSMUST00000128571	10887	7996	9376	NM_176850	98843	12190	61519	232	19	+
NM_176850	down	ENSMUST00000128571	up	-0.7142857	0.0141369	ENSMUST00000128571	10887	275	9376	NM_176850	98843	41016	95190	264	12	+
NM_176850	down	ENSMUST00000128571	up	-0.7142857	0.0141369	ENSMUST00000128571	10887	7991	9272	NM_176850	98843	32613	61403	148	8	+
NM_176850	down	ENSMUST00000128571	up	-0.7142857	0.0141369	ENSMUST00000128571	10887	7991	9272	NM_176850	98843	70343	95077	145	2	+
NM_176850	down	ENSMUST00000128571	up	-0.7142857	0.0141369	ENSMUST00000128571	10887	7991	8115	NM_176850	98843	95021	95156	114	9	+
NM_176850	down	ENSMUST00000128571	up	-0.7142857	0.0141369	ENSMUST00000128571	10887	9224	9333	NM_176850	98843	3872	3986	74	3	+
NM_176850	down	ENSMUST00000128571	up	-0.7142857	0.0141369	ENSMUST00000128571	10887	6966	7036	NM_176850	98843	95052	95121	50	3	+
NM_176850	down	ENSMUST00000128571	up	-0.7142857	0.0141369	ENSMUST00000128571	10887	7991	8692	NM_176850	98843	3993	4922	141	8	-
NM_176850	down	ENSMUST00000128571	up	-0.7142857	0.0141369	ENSMUST00000128571	10887	8002	8712	NM_176850	98843	8657	84483	151	6	-
NM_176850	down	ENSMUST00000128571	up	-0.7142857	0.0141369	ENSMUST00000128571	10887	8013	8107	NM_176850	98843	26020	26112	87	5	-
NM_176850	down	ENSMUST00000128571	up	-0.7142857	0.0141369	ENSMUST00000128571	10887	8027	8115	NM_176850	98843	93951	94039	82	6	-
NM_176850	down	ENSMUST00000128571	up	-0.7142857	0.0141369	ENSMUST00000128571	10887	8019	8061	NM_176850	98843	84417	84459	39	3	-
NM_176850	down	ENSMUST00000128571	up	-0.7142857	0.0141369	ENSMUST00000128571	10887	8080	8115	NM_176850	98843	94601	94636	35	0	-
NM_172121	down	ENSMUST00000128571	up	-0.7142857	0.0141369	ENSMUST00000128571	10887	7991	8115	NM_172121	87463	68743	68871	115	9	+
NM_172121	down	ENSMUST00000128571	up	-0.7142857	0.0141369	ENSMUST00000128571	10887	8003	8115	NM_172121	87463	7696	7809	106	5	+
NM_172121	down	ENSMUST00000128571	up	-0.7142857	0.0141369	ENSMUST00000128571	10887	8009	8112	NM_172121	87463	55954	56056	94	8	+
NM_172121	down	ENSMUST00000128571	up	-0.7142857	0.0141369	ENSMUST00000128571	10887	8014	8089	NM_172121	87463	79037	79112	72	3	+
NM_172121	down	ENSMUST00000128571	up	-0.7142857	0.0141369	ENSMUST00000128571	10887	8014	9358	NM_172121	87463	10248	75680	247	15	-
NM_172121	down	ENSMUST00000128571	up	-0.7142857	0.0141369	ENSMUST00000128571	10887	7996	8114	NM_172121	87463	10265	10386	109	9	-
NM_031185	down	ENSMUST00000128571	up	-0.6428571	0.03115079	ENSMUST00000128571	10887	6963	9360	NM_031185	93144	3442	78905	279	12	+
NM_031185	down	ENSMUST00000128571	up	-0.6428571	0.03115079	ENSMUST00000128571	10887	7991	9360	NM_031185	93144	12798	20609	209	15	+
NM_031185	down	ENSMUST00000128571	up	-0.6428571	0.03115079	ENSMUST00000128571	10887	7014	8115	NM_031185	93144	14788	20591	137	6	+
NM_031185	down	ENSMUST00000128571	up	-0.6428571	0.03115079	ENSMUST00000128571	10887	7997	8114	NM_031185	93144	78767	78886	114	2	+
NM_031185	down	ENSMUST00000128571	up	-0.6428571	0.03115079	ENSMUST00000128571	10887	7996	8115	NM_031185	93144	36554	73996	117	2	+
NM_031185	down	ENSMUST00000128571	up	-0.6428571	0.03115079	ENSMUST00000128571	10887	8005	8115	NM_031185	93144	7131	7245	108	2	+
NM_031185	down	ENSMUST00000128571	up	-0.6428571	0.03115079	ENSMUST00000128571	10887	7991	8115	NM_031185	93144	41724	41850	115	7	+
NM_031185	down	ENSMUST00000128571	up	-0.6428571	0.03115079	ENSMUST00000128571	10887	8002	8114	NM_031185	93144	15538	15653	106	6	+
NM_031185	down	ENSMUST00000128571	up	-0.6428571	0.03115079	ENSMUST00000128571	10887	7998	8115	NM_031185	93144	60223	60345	110	7	+
NM_031185	down	ENSMUST00000128571	up	-0.6428571	0.03115079	ENSMUST00000128571	10887	8000	8115	NM_031185	93144	35919	47950	108	7	+
NM_031185	down	ENSMUST00000128571	up	-0.6428571	0.03115079	ENSMUST00000128571	10887	8014	8114	NM_031185	93144	12827	12928	93	7	+
NM_031185	down	ENSMUST00000128571	up	-0.6428571	0.03115079	ENSMUST00000128571	10887	7992	8110	NM_031185	93144	64654	64761	101	4	+
NM_031185	down	ENSMUST00000128571	up	-0.6428571	0.03115079	ENSMUST00000128571	10887	6960	9336	NM_031185	93144	10341	86317	236	8	-
NM_031185	down	ENSMUST00000128571	up	-0.6428571	0.03115079	ENSMUST00000128571	10887	7996	9360	NM_031185	93144	82377	86329	173	6	-
NM_031185	down	ENSMUST00000128571	up	-0.6428571	0.03115079	ENSMUST00000128571	10887	261	9360	NM_031185	93144	21579	24335	159	4	-
NM_031185	down	ENSMUST00000128571	up	-0.6428571	0.03115079	ENSMUST00000128571	10887	8014	8115	NM_031185	93144	6391	6493	98	3	-
NM_031185	down	ENSMUST00000128571	up	-0.6428571	0.03115079	ENSMUST00000128571	10887	8009	8114	NM_031185	93144	51953	53728	102	3	-
NM_031185	down	ENSMUST00000128571	up	-0.6428571	0.03115079	ENSMUST00000128571	10887	8009	8114	NM_031185	93144	10336	10444	100	5	-
NM_031185	down	ENSMUST00000128571	up	-0.6428571	0.03115079	ENSMUST00000128571	10887	7897	8112	NM_031185	93144	65333	65711	101	3	-
NM_031185	down	ENSMUST00000128571	up	-0.6428571	0.03115079	ENSMUST00000128571	10887	8021	8115	NM_031185	93144	70684	70778	88	6	-
NM_010165	down	ENSMUST00000128571	up	-0.9285714	0.000396825	ENSMUST00000128571	10887	7996	9360	NM_010165	116335	59484	113209	167	7	+
NM_010165	down	ENSMUST00000128571	up	-0.9285714	0.000396825	ENSMUST00000128571	10887	7004	8114	NM_010165	116335	99381	113190	118	8	+
NM_010165	down	ENSMUST00000128571	up	-0.9285714	0.000396825	ENSMUST00000128571	10887	8018	8115	NM_010165	116335	99351	99448	93	4	+
NM_010165	down	ENSMUST00000128571	up	-0.9285714	0.000396825	ENSMUST00000128571	10887	6962	8114	NM_010165	116335	35559	109242	172	5	-
NM_010165	down	ENSMUST00000128571	up	-0.9285714	0.000396825	ENSMUST00000128571	10887	7993	9372	NM_010165	116335	109101	109262	140	8	-
NM_010165	down	ENSMUST00000128571	up	-0.9285714	0.000396825	ENSMUST00000128571	10887	7991	8113	NM_010165	116335	79176	97946	109	2	-
NM_010165	down	ENSMUST00000128571	up	-0.9285714	0.000396825	ENSMUST00000128571	10887	9243	9336	NM_010165	116335	109140	109242	74	4	-
NM_010165	down	ENSMUST00000128571	up	-0.9285714	0.000396825	ENSMUST00000128571	10887	8026	8090	NM_010165	116335	79201	79265	58	6	-
NM_011809	down	ENSMUST00000128571	up	-0.6428571	0.03115079	ENSMUST00000128571	10887	7998	9360	NM_011809	18644	3805	3947	129	5	-
NM_007523	down	ENSMUST00000128571	up	-0.8571429	0.001736111	ENSMUST00000128571	10887	7991	8115	NM_007523	8816	3717	3844	117	5	-
NM_007395	down	ENSMUST00000128571	up	-0.7857143	0.005505952	ENSMUST00000128571	10887	8037	9359	NM_007395	38478	11759	29334	159	6	-
NM_007395	down	ENSMUST00000128571	up	-0.7857143	0.005505952	ENSMUST00000128571	10887	7994	8111	NM_007395	38478	27075	27171	86	4	-
NM_001164600	down	ENSMUST00000128571	up	-0.6428571	0.03115079	ENSMUST00000128571	10887	8019	8115	NM_001164600	10690	8701	8796	93	2	-
NM_001163733	down	ENSMUST00000128571	up	-0.7142857	0.0141369	ENSMUST00000128571	10887	8037	8700	NM_001163733	43141	4421	4904	83	4	-
NM_001159328	down	ENSMUST00000128571	up	-0.7857143	0.005505952	ENSMUST00000128571	10887	6960	9372	NM_001159328	16351	5804	9162	199	5	-
NM_001159328	down	ENSMUST00000128571	up	-0.7857143	0.005505952	ENSMUST00000128571	10887	7996	9272	NM_001159328	16351	5910	9169	137	3	-
NM_001159328	down	ENSMUST00000128571	up	-0.7857143	0.005505952	ENSMUST00000128571	10887	8014	8112	NM_001159328	16351	8097	8195	87	6	-
NM_182745	down	uc007enj.1	up	-0.7857143	0.005505952	uc007enj.1	2554	1499	1677	NM_182745	13668	8292	8470	111	7	+
NM_172409	down	uc007enj.1	up	-0.7142857	0.0141369	uc007enj.1	2554	1285	1320	NM_172409	276336	129494	129539	35	0	+
NM_001114663	down	uc007enj.1	up	-0.7142857	0.0141369	uc007enj.1	2554	1294	1711	NM_001114663	348341	155087	305597	153	5	-
NM_001114663	down	uc007enj.1	up	-0.7142857	0.0141369	uc007enj.1	2554	1289	1719	NM_001114663	348341	157165	310141	87	1	-
NM_025364	down	NR_027851	up	-0.6428571	0.03115079	NR_027851	2034	1919	2018	NM_025364	55869	50337	54761	75	4	+
NM_025364	down	NR_027851	up	-0.6428571	0.03115079	NR_027851	2034	1454	1711	NM_025364	55869	2313	32010	99	2	-
NM_025364	down	NR_027851	up	-0.6428571	0.03115079	NR_027851	2034	1449	1697	NM_025364	55869	13973	44016	70	1	-
NM_025364	down	NR_027851	up	-0.6428571	0.03115079	NR_027851	2034	1457	1489	NM_025364	55869	13973	14005	32	0	-
NM_011656	down	NR_027851	up	-0.7857143	0.005505952	NR_027851	2034	1476	1752	NM_011656	46049	14262	18784	111	0	+
NM_011656	down	NR_027851	up	-0.7857143	0.005505952	NR_027851	2034	1631	1703	NM_011656	46049	14261	14339	54	0	+
NM_011656	down	NR_027851	up	-0.7857143	0.005505952	NR_027851	2034	1449	1482	NM_011656	46049	30297	30330	32	1	+
NM_011656	down	NR_027851	up	-0.7857143	0.005505952	NR_027851	2034	1632	1690	NM_011656	46049	30284	30330	40	0	+
NM_011656	down	NR_027851	up	-0.7857143	0.005505952	NR_027851	2034	1457	1571	NM_011656	46049	17733	17835	61	0	-
NM_001168693	down	NR_027851	up	-0.6428571	0.03115079	NR_027851	2034	1457	1540	NM_001168693	20388	5991	16600	60	0	+
NM_001168693	down	NR_027851	up	-0.6428571	0.03115079	NR_027851	2034	1467	1793	NM_001168693	20388	5991	16600	66	1	+
NM_001033274	down	NR_027851	up	-0.6428571	0.03115079	NR_027851	2034	1455	1703	NM_001033274	47186	36519	36650	83	2	+
NM_001033274	down	NR_027851	up	-0.6428571	0.03115079	NR_027851	2034	1728	1793	NM_001033274	47186	36522	36569	47	0	+
NM_001033274	down	NR_027851	up	-0.6428571	0.03115079	NR_027851	2034	1728	1784	NM_001033274	47186	36544	36590	41	1	+
NM_027519	down	NR_027851	up	-0.6428571	0.03115079	NR_027851	2034	1449	1696	NM_027519	19899	4633	10614	93	2	-
NM_027519	down	NR_027851	up	-0.6428571	0.03115079	NR_027851	2034	1675	1793	NM_027519	19899	4642	12036	79	1	-
NM_027519	down	NR_027851	up	-0.6428571	0.03115079	NR_027851	2034	1632	1748	NM_027519	19899	4657	12021	68	0	-
NM_027519	down	NR_027851	up	-0.6428571	0.03115079	NR_027851	2034	1739	1794	NM_027519	19899	11999	12036	37	0	-
NM_133236	down	AK046787	up	-0.8571429	0.001736111	AK046787	2556	596	2166	NM_133236	87954	15913	26667	132	6	+
NM_133236	down	AK046787	up	-0.8571429	0.001736111	AK046787	2556	583	708	NM_133236	87954	37807	37932	113	12	+
NM_133236	down	AK046787	up	-0.8571429	0.001736111	AK046787	2556	582	717	NM_133236	87954	26532	38571	122	11	+
NM_133236	down	AK046787	up	-0.8571429	0.001736111	AK046787	2556	0	65	NM_133236	87954	70475	70543	63	2	+
NM_133236	down	AK046787	up	-0.8571429	0.001736111	AK046787	2556	580	708	NM_133236	87954	70500	70628	118	10	-
NM_133236	down	AK046787	up	-0.8571429	0.001736111	AK046787	2556	2	65	NM_133236	87954	38521	38602	59	4	-
NM_133236	down	AK046787	up	-0.8571429	0.001736111	AK046787	2556	9	65	NM_133236	87954	26615	26669	52	2	-
NM_133236	down	AK046787	up	-0.8571429	0.001736111	AK046787	2556	22	65	NM_133236	87954	15982	16025	41	2	-
NM_031842	down	AK046787	up	-0.7142857	0.0141369	AK046787	2556	137	334	NM_031842	11710	3034	3250	186	8	+
NM_031842	down	AK046787	up	-0.7142857	0.0141369	AK046787	2556	951	1078	NM_031842	11710	3126	3255	88	6	+
NM_031842	down	AK046787	up	-0.7142857	0.0141369	AK046787	2556	0	65	NM_031842	11710	4642	6416	61	3	+
NM_031842	down	AK046787	up	-0.7142857	0.0141369	AK046787	2556	22	65	NM_031842	11710	4665	4708	40	3	+
NM_031185	down	AK046787	up	-0.6428571	0.03115079	AK046787	2556	0	2167	NM_031185	93144	21134	82502	578	37	+
NM_031185	down	AK046787	up	-0.6428571	0.03115079	AK046787	2556	15	1074	NM_031185	93144	3446	85585	534	36	+
NM_031185	down	AK046787	up	-0.6428571	0.03115079	AK046787	2556	15	1090	NM_031185	93144	7142	85103	492	27	+
NM_031185	down	AK046787	up	-0.6428571	0.03115079	AK046787	2556	0	717	NM_031185	93144	36567	86310	378	23	+
NM_031185	down	AK046787	up	-0.6428571	0.03115079	AK046787	2556	0	340	NM_031185	93144	78767	85590	253	10	+
NM_031185	down	AK046787	up	-0.6428571	0.03115079	AK046787	2556	0	705	NM_031185	93144	47830	53713	152	11	+
NM_031185	down	AK046787	up	-0.6428571	0.03115079	AK046787	2556	0	2149	NM_031185	93144	3214	52070	560	38	-
NM_031185	down	AK046787	up	-0.6428571	0.03115079	AK046787	2556	4	1019	NM_031185	93144	9028	82511	428	30	-
NM_031185	down	AK046787	up	-0.6428571	0.03115079	AK046787	2556	5	2149	NM_031185	93144	19938	28485	221	12	-
NM_031185	down	AK046787	up	-0.6428571	0.03115079	AK046787	2556	596	717	NM_031185	93144	18930	36072	111	7	-
NM_031185	down	AK046787	up	-0.6428571	0.03115079	AK046787	2556	602	710	NM_031185	93144	41752	41860	99	9	-
NM_025364	down	AK046787	up	-0.6428571	0.03115079	AK046787	2556	0	65	NM_025364	55869	53374	53447	63	2	+
NM_025364	down	AK046787	up	-0.6428571	0.03115079	AK046787	2556	654	1074	NM_025364	55869	3882	9527	55	2	+
NM_025364	down	AK046787	up	-0.6428571	0.03115079	AK046787	2556	22	65	NM_025364	55869	52579	52621	40	0	+
NM_025364	down	AK046787	up	-0.6428571	0.03115079	AK046787	2556	0	2148	NM_025364	55869	4801	43377	573	50	-
NM_025364	down	AK046787	up	-0.6428571	0.03115079	AK046787	2556	15	1073	NM_025364	55869	1422	12179	515	42	-
NM_025364	down	AK046787	up	-0.6428571	0.03115079	AK046787	2556	598	1074	NM_025364	55869	22226	54761	268	14	-
NM_025364	down	AK046787	up	-0.6428571	0.03115079	AK046787	2556	614	1026	NM_025364	55869	12795	52672	206	14	-
NM_025364	down	AK046787	up	-0.6428571	0.03115079	AK046787	2556	161	1021	NM_025364	55869	6315	12917	205	10	-
NM_025364	down	AK046787	up	-0.6428571	0.03115079	AK046787	2556	630	706	NM_025364	55869	25938	26014	71	5	-
NM_017462	down	AK046787	up	-0.7142857	0.0141369	AK046787	2556	137	1044	NM_017462	16892	3283	13158	328	18	+
NM_001130187	down	AK046787	up	-0.6428571	0.03115079	AK046787	2556	885	1076	NM_001130187	9803	1845	2036	173	14	+
NM_001130187	down	AK046787	up	-0.6428571	0.03115079	AK046787	2556	0	65	NM_001130187	9803	3114	3181	63	2	+
NM_001130187	down	AK046787	up	-0.6428571	0.03115079	AK046787	2556	15	65	NM_001130187	9803	6809	6859	48	2	+
NM_001130187	down	AK046787	up	-0.6428571	0.03115079	AK046787	2556	596	717	NM_001130187	9803	3131	3249	113	4	-
NM_001111100	down	AK046787	up	-0.7857143	0.005505952	AK046787	2556	161	332	NM_001111100	35160	19935	20105	153	14	+
NM_001111100	down	AK046787	up	-0.7857143	0.005505952	AK046787	2556	0	65	NM_001111100	35160	25451	25525	62	3	+
NM_001111100	down	AK046787	up	-0.7857143	0.005505952	AK046787	2556	15	65	NM_001111100	35160	22875	22925	48	2	+
NM_001111100	down	AK046787	up	-0.7857143	0.005505952	AK046787	2556	582	708	NM_001111100	35160	22882	23004	113	5	-
NM_001115153	down	AK046787	up	-0.6428571	0.03115079	AK046787	2556	597	710	NM_001115153	30876	4086	4192	90	4	-
NM_001083959	down	AK046787	up	-0.7857143	0.005505952	AK046787	2556	5	687	NM_001083959	13736	2564	4918	257	11	-
NM_001083959	down	AK046787	up	-0.7857143	0.005505952	AK046787	2556	886	1074	NM_001083959	13736	4588	4777	145	11	-
NM_199307	down	uc007poy.1	up	-0.7857143	0.005505952	uc007poy.1	5472	4909	5361	NM_199307	102994	50442	53860	73	2	+
NM_199307	down	uc007poy.1	up	-0.7857143	0.005505952	uc007poy.1	5472	4909	4985	NM_199307	102994	69700	71490	58	3	+
NM_199307	down	uc007poy.1	up	-0.7857143	0.005505952	uc007poy.1	5472	4909	4985	NM_199307	102994	96265	96354	54	2	+
NM_199307	down	uc007poy.1	up	-0.7857143	0.005505952	uc007poy.1	5472	5313	5353	NM_199307	102994	53740	53842	39	1	-
NM_199017	down	uc007poy.1	up	-0.7857143	0.005505952	uc007poy.1	5472	5309	5362	NM_199017	21153	10916	12903	50	1	+
NM_199017	down	uc007poy.1	up	-0.7857143	0.005505952	uc007poy.1	5472	4899	5361	NM_199017	21153	10884	15508	89	2	-
NM_175489	down	uc007poy.1	up	-0.6428571	0.03115079	uc007poy.1	5472	4919	5361	NM_175489	132447	71118	88722	60	3	+
NM_172403	down	uc007poy.1	up	-0.8571429	0.001736111	uc007poy.1	5472	5308	5361	NM_172403	17100	5873	5974	41	1	+
NM_144822	down	uc007poy.1	up	-0.7142857	0.0141369	uc007poy.1	5472	4911	5366	NM_144822	161489	76795	144876	67	0	+
NM_028201	down	uc007poy.1	up	-0.6428571	0.03115079	uc007poy.1	5472	4909	5361	NM_028201	178433	3383	70744	103	2	+
NM_011078	down	uc007poy.1	up	-0.7142857	0.0141369	uc007poy.1	5472	5309	5361	NM_011078	69137	8065	18315	52	0	+
NM_009743	down	uc007poy.1	up	-0.8571429	0.001736111	uc007poy.1	5472	4902	4957	NM_009743	51016	18607	29260	50	5	+
NM_001199186	down	uc007poy.1	up	-0.6428571	0.03115079	uc007poy.1	5472	5307	5361	NM_001199186	34311	5140	20445	50	1	+
NM_001199186	down	uc007poy.1	up	-0.6428571	0.03115079	uc007poy.1	5472	4908	5361	NM_001199186	34311	18048	29323	63	3	-
NM_001163262	down	uc007poy.1	up	-0.7142857	0.0141369	uc007poy.1	5472	5310	5361	NM_001163262	204488	63628	63673	40	2	+
NM_001146024	down	uc007poy.1	up	-0.7142857	0.0141369	uc007poy.1	5472	4912	4985	NM_001146024	20593	875	948	51	2	+
NM_001146024	down	uc007poy.1	up	-0.7142857	0.0141369	uc007poy.1	5472	4912	4985	NM_001146024	20593	3727	3797	46	2	+
NM_001033272	down	uc007poy.1	up	-0.7142857	0.0141369	uc007poy.1	5472	4911	5362	NM_001033272	129829	4914	85761	71	1	+
NM_001033272	down	uc007poy.1	up	-0.7142857	0.0141369	uc007poy.1	5472	5308	5363	NM_001033272	129829	77335	80192	51	2	-
NM_001008791	down	uc007poy.1	up	-0.7857143	0.005505952	uc007poy.1	5472	5297	5361	NM_001008791	81043	39553	48637	55	1	+
NM_001008791	down	uc007poy.1	up	-0.7857143	0.005505952	uc007poy.1	5472	5309	5365	NM_001008791	81043	4650	14585	48	1	+
NM_183144	down	uc007poy.1	up	-0.7857143	0.005505952	uc007poy.1	5472	5309	5365	NM_183144	190545	67929	116435	53	1	-
NM_133649	down	uc007poy.1	up	-0.6428571	0.03115079	uc007poy.1	5472	4910	5339	NM_133649	96851	7157	85345	50	1	-
NM_080853	down	uc007poy.1	up	-0.7857143	0.005505952	uc007poy.1	5472	5309	5361	NM_080853	49298	14026	41653	52	0	-
NM_001110147	down	uc007poy.1	up	-0.7857143	0.005505952	uc007poy.1	5472	4909	5365	NM_001110147	38852	3021	10514	98	5	-
NM_001110147	down	uc007poy.1	up	-0.7857143	0.005505952	uc007poy.1	5472	5307	5353	NM_001110147	38852	8085	9746	43	1	-
NM_001109687	down	uc007poy.1	up	-0.6428571	0.03115079	uc007poy.1	5472	4908	4985	NM_001109687	128818	32064	32138	51	3	-
NM_001109687	down	uc007poy.1	up	-0.6428571	0.03115079	uc007poy.1	5472	4911	4941	NM_001109687	128818	5913	5943	30	0	-
NM_199307	down	ENSMUST00000142979	up	-0.7857143	0.005505952	ENSMUST00000142979	1096	98	692	NM_199307	102994	23174	71790	182	10	+
NM_199307	down	ENSMUST00000142979	up	-0.7857143	0.005505952	ENSMUST00000142979	1096	110	238	NM_199307	102994	89081	89213	122	5	+
NM_199307	down	ENSMUST00000142979	up	-0.7857143	0.005505952	ENSMUST00000142979	1096	115	690	NM_199307	102994	23199	48606	148	9	+
NM_199307	down	ENSMUST00000142979	up	-0.7857143	0.005505952	ENSMUST00000142979	1096	110	238	NM_199307	102994	48365	96435	121	7	+
NM_199307	down	ENSMUST00000142979	up	-0.7857143	0.005505952	ENSMUST00000142979	1096	121	227	NM_199307	102994	6003	23314	102	4	+
NM_199307	down	ENSMUST00000142979	up	-0.7857143	0.005505952	ENSMUST00000142979	1096	110	207	NM_199307	102994	50465	71540	93	4	+
NM_199307	down	ENSMUST00000142979	up	-0.7857143	0.005505952	ENSMUST00000142979	1096	134	227	NM_199307	102994	48219	50584	90	3	+
NM_199307	down	ENSMUST00000142979	up	-0.7857143	0.005505952	ENSMUST00000142979	1096	110	179	NM_199307	102994	96304	96373	66	3	+
NM_199307	down	ENSMUST00000142979	up	-0.7857143	0.005505952	ENSMUST00000142979	1096	98	690	NM_199307	102994	88580	88982	152	8	-
NM_199307	down	ENSMUST00000142979	up	-0.7857143	0.005505952	ENSMUST00000142979	1096	96	238	NM_199307	102994	38579	38720	130	7	-
NM_199307	down	ENSMUST00000142979	up	-0.7857143	0.005505952	ENSMUST00000142979	1096	115	235	NM_199307	102994	9523	9646	113	7	-
NM_199307	down	ENSMUST00000142979	up	-0.7857143	0.005505952	ENSMUST00000142979	1096	110	238	NM_199307	102994	44587	44716	118	8	-
NM_199307	down	ENSMUST00000142979	up	-0.7857143	0.005505952	ENSMUST00000142979	1096	121	238	NM_199307	102994	1350	1470	106	11	-
NM_199307	down	ENSMUST00000142979	up	-0.7857143	0.005505952	ENSMUST00000142979	1096	121	205	NM_199307	102994	7278	7365	79	5	-
NM_199307	down	ENSMUST00000142979	up	-0.7857143	0.005505952	ENSMUST00000142979	1096	123	194	NM_199307	102994	18114	18185	68	3	-
NM_183144	down	ENSMUST00000142979	up	-0.6428571	0.03115079	ENSMUST00000142979	1096	92	227	NM_183144	190545	92024	92188	126	9	+
NM_183144	down	ENSMUST00000142979	up	-0.6428571	0.03115079	ENSMUST00000142979	1096	115	238	NM_183144	190545	60835	136012	113	7	-
NM_183144	down	ENSMUST00000142979	up	-0.6428571	0.03115079	ENSMUST00000142979	1096	192	226	NM_183144	190545	135898	135932	32	2	-
NM_177242	down	ENSMUST00000142979	up	-0.6428571	0.03115079	ENSMUST00000142979	1096	98	242	NM_177242	39885	2308	2457	138	6	+
NM_177242	down	ENSMUST00000142979	up	-0.6428571	0.03115079	ENSMUST00000142979	1096	96	238	NM_177242	39885	16664	16823	134	8	+
NM_177242	down	ENSMUST00000142979	up	-0.6428571	0.03115079	ENSMUST00000142979	1096	110	247	NM_177242	39885	20730	22127	122	8	+
NM_177242	down	ENSMUST00000142979	up	-0.6428571	0.03115079	ENSMUST00000142979	1096	106	189	NM_177242	39885	12686	12771	77	5	+
NM_177242	down	ENSMUST00000142979	up	-0.6428571	0.03115079	ENSMUST00000142979	1096	96	190	NM_177242	39885	21972	22066	81	4	+
NM_177242	down	ENSMUST00000142979	up	-0.6428571	0.03115079	ENSMUST00000142979	1096	134	242	NM_177242	39885	6346	6747	102	5	-
NM_175489	down	ENSMUST00000142979	up	-0.7857143	0.005505952	ENSMUST00000142979	1096	98	242	NM_175489	132447	112634	112782	138	6	+
NM_175489	down	ENSMUST00000142979	up	-0.7857143	0.005505952	ENSMUST00000142979	1096	110	242	NM_175489	132447	23967	24103	124	8	+
NM_175489	down	ENSMUST00000142979	up	-0.7857143	0.005505952	ENSMUST00000142979	1096	103	238	NM_175489	132447	131900	132037	125	9	+
NM_175489	down	ENSMUST00000142979	up	-0.7857143	0.005505952	ENSMUST00000142979	1096	110	239	NM_175489	132447	27768	46515	119	10	+
NM_175489	down	ENSMUST00000142979	up	-0.7857143	0.005505952	ENSMUST00000142979	1096	134	227	NM_175489	132447	113791	113887	90	3	+
NM_175489	down	ENSMUST00000142979	up	-0.7857143	0.005505952	ENSMUST00000142979	1096	98	235	NM_175489	132447	95842	115273	128	9	-
NM_175489	down	ENSMUST00000142979	up	-0.7857143	0.005505952	ENSMUST00000142979	1096	96	226	NM_175489	132447	94074	94209	121	6	-
NM_175489	down	ENSMUST00000142979	up	-0.7857143	0.005505952	ENSMUST00000142979	1096	98	226	NM_175489	132447	4894	81793	113	8	-
NM_175489	down	ENSMUST00000142979	up	-0.7857143	0.005505952	ENSMUST00000142979	1096	115	226	NM_175489	132447	103328	115255	100	11	-
NM_175489	down	ENSMUST00000142979	up	-0.7857143	0.005505952	ENSMUST00000142979	1096	176	227	NM_175489	132447	81685	81739	50	1	-
NM_172403	down	ENSMUST00000142979	up	-0.7142857	0.0141369	ENSMUST00000142979	1096	110	238	NM_172403	17100	7069	7501	121	5	+
NM_133250	down	ENSMUST00000142979	up	-0.7857143	0.005505952	ENSMUST00000142979	1096	96	238	NM_133250	11699	8386	8533	131	11	+
NM_133250	down	ENSMUST00000142979	up	-0.7857143	0.005505952	ENSMUST00000142979	1096	110	238	NM_133250	11699	746	877	119	9	+
NM_026748	down	ENSMUST00000142979	up	-0.7142857	0.0141369	ENSMUST00000142979	1096	103	238	NM_026748	24398	711	853	128	6	+
NM_013818	down	ENSMUST00000142979	up	-0.7142857	0.0141369	ENSMUST00000142979	1096	106	227	NM_013818	30585	26908	27033	118	2	+
NM_013818	down	ENSMUST00000142979	up	-0.7142857	0.0141369	ENSMUST00000142979	1096	94	230	NM_013818	30585	7443	18753	128	7	+
NM_013818	down	ENSMUST00000142979	up	-0.7142857	0.0141369	ENSMUST00000142979	1096	111	227	NM_013818	30585	20523	20640	109	5	+
NM_013818	down	ENSMUST00000142979	up	-0.7142857	0.0141369	ENSMUST00000142979	1096	135	201	NM_013818	30585	23247	23318	56	2	+
NM_013818	down	ENSMUST00000142979	up	-0.7142857	0.0141369	ENSMUST00000142979	1096	125	228	NM_013818	30585	1287	1393	100	3	-
NM_001111111	down	ENSMUST00000142979	up	-0.6428571	0.03115079	ENSMUST00000142979	1096	161	242	NM_001111111	12474	6796	6880	77	4	+
NM_001111111	down	ENSMUST00000142979	up	-0.6428571	0.03115079	ENSMUST00000142979	1096	106	242	NM_001111111	12474	9406	9545	129	6	-
NM_001008791	down	ENSMUST00000142979	up	-0.6428571	0.03115079	ENSMUST00000142979	1096	115	230	NM_001008791	81043	30995	31112	108	5	+
NM_001008791	down	ENSMUST00000142979	up	-0.6428571	0.03115079	ENSMUST00000142979	1096	110	227	NM_001008791	81043	50610	50730	111	6	-
NM_199017	down	ENSMUST00000142979	up	-0.7857143	0.005505952	ENSMUST00000142979	1096	96	227	NM_199017	21153	15330	15460	116	8	-
NM_199017	down	ENSMUST00000142979	up	-0.7857143	0.005505952	ENSMUST00000142979	1096	110	221	NM_199017	21153	6617	6731	103	8	-
NM_009743	down	ENSMUST00000142979	up	-0.8571429	0.001736111	ENSMUST00000142979	1096	121	227	NM_009743	51016	44991	45100	100	6	-
NM_009743	down	ENSMUST00000142979	up	-0.8571429	0.001736111	ENSMUST00000142979	1096	94	226	NM_009743	51016	36523	36625	86	2	-
NM_007987	down	ENSMUST00000142979	up	-0.7857143	0.005505952	ENSMUST00000142979	1096	163	199	NM_007987	37113	29625	29660	35	0	-
NM_001034902	down	uc008gue.1	up	-0.7142857	0.0141369	uc008gue.1	78653	75327	75546	NM_001034902	14680	4487	4685	168	9	+
NM_001034902	down	uc008gue.1	up	-0.7142857	0.0141369	uc008gue.1	78653	15393	74004	NM_001034902	14680	1191	4766	316	22	-
NM_001034902	down	uc008gue.1	up	-0.7142857	0.0141369	uc008gue.1	78653	75701	75836	NM_001034902	14680	4648	4783	128	7	-
NM_001034902	down	uc008gue.1	up	-0.7142857	0.0141369	uc008gue.1	78653	4111	4142	NM_001034902	14680	1213	1244	31	0	-
NM_029297	down	uc008gue.1	up	-0.6428571	0.03115079	uc008gue.1	78653	20981	21145	NM_029297	10902	2862	3022	150	8	+
NM_029297	down	uc008gue.1	up	-0.6428571	0.03115079	uc008gue.1	78653	29565	29726	NM_029297	10902	2872	3027	142	9	+
NM_029297	down	uc008gue.1	up	-0.6428571	0.03115079	uc008gue.1	78653	21735	21875	NM_029297	10902	2869	3011	132	7	+
NM_029297	down	uc008gue.1	up	-0.6428571	0.03115079	uc008gue.1	78653	17364	17494	NM_029297	10902	2878	3011	120	10	+
NM_029297	down	uc008gue.1	up	-0.6428571	0.03115079	uc008gue.1	78653	64649	64699	NM_029297	10902	2766	2815	49	0	+
NM_029297	down	uc008gue.1	up	-0.6428571	0.03115079	uc008gue.1	78653	30896	31057	NM_029297	10902	2865	3028	145	13	-
NM_011352	down	uc008gue.1	up	-0.6428571	0.03115079	uc008gue.1	78653	64696	64731	NM_011352	22732	3489	3528	34	1	+
NM_177242	down	uc008gue.1	up	-0.7142857	0.0141369	uc008gue.1	78653	29570	77181	NM_177242	39885	2306	15072	453	20	+
NM_177242	down	uc008gue.1	up	-0.7142857	0.0141369	uc008gue.1	78653	17365	41807	NM_177242	39885	16674	25913	392	27	+
NM_177242	down	uc008gue.1	up	-0.7142857	0.0141369	uc008gue.1	78653	15393	15680	NM_177242	39885	25539	25816	231	19	+
NM_177242	down	uc008gue.1	up	-0.7142857	0.0141369	uc008gue.1	78653	21005	29687	NM_177242	39885	2316	20827	196	14	+
NM_177242	down	uc008gue.1	up	-0.7142857	0.0141369	uc008gue.1	78653	29572	29670	NM_177242	39885	12680	12771	82	4	+
NM_177242	down	uc008gue.1	up	-0.7142857	0.0141369	uc008gue.1	78653	30893	59857	NM_177242	39885	1250	16831	373	27	-
NM_177242	down	uc008gue.1	up	-0.7142857	0.0141369	uc008gue.1	78653	20964	21862	NM_177242	39885	3680	6521	180	12	-
NM_177242	down	uc008gue.1	up	-0.7142857	0.0141369	uc008gue.1	78653	29592	29723	NM_177242	39885	6350	6480	120	10	-
NM_177242	down	uc008gue.1	up	-0.7142857	0.0141369	uc008gue.1	78653	30910	31042	NM_177242	39885	12679	23454	123	9	-
NM_177242	down	uc008gue.1	up	-0.7142857	0.0141369	uc008gue.1	78653	30953	31026	NM_177242	39885	12698	12771	69	4	-
NM_177242	down	uc008gue.1	up	-0.7142857	0.0141369	uc008gue.1	78653	30962	31000	NM_177242	39885	23362	23400	36	2	-
NM_175489	down	uc008gue.1	up	-0.7142857	0.0141369	uc008gue.1	78653	21747	31055	NM_175489	132447	23953	94219	378	30	+
NM_175489	down	uc008gue.1	up	-0.7142857	0.0141369	uc008gue.1	78653	20971	29740	NM_175489	132447	46383	112789	242	17	+
NM_175489	down	uc008gue.1	up	-0.7142857	0.0141369	uc008gue.1	78653	20976	21143	NM_175489	132447	71115	112778	154	7	+
NM_175489	down	uc008gue.1	up	-0.7142857	0.0141369	uc008gue.1	78653	17364	17515	NM_175489	132447	131891	132046	138	13	+
NM_175489	down	uc008gue.1	up	-0.7142857	0.0141369	uc008gue.1	78653	30923	74285	NM_175489	132447	81696	88756	127	7	+
NM_175489	down	uc008gue.1	up	-0.7142857	0.0141369	uc008gue.1	78653	15393	21060	NM_175489	132447	4963	14092	339	18	-
NM_175489	down	uc008gue.1	up	-0.7142857	0.0141369	uc008gue.1	78653	17362	31054	NM_175489	132447	23941	94210	274	15	-
NM_175489	down	uc008gue.1	up	-0.7142857	0.0141369	uc008gue.1	78653	29593	73995	NM_175489	132447	38055	95968	249	16	-
NM_175489	down	uc008gue.1	up	-0.7142857	0.0141369	uc008gue.1	78653	59754	59802	NM_175489	132447	119945	119997	45	1	-
NM_026748	down	uc008gue.1	up	-0.6428571	0.03115079	uc008gue.1	78653	29596	73995	NM_026748	24398	727	8712	168	10	+
NM_026748	down	uc008gue.1	up	-0.6428571	0.03115079	uc008gue.1	78653	30896	31042	NM_026748	24398	709	15365	136	9	-
NM_016692	down	uc008gue.1	up	-0.6428571	0.03115079	uc008gue.1	78653	17364	21151	NM_016692	27238	11772	24047	270	19	+
NM_016692	down	uc008gue.1	up	-0.6428571	0.03115079	uc008gue.1	78653	21792	29726	NM_016692	27238	11143	11919	213	21	+
NM_016692	down	uc008gue.1	up	-0.6428571	0.03115079	uc008gue.1	78653	29600	29711	NM_016692	27238	11116	11227	103	8	+
NM_016692	down	uc008gue.1	up	-0.6428571	0.03115079	uc008gue.1	78653	30896	41833	NM_016692	27238	6708	11920	256	16	-
NM_016692	down	uc008gue.1	up	-0.6428571	0.03115079	uc008gue.1	78653	30894	31027	NM_016692	27238	23913	24047	121	11	-
NM_013730	down	uc008gue.1	up	-0.6428571	0.03115079	uc008gue.1	78653	31003	41898	NM_013730	34054	22758	26273	196	13	+
NM_013730	down	uc008gue.1	up	-0.6428571	0.03115079	uc008gue.1	78653	37675	37734	NM_013730	34054	28064	28429	59	0	+
NM_013730	down	uc008gue.1	up	-0.6428571	0.03115079	uc008gue.1	78653	73962	77181	NM_013730	34054	26083	28432	204	5	-
NM_013730	down	uc008gue.1	up	-0.6428571	0.03115079	uc008gue.1	78653	59776	64756	NM_013730	34054	6625	16224	128	1	-
NM_013730	down	uc008gue.1	up	-0.6428571	0.03115079	uc008gue.1	78653	59775	59825	NM_013730	34054	16187	16237	49	1	-
NM_013730	down	uc008gue.1	up	-0.6428571	0.03115079	uc008gue.1	78653	59776	59829	NM_013730	34054	16023	16184	47	0	-
NM_013730	down	uc008gue.1	up	-0.6428571	0.03115079	uc008gue.1	78653	59776	59806	NM_013730	34054	12331	12361	30	0	-
NM_011656	down	uc008gue.1	up	-0.6428571	0.03115079	uc008gue.1	78653	30896	75653	NM_011656	46049	1922	34049	638	44	+
NM_011656	down	uc008gue.1	up	-0.6428571	0.03115079	uc008gue.1	78653	21792	21869	NM_011656	46049	23617	23694	70	7	+
NM_011656	down	uc008gue.1	up	-0.6428571	0.03115079	uc008gue.1	78653	30908	30947	NM_011656	46049	12294	12335	38	1	+
NM_011656	down	uc008gue.1	up	-0.6428571	0.03115079	uc008gue.1	78653	76990	77179	NM_011656	46049	41227	41787	172	8	-
NM_011656	down	uc008gue.1	up	-0.6428571	0.03115079	uc008gue.1	78653	30919	31057	NM_011656	46049	23563	23694	122	9	-
NM_011656	down	uc008gue.1	up	-0.6428571	0.03115079	uc008gue.1	78653	30920	31044	NM_011656	46049	21495	21614	111	8	-
NM_011656	down	uc008gue.1	up	-0.6428571	0.03115079	uc008gue.1	78653	17453	17494	NM_011656	46049	12301	12342	38	3	-
NM_009743	down	uc008gue.1	up	-0.6428571	0.03115079	uc008gue.1	78653	45507	77181	NM_009743	51016	1170	23626	199	6	+
NM_009743	down	uc008gue.1	up	-0.6428571	0.03115079	uc008gue.1	78653	21019	37722	NM_009743	51016	20022	45102	167	9	-
NM_009743	down	uc008gue.1	up	-0.6428571	0.03115079	uc008gue.1	78653	59783	59856	NM_009743	51016	45125	45205	65	2	-
NM_001162503	down	uc008gue.1	up	-0.6428571	0.03115079	uc008gue.1	78653	15393	15703	NM_001162503	44194	41403	41712	289	19	+
NM_001033274	down	uc008gue.1	up	-0.7857143	0.005505952	uc008gue.1	78653	29566	77180	NM_001033274	47186	6051	7142	277	16	+
NM_001033274	down	uc008gue.1	up	-0.7857143	0.005505952	uc008gue.1	78653	77017	77182	NM_001033274	47186	7239	7401	132	7	+
NM_001033274	down	uc008gue.1	up	-0.7857143	0.005505952	uc008gue.1	78653	21751	31048	NM_001033274	47186	6051	14678	262	27	-
NM_181594	down	uc008gue.1	up	-0.6428571	0.03115079	uc008gue.1	78653	77014	77180	NM_181594	12258	11062	11226	147	11	-
NM_197959	down	AK015330	up	-0.7857143	0.005505952	AK015330	16119	7305	7460	NM_197959	19607	7607	19550	85	5	+
NM_197959	down	AK015330	up	-0.7857143	0.005505952	AK015330	16119	7258	7304	NM_197959	19607	8023	8063	39	0	+
NM_197959	down	AK015330	up	-0.7857143	0.005505952	AK015330	16119	7258	9342	NM_197959	19607	1368	5464	114	5	-
NM_183144	down	AK015330	up	-0.8571429	0.001736111	AK015330	16119	4695	14129	NM_183144	190545	165947	181494	242	20	+
NM_183144	down	AK015330	up	-0.8571429	0.001736111	AK015330	16119	4736	9389	NM_183144	190545	131274	152156	209	15	+
NM_183144	down	AK015330	up	-0.8571429	0.001736111	AK015330	16119	4432	7360	NM_183144	190545	135924	166397	392	21	-
NM_183144	down	AK015330	up	-0.8571429	0.001736111	AK015330	16119	4519	4665	NM_183144	190545	131451	131595	137	7	-
NM_177242	down	AK015330	up	-0.7142857	0.0141369	AK015330	16119	7273	7364	NM_177242	39885	16698	16789	84	7	+
NM_177242	down	AK015330	up	-0.7142857	0.0141369	AK015330	16119	4822	4876	NM_177242	39885	25512	25566	52	2	+
NM_177242	down	AK015330	up	-0.7142857	0.0141369	AK015330	16119	4506	7196	NM_177242	39885	1248	25748	211	13	-
NM_172549	down	AK015330	up	-0.7142857	0.0141369	AK015330	16119	4772	7364	NM_172549	118249	15021	78241	180	11	+
NM_172549	down	AK015330	up	-0.7142857	0.0141369	AK015330	16119	7273	7353	NM_172549	118249	34220	34300	72	8	-
NM_172403	down	AK015330	up	-0.9285714	0.000396825	AK015330	16119	7273	8266	NM_172403	17100	7075	8349	81	1	+
NM_172280	down	AK015330	up	-0.7857143	0.005505952	AK015330	16119	7273	7364	NM_172280	65965	51676	51767	86	5	+
NM_153194	down	AK015330	up	-0.7142857	0.0141369	AK015330	16119	7273	7334	NM_153194	7336	1419	1480	55	6	+
NM_153194	down	AK015330	up	-0.7142857	0.0141369	AK015330	16119	4816	4876	NM_153194	7336	3610	3658	47	1	-
NM_144822	down	AK015330	up	-0.7857143	0.005505952	AK015330	16119	7273	7364	NM_144822	161489	159549	159640	83	8	+
NM_144822	down	AK015330	up	-0.7857143	0.005505952	AK015330	16119	7276	7361	NM_144822	161489	5455	5540	77	8	-
NM_133700	down	AK015330	up	-0.7142857	0.0141369	AK015330	16119	7567	7615	NM_133700	53697	18752	18800	48	0	+
NM_133700	down	AK015330	up	-0.7142857	0.0141369	AK015330	16119	7259	7637	NM_133700	53697	18714	47595	155	7	-
NM_133649	down	AK015330	up	-0.7142857	0.0141369	AK015330	16119	7273	7364	NM_133649	96851	46122	46213	84	7	+
NM_133649	down	AK015330	up	-0.7142857	0.0141369	AK015330	16119	7258	7659	NM_133649	96851	9099	21926	118	4	+
NM_133649	down	AK015330	up	-0.7142857	0.0141369	AK015330	16119	7258	7364	NM_133649	96851	69964	70080	97	4	-
NM_133649	down	AK015330	up	-0.7142857	0.0141369	AK015330	16119	7273	7364	NM_133649	96851	11707	11798	83	8	-
NM_133649	down	AK015330	up	-0.7142857	0.0141369	AK015330	16119	7273	7334	NM_133649	96851	62470	62531	60	1	-
NM_133649	down	AK015330	up	-0.7142857	0.0141369	AK015330	16119	4600	4665	NM_133649	96851	2423	2531	56	1	-
NM_133250	down	AK015330	up	-0.7142857	0.0141369	AK015330	16119	7273	7364	NM_133250	11699	752	843	85	6	+
NM_029297	down	AK015330	up	-0.7857143	0.005505952	AK015330	16119	7259	7364	NM_029297	10902	2890	2989	92	6	+
NM_001199186	down	AK015330	up	-0.7142857	0.0141369	AK015330	16119	7273	7364	NM_001199186	34311	25749	25840	83	8	+
NM_001199186	down	AK015330	up	-0.7142857	0.0141369	AK015330	16119	7276	7333	NM_001199186	34311	10944	11001	52	5	+
NM_001172424	down	AK015330	up	-0.6428571	0.03115079	AK015330	16119	5888	6051	NM_001172424	34820	29158	29229	46	2	+
NM_001172424	down	AK015330	up	-0.6428571	0.03115079	AK015330	16119	7124	14173	NM_001172424	34820	2827	32935	167	1	-
NM_001163031	down	AK015330	up	-0.6428571	0.03115079	AK015330	16119	4506	4647	NM_001163031	18062	14488	14629	128	13	+
NM_001163031	down	AK015330	up	-0.6428571	0.03115079	AK015330	16119	7273	7364	NM_001163031	18062	8447	8560	85	6	+
NM_001146024	down	AK015330	up	-0.6428571	0.03115079	AK015330	16119	7273	7364	NM_001146024	20593	4187	4278	85	6	+
NM_001146024	down	AK015330	up	-0.6428571	0.03115079	AK015330	16119	7273	7364	NM_001146024	20593	12461	12552	84	7	+
NM_001146024	down	AK015330	up	-0.6428571	0.03115079	AK015330	16119	7273	7364	NM_001146024	20593	3753	3844	83	8	+
NM_001146024	down	AK015330	up	-0.6428571	0.03115079	AK015330	16119	7273	7334	NM_001146024	20593	7877	7938	57	4	+
NM_001146024	down	AK015330	up	-0.6428571	0.03115079	AK015330	16119	7273	7364	NM_001146024	20593	10948	11039	84	7	-
NM_001146024	down	AK015330	up	-0.6428571	0.03115079	AK015330	16119	7273	7364	NM_001146024	20593	7015	7106	83	8	-
NM_001110147	down	AK015330	up	-0.7142857	0.0141369	AK015330	16119	7273	7364	NM_001110147	38852	5128	5429	84	7	+
NM_001110147	down	AK015330	up	-0.7142857	0.0141369	AK015330	16119	7258	7334	NM_001110147	38852	10428	10497	65	3	-
NM_001110147	down	AK015330	up	-0.7142857	0.0141369	AK015330	16119	7273	7334	NM_001110147	38852	7908	7969	57	4	-
NM_001033274	down	AK015330	up	-0.6428571	0.03115079	AK015330	16119	7258	7364	NM_001033274	47186	8313	8412	92	6	+
NM_001033274	down	AK015330	up	-0.6428571	0.03115079	AK015330	16119	7258	7364	NM_001033274	47186	6068	6167	92	6	+
NM_001033274	down	AK015330	up	-0.6428571	0.03115079	AK015330	16119	7277	7363	NM_001033274	47186	14577	14663	80	6	-
NM_001033274	down	AK015330	up	-0.6428571	0.03115079	AK015330	16119	7281	7334	NM_001033274	47186	12259	12504	52	1	-
NM_199307	down	AK015330	up	-0.8571429	0.001736111	AK015330	16119	7276	14171	NM_199307	102994	6001	28397	142	8	+
NM_199307	down	AK015330	up	-0.8571429	0.001736111	AK015330	16119	7273	7340	NM_199307	102994	96310	96377	64	3	+
NM_199307	down	AK015330	up	-0.8571429	0.001736111	AK015330	16119	7273	7364	NM_199307	102994	38613	38704	84	7	-
NM_199307	down	AK015330	up	-0.8571429	0.001736111	AK015330	16119	7273	7359	NM_199307	102994	18106	18192	80	6	-
NM_176850	down	AK015330	up	-0.7142857	0.0141369	AK015330	16119	7258	7364	NM_176850	98843	32634	32733	92	6	+
NM_176850	down	AK015330	up	-0.7142857	0.0141369	AK015330	16119	7273	7364	NM_176850	98843	12217	12308	84	7	+
NM_176850	down	AK015330	up	-0.7142857	0.0141369	AK015330	16119	7258	7364	NM_176850	98843	3178	3275	91	5	+
NM_176850	down	AK015330	up	-0.7142857	0.0141369	AK015330	16119	7258	7334	NM_176850	98843	8581	8651	65	4	+
NM_176850	down	AK015330	up	-0.7142857	0.0141369	AK015330	16119	7258	7334	NM_176850	98843	3880	3960	67	4	+
NM_175489	down	AK015330	up	-0.7142857	0.0141369	AK015330	16119	4509	9342	NM_175489	132447	13876	37783	158	13	+
NM_172766	down	AK015330	up	-0.6428571	0.03115079	AK015330	16119	4508	4640	NM_172766	35143	19741	19873	119	13	+
NM_144904	down	AK015330	up	-0.7142857	0.0141369	AK015330	16119	7273	7334	NM_144904	77498	10040	10099	57	2	+
NM_080853	down	AK015330	up	-0.7142857	0.0141369	AK015330	16119	9311	9341	NM_080853	49298	1079	1109	30	0	+
NM_028201	down	AK015330	up	-0.7142857	0.0141369	AK015330	16119	780	4665	NM_028201	178433	48707	137209	231	20	+
NM_013818	down	AK015330	up	-0.7857143	0.005505952	AK015330	16119	7273	7361	NM_013818	30585	7472	7560	81	7	+
NM_013818	down	AK015330	up	-0.7857143	0.005505952	AK015330	16119	7261	7334	NM_013818	30585	20518	23289	63	2	+
NM_001163262	down	AK015330	up	-0.7857143	0.005505952	AK015330	16119	7260	7364	NM_001163262	204488	177671	177771	93	7	+
NM_001163262	down	AK015330	up	-0.7857143	0.005505952	AK015330	16119	7273	9341	NM_001163262	204488	63651	90429	144	5	-
NM_001163262	down	AK015330	up	-0.7857143	0.005505952	AK015330	16119	7259	7364	NM_001163262	204488	8986	18836	91	7	-
NM_001163262	down	AK015330	up	-0.7857143	0.005505952	AK015330	16119	14072	14173	NM_001163262	204488	144756	144895	59	1	-
NM_001025373	down	AK015330	up	-0.7142857	0.0141369	AK015330	16119	4506	4665	NM_001025373	31809	10810	10967	134	11	+
NM_001025373	down	AK015330	up	-0.7142857	0.0141369	AK015330	16119	2058	2148	NM_001025373	31809	15446	15536	82	8	-
NM_144525	down	AK015330	up	-0.6428571	0.03115079	AK015330	16119	7273	7364	NM_144525	7822	1383	1474	84	7	-
NM_001111111	down	AK015330	up	-0.7142857	0.0141369	AK015330	16119	7273	7403	NM_001111111	12474	9405	9534	114	10	-
NM_001004143	down	AK015330	up	-0.7142857	0.0141369	AK015330	16119	7273	7364	NM_001004143	23280	2674	2766	83	8	-
NM_133435	down	AK015330	up	-0.7142857	0.0141369	AK015330	16119	7259	7364	NM_133435	16357	12039	12154	95	5	-
NM_021460	down	AK015330	up	-0.6428571	0.03115079	AK015330	16119	2718	2816	NM_021460	35160	29050	29451	78	2	-
NM_011078	down	AK015330	up	-0.7857143	0.005505952	AK015330	16119	7258	7334	NM_011078	69137	26438	26507	65	3	-
NM_007987	down	AK015330	up	-0.8571429	0.001736111	AK015330	16119	2047	7185	NM_007987	37113	1256	34111	369	31	-
NM_001162503	down	AK015330	up	-0.7857143	0.005505952	AK015330	16119	7567	7600	NM_001162503	44194	4895	4928	33	0	-
NM_001033272	down	AK015330	up	-0.6428571	0.03115079	AK015330	16119	7256	7334	NM_001033272	129829	53323	53404	69	1	-
NM_001008791	down	AK015330	up	-0.7142857	0.0141369	AK015330	16119	7318	12441	NM_001008791	81043	4941	50679	79	4	-
NM_183306	down	uc008iip.1	up	-0.7142857	0.0141369	uc008iip.1	5922	3455	4367	NM_183306	141512	17151	21635	97	1	+
NM_183306	down	uc008iip.1	up	-0.7142857	0.0141369	uc008iip.1	5922	4307	4369	NM_183306	141512	56865	108575	61	1	+
NM_183306	down	uc008iip.1	up	-0.7142857	0.0141369	uc008iip.1	5922	2178	2292	NM_183306	141512	130478	130573	50	3	+
NM_183306	down	uc008iip.1	up	-0.7142857	0.0141369	uc008iip.1	5922	4300	4366	NM_183306	141512	116949	117015	64	2	-
NM_172487	down	uc008iip.1	up	-0.7857143	0.005505952	uc008iip.1	5922	3463	3512	NM_172487	7725	2717	2764	44	0	+
NM_031185	down	uc008iip.1	up	-0.6428571	0.03115079	uc008iip.1	5922	4327	4367	NM_031185	93144	33920	33960	38	2	+
NM_031185	down	uc008iip.1	up	-0.6428571	0.03115079	uc008iip.1	5922	4336	4373	NM_031185	93144	74435	74472	36	1	-
NM_031185	down	uc008iip.1	up	-0.6428571	0.03115079	uc008iip.1	5922	3453	4367	NM_031185	93144	33252	40884	49	0	-
NM_031185	down	uc008iip.1	up	-0.6428571	0.03115079	uc008iip.1	5922	2180	2279	NM_031185	93144	25145	25246	49	1	-
NM_031185	down	uc008iip.1	up	-0.6428571	0.03115079	uc008iip.1	5922	2180	2279	NM_031185	93144	10966	11067	42	1	-
NM_028709	down	uc008iip.1	up	-0.6428571	0.03115079	uc008iip.1	5922	4336	4376	NM_028709	273480	133740	133778	37	1	+
NM_028709	down	uc008iip.1	up	-0.6428571	0.03115079	uc008iip.1	5922	3810	4357	NM_028709	273480	140798	251727	131	2	-
NM_028709	down	uc008iip.1	up	-0.6428571	0.03115079	uc008iip.1	5922	798	4340	NM_028709	273480	106663	195382	119	1	-
NM_009709	down	uc008iip.1	up	-0.7857143	0.005505952	uc008iip.1	5922	3843	4367	NM_009709	62851	19398	34713	104	2	+
NM_009709	down	uc008iip.1	up	-0.7857143	0.005505952	uc008iip.1	5922	3818	3870	NM_009709	62851	34634	34686	52	0	+
NM_009709	down	uc008iip.1	up	-0.7857143	0.005505952	uc008iip.1	5922	4293	4349	NM_009709	62851	19380	19452	54	1	+
NM_009709	down	uc008iip.1	up	-0.7857143	0.005505952	uc008iip.1	5922	2179	2300	NM_009709	62851	42079	42201	48	2	+
NM_001164531	down	uc008iip.1	up	-0.6428571	0.03115079	uc008iip.1	5922	4299	4361	NM_001164531	24027	7679	7741	60	2	+
NM_001111100	down	uc008iip.1	up	-0.6428571	0.03115079	uc008iip.1	5922	4323	4370	NM_001111100	35160	17185	17245	45	1	+
NM_153125	down	uc008iip.1	up	-0.7857143	0.005505952	uc008iip.1	5922	3449	3512	NM_153125	35787	8505	8578	55	1	-
NM_145142	down	uc008iip.1	up	-0.7857143	0.005505952	uc008iip.1	5922	4338	4376	NM_145142	34289	10591	10629	36	2	-
NM_145142	down	uc008iip.1	up	-0.7857143	0.005505952	uc008iip.1	5922	4338	4370	NM_145142	34289	3279	3311	31	1	-
NM_138744	down	uc008iip.1	up	-0.6428571	0.03115079	uc008iip.1	5922	3463	3509	NM_138744	35452	19449	19624	44	0	-
NM_172409	down	AK007978	up	-0.8571429	0.001736111	AK007978	3671	2516	2558	NM_172409	276336	144524	144570	42	0	+
NM_172403	down	AK007978	up	-0.6428571	0.03115079	AK007978	3671	2517	2559	NM_172403	17100	4577	4619	42	0	+
NM_172121	down	AK007978	up	-0.7142857	0.0141369	AK007978	3671	2517	2558	NM_172121	87463	79380	79421	41	0	+
NM_172121	down	AK007978	up	-0.7142857	0.0141369	AK007978	3671	2516	2567	NM_172121	87463	15157	15206	45	2	+
NM_144822	down	AK007978	up	-0.6428571	0.03115079	AK007978	3671	2517	2559	NM_144822	161489	21265	21307	42	0	+
NM_144822	down	AK007978	up	-0.6428571	0.03115079	AK007978	3671	2517	2558	NM_144822	161489	46524	46565	41	0	+
NM_138744	down	AK007978	up	-0.6428571	0.03115079	AK007978	3671	2530	2567	NM_138744	35452	19611	19648	35	2	+
NM_028709	down	AK007978	up	-0.6428571	0.03115079	AK007978	3671	2516	2559	NM_028709	273480	16423	24880	43	0	+
NM_028201	down	AK007978	up	-0.7142857	0.0141369	AK007978	3671	2516	2555	NM_028201	178433	69506	69545	39	0	+
NM_028201	down	AK007978	up	-0.7142857	0.0141369	AK007978	3671	2517	2559	NM_028201	178433	110196	110239	42	0	-
NM_011809	down	AK007978	up	-0.6428571	0.03115079	AK007978	3671	2516	2559	NM_011809	18644	4830	4887	43	0	+
NM_010165	down	AK007978	up	-0.6428571	0.03115079	AK007978	3671	2514	2550	NM_010165	116335	28243	28289	36	0	+
NM_010165	down	AK007978	up	-0.6428571	0.03115079	AK007978	3671	2516	2559	NM_010165	116335	55695	55884	43	0	-
NM_007523	down	AK007978	up	-0.7142857	0.0141369	AK007978	3671	2516	2559	NM_007523	8816	2938	2995	43	0	+
NM_001172424	down	AK007978	up	-0.6428571	0.03115079	AK007978	3671	348	405	NM_001172424	34820	29142	29202	54	0	+
NM_001172424	down	AK007978	up	-0.6428571	0.03115079	AK007978	3671	359	411	NM_001172424	34820	31450	31508	51	0	-
NM_001136083	down	AK007978	up	-0.7142857	0.0141369	AK007978	3671	2514	2557	NM_001136083	15842	5389	5432	43	0	+
NM_001114663	down	AK007978	up	-0.7142857	0.0141369	AK007978	3671	2516	2557	NM_001114663	348341	35349	35390	41	0	+
NM_001114663	down	AK007978	up	-0.7142857	0.0141369	AK007978	3671	1442	2557	NM_001114663	348341	126303	228997	66	1	+
NM_001114663	down	AK007978	up	-0.7142857	0.0141369	AK007978	3671	2517	2557	NM_001114663	348341	204333	204379	40	0	+
NM_001114663	down	AK007978	up	-0.7142857	0.0141369	AK007978	3671	363	1469	NM_001114663	348341	44212	137054	96	0	-
NM_001114663	down	AK007978	up	-0.7142857	0.0141369	AK007978	3671	359	422	NM_001114663	348341	256213	256266	52	0	-
NM_001110147	down	AK007978	up	-0.7142857	0.0141369	AK007978	3671	2516	2557	NM_001110147	38852	32969	33010	41	0	+
NM_001110147	down	AK007978	up	-0.7142857	0.0141369	AK007978	3671	2527	2560	NM_001110147	38852	17095	17128	33	0	+
NM_172280	down	AK007978	up	-0.6428571	0.03115079	AK007978	3671	348	2558	NM_172280	65965	55139	56199	75	0	-
NM_172280	down	AK007978	up	-0.6428571	0.03115079	AK007978	3671	348	407	NM_172280	65965	4784	4844	49	0	-
NM_172280	down	AK007978	up	-0.6428571	0.03115079	AK007978	3671	1596	1628	NM_172280	65965	4985	5017	31	1	-
NM_133649	down	AK007978	up	-0.7142857	0.0141369	AK007978	3671	2516	2557	NM_133649	96851	66670	66711	41	0	-
NM_133649	down	AK007978	up	-0.7142857	0.0141369	AK007978	3671	1450	2559	NM_133649	96851	4807	7179	55	0	-
NM_016670	down	AK007978	up	-0.9285714	0.000396825	AK007978	3671	359	2559	NM_016670	42922	25551	29500	86	2	-
NM_199307	down	AK015845	up	-0.7142857	0.0141369	AK015845	10138	1142	1207	NM_199307	102994	71441	71507	63	2	+
NM_199307	down	AK015845	up	-0.7142857	0.0141369	AK015845	10138	1146	1207	NM_199307	102994	69733	69794	59	2	+
NM_199307	down	AK015845	up	-0.7142857	0.0141369	AK015845	10138	1146	1207	NM_199307	102994	96310	96371	59	2	+
NM_199307	down	AK015845	up	-0.7142857	0.0141369	AK015845	10138	1149	1207	NM_199307	102994	6001	6059	57	1	+
NM_199307	down	AK015845	up	-0.7142857	0.0141369	AK015845	10138	1142	1207	NM_199307	102994	50466	50531	62	1	+
NM_199307	down	AK015845	up	-0.7142857	0.0141369	AK015845	10138	1146	1207	NM_199307	102994	89088	89149	58	3	+
NM_199307	down	AK015845	up	-0.7142857	0.0141369	AK015845	10138	1146	1201	NM_199307	102994	48209	48256	47	0	+
NM_199307	down	AK015845	up	-0.7142857	0.0141369	AK015845	10138	1166	1226	NM_199307	102994	62747	62792	41	1	+
NM_199307	down	AK015845	up	-0.7142857	0.0141369	AK015845	10138	1162	1198	NM_199307	102994	94039	94075	33	3	+
NM_199307	down	AK015845	up	-0.7142857	0.0141369	AK015845	10138	1146	3424	NM_199307	102994	17426	88950	146	5	-
NM_199307	down	AK015845	up	-0.7142857	0.0141369	AK015845	10138	1146	1207	NM_199307	102994	9584	9645	58	3	-
NM_199307	down	AK015845	up	-0.7142857	0.0141369	AK015845	10138	1147	1207	NM_199307	102994	1414	1474	55	5	-
NM_199307	down	AK015845	up	-0.7142857	0.0141369	AK015845	10138	1150	1198	NM_199307	102994	7318	7366	47	1	-
NM_199307	down	AK015845	up	-0.7142857	0.0141369	AK015845	10138	1146	1201	NM_199307	102994	44657	44710	51	1	-
NM_197959	down	AK015845	up	-0.6428571	0.03115079	AK015845	10138	1146	1207	NM_197959	19607	7575	7636	59	2	+
NM_197959	down	AK015845	up	-0.6428571	0.03115079	AK015845	10138	1146	1207	NM_197959	19607	8032	8093	58	3	+
NM_197959	down	AK015845	up	-0.6428571	0.03115079	AK015845	10138	1141	1207	NM_197959	19607	12903	12957	50	2	+
NM_197959	down	AK015845	up	-0.6428571	0.03115079	AK015845	10138	1146	1207	NM_197959	19607	5394	5455	59	2	-
NM_197959	down	AK015845	up	-0.6428571	0.03115079	AK015845	10138	1142	1188	NM_197959	19607	17499	17546	45	1	-
NM_183144	down	AK015845	up	-0.7142857	0.0141369	AK015845	10138	1142	7224	NM_183144	190545	92069	140514	198	4	+
NM_183144	down	AK015845	up	-0.7142857	0.0141369	AK015845	10138	1149	1194	NM_183144	190545	60909	60954	44	1	-
NM_182745	down	AK015845	up	-0.6428571	0.03115079	AK015845	10138	9057	9103	NM_182745	13668	2453	2517	43	2	+
NM_182745	down	AK015845	up	-0.6428571	0.03115079	AK015845	10138	3315	3403	NM_182745	13668	2387	2503	86	2	-
NM_176850	down	AK015845	up	-0.8571429	0.001736111	AK015845	10138	1110	9077	NM_176850	98843	10915	75313	154	3	+
NM_176850	down	AK015845	up	-0.8571429	0.001736111	AK015845	10138	1124	9067	NM_176850	98843	8558	60081	133	2	+
NM_176850	down	AK015845	up	-0.8571429	0.001736111	AK015845	10138	1142	1207	NM_176850	98843	32637	32703	64	1	+
NM_176850	down	AK015845	up	-0.8571429	0.001736111	AK015845	10138	1139	1207	NM_176850	98843	12209	12278	64	3	+
NM_176850	down	AK015845	up	-0.8571429	0.001736111	AK015845	10138	1142	1207	NM_176850	98843	3894	3960	61	4	+
NM_176850	down	AK015845	up	-0.8571429	0.001736111	AK015845	10138	1146	1206	NM_176850	98843	61386	61449	59	1	+
NM_176850	down	AK015845	up	-0.8571429	0.001736111	AK015845	10138	1142	1207	NM_176850	98843	3181	3245	61	2	+
NM_176850	down	AK015845	up	-0.8571429	0.001736111	AK015845	10138	1146	1207	NM_176850	98843	70373	70432	57	1	+
NM_176850	down	AK015845	up	-0.8571429	0.001736111	AK015845	10138	1139	1199	NM_176850	98843	13170	13234	56	3	+
NM_176850	down	AK015845	up	-0.8571429	0.001736111	AK015845	10138	1149	1202	NM_176850	98843	5551	5604	48	5	+
NM_176850	down	AK015845	up	-0.8571429	0.001736111	AK015845	10138	986	1207	NM_176850	98843	83570	84847	76	1	-
NM_176850	down	AK015845	up	-0.8571429	0.001736111	AK015845	10138	1146	1207	NM_176850	98843	4830	4891	59	2	-
NM_176850	down	AK015845	up	-0.8571429	0.001736111	AK015845	10138	1146	1201	NM_176850	98843	26053	26106	53	0	-
NM_176850	down	AK015845	up	-0.8571429	0.001736111	AK015845	10138	1154	1207	NM_176850	98843	93986	94039	51	2	-
NM_176850	down	AK015845	up	-0.8571429	0.001736111	AK015845	10138	1146	1188	NM_176850	98843	84417	84459	40	2	-
NM_172766	down	AK015845	up	-0.7857143	0.005505952	AK015845	10138	1140	1206	NM_172766	35143	4832	4900	65	1	+
NM_172766	down	AK015845	up	-0.7857143	0.005505952	AK015845	10138	1155	1207	NM_172766	35143	6482	6534	48	4	+
NM_172766	down	AK015845	up	-0.7857143	0.005505952	AK015845	10138	1146	1206	NM_172766	35143	9414	9474	56	4	-
NM_172766	down	AK015845	up	-0.7857143	0.005505952	AK015845	10138	1152	1200	NM_172766	35143	3623	3669	46	0	-
NM_172549	down	AK015845	up	-0.8571429	0.001736111	AK015845	10138	1142	1207	NM_172549	118249	78145	78211	62	3	+
NM_172549	down	AK015845	up	-0.8571429	0.001736111	AK015845	10138	1146	1207	NM_172549	118249	1876	4136	58	3	+
NM_172549	down	AK015845	up	-0.8571429	0.001736111	AK015845	10138	1146	1207	NM_172549	118249	5871	5932	58	3	-
NM_172549	down	AK015845	up	-0.8571429	0.001736111	AK015845	10138	1146	1200	NM_172549	118249	13669	13723	53	1	-
NM_172549	down	AK015845	up	-0.8571429	0.001736111	AK015845	10138	1146	1196	NM_172549	118249	34250	34300	48	2	-
NM_172409	down	AK015845	up	-0.7142857	0.0141369	AK015845	10138	1146	7217	NM_172409	276336	7340	98602	170	7	+
NM_172409	down	AK015845	up	-0.7142857	0.0141369	AK015845	10138	1093	1207	NM_172409	276336	266099	266586	105	3	+
NM_172409	down	AK015845	up	-0.7142857	0.0141369	AK015845	10138	1142	3365	NM_172409	276336	179663	234508	102	3	+
NM_172409	down	AK015845	up	-0.7142857	0.0141369	AK015845	10138	1146	1207	NM_172409	276336	56427	56488	58	3	+
NM_172409	down	AK015845	up	-0.7142857	0.0141369	AK015845	10138	1146	1207	NM_172409	276336	84919	84980	58	3	+
NM_172409	down	AK015845	up	-0.7142857	0.0141369	AK015845	10138	1146	1207	NM_172409	276336	204974	205035	57	4	+
NM_172409	down	AK015845	up	-0.7142857	0.0141369	AK015845	10138	1109	1197	NM_172409	276336	131039	131166	66	2	+
NM_172409	down	AK015845	up	-0.7142857	0.0141369	AK015845	10138	1146	1206	NM_172409	276336	160028	160088	55	5	+
NM_172409	down	AK015845	up	-0.7142857	0.0141369	AK015845	10138	1155	9094	NM_172409	276336	40988	43218	71	1	+
NM_172409	down	AK015845	up	-0.7142857	0.0141369	AK015845	10138	1097	1137	NM_172409	276336	266221	266263	39	1	+
NM_172409	down	AK015845	up	-0.7142857	0.0141369	AK015845	10138	1150	3446	NM_172409	276336	116729	243402	158	5	-
NM_172409	down	AK015845	up	-0.7142857	0.0141369	AK015845	10138	1051	1201	NM_172409	276336	35378	87797	95	2	-
NM_172409	down	AK015845	up	-0.7142857	0.0141369	AK015845	10138	1146	3369	NM_172409	276336	90512	99421	92	4	-
NM_172409	down	AK015845	up	-0.7142857	0.0141369	AK015845	10138	3348	3445	NM_172409	276336	116764	245596	83	2	-
NM_172409	down	AK015845	up	-0.7142857	0.0141369	AK015845	10138	1142	1199	NM_172409	276336	24306	24364	55	2	-
NM_172409	down	AK015845	up	-0.7142857	0.0141369	AK015845	10138	1142	1201	NM_172409	276336	86620	86680	55	4	-
NM_172409	down	AK015845	up	-0.7142857	0.0141369	AK015845	10138	1150	1200	NM_172409	276336	75278	75328	48	2	-
NM_172409	down	AK015845	up	-0.7142857	0.0141369	AK015845	10138	1160	1201	NM_172409	276336	66465	66506	40	1	-
NM_172403	down	AK015845	up	-0.7857143	0.005505952	AK015845	10138	1142	1207	NM_172403	17100	7070	7437	63	2	+
NM_172403	down	AK015845	up	-0.7857143	0.005505952	AK015845	10138	1146	1207	NM_172403	17100	16225	16286	55	6	+
NM_172403	down	AK015845	up	-0.7857143	0.005505952	AK015845	10138	3334	3367	NM_172403	17100	8419	8452	33	0	-
NM_172280	down	AK015845	up	-0.9285714	0.000396825	AK015845	10138	1146	7219	NM_172280	65965	51676	56189	99	5	+
NM_172280	down	AK015845	up	-0.9285714	0.000396825	AK015845	10138	1146	3362	NM_172280	65965	26524	30977	97	1	-
NM_172280	down	AK015845	up	-0.9285714	0.000396825	AK015845	10138	1146	1207	NM_172280	65965	4463	4524	60	1	-
NM_172121	down	AK015845	up	-0.7142857	0.0141369	AK015845	10138	1142	1207	NM_172121	87463	79037	79103	61	4	+
NM_172121	down	AK015845	up	-0.7142857	0.0141369	AK015845	10138	1142	1201	NM_172121	87463	68770	68830	57	2	+
NM_172121	down	AK015845	up	-0.7142857	0.0141369	AK015845	10138	1140	1207	NM_172121	87463	55952	56024	61	6	+
NM_172121	down	AK015845	up	-0.7142857	0.0141369	AK015845	10138	1142	1194	NM_172121	87463	7708	7761	52	0	+
NM_172121	down	AK015845	up	-0.7142857	0.0141369	AK015845	10138	1142	1201	NM_172121	87463	10306	10366	55	4	-
NM_144904	down	AK015845	up	-0.8571429	0.001736111	AK015845	10138	1146	1207	NM_144904	77498	40804	40865	59	2	+
NM_144904	down	AK015845	up	-0.8571429	0.001736111	AK015845	10138	1146	1207	NM_144904	77498	55106	55167	57	4	+
NM_144904	down	AK015845	up	-0.8571429	0.001736111	AK015845	10138	1146	1207	NM_144904	77498	8238	8299	57	4	+
NM_144904	down	AK015845	up	-0.8571429	0.001736111	AK015845	10138	1146	1207	NM_144904	77498	10040	10099	57	2	+
NM_144904	down	AK015845	up	-0.8571429	0.001736111	AK015845	10138	1146	1207	NM_144904	77498	5943	6004	56	5	+
NM_144904	down	AK015845	up	-0.8571429	0.001736111	AK015845	10138	1146	1197	NM_144904	77498	7504	7555	49	2	+
NM_144904	down	AK015845	up	-0.8571429	0.001736111	AK015845	10138	1146	5772	NM_144904	77498	31031	71295	115	6	-
NM_144822	down	AK015845	up	-0.9285714	0.000396825	AK015845	10138	1096	1207	NM_144822	161489	43226	159610	77	2	+
NM_144822	down	AK015845	up	-0.9285714	0.000396825	AK015845	10138	1142	1205	NM_144822	161489	137256	137320	59	4	+
NM_144822	down	AK015845	up	-0.9285714	0.000396825	AK015845	10138	3334	3397	NM_144822	161489	30714	32770	61	2	+
NM_144822	down	AK015845	up	-0.9285714	0.000396825	AK015845	10138	1146	1197	NM_144822	161489	136233	136283	48	1	+
NM_144822	down	AK015845	up	-0.9285714	0.000396825	AK015845	10138	1152	1201	NM_144822	161489	95041	95090	45	4	+
NM_144822	down	AK015845	up	-0.9285714	0.000396825	AK015845	10138	1164	1198	NM_144822	161489	143017	143051	34	0	+
NM_144822	down	AK015845	up	-0.9285714	0.000396825	AK015845	10138	1131	3389	NM_144822	161489	21232	155421	123	2	-
NM_144822	down	AK015845	up	-0.9285714	0.000396825	AK015845	10138	1148	7363	NM_144822	161489	108337	117413	99	7	-
NM_144822	down	AK015845	up	-0.9285714	0.000396825	AK015845	10138	1155	1208	NM_144822	161489	158416	158469	52	1	-
NM_144822	down	AK015845	up	-0.9285714	0.000396825	AK015845	10138	1152	1207	NM_144822	161489	155125	155180	53	2	-
NM_144822	down	AK015845	up	-0.9285714	0.000396825	AK015845	10138	1149	1201	NM_144822	161489	5488	5540	51	1	-
NM_144822	down	AK015845	up	-0.9285714	0.000396825	AK015845	10138	1146	1188	NM_144822	161489	116366	116408	39	3	-
NM_144822	down	AK015845	up	-0.9285714	0.000396825	AK015845	10138	1146	1188	NM_144822	161489	42220	42261	40	0	-
NM_133700	down	AK015845	up	-0.8571429	0.001736111	AK015845	10138	1146	1207	NM_133700	53697	11661	11722	60	1	+
NM_133700	down	AK015845	up	-0.8571429	0.001736111	AK015845	10138	1152	1207	NM_133700	53697	42547	42602	53	2	+
NM_133700	down	AK015845	up	-0.8571429	0.001736111	AK015845	10138	3363	3445	NM_133700	53697	31340	48576	71	1	-
NM_133700	down	AK015845	up	-0.8571429	0.001736111	AK015845	10138	3334	3417	NM_133700	53697	11859	11924	58	3	-
NM_133700	down	AK015845	up	-0.8571429	0.001736111	AK015845	10138	3389	3432	NM_133700	53697	48533	48576	40	3	-
NM_133649	down	AK015845	up	-0.7142857	0.0141369	AK015845	10138	1146	1207	NM_133649	96851	3643	3704	60	1	+
NM_133649	down	AK015845	up	-0.7142857	0.0141369	AK015845	10138	1142	1207	NM_133649	96851	10284	10350	62	3	+
NM_133649	down	AK015845	up	-0.7142857	0.0141369	AK015845	10138	1146	1207	NM_133649	96851	46122	46183	58	3	+
NM_133649	down	AK015845	up	-0.7142857	0.0141369	AK015845	10138	1146	1207	NM_133649	96851	26175	26236	58	3	+
NM_133649	down	AK015845	up	-0.7142857	0.0141369	AK015845	10138	1146	1207	NM_133649	96851	70695	70756	57	4	+
NM_133649	down	AK015845	up	-0.7142857	0.0141369	AK015845	10138	1146	1201	NM_133649	96851	9108	9163	53	2	+
NM_133649	down	AK015845	up	-0.7142857	0.0141369	AK015845	10138	1142	1193	NM_133649	96851	45573	45625	50	1	+
NM_133649	down	AK015845	up	-0.7142857	0.0141369	AK015845	10138	1142	1195	NM_133649	96851	83707	83759	49	2	+
NM_133649	down	AK015845	up	-0.7142857	0.0141369	AK015845	10138	1142	1207	NM_133649	96851	69994	70060	62	3	-
NM_133649	down	AK015845	up	-0.7142857	0.0141369	AK015845	10138	1146	1207	NM_133649	96851	11737	11798	59	2	-
NM_133649	down	AK015845	up	-0.7142857	0.0141369	AK015845	10138	1146	1207	NM_133649	96851	62470	62531	58	3	-
NM_133649	down	AK015845	up	-0.7142857	0.0141369	AK015845	10138	1146	1207	NM_133649	96851	29427	29488	58	3	-
NM_133649	down	AK015845	up	-0.7142857	0.0141369	AK015845	10138	1149	1201	NM_133649	96851	87002	87054	50	2	-
NM_133649	down	AK015845	up	-0.7142857	0.0141369	AK015845	10138	1118	1197	NM_133649	96851	89654	89722	60	3	-
NM_133435	down	AK015845	up	-0.7142857	0.0141369	AK015845	10138	1168	7618	NM_133435	16357	8806	15027	54	0	+
NM_133435	down	AK015845	up	-0.7142857	0.0141369	AK015845	10138	1146	3400	NM_133435	16357	12979	14995	94	4	-
NM_133435	down	AK015845	up	-0.7142857	0.0141369	AK015845	10138	1110	1207	NM_133435	16357	6690	6788	78	3	-
NM_133435	down	AK015845	up	-0.7142857	0.0141369	AK015845	10138	1119	1207	NM_133435	16357	12069	12159	73	4	-
NM_133435	down	AK015845	up	-0.7142857	0.0141369	AK015845	10138	1146	3423	NM_133435	16357	12982	13347	82	4	-
NM_033579	down	AK015845	up	-0.6428571	0.03115079	AK015845	10138	996	9094	NM_033579	90093	8030	76492	230	9	+
NM_033579	down	AK015845	up	-0.6428571	0.03115079	AK015845	10138	1046	1207	NM_033579	90093	7923	30299	123	4	+
NM_033579	down	AK015845	up	-0.6428571	0.03115079	AK015845	10138	1142	1207	NM_033579	90093	7516	7582	64	1	+
NM_033579	down	AK015845	up	-0.6428571	0.03115079	AK015845	10138	1146	1207	NM_033579	90093	2852	2913	60	1	+
NM_033579	down	AK015845	up	-0.6428571	0.03115079	AK015845	10138	1146	1206	NM_033579	90093	32026	32298	57	3	+
NM_033579	down	AK015845	up	-0.6428571	0.03115079	AK015845	10138	1163	1207	NM_033579	90093	24049	24093	40	4	+
NM_033579	down	AK015845	up	-0.6428571	0.03115079	AK015845	10138	1146	3389	NM_033579	90093	12926	85537	136	4	-
NM_033579	down	AK015845	up	-0.6428571	0.03115079	AK015845	10138	1142	3367	NM_033579	90093	17456	19723	96	2	-
NM_033579	down	AK015845	up	-0.6428571	0.03115079	AK015845	10138	1146	3365	NM_033579	90093	12954	43469	87	2	-
NM_033579	down	AK015845	up	-0.6428571	0.03115079	AK015845	10138	1146	1207	NM_033579	90093	46541	46602	59	2	-
NM_033579	down	AK015845	up	-0.6428571	0.03115079	AK015845	10138	1145	1207	NM_033579	90093	36726	36788	59	3	-
NM_033579	down	AK015845	up	-0.6428571	0.03115079	AK015845	10138	1149	1199	NM_033579	90093	45283	45332	49	0	-
NM_033579	down	AK015845	up	-0.6428571	0.03115079	AK015845	10138	3365	3404	NM_033579	90093	74334	74373	38	1	-
NM_029297	down	AK015845	up	-0.7857143	0.005505952	AK015845	10138	1146	1207	NM_029297	10902	2898	2959	57	4	+
NM_028201	down	AK015845	up	-0.8571429	0.001736111	AK015845	10138	3351	3453	NM_028201	178433	7786	7909	96	3	+
NM_028201	down	AK015845	up	-0.8571429	0.001736111	AK015845	10138	1146	1207	NM_028201	178433	152205	152269	59	2	+
NM_028201	down	AK015845	up	-0.8571429	0.001736111	AK015845	10138	3191	3424	NM_028201	178433	60757	60959	71	3	+
NM_028201	down	AK015845	up	-0.8571429	0.001736111	AK015845	10138	1142	1194	NM_028201	178433	73278	73331	51	1	+
NM_028201	down	AK015845	up	-0.8571429	0.001736111	AK015845	10138	3383	3438	NM_028201	178433	60905	60959	50	3	+
NM_028201	down	AK015845	up	-0.8571429	0.001736111	AK015845	10138	3372	3445	NM_028201	178433	24855	24926	61	1	-
NM_028201	down	AK015845	up	-0.8571429	0.001736111	AK015845	10138	3389	9069	NM_028201	178433	39819	173101	78	4	-
NM_028201	down	AK015845	up	-0.8571429	0.001736111	AK015845	10138	3364	3414	NM_028201	178433	19586	19640	48	1	-
NM_028201	down	AK015845	up	-0.8571429	0.001736111	AK015845	10138	3409	3445	NM_028201	178433	19621	19657	34	2	-
NM_026888	down	AK015845	up	-0.9285714	0.000396825	AK015845	10138	1154	1201	NM_026888	9961	5618	5666	44	1	+
NM_026888	down	AK015845	up	-0.9285714	0.000396825	AK015845	10138	1146	1200	NM_026888	9961	5875	5931	52	2	-
NM_026748	down	AK015845	up	-0.6428571	0.03115079	AK015845	10138	1146	1207	NM_026748	24398	728	789	59	2	+
NM_021460	down	AK015845	up	-0.7857143	0.005505952	AK015845	10138	1120	3439	NM_021460	35160	19829	28600	110	5	+
NM_021460	down	AK015845	up	-0.7857143	0.005505952	AK015845	10138	1142	1207	NM_021460	35160	32128	32194	62	3	+
NM_021460	down	AK015845	up	-0.7857143	0.005505952	AK015845	10138	1146	1207	NM_021460	35160	25482	25543	58	3	+
NM_016670	down	AK015845	up	-0.6428571	0.03115079	AK015845	10138	1118	1207	NM_016670	42922	21957	22042	73	3	+
NM_016670	down	AK015845	up	-0.6428571	0.03115079	AK015845	10138	1115	1207	NM_016670	42922	29133	29220	73	3	+
NM_016670	down	AK015845	up	-0.6428571	0.03115079	AK015845	10138	1146	1207	NM_016670	42922	38990	39051	60	1	+
NM_016670	down	AK015845	up	-0.6428571	0.03115079	AK015845	10138	1142	1207	NM_016670	42922	36212	36278	61	4	+
NM_016670	down	AK015845	up	-0.6428571	0.03115079	AK015845	10138	1146	1207	NM_016670	42922	20802	20863	58	3	+
NM_016670	down	AK015845	up	-0.6428571	0.03115079	AK015845	10138	1154	1200	NM_016670	42922	7471	7517	45	1	+
NM_016670	down	AK015845	up	-0.6428571	0.03115079	AK015845	10138	1146	1198	NM_016670	42922	14253	14537	50	2	+
NM_016670	down	AK015845	up	-0.6428571	0.03115079	AK015845	10138	1142	1207	NM_016670	42922	8369	8435	63	2	-
NM_016670	down	AK015845	up	-0.6428571	0.03115079	AK015845	10138	1146	1207	NM_016670	42922	19582	19643	60	1	-
NM_016670	down	AK015845	up	-0.6428571	0.03115079	AK015845	10138	1151	1207	NM_016670	42922	5714	6130	53	3	-
NM_016670	down	AK015845	up	-0.6428571	0.03115079	AK015845	10138	1162	1201	NM_016670	42922	25232	25271	38	1	-
NM_013818	down	AK015845	up	-0.9285714	0.000396825	AK015845	10138	1142	1207	NM_013818	30585	7467	7533	62	3	+
NM_013818	down	AK015845	up	-0.9285714	0.000396825	AK015845	10138	1146	1207	NM_013818	30585	20528	20587	56	3	+
NM_013818	down	AK015845	up	-0.9285714	0.000396825	AK015845	10138	1146	1177	NM_013818	30585	18636	18667	31	0	+
NM_013818	down	AK015845	up	-0.9285714	0.000396825	AK015845	10138	1146	1207	NM_013818	30585	1341	1402	59	2	-
NM_013730	down	AK015845	up	-0.7857143	0.005505952	AK015845	10138	3332	5831	NM_013730	34054	8285	14190	96	1	+
NM_013730	down	AK015845	up	-0.7857143	0.005505952	AK015845	10138	3373	3409	NM_013730	34054	23482	23520	35	1	-
NM_011352	down	AK015845	up	-0.7857143	0.005505952	AK015845	10138	3355	3445	NM_011352	22732	2255	3462	87	3	+
NM_011352	down	AK015845	up	-0.7857143	0.005505952	AK015845	10138	3369	3445	NM_011352	22732	3418	3498	73	1	+
NM_011352	down	AK015845	up	-0.7857143	0.005505952	AK015845	10138	3311	3419	NM_011352	22732	3440	3528	74	2	+
NM_011352	down	AK015845	up	-0.7857143	0.005505952	AK015845	10138	3311	3399	NM_011352	22732	3424	3528	56	1	+
NM_011352	down	AK015845	up	-0.7857143	0.005505952	AK015845	10138	3408	3445	NM_011352	22732	2262	2299	35	2	+
NM_011078	down	AK015845	up	-0.7857143	0.005505952	AK015845	10138	1052	1198	NM_011078	69137	24597	25958	108	2	+
NM_011078	down	AK015845	up	-0.7857143	0.005505952	AK015845	10138	3334	3416	NM_011078	69137	18300	18382	78	4	+
NM_011078	down	AK015845	up	-0.7857143	0.005505952	AK015845	10138	1063	1101	NM_011078	69137	24605	24643	37	1	+
NM_011078	down	AK015845	up	-0.7857143	0.005505952	AK015845	10138	1142	1207	NM_011078	69137	26438	26504	64	1	-
NM_010165	down	AK015845	up	-0.6428571	0.03115079	AK015845	10138	1146	3434	NM_010165	116335	59514	115498	122	3	+
NM_010165	down	AK015845	up	-0.6428571	0.03115079	AK015845	10138	1146	1207	NM_010165	116335	98400	98461	59	2	+
NM_010165	down	AK015845	up	-0.6428571	0.03115079	AK015845	10138	1146	1207	NM_010165	116335	99352	99413	58	3	+
NM_010165	down	AK015845	up	-0.6428571	0.03115079	AK015845	10138	1146	1200	NM_010165	116335	113095	113149	53	1	+
NM_010165	down	AK015845	up	-0.6428571	0.03115079	AK015845	10138	3334	3445	NM_010165	116335	32105	66686	82	1	+
NM_010165	down	AK015845	up	-0.6428571	0.03115079	AK015845	10138	1139	3445	NM_010165	116335	5476	97935	173	5	-
NM_010165	down	AK015845	up	-0.6428571	0.03115079	AK015845	10138	1146	3445	NM_010165	116335	4641	35654	147	10	-
NM_010165	down	AK015845	up	-0.6428571	0.03115079	AK015845	10138	1146	3434	NM_010165	116335	7058	109230	121	6	-
NM_010165	down	AK015845	up	-0.6428571	0.03115079	AK015845	10138	3340	9107	NM_010165	116335	84952	113004	84	3	-
NM_009743	down	AK015845	up	-0.7857143	0.005505952	AK015845	10138	1142	3444	NM_009743	51016	29391	45205	129	6	+
NM_009743	down	AK015845	up	-0.7857143	0.005505952	AK015845	10138	3389	3443	NM_009743	51016	45115	45169	50	4	+
NM_009743	down	AK015845	up	-0.7857143	0.005505952	AK015845	10138	3409	3445	NM_009743	51016	45115	45151	34	2	+
NM_007987	down	AK015845	up	-0.8571429	0.001736111	AK015845	10138	1052	1102	NM_007987	37113	8476	8599	49	1	+
NM_001199186	down	AK015845	up	-0.8571429	0.001736111	AK015845	10138	1146	9115	NM_001199186	34311	3355	8762	110	2	+
NM_001199186	down	AK015845	up	-0.8571429	0.001736111	AK015845	10138	1142	3331	NM_001199186	34311	8777	9959	82	4	+
NM_001199186	down	AK015845	up	-0.8571429	0.001736111	AK015845	10138	1146	1207	NM_001199186	34311	25749	25810	59	2	+
NM_001199186	down	AK015845	up	-0.8571429	0.001736111	AK015845	10138	1149	1206	NM_001199186	34311	10944	11001	54	3	+
NM_001199186	down	AK015845	up	-0.8571429	0.001736111	AK015845	10138	1159	1207	NM_001199186	34311	9042	9090	46	2	+
NM_001199186	down	AK015845	up	-0.8571429	0.001736111	AK015845	10138	7198	7240	NM_001199186	34311	8710	8752	42	0	+
NM_001199186	down	AK015845	up	-0.8571429	0.001736111	AK015845	10138	1146	3369	NM_001199186	34311	9906	15412	88	3	-
NM_001199186	down	AK015845	up	-0.8571429	0.001736111	AK015845	10138	1146	1207	NM_001199186	34311	30421	30482	57	4	-
NM_001199186	down	AK015845	up	-0.8571429	0.001736111	AK015845	10138	1139	1194	NM_001199186	34311	6251	6319	55	0	-
NM_001177552	down	AK015845	up	-0.6428571	0.03115079	AK015845	10138	3362	3444	NM_001177552	31756	13031	13115	75	3	+
NM_001177552	down	AK015845	up	-0.6428571	0.03115079	AK015845	10138	1142	1200	NM_001177552	31756	24913	24972	56	2	+
NM_001164531	down	AK015845	up	-0.6428571	0.03115079	AK015845	10138	1146	1207	NM_001164531	24027	1686	1747	58	3	+
NM_001164531	down	AK015845	up	-0.6428571	0.03115079	AK015845	10138	1146	1201	NM_001164531	24027	2802	2857	54	1	+
NM_001164531	down	AK015845	up	-0.6428571	0.03115079	AK015845	10138	1138	1186	NM_001164531	24027	9576	9629	48	0	+
NM_001164531	down	AK015845	up	-0.6428571	0.03115079	AK015845	10138	1148	1185	NM_001164531	24027	6235	6272	37	0	+
NM_001163262	down	AK015845	up	-0.9285714	0.000396825	AK015845	10138	1146	7349	NM_001163262	204488	14306	58501	222	8	+
NM_001163262	down	AK015845	up	-0.9285714	0.000396825	AK015845	10138	1146	3434	NM_001163262	204488	121245	123809	99	2	+
NM_001163262	down	AK015845	up	-0.9285714	0.000396825	AK015845	10138	1146	3359	NM_001163262	204488	126353	170673	84	4	+
NM_001163262	down	AK015845	up	-0.9285714	0.000396825	AK015845	10138	1115	1207	NM_001163262	204488	177654	177741	72	4	+
NM_001163262	down	AK015845	up	-0.9285714	0.000396825	AK015845	10138	1000	1207	NM_001163262	204488	9016	39892	151	4	-
NM_001163262	down	AK015845	up	-0.9285714	0.000396825	AK015845	10138	1141	3367	NM_001163262	204488	71189	90436	96	3	-
NM_001163262	down	AK015845	up	-0.9285714	0.000396825	AK015845	10138	1142	1201	NM_001163262	204488	93805	93865	59	0	-
NM_001163262	down	AK015845	up	-0.9285714	0.000396825	AK015845	10138	1167	3407	NM_001163262	204488	79120	181930	91	2	-
NM_001163262	down	AK015845	up	-0.9285714	0.000396825	AK015845	10138	1146	1200	NM_001163262	204488	18776	18828	49	3	-
NM_001159328	down	AK015845	up	-0.6428571	0.03115079	AK015845	10138	1142	1200	NM_001159328	16351	13253	13310	45	1	+
NM_001159328	down	AK015845	up	-0.6428571	0.03115079	AK015845	10138	1146	1207	NM_001159328	16351	5866	5927	60	1	-
NM_001159328	down	AK015845	up	-0.6428571	0.03115079	AK015845	10138	1146	1207	NM_001159328	16351	9084	9145	57	4	-
NM_001146708	down	AK015845	up	-0.9285714	0.000396825	AK015845	10138	1052	1102	NM_001146708	18693	8476	8599	49	1	+
NM_001146024	down	AK015845	up	-0.7857143	0.005505952	AK015845	10138	1146	1207	NM_001146024	20593	12461	12522	58	3	+
NM_001146024	down	AK015845	up	-0.7857143	0.005505952	AK015845	10138	1146	1207	NM_001146024	20593	7877	7938	57	4	+
NM_001146024	down	AK015845	up	-0.7857143	0.005505952	AK015845	10138	1146	1207	NM_001146024	20593	904	965	57	4	+
NM_001146024	down	AK015845	up	-0.7857143	0.005505952	AK015845	10138	1146	1207	NM_001146024	20593	10978	11039	59	2	-
NM_001136083	down	AK015845	up	-0.7142857	0.0141369	AK015845	10138	1142	1197	NM_001136083	15842	13525	13581	51	4	+
NM_001111141	down	AK015845	up	-0.7142857	0.0141369	AK015845	10138	1146	1198	NM_001111141	5929	1401	1453	51	1	+
NM_001111141	down	AK015845	up	-0.7142857	0.0141369	AK015845	10138	1140	1207	NM_001111141	5929	2176	2244	65	2	-
NM_001110147	down	AK015845	up	-0.8571429	0.001736111	AK015845	10138	1142	1200	NM_001110147	38852	3397	3455	57	1	+
NM_001110147	down	AK015845	up	-0.8571429	0.001736111	AK015845	10138	1146	1207	NM_001110147	38852	8357	8418	58	3	+
NM_001110147	down	AK015845	up	-0.8571429	0.001736111	AK015845	10138	1146	1207	NM_001110147	38852	5128	5189	56	5	+
NM_001110147	down	AK015845	up	-0.8571429	0.001736111	AK015845	10138	1146	3370	NM_001110147	38852	8080	37361	92	3	-
NM_001110147	down	AK015845	up	-0.8571429	0.001736111	AK015845	10138	1146	1207	NM_001110147	38852	7908	7969	57	4	-
NM_001081110	down	AK015845	up	-0.6428571	0.03115079	AK015845	10138	1149	1207	NM_001081110	5746	2176	2234	57	1	+
NM_001034964	down	AK015845	up	-0.6428571	0.03115079	AK015845	10138	7122	7245	NM_001034964	110272	47327	47438	83	2	+
NM_001034964	down	AK015845	up	-0.6428571	0.03115079	AK015845	10138	1146	1201	NM_001034964	110272	70878	70933	52	3	+
NM_001034964	down	AK015845	up	-0.6428571	0.03115079	AK015845	10138	1146	1207	NM_001034964	110272	69960	70021	58	3	-
NM_146125	down	AK015845	up	-0.7142857	0.0141369	AK015845	10138	1142	1207	NM_146125	8918	6276	6342	60	5	-
NM_027514	down	AK015845	up	-0.7857143	0.005505952	AK015845	10138	1161	1201	NM_027514	17567	6587	6627	38	2	-
NM_199017	down	AK015845	up	-0.7142857	0.0141369	AK015845	10138	1146	3441	NM_199017	21153	3891	6725	132	5	-
NM_011809	down	AK015845	up	-0.7857143	0.005505952	AK015845	10138	1146	1207	NM_011809	18644	3858	3919	59	2	-
NM_011809	down	AK015845	up	-0.7857143	0.005505952	AK015845	10138	3334	3369	NM_011809	18644	5325	5360	35	0	-
NM_001111075	down	AK015845	up	-0.7142857	0.0141369	AK015845	10138	1146	3421	NM_001111075	11548	3346	5371	136	3	-
NM_001111075	down	AK015845	up	-0.7142857	0.0141369	AK015845	10138	3408	3458	NM_001111075	11548	3353	3397	42	2	-
NM_026666	down	AK015845	up	-0.7142857	0.0141369	AK015845	10138	1118	1207	NM_026666	36219	4734	4820	74	2	-
NM_026666	down	AK015845	up	-0.7142857	0.0141369	AK015845	10138	1146	1207	NM_026666	36219	1401	1463	59	2	-
NM_026666	down	AK015845	up	-0.7142857	0.0141369	AK015845	10138	1146	1201	NM_026666	36219	18392	18447	54	1	-
NM_026666	down	AK015845	up	-0.7142857	0.0141369	AK015845	10138	1147	1207	NM_026666	36219	6273	6333	56	4	-
NM_007523	down	AK015845	up	-0.7142857	0.0141369	AK015845	10138	1142	1211	NM_007523	8816	3749	3818	66	2	-
NM_001081179	down	AK015845	up	-0.7857143	0.005505952	AK015845	10138	1142	1207	NM_001081179	82477	51713	51779	63	2	-
NM_001081179	down	AK015845	up	-0.7857143	0.005505952	AK015845	10138	1142	1207	NM_001081179	82477	35124	35188	62	1	-
NM_001081179	down	AK015845	up	-0.7857143	0.005505952	AK015845	10138	1142	1200	NM_001081179	82477	12586	12645	57	1	-
NM_001081179	down	AK015845	up	-0.7857143	0.005505952	AK015845	10138	1146	1201	NM_001081179	82477	58761	58816	54	1	-
NM_001081179	down	AK015845	up	-0.7857143	0.005505952	AK015845	10138	1146	1207	NM_001081179	82477	66562	66623	56	5	-
NM_001081179	down	AK015845	up	-0.7857143	0.005505952	AK015845	10138	3330	3369	NM_001081179	82477	74569	74618	38	0	-
NM_001004143	down	AK015845	up	-0.7142857	0.0141369	AK015845	10138	1142	1207	NM_001004143	23280	2704	2771	64	1	-
NM_183306	down	uc007hco.1	up	-0.7142857	0.0141369	uc007hco.1	2741	587	722	NM_183306	141512	76594	105973	68	1	+
NM_183306	down	uc007hco.1	up	-0.7142857	0.0141369	uc007hco.1	2741	592	722	NM_183306	141512	59170	107901	52	1	-
NM_031185	down	uc007hco.1	up	-0.6428571	0.03115079	uc007hco.1	2741	587	716	NM_031185	93144	48753	48858	62	0	+
NM_182745	down	AK086399	up	-0.6428571	0.03115079	AK086399	220803	173590	204238	NM_182745	13668	1038	7766	195	15	+
NM_182745	down	AK086399	up	-0.6428571	0.03115079	AK086399	220803	16738	161474	NM_182745	13668	1127	7770	187	11	+
NM_182745	down	AK086399	up	-0.6428571	0.03115079	AK086399	220803	26	37992	NM_182745	13668	1127	7767	150	9	+
NM_182745	down	AK086399	up	-0.6428571	0.03115079	AK086399	220803	48745	161401	NM_182745	13668	1127	7769	137	10	+
NM_182745	down	AK086399	up	-0.6428571	0.03115079	AK086399	220803	43252	130009	NM_182745	13668	1127	7770	146	8	+
NM_182745	down	AK086399	up	-0.6428571	0.03115079	AK086399	220803	191767	191838	NM_182745	13668	1151	1222	65	6	+
NM_182745	down	AK086399	up	-0.6428571	0.03115079	AK086399	220803	103601	103677	NM_182745	13668	1127	1223	73	3	-
NM_182745	down	AK086399	up	-0.6428571	0.03115079	AK086399	220803	153017	153053	NM_182745	13668	6671	6708	36	0	-
NM_153125	down	AK086399	up	-0.6428571	0.03115079	AK086399	220803	3195	118247	NM_153125	35787	11422	32541	912	59	+
NM_153125	down	AK086399	up	-0.6428571	0.03115079	AK086399	220803	17586	81820	NM_153125	35787	12239	30307	667	45	+
NM_153125	down	AK086399	up	-0.6428571	0.03115079	AK086399	220803	64268	182190	NM_153125	35787	8571	30192	546	41	+
NM_153125	down	AK086399	up	-0.6428571	0.03115079	AK086399	220803	3245	24251	NM_153125	35787	17861	30314	417	25	+
NM_153125	down	AK086399	up	-0.6428571	0.03115079	AK086399	220803	3245	20314	NM_153125	35787	25141	32548	324	22	+
NM_153125	down	AK086399	up	-0.6428571	0.03115079	AK086399	220803	210547	210701	NM_153125	35787	30150	30305	143	10	-
NM_033579	down	AK086399	up	-0.6428571	0.03115079	AK086399	220803	45785	192923	NM_033579	90093	2852	49935	843	47	+
NM_033579	down	AK086399	up	-0.6428571	0.03115079	AK086399	220803	105911	215378	NM_033579	90093	2851	25982	803	41	+
NM_033579	down	AK086399	up	-0.6428571	0.03115079	AK086399	220803	8681	140078	NM_033579	90093	2852	43476	1192	76	-
NM_026666	down	AK086399	up	-0.7142857	0.0141369	AK086399	220803	24134	212410	NM_026666	36219	1368	11300	729	48	+
NM_026666	down	AK086399	up	-0.7142857	0.0141369	AK086399	220803	17590	26890	NM_026666	36219	6198	32778	595	29	+
NM_026666	down	AK086399	up	-0.7142857	0.0141369	AK086399	220803	44551	176383	NM_026666	36219	1368	18445	488	27	+
NM_026666	down	AK086399	up	-0.7142857	0.0141369	AK086399	220803	21	106013	NM_026666	36219	1361	16465	978	69	-
NM_026666	down	AK086399	up	-0.7142857	0.0141369	AK086399	220803	25	20341	NM_026666	36219	1385	10265	441	20	-
NM_021460	down	AK086399	up	-0.6428571	0.03115079	AK086399	220803	49622	211172	NM_021460	35160	17185	28831	661	39	+
NM_021460	down	AK086399	up	-0.6428571	0.03115079	AK086399	220803	19	106030	NM_021460	35160	20005	32251	578	40	+
NM_021460	down	AK086399	up	-0.6428571	0.03115079	AK086399	220803	88184	192707	NM_021460	35160	19964	25608	342	27	+
NM_021460	down	AK086399	up	-0.6428571	0.03115079	AK086399	220803	129969	210714	NM_021460	35160	15446	23032	374	18	+
NM_021460	down	AK086399	up	-0.6428571	0.03115079	AK086399	220803	20235	152342	NM_021460	35160	22850	25584	240	9	+
NM_021460	down	AK086399	up	-0.6428571	0.03115079	AK086399	220803	8661	8817	NM_021460	35160	32107	32264	146	10	+
NM_021460	down	AK086399	up	-0.6428571	0.03115079	AK086399	220803	96173	152342	NM_021460	35160	19316	22984	149	7	+
NM_021460	down	AK086399	up	-0.6428571	0.03115079	AK086399	220803	17590	215082	NM_021460	35160	19829	32258	737	43	-
NM_021460	down	AK086399	up	-0.6428571	0.03115079	AK086399	220803	20551	188563	NM_021460	35160	17204	32267	610	45	-
NM_021460	down	AK086399	up	-0.6428571	0.03115079	AK086399	220803	81667	176398	NM_021460	35160	22869	32260	500	31	-
NM_021460	down	AK086399	up	-0.6428571	0.03115079	AK086399	220803	25	102874	NM_021460	35160	20011	28756	395	24	-
NM_021460	down	AK086399	up	-0.6428571	0.03115079	AK086399	220803	17605	37978	NM_021460	35160	17204	25592	337	15	-
NM_021460	down	AK086399	up	-0.6428571	0.03115079	AK086399	220803	182152	200334	NM_021460	35160	28682	32264	234	18	-
NM_016670	down	AK086399	up	-0.7857143	0.005505952	AK086399	220803	15271	210660	NM_016670	42922	5398	36313	1209	68	+
NM_016670	down	AK086399	up	-0.7857143	0.005505952	AK086399	220803	32	106025	NM_016670	42922	7358	39103	1030	60	+
NM_016670	down	AK086399	up	-0.7857143	0.005505952	AK086399	220803	16755	79703	NM_016670	42922	7369	39106	764	50	+
NM_016670	down	AK086399	up	-0.7857143	0.005505952	AK086399	220803	3244	45911	NM_016670	42922	19520	39118	729	42	+
NM_016670	down	AK086399	up	-0.7857143	0.005505952	AK086399	220803	13368	192645	NM_016670	42922	8308	36278	636	40	+
NM_016670	down	AK086399	up	-0.7857143	0.005505952	AK086399	220803	8661	36603	NM_016670	42922	21941	39734	547	33	+
NM_016670	down	AK086399	up	-0.7857143	0.005505952	AK086399	220803	26722	210680	NM_016670	42922	19529	39118	937	59	-
NM_016670	down	AK086399	up	-0.7857143	0.005505952	AK086399	220803	40	64630	NM_016670	42922	1677	20378	740	56	-
NM_016670	down	AK086399	up	-0.7857143	0.005505952	AK086399	220803	81667	212407	NM_016670	42922	20258	39114	709	42	-
NM_016670	down	AK086399	up	-0.7857143	0.005505952	AK086399	220803	13368	103631	NM_016670	42922	5450	29281	630	31	-
NM_016670	down	AK086399	up	-0.7857143	0.005505952	AK086399	220803	44532	158980	NM_016670	42922	8341	29428	537	27	-
NM_016670	down	AK086399	up	-0.7857143	0.005505952	AK086399	220803	129983	210675	NM_016670	42922	25045	39740	531	34	-
NM_009709	down	AK086399	up	-0.6428571	0.03115079	AK086399	220803	3257	37967	NM_009709	62851	51322	61534	426	33	+
NM_009709	down	AK086399	up	-0.6428571	0.03115079	AK086399	220803	25	24251	NM_009709	62851	4264	14423	475	29	-
NM_007395	down	AK086399	up	-0.6428571	0.03115079	AK086399	220803	20663	26843	NM_007395	38478	27124	29536	238	12	+
NM_007395	down	AK086399	up	-0.6428571	0.03115079	AK086399	220803	161256	192955	NM_007395	38478	1396	29352	261	10	+
NM_007395	down	AK086399	up	-0.6428571	0.03115079	AK086399	220803	24091	24317	NM_007395	38478	29216	29460	137	10	+
NM_007395	down	AK086399	up	-0.6428571	0.03115079	AK086399	220803	129994	161334	NM_007395	38478	25795	37354	152	6	+
NM_007395	down	AK086399	up	-0.6428571	0.03115079	AK086399	220803	81667	81778	NM_007395	38478	29228	29336	99	5	+
NM_007395	down	AK086399	up	-0.6428571	0.03115079	AK086399	220803	3257	3352	NM_007395	38478	29239	29334	91	4	+
NM_007395	down	AK086399	up	-0.6428571	0.03115079	AK086399	220803	17602	17697	NM_007395	38478	29239	29334	91	4	+
NM_007395	down	AK086399	up	-0.6428571	0.03115079	AK086399	220803	20550	20614	NM_007395	38478	29218	29282	61	3	+
NM_007395	down	AK086399	up	-0.6428571	0.03115079	AK086399	220803	161216	161270	NM_007395	38478	25799	25851	49	2	+
NM_007395	down	AK086399	up	-0.6428571	0.03115079	AK086399	220803	60047	219653	NM_007395	38478	19083	37355	288	21	-
NM_007395	down	AK086399	up	-0.6428571	0.03115079	AK086399	220803	192600	200360	NM_007395	38478	27170	29336	215	20	-
NM_007395	down	AK086399	up	-0.6428571	0.03115079	AK086399	220803	45803	184792	NM_007395	38478	13101	29334	237	14	-
NM_007395	down	AK086399	up	-0.6428571	0.03115079	AK086399	220803	105928	115752	NM_007395	38478	25805	29336	122	5	-
NM_007395	down	AK086399	up	-0.6428571	0.03115079	AK086399	220803	79605	79700	NM_007395	38478	29239	29334	89	6	-
NM_007395	down	AK086399	up	-0.6428571	0.03115079	AK086399	220803	47309	64643	NM_007395	38478	29230	29330	93	4	-
NM_007395	down	AK086399	up	-0.6428571	0.03115079	AK086399	220803	152262	152335	NM_007395	38478	29257	29330	69	4	-
NM_007395	down	AK086399	up	-0.6428571	0.03115079	AK086399	220803	64388	64449	NM_007395	38478	29279	29336	46	1	-
NM_001164531	down	AK086399	up	-0.6428571	0.03115079	AK086399	220803	8667	81820	NM_001164531	24027	2780	21996	453	27	+
NM_001164531	down	AK086399	up	-0.6428571	0.03115079	AK086399	220803	192573	211069	NM_001164531	24027	1675	5023	357	28	+
NM_001164531	down	AK086399	up	-0.6428571	0.03115079	AK086399	220803	20244	20697	NM_001164531	24027	2781	21986	225	15	+
NM_001164531	down	AK086399	up	-0.6428571	0.03115079	AK086399	220803	105898	152342	NM_001164531	24027	1674	2904	213	16	+
NM_001164531	down	AK086399	up	-0.6428571	0.03115079	AK086399	220803	210541	210697	NM_001164531	24027	1665	1817	140	11	+
NM_001164531	down	AK086399	up	-0.6428571	0.03115079	AK086399	220803	3257	3386	NM_001164531	24027	21855	21973	111	5	+
NM_001164531	down	AK086399	up	-0.6428571	0.03115079	AK086399	220803	25	20698	NM_001164531	24027	1674	5049	354	25	-
NM_001164531	down	AK086399	up	-0.6428571	0.03115079	AK086399	220803	152223	192963	NM_001164531	24027	6217	21986	243	10	-
NM_001163733	down	AK086399	up	-0.7142857	0.0141369	AK086399	220803	20239	130014	NM_001163733	43141	4312	36979	274	10	+
NM_001163733	down	AK086399	up	-0.7142857	0.0141369	AK086399	220803	184763	219653	NM_001163733	43141	1620	6042	255	7	+
NM_001163733	down	AK086399	up	-0.7142857	0.0141369	AK086399	220803	8691	23501	NM_001163733	43141	4332	24828	170	6	+
NM_001163733	down	AK086399	up	-0.7142857	0.0141369	AK086399	220803	204170	210633	NM_001163733	43141	1456	4394	114	2	+
NM_001163733	down	AK086399	up	-0.7142857	0.0141369	AK086399	220803	118179	153046	NM_001163733	43141	4303	36935	111	3	+
NM_001163733	down	AK086399	up	-0.7142857	0.0141369	AK086399	220803	3257	3352	NM_001163733	43141	4803	4904	67	3	+
NM_001163733	down	AK086399	up	-0.7142857	0.0141369	AK086399	220803	19199	19256	NM_001163733	43141	4332	4389	52	5	+
NM_001163733	down	AK086399	up	-0.7142857	0.0141369	AK086399	220803	3247	3305	NM_001163733	43141	5732	5791	49	1	+
NM_001163733	down	AK086399	up	-0.7142857	0.0141369	AK086399	220803	184779	188571	NM_001163733	43141	16511	20923	90	0	-
NM_001163733	down	AK086399	up	-0.7142857	0.0141369	AK086399	220803	78229	153892	NM_001163733	43141	1610	5945	120	3	-
NM_001163733	down	AK086399	up	-0.7142857	0.0141369	AK086399	220803	24167	24244	NM_001163733	43141	4285	4389	65	3	-
NM_001163733	down	AK086399	up	-0.7142857	0.0141369	AK086399	220803	17654	17711	NM_001163733	43141	4332	4389	53	4	-
NM_001163733	down	AK086399	up	-0.7142857	0.0141369	AK086399	220803	3309	3360	NM_001163733	43141	4338	4389	48	3	-
NM_001163733	down	AK086399	up	-0.7142857	0.0141369	AK086399	220803	188506	188553	NM_001163733	43141	16511	16558	46	1	-
NM_001159328	down	AK086399	up	-0.6428571	0.03115079	AK086399	220803	24114	210677	NM_001159328	16351	5813	13367	768	53	+
NM_001159328	down	AK086399	up	-0.6428571	0.03115079	AK086399	220803	139953	212410	NM_001159328	16351	5794	7333	241	15	+
NM_001159328	down	AK086399	up	-0.6428571	0.03115079	AK086399	220803	3245	8798	NM_001159328	16351	9021	13367	220	12	+
NM_001159328	down	AK086399	up	-0.6428571	0.03115079	AK086399	220803	3199	192712	NM_001159328	16351	5799	14694	629	46	-
NM_001159328	down	AK086399	up	-0.6428571	0.03115079	AK086399	220803	8666	10967	NM_001159328	16351	5801	9169	267	18	-
NM_001159328	down	AK086399	up	-0.6428571	0.03115079	AK086399	220803	20244	45909	NM_001159328	16351	5801	9168	251	13	-
NM_001159328	down	AK086399	up	-0.6428571	0.03115079	AK086399	220803	115729	210654	NM_001159328	16351	8096	14303	267	14	-
NM_001159328	down	AK086399	up	-0.6428571	0.03115079	AK086399	220803	8680	8798	NM_001159328	16351	5816	5934	112	6	-
NM_001159328	down	AK086399	up	-0.6428571	0.03115079	AK086399	220803	41541	152333	NM_001159328	16351	8097	9097	105	5	-
NM_001081179	down	AK086399	up	-0.6428571	0.03115079	AK086399	220803	93899	204541	NM_001081179	82477	969	71562	820	50	+
NM_001034964	down	AK086399	up	-0.6428571	0.03115079	AK086399	220803	3245	161481	NM_001034964	110272	69896	95979	491	21	+
NM_001034964	down	AK086399	up	-0.6428571	0.03115079	AK086399	220803	17590	188568	NM_001034964	110272	69896	95994	371	25	+
NM_001034964	down	AK086399	up	-0.6428571	0.03115079	AK086399	220803	48741	192966	NM_001034964	110272	17973	70051	369	25	+
NM_001034964	down	AK086399	up	-0.6428571	0.03115079	AK086399	220803	20550	130019	NM_001034964	110272	69887	95970	297	17	+
NM_001034964	down	AK086399	up	-0.6428571	0.03115079	AK086399	220803	8668	24202	NM_001034964	110272	1255	70051	406	26	-
NM_001034964	down	AK086399	up	-0.6428571	0.03115079	AK086399	220803	20554	176359	NM_001034964	110272	1255	71009	392	15	-
NM_001034964	down	AK086399	up	-0.6428571	0.03115079	AK086399	220803	182149	182300	NM_001034964	110272	70860	71012	142	9	-
NM_172409	down	AK086399	up	-0.7142857	0.0141369	AK086399	220803	27	140103	NM_172409	276336	7318	132619	1501	99	-
NM_028709	down	AK086399	up	-0.6428571	0.03115079	AK086399	220803	28	191838	NM_028709	273480	85406	219351	715	48	-
NM_011809	down	mouselincRNA0713+	up	-0.7142857	0.0141369	mouselincRNA0713+	11866	5089	5123	NM_011809	18644	8756	8790	34	0	+
NM_011809	down	mouselincRNA0713+	up	-0.7142857	0.0141369	mouselincRNA0713+	11866	5071	5122	NM_011809	18644	5320	5373	50	0	-
NM_199307	down	mouselincRNA0713+	up	-0.6428571	0.03115079	mouselincRNA0713+	11866	4280	4450	NM_199307	102994	32153	32531	118	10	+
NM_199307	down	mouselincRNA0713+	up	-0.6428571	0.03115079	mouselincRNA0713+	11866	5072	5143	NM_199307	102994	13749	13816	62	0	-
NM_172409	down	mouselincRNA0713+	up	-0.6428571	0.03115079	mouselincRNA0713+	11866	3145	3182	NM_172409	276336	218890	218927	37	0	+
NM_172409	down	mouselincRNA0713+	up	-0.6428571	0.03115079	mouselincRNA0713+	11866	5067	5142	NM_172409	276336	243085	243148	61	1	-
NM_172409	down	mouselincRNA0713+	up	-0.6428571	0.03115079	mouselincRNA0713+	11866	5070	5114	NM_172409	276336	99451	99501	44	0	-
NM_172409	down	mouselincRNA0713+	up	-0.6428571	0.03115079	mouselincRNA0713+	11866	5071	5114	NM_172409	276336	144525	144570	42	0	-
NM_172409	down	mouselincRNA0713+	up	-0.6428571	0.03115079	mouselincRNA0713+	11866	5070	5107	NM_172409	276336	211938	211975	37	0	-
NM_199017	down	mouselincRNA0713+	up	-0.6428571	0.03115079	mouselincRNA0713+	11866	5096	5142	NM_199017	21153	10921	10959	37	0	-
NM_182745	down	mouselincRNA0713+	up	-0.8571429	0.001736111	mouselincRNA0713+	11866	5070	5112	NM_182745	13668	7711	7767	42	0	-
NM_172766	down	mouselincRNA0713+	up	-0.7142857	0.0141369	mouselincRNA0713+	11866	5095	5125	NM_172766	35143	13585	13615	30	0	-
NM_021460	down	mouselincRNA0713+	up	-0.7142857	0.0141369	mouselincRNA0713+	11866	5071	5117	NM_021460	35160	15436	15482	46	0	-
NM_001111111	down	mouselincRNA0713+	up	-0.7857143	0.005505952	mouselincRNA0713+	11866	3146	3182	NM_001111111	12474	9535	9571	35	1	-
NM_001110147	down	mouselincRNA0713+	up	-0.6428571	0.03115079	mouselincRNA0713+	11866	5073	5142	NM_001110147	38852	33008	33094	67	2	-
NM_001110147	down	mouselincRNA0713+	up	-0.6428571	0.03115079	mouselincRNA0713+	11866	3145	3182	NM_001110147	38852	2383	2420	37	0	-
NM_001110147	down	mouselincRNA0713+	up	-0.6428571	0.03115079	mouselincRNA0713+	11866	5069	5102	NM_001110147	38852	17095	17128	33	0	-
NM_001033272	down	mouselincRNA0713+	up	-0.7142857	0.0141369	mouselincRNA0713+	11866	5076	5123	NM_001033272	129829	127773	127820	47	0	-
NM_183306	down	NR_027925	up	-0.7142857	0.0141369	NR_027925	8945	6057	6173	NM_183306	141512	67047	67166	112	3	+
NM_183306	down	NR_027925	up	-0.7142857	0.0141369	NR_027925	8945	6050	6173	NM_183306	141512	102513	103902	115	8	+
NM_183306	down	NR_027925	up	-0.7142857	0.0141369	NR_027925	8945	6077	6174	NM_183306	141512	29845	29942	95	2	+
NM_183306	down	NR_027925	up	-0.7142857	0.0141369	NR_027925	8945	6077	6114	NM_183306	141512	102074	102111	37	0	+
NM_183306	down	NR_027925	up	-0.7142857	0.0141369	NR_027925	8945	6055	6174	NM_183306	141512	38402	44003	116	2	-
NM_183306	down	NR_027925	up	-0.7142857	0.0141369	NR_027925	8945	6061	6174	NM_183306	141512	82548	93062	107	6	-
NM_183306	down	NR_027925	up	-0.7142857	0.0141369	NR_027925	8945	6085	6174	NM_183306	141512	43888	43977	84	5	-
NM_183306	down	NR_027925	up	-0.7142857	0.0141369	NR_027925	8945	6081	6149	NM_183306	141512	83129	83199	61	1	-
NM_183306	down	NR_027925	up	-0.7142857	0.0141369	NR_027925	8945	6112	6169	NM_183306	141512	92972	93029	54	3	-
NM_176850	down	NR_027925	up	-0.7142857	0.0141369	NR_027925	8945	6050	7435	NM_176850	98843	3159	11080	236	13	+
NM_176850	down	NR_027925	up	-0.7142857	0.0141369	NR_027925	8945	6055	7435	NM_176850	98843	12190	61519	224	14	+
NM_176850	down	NR_027925	up	-0.7142857	0.0141369	NR_027925	8945	6050	7395	NM_176850	98843	70343	95150	154	5	+
NM_176850	down	NR_027925	up	-0.7142857	0.0141369	NR_027925	8945	6078	7424	NM_176850	98843	19707	20090	126	8	+
NM_176850	down	NR_027925	up	-0.7142857	0.0141369	NR_027925	8945	6050	6174	NM_176850	98843	95021	95156	114	9	+
NM_176850	down	NR_027925	up	-0.7142857	0.0141369	NR_027925	8945	6078	7329	NM_176850	98843	8590	70388	94	3	+
NM_176850	down	NR_027925	up	-0.7142857	0.0141369	NR_027925	8945	6050	6120	NM_176850	98843	32613	32684	66	2	+
NM_176850	down	NR_027925	up	-0.7142857	0.0141369	NR_027925	8945	7283	7392	NM_176850	98843	3872	3986	74	3	+
NM_176850	down	NR_027925	up	-0.7142857	0.0141369	NR_027925	8945	6050	6751	NM_176850	98843	3993	4922	141	8	-
NM_176850	down	NR_027925	up	-0.7142857	0.0141369	NR_027925	8945	6061	6771	NM_176850	98843	8657	84483	151	6	-
NM_176850	down	NR_027925	up	-0.7142857	0.0141369	NR_027925	8945	6072	6166	NM_176850	98843	26020	26112	87	5	-
NM_176850	down	NR_027925	up	-0.7142857	0.0141369	NR_027925	8945	6086	6174	NM_176850	98843	93951	94039	82	6	-
NM_176850	down	NR_027925	up	-0.7142857	0.0141369	NR_027925	8945	6078	6120	NM_176850	98843	84417	84459	39	3	-
NM_176850	down	NR_027925	up	-0.7142857	0.0141369	NR_027925	8945	6139	6174	NM_176850	98843	94601	94636	35	0	-
NM_172766	down	NR_027925	up	-0.6428571	0.03115079	NR_027925	8945	6050	6173	NM_172766	35143	4810	4935	113	6	+
NM_172766	down	NR_027925	up	-0.6428571	0.03115079	NR_027925	8945	6084	6174	NM_172766	35143	3581	3669	82	6	-
NM_172549	down	NR_027925	up	-0.7142857	0.0141369	NR_027925	8945	6061	6807	NM_172549	118249	78129	109684	149	2	+
NM_172549	down	NR_027925	up	-0.7142857	0.0141369	NR_027925	8945	7297	7419	NM_172549	118249	1859	1990	85	4	+
NM_172549	down	NR_027925	up	-0.7142857	0.0141369	NR_027925	8945	4965	5019	NM_172549	118249	98291	98340	43	2	+
NM_172549	down	NR_027925	up	-0.7142857	0.0141369	NR_027925	8945	6050	7419	NM_172549	118249	5806	34329	216	12	-
NM_172549	down	NR_027925	up	-0.7142857	0.0141369	NR_027925	8945	6067	6173	NM_172549	118249	5825	5946	103	3	-
NM_172549	down	NR_027925	up	-0.7142857	0.0141369	NR_027925	8945	6067	6174	NM_172549	118249	13627	18397	100	7	-
NM_172409	down	NR_027925	up	-0.8571429	0.001736111	NR_027925	8945	5063	7435	NM_172409	276336	7369	179798	257	17	+
NM_172409	down	NR_027925	up	-0.8571429	0.001736111	NR_027925	8945	6078	7435	NM_172409	276336	7340	85049	194	12	+
NM_172409	down	NR_027925	up	-0.8571429	0.001736111	NR_027925	8945	4984	6174	NM_172409	276336	116767	205070	132	7	+
NM_172409	down	NR_027925	up	-0.8571429	0.001736111	NR_027925	8945	6067	7340	NM_172409	276336	47734	205000	143	8	+
NM_172409	down	NR_027925	up	-0.8571429	0.001736111	NR_027925	8945	6061	6172	NM_172409	276336	131097	266619	104	7	+
NM_172409	down	NR_027925	up	-0.8571429	0.001736111	NR_027925	8945	6063	6147	NM_172409	276336	84896	104802	79	4	+
NM_172409	down	NR_027925	up	-0.8571429	0.001736111	NR_027925	8945	5019	7419	NM_172409	276336	24216	150515	282	14	-
NM_172409	down	NR_027925	up	-0.8571429	0.001736111	NR_027925	8945	6077	7419	NM_172409	276336	35319	99422	187	5	-
NM_172409	down	NR_027925	up	-0.8571429	0.001736111	NR_027925	8945	6082	7435	NM_172409	276336	150371	243402	169	7	-
NM_172409	down	NR_027925	up	-0.8571429	0.001736111	NR_027925	8945	6050	6173	NM_172409	276336	24235	24409	121	1	-
NM_172409	down	NR_027925	up	-0.8571429	0.001736111	NR_027925	8945	6078	6174	NM_172409	276336	35337	35433	92	4	-
NM_172409	down	NR_027925	up	-0.8571429	0.001736111	NR_027925	8945	6091	6174	NM_172409	276336	150405	150488	76	7	-
NM_172409	down	NR_027925	up	-0.8571429	0.001736111	NR_027925	8945	7283	7422	NM_172409	276336	243289	243439	61	2	-
NM_172280	down	NR_027925	up	-0.7857143	0.005505952	NR_027925	8945	6054	6170	NM_172280	65965	51650	51768	115	0	+
NM_172280	down	NR_027925	up	-0.7857143	0.005505952	NR_027925	8945	6052	6174	NM_172280	65965	30881	31000	113	6	-
NM_172280	down	NR_027925	up	-0.7857143	0.005505952	NR_027925	8945	5063	6174	NM_172280	65965	4428	30948	121	7	-
NM_172121	down	NR_027925	up	-0.7142857	0.0141369	NR_027925	8945	6050	6174	NM_172121	87463	68743	68871	115	9	+
NM_172121	down	NR_027925	up	-0.7142857	0.0141369	NR_027925	8945	6062	6174	NM_172121	87463	7696	7809	106	5	+
NM_172121	down	NR_027925	up	-0.7142857	0.0141369	NR_027925	8945	6068	6171	NM_172121	87463	55954	56056	94	8	+
NM_172121	down	NR_027925	up	-0.7142857	0.0141369	NR_027925	8945	6073	6148	NM_172121	87463	79037	79112	72	3	+
NM_172121	down	NR_027925	up	-0.7142857	0.0141369	NR_027925	8945	6073	7417	NM_172121	87463	10248	75680	247	15	-
NM_172121	down	NR_027925	up	-0.7142857	0.0141369	NR_027925	8945	6055	6173	NM_172121	87463	10265	10386	109	9	-
NM_153125	down	NR_027925	up	-0.6428571	0.03115079	NR_027925	8945	6051	7431	NM_153125	35787	13134	13290	143	10	+
NM_153125	down	NR_027925	up	-0.6428571	0.03115079	NR_027925	8945	6077	7431	NM_153125	35787	17649	17987	178	13	-
NM_144904	down	NR_027925	up	-0.7142857	0.0141369	NR_027925	8945	6055	7431	NM_144904	77498	7474	27738	217	9	+
NM_144904	down	NR_027925	up	-0.7142857	0.0141369	NR_027925	8945	6051	6173	NM_144904	77498	55077	65649	118	1	+
NM_144904	down	NR_027925	up	-0.7142857	0.0141369	NR_027925	8945	6073	6172	NM_144904	77498	8232	8332	96	3	+
NM_144904	down	NR_027925	up	-0.7142857	0.0141369	NR_027925	8945	6077	6166	NM_144904	77498	10039	10132	79	2	+
NM_144904	down	NR_027925	up	-0.7142857	0.0141369	NR_027925	8945	5025	5093	NM_144904	77498	65546	65613	53	1	+
NM_144904	down	NR_027925	up	-0.7142857	0.0141369	NR_027925	8945	6055	7431	NM_144904	77498	13602	71322	169	6	-
NM_144822	down	NR_027925	up	-0.7857143	0.005505952	NR_027925	8945	6077	6128	NM_144822	161489	159548	159599	50	1	+
NM_144822	down	NR_027925	up	-0.7857143	0.005505952	NR_027925	8945	6055	7435	NM_144822	161489	155056	158512	164	13	-
NM_144822	down	NR_027925	up	-0.7857143	0.005505952	NR_027925	8945	6078	7424	NM_144822	161489	81311	136132	128	7	-
NM_144822	down	NR_027925	up	-0.7857143	0.005505952	NR_027925	8945	6056	6162	NM_144822	161489	5459	27343	102	4	-
NM_144822	down	NR_027925	up	-0.7857143	0.005505952	NR_027925	8945	6084	6141	NM_144822	161489	155123	155180	54	3	-
NM_144822	down	NR_027925	up	-0.7857143	0.005505952	NR_027925	8945	5020	5095	NM_144822	161489	5482	5556	56	2	-
NM_144822	down	NR_027925	up	-0.7857143	0.005505952	NR_027925	8945	6062	6172	NM_144822	161489	27224	42281	64	3	-
NM_133700	down	NR_027925	up	-0.7142857	0.0141369	NR_027925	8945	6050	6172	NM_133700	53697	41169	42635	117	3	+
NM_133700	down	NR_027925	up	-0.7142857	0.0141369	NR_027925	8945	6074	6174	NM_133700	53697	11657	11757	97	3	+
NM_133700	down	NR_027925	up	-0.7142857	0.0141369	NR_027925	8945	4996	7419	NM_133700	53697	15844	47640	199	10	-
NM_133700	down	NR_027925	up	-0.7142857	0.0141369	NR_027925	8945	6091	7340	NM_133700	53697	15932	47574	121	5	-
NM_133649	down	NR_027925	up	-0.7142857	0.0141369	NR_027925	8945	6051	7419	NM_133649	96851	3614	10403	232	15	+
NM_133649	down	NR_027925	up	-0.7142857	0.0141369	NR_027925	8945	6055	7418	NM_133649	96851	9085	46235	215	15	+
NM_133649	down	NR_027925	up	-0.7142857	0.0141369	NR_027925	8945	6077	7416	NM_133649	96851	9107	45647	131	6	+
NM_133649	down	NR_027925	up	-0.7142857	0.0141369	NR_027925	8945	5063	6165	NM_133649	96851	70724	82738	116	6	+
NM_133649	down	NR_027925	up	-0.7142857	0.0141369	NR_027925	8945	6064	6142	NM_133649	96851	26160	26239	73	5	+
NM_133649	down	NR_027925	up	-0.7142857	0.0141369	NR_027925	8945	6073	6122	NM_133649	96851	45573	45622	47	2	+
NM_133649	down	NR_027925	up	-0.7142857	0.0141369	NR_027925	8945	6089	6128	NM_133649	96851	63284	63323	38	1	+
NM_133649	down	NR_027925	up	-0.7142857	0.0141369	NR_027925	8945	5026	6771	NM_133649	96851	46202	80457	193	6	-
NM_133649	down	NR_027925	up	-0.7142857	0.0141369	NR_027925	8945	5019	6174	NM_133649	96851	11702	29502	175	5	-
NM_133649	down	NR_027925	up	-0.7142857	0.0141369	NR_027925	8945	6057	7419	NM_133649	96851	80337	80484	131	4	-
NM_133649	down	NR_027925	up	-0.7142857	0.0141369	NR_027925	8945	6078	6174	NM_133649	96851	62435	62531	93	3	-
NM_133649	down	NR_027925	up	-0.7142857	0.0141369	NR_027925	8945	6073	7335	NM_133649	96851	80430	89710	110	8	-
NM_133649	down	NR_027925	up	-0.7142857	0.0141369	NR_027925	8945	5063	6173	NM_133649	96851	29393	62502	117	8	-
NM_033579	down	NR_027925	up	-0.7857143	0.005505952	NR_027925	8945	6050	7419	NM_033579	90093	7494	24146	204	8	+
NM_033579	down	NR_027925	up	-0.7857143	0.005505952	NR_027925	8945	6051	7395	NM_033579	90093	23998	30328	203	11	+
NM_033579	down	NR_027925	up	-0.7857143	0.005505952	NR_027925	8945	6062	6172	NM_033579	90093	40109	40222	109	1	+
NM_033579	down	NR_027925	up	-0.7857143	0.005505952	NR_027925	8945	6056	6173	NM_033579	90093	31995	32121	110	7	+
NM_033579	down	NR_027925	up	-0.7857143	0.005505952	NR_027925	8945	6063	6174	NM_033579	90093	2836	30334	107	3	+
NM_033579	down	NR_027925	up	-0.7857143	0.005505952	NR_027925	8945	5021	7435	NM_033579	90093	19588	87510	339	16	-
NM_033579	down	NR_027925	up	-0.7857143	0.005505952	NR_027925	8945	6068	7431	NM_033579	90093	43343	46614	229	14	-
NM_033579	down	NR_027925	up	-0.7857143	0.005505952	NR_027925	8945	6062	7414	NM_033579	90093	18189	19739	208	12	-
NM_033579	down	NR_027925	up	-0.7857143	0.005505952	NR_027925	8945	6073	7418	NM_033579	90093	45223	85543	160	10	-
NM_033579	down	NR_027925	up	-0.7857143	0.005505952	NR_027925	8945	6050	6174	NM_033579	90093	18201	18328	117	6	-
NM_033579	down	NR_027925	up	-0.7857143	0.005505952	NR_027925	8945	6056	6174	NM_033579	90093	36691	43493	110	5	-
NM_033579	down	NR_027925	up	-0.7857143	0.005505952	NR_027925	8945	6078	6174	NM_033579	90093	49871	87498	92	4	-
NM_033579	down	NR_027925	up	-0.7857143	0.005505952	NR_027925	8945	6114	6174	NM_033579	90093	45240	45300	55	5	-
NM_031185	down	NR_027925	up	-0.6428571	0.03115079	NR_027925	8945	5022	7419	NM_031185	93144	3442	78905	274	12	+
NM_031185	down	NR_027925	up	-0.6428571	0.03115079	NR_027925	8945	6050	7419	NM_031185	93144	12798	20609	209	15	+
NM_031185	down	NR_027925	up	-0.6428571	0.03115079	NR_027925	8945	6055	7419	NM_031185	93144	3192	7263	163	7	+
NM_031185	down	NR_027925	up	-0.6428571	0.03115079	NR_027925	8945	5073	6174	NM_031185	93144	14788	20591	137	6	+
NM_031185	down	NR_027925	up	-0.6428571	0.03115079	NR_027925	8945	6056	6173	NM_031185	93144	78767	78886	114	2	+
NM_031185	down	NR_027925	up	-0.6428571	0.03115079	NR_027925	8945	6055	6174	NM_031185	93144	36554	73996	117	2	+
NM_031185	down	NR_027925	up	-0.6428571	0.03115079	NR_027925	8945	6064	6174	NM_031185	93144	7131	7245	108	2	+
NM_031185	down	NR_027925	up	-0.6428571	0.03115079	NR_027925	8945	6050	6174	NM_031185	93144	41724	41850	115	7	+
NM_031185	down	NR_027925	up	-0.6428571	0.03115079	NR_027925	8945	6061	6173	NM_031185	93144	15538	15653	106	6	+
NM_031185	down	NR_027925	up	-0.6428571	0.03115079	NR_027925	8945	6057	6174	NM_031185	93144	60223	60345	110	7	+
NM_031185	down	NR_027925	up	-0.6428571	0.03115079	NR_027925	8945	6059	6174	NM_031185	93144	35919	47950	108	7	+
NM_031185	down	NR_027925	up	-0.6428571	0.03115079	NR_027925	8945	6073	6173	NM_031185	93144	12827	12928	93	7	+
NM_031185	down	NR_027925	up	-0.6428571	0.03115079	NR_027925	8945	6051	6169	NM_031185	93144	64654	64761	101	4	+
NM_031185	down	NR_027925	up	-0.6428571	0.03115079	NR_027925	8945	5019	7395	NM_031185	93144	10341	86317	236	8	-
NM_031185	down	NR_027925	up	-0.6428571	0.03115079	NR_027925	8945	6055	7419	NM_031185	93144	82377	86329	173	6	-
NM_031185	down	NR_027925	up	-0.6428571	0.03115079	NR_027925	8945	6062	7419	NM_031185	93144	21579	21731	127	3	-
NM_031185	down	NR_027925	up	-0.6428571	0.03115079	NR_027925	8945	6073	6174	NM_031185	93144	6391	6493	98	3	-
NM_031185	down	NR_027925	up	-0.6428571	0.03115079	NR_027925	8945	6068	6173	NM_031185	93144	51953	53728	102	3	-
NM_031185	down	NR_027925	up	-0.6428571	0.03115079	NR_027925	8945	6068	6173	NM_031185	93144	10336	10444	100	5	-
NM_031185	down	NR_027925	up	-0.6428571	0.03115079	NR_027925	8945	5956	6171	NM_031185	93144	65333	65711	101	3	-
NM_031185	down	NR_027925	up	-0.6428571	0.03115079	NR_027925	8945	6080	6174	NM_031185	93144	70684	70778	88	6	-
NM_029044	down	NR_027925	up	-0.8571429	0.001736111	NR_027925	8945	4984	7435	NM_029044	40955	12570	20137	254	14	+
NM_029044	down	NR_027925	up	-0.8571429	0.001736111	NR_027925	8945	6054	6174	NM_029044	40955	25903	26024	113	4	+
NM_029044	down	NR_027925	up	-0.8571429	0.001736111	NR_027925	8945	6050	6173	NM_029044	40955	19018	19143	119	3	-
NM_029044	down	NR_027925	up	-0.8571429	0.001736111	NR_027925	8945	6081	7435	NM_029044	40955	38356	38483	122	5	-
NM_029044	down	NR_027925	up	-0.8571429	0.001736111	NR_027925	8945	6055	6174	NM_029044	40955	2460	2591	110	9	-
NM_029044	down	NR_027925	up	-0.8571429	0.001736111	NR_027925	8945	6078	6173	NM_029044	40955	33705	33800	92	3	-
NM_028201	down	NR_027925	up	-0.8571429	0.001736111	NR_027925	8945	4984	7411	NM_028201	178433	24882	40350	149	5	+
NM_028201	down	NR_027925	up	-0.8571429	0.001736111	NR_027925	8945	4985	6174	NM_028201	178433	24855	152304	146	9	+
NM_028201	down	NR_027925	up	-0.8571429	0.001736111	NR_027925	8945	6078	6174	NM_028201	178433	160748	160844	90	6	+
NM_028201	down	NR_027925	up	-0.8571429	0.001736111	NR_027925	8945	6082	6172	NM_028201	178433	53067	53151	78	6	+
NM_028201	down	NR_027925	up	-0.8571429	0.001736111	NR_027925	8945	4984	5016	NM_028201	178433	7826	7858	31	1	-
NM_026888	down	NR_027925	up	-0.6428571	0.03115079	NR_027925	8945	6728	6785	NM_026888	9961	8292	8351	47	3	+
NM_026888	down	NR_027925	up	-0.6428571	0.03115079	NR_027925	8945	6050	7419	NM_026888	9961	3982	5962	149	7	-
NM_026888	down	NR_027925	up	-0.6428571	0.03115079	NR_027925	8945	7371	7418	NM_026888	9961	8305	8351	44	2	-
NM_026888	down	NR_027925	up	-0.6428571	0.03115079	NR_027925	8945	7283	7331	NM_026888	9961	5914	5956	40	2	-
NM_026666	down	NR_027925	up	-0.8571429	0.001736111	NR_027925	8945	6063	7434	NM_026666	36219	11367	31003	164	8	+
NM_026666	down	NR_027925	up	-0.8571429	0.001736111	NR_027925	8945	5020	6165	NM_026666	36219	1369	4808	156	6	-
NM_026666	down	NR_027925	up	-0.8571429	0.001736111	NR_027925	8945	6050	6173	NM_026666	36219	4700	4825	117	4	-
NM_026666	down	NR_027925	up	-0.8571429	0.001736111	NR_027925	8945	6075	7431	NM_026666	36219	6197	18450	138	10	-
NM_026666	down	NR_027925	up	-0.8571429	0.001736111	NR_027925	8945	6079	6148	NM_026666	36219	6264	6333	67	2	-
NM_026666	down	NR_027925	up	-0.8571429	0.001736111	NR_027925	8945	6088	6174	NM_026666	36219	32649	32731	74	3	-
NM_025364	down	NR_027925	up	-0.6428571	0.03115079	NR_027925	8945	5019	6174	NM_025364	55869	53389	54747	170	8	+
NM_025364	down	NR_027925	up	-0.6428571	0.03115079	NR_027925	8945	6061	6174	NM_025364	55869	5627	5744	105	7	+
NM_025364	down	NR_027925	up	-0.6428571	0.03115079	NR_027925	8945	6078	6174	NM_025364	55869	4801	4897	92	4	+
NM_025364	down	NR_027925	up	-0.6428571	0.03115079	NR_027925	8945	5066	6172	NM_025364	55869	25968	52672	132	8	+
NM_025364	down	NR_027925	up	-0.6428571	0.03115079	NR_027925	8945	6075	6172	NM_025364	55869	17008	17105	88	9	+
NM_025364	down	NR_027925	up	-0.6428571	0.03115079	NR_027925	8945	6064	6156	NM_025364	55869	25922	26014	84	8	+
NM_025364	down	NR_027925	up	-0.6428571	0.03115079	NR_027925	8945	5019	6173	NM_025364	55869	3480	43367	174	5	-
NM_025364	down	NR_027925	up	-0.6428571	0.03115079	NR_027925	8945	6073	6167	NM_025364	55869	12083	12178	91	3	-
NM_025364	down	NR_027925	up	-0.6428571	0.03115079	NR_027925	8945	6078	6216	NM_025364	55869	27753	28067	94	2	-
NM_025364	down	NR_027925	up	-0.6428571	0.03115079	NR_027925	8945	5020	5093	NM_025364	55869	3516	3587	54	1	-
NM_021460	down	NR_027925	up	-0.6428571	0.03115079	NR_027925	8945	6051	7448	NM_021460	35160	22849	25633	203	14	+
NM_021460	down	NR_027925	up	-0.6428571	0.03115079	NR_027925	8945	6055	6174	NM_021460	35160	32108	32229	113	5	+
NM_021460	down	NR_027925	up	-0.6428571	0.03115079	NR_027925	8945	6078	6120	NM_021460	35160	25482	25524	39	3	+
NM_016670	down	NR_027925	up	-0.7857143	0.005505952	NR_027925	8945	6050	7418	NM_016670	42922	20756	29272	227	11	+
NM_016670	down	NR_027925	up	-0.7857143	0.005505952	NR_027925	8945	5018	6174	NM_016670	42922	29144	39086	203	10	+
NM_016670	down	NR_027925	up	-0.7857143	0.005505952	NR_027925	8945	6050	7331	NM_016670	42922	29126	36234	149	3	+
NM_016670	down	NR_027925	up	-0.7857143	0.005505952	NR_027925	8945	6061	6173	NM_016670	42922	28279	28365	79	4	+
NM_016670	down	NR_027925	up	-0.7857143	0.005505952	NR_027925	8945	6052	7419	NM_016670	42922	5661	25303	208	6	-
NM_016670	down	NR_027925	up	-0.7857143	0.005505952	NR_027925	8945	6073	7444	NM_016670	42922	7840	19649	157	8	-
NM_016670	down	NR_027925	up	-0.7857143	0.005505952	NR_027925	8945	6077	6165	NM_016670	42922	5682	5776	85	3	-
NM_016670	down	NR_027925	up	-0.7857143	0.005505952	NR_027925	8945	6078	6174	NM_016670	42922	25195	25287	84	3	-
NM_013818	down	NR_027925	up	-0.6428571	0.03115079	NR_027925	8945	6055	7419	NM_013818	30585	7446	27033	214	9	+
NM_013818	down	NR_027925	up	-0.6428571	0.03115079	NR_027925	8945	6050	6174	NM_013818	30585	26907	27015	105	1	+
NM_013818	down	NR_027925	up	-0.6428571	0.03115079	NR_027925	8945	6068	6174	NM_013818	30585	20518	20622	99	5	+
NM_013818	down	NR_027925	up	-0.6428571	0.03115079	NR_027925	8945	6097	6147	NM_013818	30585	23247	23297	47	3	+
NM_013818	down	NR_027925	up	-0.6428571	0.03115079	NR_027925	8945	6056	7431	NM_013818	30585	1279	22133	139	4	-
NM_010165	down	NR_027925	up	-0.7857143	0.005505952	NR_027925	8945	6068	7419	NM_010165	116335	98373	113209	153	5	+
NM_010165	down	NR_027925	up	-0.7857143	0.005505952	NR_027925	8945	6073	7331	NM_010165	116335	99346	113112	126	6	+
NM_010165	down	NR_027925	up	-0.7857143	0.005505952	NR_027925	8945	5063	6137	NM_010165	116335	99381	113154	84	6	+
NM_010165	down	NR_027925	up	-0.7857143	0.005505952	NR_027925	8945	5021	6173	NM_010165	116335	35559	109242	172	5	-
NM_010165	down	NR_027925	up	-0.7857143	0.005505952	NR_027925	8945	6052	7431	NM_010165	116335	109101	109262	140	8	-
NM_010165	down	NR_027925	up	-0.7857143	0.005505952	NR_027925	8945	6050	6172	NM_010165	116335	79176	97946	109	2	-
NM_010165	down	NR_027925	up	-0.7857143	0.005505952	NR_027925	8945	7302	7395	NM_010165	116335	109140	109242	74	4	-
NM_010165	down	NR_027925	up	-0.7857143	0.005505952	NR_027925	8945	6085	6149	NM_010165	116335	79201	79265	58	6	-
NM_009857	down	NR_027925	up	-0.7142857	0.0141369	NR_027925	8945	6081	6170	NM_009857	5746	2176	2265	86	3	+
NM_009709	down	NR_027925	up	-0.7857143	0.005505952	NR_027925	8945	6061	7419	NM_009709	62851	4265	9602	224	10	+
NM_009709	down	NR_027925	up	-0.7857143	0.005505952	NR_027925	8945	6061	7431	NM_009709	62851	9456	35500	197	11	+
NM_009709	down	NR_027925	up	-0.7857143	0.005505952	NR_027925	8945	6055	6172	NM_009709	62851	54675	54799	110	6	+
NM_009709	down	NR_027925	up	-0.7857143	0.005505952	NR_027925	8945	6067	6174	NM_009709	62851	15732	15842	101	6	+
NM_009709	down	NR_027925	up	-0.7857143	0.005505952	NR_027925	8945	6073	6174	NM_009709	62851	8915	31345	97	4	+
NM_009709	down	NR_027925	up	-0.7857143	0.005505952	NR_027925	8945	6079	6151	NM_009709	62851	46034	46106	65	7	+
NM_009709	down	NR_027925	up	-0.7857143	0.005505952	NR_027925	8945	6075	7435	NM_009709	62851	29107	51438	142	11	-
NM_009561	down	NR_027925	up	-0.7857143	0.005505952	NR_027925	8945	6061	7431	NM_009561	8505	6416	6562	132	11	+
NM_009561	down	NR_027925	up	-0.7857143	0.005505952	NR_027925	8945	7296	7331	NM_009561	8505	6418	6453	33	2	+
NM_001199186	down	NR_027925	up	-0.8571429	0.001736111	NR_027925	8945	6050	7437	NM_001199186	34311	2423	6489	220	15	+
NM_001199186	down	NR_027925	up	-0.8571429	0.001736111	NR_027925	8945	4984	7395	NM_001199186	34311	8714	9119	180	6	+
NM_001199186	down	NR_027925	up	-0.8571429	0.001736111	NR_027925	8945	5026	7331	NM_001199186	34311	8776	25766	164	3	+
NM_001199186	down	NR_027925	up	-0.8571429	0.001736111	NR_027925	8945	6050	6128	NM_001199186	34311	25714	25799	75	3	+
NM_001199186	down	NR_027925	up	-0.8571429	0.001736111	NR_027925	8945	7364	7422	NM_001199186	34311	4692	4750	54	4	+
NM_001199186	down	NR_027925	up	-0.8571429	0.001736111	NR_027925	8945	6067	7431	NM_001199186	34311	6179	30494	241	11	-
NM_001199186	down	NR_027925	up	-0.8571429	0.001736111	NR_027925	8945	5019	6156	NM_001199186	34311	15334	30494	127	7	-
NM_001199186	down	NR_027925	up	-0.8571429	0.001736111	NR_027925	8945	6078	6126	NM_001199186	34311	6251	6299	46	2	-
NM_001199186	down	NR_027925	up	-0.8571429	0.001736111	NR_027925	8945	6129	6174	NM_001199186	34311	6206	6251	43	2	-
NM_001177552	down	NR_027925	up	-0.9285714	0.000396825	NR_027925	8945	6049	6174	NM_001177552	31756	4501	25014	117	8	+
NM_001177552	down	NR_027925	up	-0.9285714	0.000396825	NR_027925	8945	6050	6156	NM_001177552	31756	17847	17959	98	6	-
NM_001164531	down	NR_027925	up	-0.9285714	0.000396825	NR_027925	8945	6049	6174	NM_001164531	24027	1656	1782	116	9	+
NM_001164531	down	NR_027925	up	-0.9285714	0.000396825	NR_027925	8945	6061	6173	NM_001164531	24027	2780	2897	106	6	+
NM_001164531	down	NR_027925	up	-0.9285714	0.000396825	NR_027925	8945	6076	6167	NM_001164531	24027	9587	9680	76	6	+
NM_001164531	down	NR_027925	up	-0.9285714	0.000396825	NR_027925	8945	6080	6117	NM_001164531	24027	6235	6272	36	1	+
NM_001164531	down	NR_027925	up	-0.9285714	0.000396825	NR_027925	8945	6050	6174	NM_001164531	24027	21872	21986	108	2	-
NM_001163262	down	NR_027925	up	-0.6428571	0.03115079	NR_027925	8945	6054	7431	NM_001163262	204488	9768	136323	214	9	+
NM_001163262	down	NR_027925	up	-0.6428571	0.03115079	NR_027925	8945	6064	7340	NM_001163262	204488	6959	9817	145	7	+
NM_001163262	down	NR_027925	up	-0.6428571	0.03115079	NR_027925	8945	6051	6173	NM_001163262	204488	121211	121341	116	2	+
NM_001163262	down	NR_027925	up	-0.6428571	0.03115079	NR_027925	8945	6052	6174	NM_001163262	204488	14283	177776	116	1	+
NM_001163262	down	NR_027925	up	-0.6428571	0.03115079	NR_027925	8945	6077	6174	NM_001163262	204488	14305	14402	91	6	+
NM_001163262	down	NR_027925	up	-0.6428571	0.03115079	NR_027925	8945	6078	6170	NM_001163262	204488	126353	126445	85	7	+
NM_001163262	down	NR_027925	up	-0.6428571	0.03115079	NR_027925	8945	6086	6168	NM_001163262	204488	136208	136290	79	3	+
NM_001163262	down	NR_027925	up	-0.6428571	0.03115079	NR_027925	8945	6061	7430	NM_001163262	204488	8952	90552	262	9	-
NM_001163262	down	NR_027925	up	-0.6428571	0.03115079	NR_027925	8945	6050	7435	NM_001163262	204488	93730	93891	149	7	-
NM_001163262	down	NR_027925	up	-0.6428571	0.03115079	NR_027925	8945	6050	6174	NM_001163262	204488	8981	9116	118	3	-
NM_001163262	down	NR_027925	up	-0.6428571	0.03115079	NR_027925	8945	6068	7331	NM_001163262	204488	93843	191169	152	5	-
NM_001163262	down	NR_027925	up	-0.6428571	0.03115079	NR_027925	8945	6051	6170	NM_001163262	204488	18738	18856	108	5	-
NM_001163262	down	NR_027925	up	-0.6428571	0.03115079	NR_027925	8945	6060	6142	NM_001163262	204488	19486	19571	73	3	-
NM_001163031	down	NR_027925	up	-0.6428571	0.03115079	NR_027925	8945	6077	6172	NM_001163031	18062	8446	8563	94	0	+
NM_001146024	down	NR_027925	up	-0.6428571	0.03115079	NR_027925	8945	5019	7419	NM_001146024	20593	3739	19308	315	16	+
NM_001146024	down	NR_027925	up	-0.6428571	0.03115079	NR_027925	8945	6078	7395	NM_001146024	20593	3753	4277	178	7	+
NM_001146024	down	NR_027925	up	-0.6428571	0.03115079	NR_027925	8945	6050	6174	NM_001146024	20593	12430	12557	117	7	+
NM_001146024	down	NR_027925	up	-0.6428571	0.03115079	NR_027925	8945	6055	6173	NM_001146024	20593	7854	7972	106	6	+
NM_001146024	down	NR_027925	up	-0.6428571	0.03115079	NR_027925	8945	6078	6185	NM_001146024	20593	904	1004	96	4	+
NM_001146024	down	NR_027925	up	-0.6428571	0.03115079	NR_027925	8945	6067	7419	NM_001146024	20593	6992	11070	208	9	-
NM_001146024	down	NR_027925	up	-0.6428571	0.03115079	NR_027925	8945	6050	6173	NM_001146024	20593	7011	7137	117	6	-
NM_001145876	down	NR_027925	up	-0.7142857	0.0141369	NR_027925	8945	6050	6173	NM_001145876	14645	1642	1765	114	7	+
NM_001136083	down	NR_027925	up	-1	4.96E-05	NR_027925	8945	6055	6129	NM_001136083	15842	13507	13581	68	6	+
NM_001134802	down	NR_027925	up	-0.7142857	0.0141369	NR_027925	8945	5019	6174	NM_001134802	20401	9348	9458	105	5	+
NM_001130187	down	NR_027925	up	-0.6428571	0.03115079	NR_027925	8945	6050	7395	NM_001130187	9803	3109	6906	199	6	+
NM_001130187	down	NR_027925	up	-0.6428571	0.03115079	NR_027925	8945	5019	6174	NM_001130187	9803	3124	6912	159	5	+
NM_001130187	down	NR_027925	up	-0.6428571	0.03115079	NR_027925	8945	7284	7419	NM_001130187	9803	3107	3251	108	5	+
NM_001114663	down	NR_027925	up	-0.7142857	0.0141369	NR_027925	8945	4980	7431	NM_001114663	348341	36099	85680	239	14	+
NM_001114663	down	NR_027925	up	-0.7142857	0.0141369	NR_027925	8945	6050	7340	NM_001114663	348341	85522	322063	157	8	+
NM_001114663	down	NR_027925	up	-0.7142857	0.0141369	NR_027925	8945	6084	7422	NM_001114663	348341	33121	33232	107	4	+
NM_001114663	down	NR_027925	up	-0.7142857	0.0141369	NR_027925	8945	6081	6174	NM_001114663	348341	195143	195219	68	1	+
NM_001114663	down	NR_027925	up	-0.7142857	0.0141369	NR_027925	8945	6073	6174	NM_001114663	348341	236955	237027	69	1	+
NM_001114663	down	NR_027925	up	-0.7142857	0.0141369	NR_027925	8945	5025	6174	NM_001114663	348341	68191	68914	172	3	-
NM_001111141	down	NR_027925	up	-0.8571429	0.001736111	NR_027925	8945	6057	6174	NM_001111141	5929	1374	1497	112	5	+
NM_001111141	down	NR_027925	up	-0.8571429	0.001736111	NR_027925	8945	6061	6174	NM_001111141	5929	2141	2257	108	5	-
NM_001111075	down	NR_027925	up	-1	4.96E-05	NR_027925	8945	6068	6174	NM_001111075	11548	9423	9644	103	3	+
NM_001110147	down	NR_027925	up	-0.7142857	0.0141369	NR_027925	8945	6055	6174	NM_001110147	38852	3379	3497	111	7	+
NM_001110147	down	NR_027925	up	-0.7142857	0.0141369	NR_027925	8945	6050	6174	NM_001110147	38852	5106	8453	113	3	+
NM_001110147	down	NR_027925	up	-0.7142857	0.0141369	NR_027925	8945	6077	6163	NM_001110147	38852	5127	5213	82	4	+
NM_001110147	down	NR_027925	up	-0.7142857	0.0141369	NR_027925	8945	5019	5093	NM_001110147	38852	8343	8416	43	1	+
NM_001110147	down	NR_027925	up	-0.7142857	0.0141369	NR_027925	8945	6056	7431	NM_001110147	38852	37235	37385	142	5	-
NM_001110147	down	NR_027925	up	-0.7142857	0.0141369	NR_027925	8945	6056	6174	NM_001110147	38852	10393	10510	111	6	-
NM_001110147	down	NR_027925	up	-0.7142857	0.0141369	NR_027925	8945	6055	6171	NM_001110147	38852	2287	2443	113	3	-
NM_001110147	down	NR_027925	up	-0.7142857	0.0141369	NR_027925	8945	7284	7331	NM_001110147	38852	37344	37385	39	2	-
NM_001081179	down	NR_027925	up	-0.9285714	0.000396825	NR_027925	8945	6051	6174	NM_001081179	82477	74991	75120	116	7	+
NM_001081179	down	NR_027925	up	-0.9285714	0.000396825	NR_027925	8945	6050	7435	NM_001081179	82477	51644	58843	183	5	-
NM_001081179	down	NR_027925	up	-0.9285714	0.000396825	NR_027925	8945	6050	7417	NM_001081179	82477	35065	51797	173	4	-
NM_001081179	down	NR_027925	up	-0.9285714	0.000396825	NR_027925	8945	6055	6174	NM_001081179	82477	12544	12667	111	7	-
NM_001081179	down	NR_027925	up	-0.9285714	0.000396825	NR_027925	8945	6110	6172	NM_001081179	82477	24562	24624	61	1	-
NM_001081110	down	NR_027925	up	-0.6428571	0.03115079	NR_027925	8945	6081	6170	NM_001081110	5746	2176	2265	86	3	+
NM_001034964	down	NR_027925	up	-0.7857143	0.005505952	NR_027925	8945	5073	6174	NM_001034964	110272	47524	70974	139	7	+
NM_001034964	down	NR_027925	up	-0.7857143	0.005505952	NR_027925	8945	6050	6173	NM_001034964	110272	69926	70051	119	2	-
NM_028709	down	NR_027925	up	-0.6428571	0.03115079	NR_027925	8945	5018	6174	NM_028709	273480	252413	265787	171	7	-
NM_028709	down	NR_027925	up	-0.6428571	0.03115079	NR_027925	8945	4984	6173	NM_028709	273480	88239	119981	121	5	-
NM_007523	down	NR_027925	up	-0.8571429	0.001736111	NR_027925	8945	6050	6174	NM_007523	8816	3717	3844	117	5	-
NM_007395	down	NR_027925	up	-0.7857143	0.005505952	NR_027925	8945	6096	7418	NM_007395	38478	11759	29334	159	6	-
NM_007395	down	NR_027925	up	-0.7857143	0.005505952	NR_027925	8945	6053	6170	NM_007395	38478	27075	27171	86	4	-
NM_001159328	down	NR_027925	up	-0.7857143	0.005505952	NR_027925	8945	5019	7431	NM_001159328	16351	5804	9162	199	5	-
NM_001159328	down	NR_027925	up	-0.7857143	0.005505952	NR_027925	8945	6055	7331	NM_001159328	16351	5910	9169	137	3	-
NM_001159328	down	NR_027925	up	-0.7857143	0.005505952	NR_027925	8945	6073	6171	NM_001159328	16351	8097	8195	87	6	-
NM_199307	down	AK035492	up	-0.6428571	0.03115079	AK035492	4264	1841	1884	NM_199307	102994	74355	74398	43	0	+
NM_133649	down	AK035492	up	-0.9285714	0.000396825	AK035492	4264	1849	1893	NM_133649	96851	66668	66712	44	0	+
NM_033579	down	AK035492	up	-0.7142857	0.0141369	AK035492	4264	1844	1892	NM_033579	90093	61550	61626	47	1	+
NM_029044	down	AK035492	up	-0.6428571	0.03115079	AK035492	4264	1862	1892	NM_029044	40955	28686	28716	30	0	+
NM_011078	down	AK035492	up	-0.7142857	0.0141369	AK035492	4264	1846	1892	NM_011078	69137	28199	28245	46	0	+
NM_010165	down	AK035492	up	-0.7142857	0.0141369	AK035492	4264	1841	1893	NM_010165	116335	55677	55885	50	1	+
NM_010165	down	AK035492	up	-0.7142857	0.0141369	AK035492	4264	1858	1893	NM_010165	116335	55678	55713	34	1	+
NM_007987	down	AK035492	up	-0.7857143	0.005505952	AK035492	4264	1845	1892	NM_007987	37113	11905	11952	47	0	+
NM_001163262	down	AK035492	up	-0.7142857	0.0141369	AK035492	4264	1848	1893	NM_001163262	204488	194495	194540	45	0	+
NM_001146708	down	AK035492	up	-0.8571429	0.001736111	AK035492	4264	1845	1892	NM_001146708	18693	11905	11952	47	0	+
NM_172766	down	AK035492	up	-0.7142857	0.0141369	AK035492	4264	1842	1893	NM_172766	35143	13449	13511	50	0	-
NM_133700	down	AK035492	up	-0.7857143	0.005505952	AK035492	4264	1840	1891	NM_133700	53697	11906	11957	51	0	-
NM_001199186	down	AK035492	up	-0.9285714	0.000396825	AK035492	4264	1841	1890	NM_001199186	34311	9880	9941	49	0	-
NM_001114663	down	AK035492	up	-0.6428571	0.03115079	AK035492	4264	1842	1896	NM_001114663	348341	35345	35399	54	0	-
NM_001114663	down	AK035492	up	-0.6428571	0.03115079	AK035492	4264	1860	1893	NM_001114663	348341	262136	262169	33	0	-
NM_001114663	down	AK035492	up	-0.6428571	0.03115079	AK035492	4264	1859	1893	NM_001114663	348341	203460	203494	33	1	-
NM_199017	down	uc009mjt.1	up	-0.6428571	0.03115079	uc009mjt.1	3785	508	549	NM_199017	21153	13059	13101	41	0	+
NM_199017	down	uc009mjt.1	up	-0.6428571	0.03115079	uc009mjt.1	3785	508	547	NM_199017	21153	12441	12481	39	0	+
NM_199017	down	uc009mjt.1	up	-0.6428571	0.03115079	uc009mjt.1	3785	523	563	NM_199017	21153	6325	6365	40	0	-
NM_183144	down	uc009mjt.1	up	-0.6428571	0.03115079	uc009mjt.1	3785	413	476	NM_183144	190545	150669	150732	59	4	+
NM_183144	down	uc009mjt.1	up	-0.6428571	0.03115079	uc009mjt.1	3785	413	454	NM_183144	190545	8037	8078	39	2	+
NM_183144	down	uc009mjt.1	up	-0.6428571	0.03115079	uc009mjt.1	3785	507	561	NM_183144	190545	9877	9925	42	2	-
NM_133435	down	uc009mjt.1	up	-0.6428571	0.03115079	uc009mjt.1	3785	351	476	NM_133435	16357	15635	15759	112	8	+
NM_009743	down	uc009mjt.1	up	-0.7142857	0.0141369	uc009mjt.1	3785	376	477	NM_009743	51016	37714	37816	77	5	+
NM_181594	down	uc009mjt.1	up	-0.7142857	0.0141369	uc009mjt.1	3785	413	476	NM_181594	12258	11062	11125	58	5	-
NM_175489	down	uc009mjt.1	up	-0.6428571	0.03115079	uc009mjt.1	3785	351	561	NM_175489	132447	86092	93323	133	10	-
NM_007987	down	uc009mjt.1	up	-0.6428571	0.03115079	uc009mjt.1	3785	510	562	NM_007987	37113	14185	14237	52	0	-
NM_197959	down	ENSMUST00000160080	up	-0.6428571	0.03115079	ENSMUST00000160080	25616	7251	7384	NM_197959	19607	7557	7690	125	8	+
NM_197959	down	ENSMUST00000160080	up	-0.6428571	0.03115079	ENSMUST00000160080	25616	7248	7382	NM_197959	19607	8011	8145	125	9	+
NM_197959	down	ENSMUST00000160080	up	-0.6428571	0.03115079	ENSMUST00000160080	25616	4852	7379	NM_197959	19607	8005	13006	126	7	+
NM_197959	down	ENSMUST00000160080	up	-0.6428571	0.03115079	ENSMUST00000160080	25616	7243	21701	NM_197959	19607	1382	5481	191	12	-
NM_172409	down	ENSMUST00000160080	up	-0.7142857	0.0141369	ENSMUST00000160080	25616	3557	21701	NM_172409	276336	108722	205848	250	19	+
NM_172409	down	ENSMUST00000160080	up	-0.7142857	0.0141369	ENSMUST00000160080	25616	7248	7399	NM_172409	276336	56406	83721	140	11	+
NM_172409	down	ENSMUST00000160080	up	-0.7142857	0.0141369	ENSMUST00000160080	25616	3557	7383	NM_172409	276336	205853	266639	164	7	+
NM_172409	down	ENSMUST00000160080	up	-0.7142857	0.0141369	ENSMUST00000160080	25616	7251	7384	NM_172409	276336	179650	179783	121	12	+
NM_172409	down	ENSMUST00000160080	up	-0.7142857	0.0141369	ENSMUST00000160080	25616	7250	7400	NM_172409	276336	131096	230472	137	8	+
NM_172409	down	ENSMUST00000160080	up	-0.7142857	0.0141369	ENSMUST00000160080	25616	7248	7383	NM_172409	276336	83618	113303	106	9	+
NM_172409	down	ENSMUST00000160080	up	-0.7142857	0.0141369	ENSMUST00000160080	25616	3557	7347	NM_172409	276336	139618	193095	111	4	+
NM_172409	down	ENSMUST00000160080	up	-0.7142857	0.0141369	ENSMUST00000160080	25616	3557	7392	NM_172409	276336	35310	86196	202	13	-
NM_172409	down	ENSMUST00000160080	up	-0.7142857	0.0141369	ENSMUST00000160080	25616	3557	7404	NM_172409	276336	24196	216367	182	7	-
NM_172409	down	ENSMUST00000160080	up	-0.7142857	0.0141369	ENSMUST00000160080	25616	7238	7383	NM_172409	276336	150387	150534	134	11	-
NM_172409	down	ENSMUST00000160080	up	-0.7142857	0.0141369	ENSMUST00000160080	25616	7265	7406	NM_172409	276336	86539	99425	122	7	-
NM_172409	down	ENSMUST00000160080	up	-0.7142857	0.0141369	ENSMUST00000160080	25616	7295	7384	NM_172409	276336	138340	138420	75	5	-
NM_172409	down	ENSMUST00000160080	up	-0.7142857	0.0141369	ENSMUST00000160080	25616	14922	14971	NM_172409	276336	245539	245588	48	1	-
NM_172403	down	ENSMUST00000160080	up	-0.6428571	0.03115079	ENSMUST00000160080	25616	7243	7414	NM_172403	17100	7038	7516	157	9	+
NM_172403	down	ENSMUST00000160080	up	-0.6428571	0.03115079	ENSMUST00000160080	25616	7243	21693	NM_172403	17100	7379	8404	57	3	+
NM_172121	down	ENSMUST00000160080	up	-0.7142857	0.0141369	ENSMUST00000160080	25616	7238	7395	NM_172121	87463	68743	70236	144	9	+
NM_172121	down	ENSMUST00000160080	up	-0.7142857	0.0141369	ENSMUST00000160080	25616	7254	7384	NM_172121	87463	7696	7828	120	10	+
NM_172121	down	ENSMUST00000160080	up	-0.7142857	0.0141369	ENSMUST00000160080	25616	7295	7355	NM_172121	87463	70134	70192	50	3	+
NM_172121	down	ENSMUST00000160080	up	-0.7142857	0.0141369	ENSMUST00000160080	25616	3564	7381	NM_172121	87463	10248	20543	150	13	-
NM_172121	down	ENSMUST00000160080	up	-0.7142857	0.0141369	ENSMUST00000160080	25616	7262	7382	NM_172121	87463	75562	75682	109	11	-
NM_133649	down	ENSMUST00000160080	up	-0.7142857	0.0141369	ENSMUST00000160080	25616	3573	7392	NM_133649	96851	6664	9231	163	13	+
NM_133649	down	ENSMUST00000160080	up	-0.7142857	0.0141369	ENSMUST00000160080	25616	7238	7383	NM_133649	96851	63234	63387	131	7	+
NM_133649	down	ENSMUST00000160080	up	-0.7142857	0.0141369	ENSMUST00000160080	25616	7244	7382	NM_133649	96851	46098	46235	128	8	+
NM_133649	down	ENSMUST00000160080	up	-0.7142857	0.0141369	ENSMUST00000160080	25616	7251	7392	NM_133649	96851	3623	70817	132	9	+
NM_133649	down	ENSMUST00000160080	up	-0.7142857	0.0141369	ENSMUST00000160080	25616	7262	7384	NM_133649	96851	10282	10404	114	8	+
NM_133649	down	ENSMUST00000160080	up	-0.7142857	0.0141369	ENSMUST00000160080	25616	7262	7379	NM_133649	96851	26168	83820	107	10	+
NM_133649	down	ENSMUST00000160080	up	-0.7142857	0.0141369	ENSMUST00000160080	25616	7262	7340	NM_133649	96851	70688	70766	71	7	+
NM_133649	down	ENSMUST00000160080	up	-0.7142857	0.0141369	ENSMUST00000160080	25616	7263	7316	NM_133649	96851	45572	45625	47	1	+
NM_133649	down	ENSMUST00000160080	up	-0.7142857	0.0141369	ENSMUST00000160080	25616	7243	9923	NM_133649	96851	37954	70088	287	29	-
NM_133649	down	ENSMUST00000160080	up	-0.7142857	0.0141369	ENSMUST00000160080	25616	7262	9917	NM_133649	96851	59726	62538	241	21	-
NM_133649	down	ENSMUST00000160080	up	-0.7142857	0.0141369	ENSMUST00000160080	25616	7243	7392	NM_133649	96851	29365	29516	135	14	-
NM_133649	down	ENSMUST00000160080	up	-0.7142857	0.0141369	ENSMUST00000160080	25616	7255	7382	NM_133649	96851	11685	11824	118	9	-
NM_033579	down	ENSMUST00000160080	up	-0.6428571	0.03115079	ENSMUST00000160080	25616	7238	7399	NM_033579	90093	7489	30368	147	14	+
NM_033579	down	ENSMUST00000160080	up	-0.6428571	0.03115079	ENSMUST00000160080	25616	7248	7404	NM_033579	90093	24010	40262	142	9	+
NM_033579	down	ENSMUST00000160080	up	-0.6428571	0.03115079	ENSMUST00000160080	25616	7255	7384	NM_033579	90093	32012	32141	117	12	+
NM_033579	down	ENSMUST00000160080	up	-0.6428571	0.03115079	ENSMUST00000160080	25616	7268	7383	NM_033579	90093	2851	7630	100	7	+
NM_033579	down	ENSMUST00000160080	up	-0.6428571	0.03115079	ENSMUST00000160080	25616	7295	7357	NM_033579	90093	57677	57739	57	5	+
NM_033579	down	ENSMUST00000160080	up	-0.6428571	0.03115079	ENSMUST00000160080	25616	7248	14959	NM_033579	90093	12922	85570	261	13	-
NM_033579	down	ENSMUST00000160080	up	-0.6428571	0.03115079	ENSMUST00000160080	25616	3557	7400	NM_033579	90093	36656	48560	166	12	-
NM_033579	down	ENSMUST00000160080	up	-0.6428571	0.03115079	ENSMUST00000160080	25616	3564	7384	NM_033579	90093	43354	74429	168	5	-
NM_033579	down	ENSMUST00000160080	up	-0.6428571	0.03115079	ENSMUST00000160080	25616	7262	7404	NM_033579	90093	49832	87505	134	8	-
NM_033579	down	ENSMUST00000160080	up	-0.6428571	0.03115079	ENSMUST00000160080	25616	7238	7378	NM_033579	90093	18189	18335	129	8	-
NM_033579	down	ENSMUST00000160080	up	-0.6428571	0.03115079	ENSMUST00000160080	25616	7250	7383	NM_033579	90093	19604	19739	124	9	-
NM_033579	down	ENSMUST00000160080	up	-0.6428571	0.03115079	ENSMUST00000160080	25616	7257	7392	NM_033579	90093	45213	46614	124	11	-
NM_033579	down	ENSMUST00000160080	up	-0.6428571	0.03115079	ENSMUST00000160080	25616	7336	7382	NM_033579	90093	46346	46392	43	3	-
NM_026666	down	ENSMUST00000160080	up	-0.7142857	0.0141369	ENSMUST00000160080	25616	7333	7383	NM_026666	36219	30936	30988	49	1	+
NM_026666	down	ENSMUST00000160080	up	-0.7142857	0.0141369	ENSMUST00000160080	25616	7238	7392	NM_026666	36219	4672	4819	138	6	-
NM_026666	down	ENSMUST00000160080	up	-0.7142857	0.0141369	ENSMUST00000160080	25616	7257	7381	NM_026666	36219	29626	29754	117	5	-
NM_026666	down	ENSMUST00000160080	up	-0.7142857	0.0141369	ENSMUST00000160080	25616	7270	7382	NM_026666	36219	6210	6333	104	7	-
NM_026666	down	ENSMUST00000160080	up	-0.7142857	0.0141369	ENSMUST00000160080	25616	7268	7370	NM_026666	36219	1361	1464	96	6	-
NM_026666	down	ENSMUST00000160080	up	-0.7142857	0.0141369	ENSMUST00000160080	25616	7279	7384	NM_026666	36219	32630	32731	92	4	-
NM_022014	down	ENSMUST00000160080	up	-0.7857143	0.005505952	ENSMUST00000160080	25616	7263	7384	NM_022014	15539	14298	14419	113	8	+
NM_016670	down	ENSMUST00000160080	up	-0.6428571	0.03115079	ENSMUST00000160080	25616	7238	7392	NM_016670	42922	29126	29282	146	8	+
NM_016670	down	ENSMUST00000160080	up	-0.6428571	0.03115079	ENSMUST00000160080	25616	7248	7404	NM_016670	42922	21957	28405	148	8	+
NM_016670	down	ENSMUST00000160080	up	-0.6428571	0.03115079	ENSMUST00000160080	25616	7250	7384	NM_016670	42922	20771	20917	127	6	+
NM_016670	down	ENSMUST00000160080	up	-0.6428571	0.03115079	ENSMUST00000160080	25616	7255	7382	NM_016670	42922	38963	39103	120	7	+
NM_016670	down	ENSMUST00000160080	up	-0.6428571	0.03115079	ENSMUST00000160080	25616	7254	7389	NM_016670	42922	7448	14373	124	11	+
NM_016670	down	ENSMUST00000160080	up	-0.6428571	0.03115079	ENSMUST00000160080	25616	7291	7380	NM_016670	42922	7484	22486	81	4	+
NM_016670	down	ENSMUST00000160080	up	-0.6428571	0.03115079	ENSMUST00000160080	25616	9748	9958	NM_016670	42922	36757	36959	182	18	-
NM_016670	down	ENSMUST00000160080	up	-0.6428571	0.03115079	ENSMUST00000160080	25616	7241	7403	NM_016670	42922	5642	25318	151	8	-
NM_016670	down	ENSMUST00000160080	up	-0.6428571	0.03115079	ENSMUST00000160080	25616	7262	7384	NM_016670	42922	19528	19650	115	7	-
NM_016670	down	ENSMUST00000160080	up	-0.6428571	0.03115079	ENSMUST00000160080	25616	7277	7556	NM_016670	42922	25142	25277	91	3	-
NM_010165	down	ENSMUST00000160080	up	-0.7857143	0.005505952	ENSMUST00000160080	25616	3557	7382	NM_010165	116335	453	99465	196	10	+
NM_010165	down	ENSMUST00000160080	up	-0.7857143	0.005505952	ENSMUST00000160080	25616	3553	7392	NM_010165	116335	103166	113218	169	12	+
NM_010165	down	ENSMUST00000160080	up	-0.7857143	0.005505952	ENSMUST00000160080	25616	7248	7403	NM_010165	116335	59493	59647	143	6	+
NM_010165	down	ENSMUST00000160080	up	-0.7857143	0.005505952	ENSMUST00000160080	25616	3557	7382	NM_010165	116335	88536	98513	151	9	+
NM_010165	down	ENSMUST00000160080	up	-0.7857143	0.005505952	ENSMUST00000160080	25616	7262	13445	NM_010165	116335	13733	109237	185	13	-
NM_010165	down	ENSMUST00000160080	up	-0.7857143	0.005505952	ENSMUST00000160080	25616	7243	21701	NM_010165	116335	32018	97937	165	8	-
NM_010165	down	ENSMUST00000160080	up	-0.7857143	0.005505952	ENSMUST00000160080	25616	3557	3594	NM_010165	116335	25669	25707	36	1	-
NM_010165	down	ENSMUST00000160080	up	-0.7857143	0.005505952	ENSMUST00000160080	25616	3557	21701	NM_010165	116335	32089	55807	69	3	-
NM_009709	down	ENSMUST00000160080	up	-0.6428571	0.03115079	ENSMUST00000160080	25616	7248	7392	NM_009709	62851	9465	9611	133	11	+
NM_009709	down	ENSMUST00000160080	up	-0.6428571	0.03115079	ENSMUST00000160080	25616	7249	7392	NM_009709	62851	15724	31372	133	10	+
NM_009709	down	ENSMUST00000160080	up	-0.6428571	0.03115079	ENSMUST00000160080	25616	7251	7383	NM_009709	62851	54681	54819	121	11	+
NM_009709	down	ENSMUST00000160080	up	-0.6428571	0.03115079	ENSMUST00000160080	25616	10301	10348	NM_009709	62851	8848	8895	47	0	+
NM_009709	down	ENSMUST00000160080	up	-0.6428571	0.03115079	ENSMUST00000160080	25616	10285	10335	NM_009709	62851	8848	8898	48	2	+
NM_009561	down	ENSMUST00000160080	up	-0.6428571	0.03115079	ENSMUST00000160080	25616	7251	7392	NM_009561	8505	6416	6559	136	5	+
NM_001172424	down	ENSMUST00000160080	up	-0.6428571	0.03115079	ENSMUST00000160080	25616	14525	14995	NM_001172424	34820	25197	32938	127	2	+
NM_001164531	down	ENSMUST00000160080	up	-0.6428571	0.03115079	ENSMUST00000160080	25616	7249	21701	NM_001164531	24027	2780	4626	158	11	+
NM_001164531	down	ENSMUST00000160080	up	-0.6428571	0.03115079	ENSMUST00000160080	25616	7257	7400	NM_001164531	24027	1674	1817	129	9	+
NM_001164531	down	ENSMUST00000160080	up	-0.6428571	0.03115079	ENSMUST00000160080	25616	7242	7383	NM_001164531	24027	21854	21997	127	10	-
NM_001163733	down	ENSMUST00000160080	up	-0.7142857	0.0141369	ENSMUST00000160080	25616	7273	14947	NM_001163733	43141	4332	24893	76	2	+
NM_001163733	down	ENSMUST00000160080	up	-0.7142857	0.0141369	ENSMUST00000160080	25616	14922	14953	NM_001163733	43141	36912	36943	31	0	-
NM_001134802	down	ENSMUST00000160080	up	-0.8571429	0.001736111	ENSMUST00000160080	25616	7243	7408	NM_001134802	20401	9334	9500	151	13	+
NM_001114663	down	ENSMUST00000160080	up	-0.7142857	0.0141369	ENSMUST00000160080	25616	3558	7383	NM_001114663	348341	203462	239071	151	10	+
NM_001114663	down	ENSMUST00000160080	up	-0.7142857	0.0141369	ENSMUST00000160080	25616	7261	7331	NM_001114663	348341	236953	237271	63	0	+
NM_001114663	down	ENSMUST00000160080	up	-0.7142857	0.0141369	ENSMUST00000160080	25616	3566	23628	NM_001114663	348341	53687	222169	464	29	-
NM_001114663	down	ENSMUST00000160080	up	-0.7142857	0.0141369	ENSMUST00000160080	25616	23321	23628	NM_001114663	348341	209928	210254	258	21	-
NM_001114663	down	ENSMUST00000160080	up	-0.7142857	0.0141369	ENSMUST00000160080	25616	23321	23629	NM_001114663	348341	87401	188652	254	19	-
NM_001114663	down	ENSMUST00000160080	up	-0.7142857	0.0141369	ENSMUST00000160080	25616	23482	23628	NM_001114663	348341	274012	274154	135	7	-
NM_001114663	down	ENSMUST00000160080	up	-0.7142857	0.0141369	ENSMUST00000160080	25616	23482	23614	NM_001114663	348341	140068	140196	119	9	-
NM_001114663	down	ENSMUST00000160080	up	-0.7142857	0.0141369	ENSMUST00000160080	25616	23528	23628	NM_001114663	348341	188352	188448	89	7	-
NM_001114663	down	ENSMUST00000160080	up	-0.7142857	0.0141369	ENSMUST00000160080	25616	11752	14971	NM_001114663	348341	36156	75834	96	4	-
NM_001109687	down	ENSMUST00000160080	up	-0.7142857	0.0141369	ENSMUST00000160080	25616	7233	7562	NM_001109687	128818	31616	31806	169	14	+
NM_001109687	down	ENSMUST00000160080	up	-0.7142857	0.0141369	ENSMUST00000160080	25616	7219	7392	NM_001109687	128818	99074	109156	161	11	+
NM_001109687	down	ENSMUST00000160080	up	-0.7142857	0.0141369	ENSMUST00000160080	25616	7231	7403	NM_001109687	128818	8569	55107	163	7	+
NM_001109687	down	ENSMUST00000160080	up	-0.7142857	0.0141369	ENSMUST00000160080	25616	7238	7404	NM_001109687	128818	70660	72442	151	14	+
NM_001109687	down	ENSMUST00000160080	up	-0.7142857	0.0141369	ENSMUST00000160080	25616	7248	7384	NM_001109687	128818	21110	21251	129	7	+
NM_001109687	down	ENSMUST00000160080	up	-0.7142857	0.0141369	ENSMUST00000160080	25616	7248	7598	NM_001109687	128818	14192	91478	154	7	+
NM_001109687	down	ENSMUST00000160080	up	-0.7142857	0.0141369	ENSMUST00000160080	25616	7244	7384	NM_001109687	128818	95531	95674	132	8	+
NM_001109687	down	ENSMUST00000160080	up	-0.7142857	0.0141369	ENSMUST00000160080	25616	7245	7384	NM_001109687	128818	108997	114053	131	8	+
NM_001109687	down	ENSMUST00000160080	up	-0.7142857	0.0141369	ENSMUST00000160080	25616	7246	7382	NM_001109687	128818	14188	17381	128	8	+
NM_001109687	down	ENSMUST00000160080	up	-0.7142857	0.0141369	ENSMUST00000160080	25616	7246	7383	NM_001109687	128818	9939	25022	130	7	+
NM_001109687	down	ENSMUST00000160080	up	-0.7142857	0.0141369	ENSMUST00000160080	25616	7256	7392	NM_001109687	128818	3401	5427	122	6	+
NM_001109687	down	ENSMUST00000160080	up	-0.7142857	0.0141369	ENSMUST00000160080	25616	7268	7381	NM_001109687	128818	10877	10990	102	11	+
NM_001109687	down	ENSMUST00000160080	up	-0.7142857	0.0141369	ENSMUST00000160080	25616	7234	7510	NM_001109687	128818	5891	32146	176	6	-
NM_001109687	down	ENSMUST00000160080	up	-0.7142857	0.0141369	ENSMUST00000160080	25616	7246	7384	NM_001109687	128818	12077	12226	133	5	-
NM_001109687	down	ENSMUST00000160080	up	-0.7142857	0.0141369	ENSMUST00000160080	25616	7229	7392	NM_001109687	128818	6386	6564	148	12	-
NM_001109687	down	ENSMUST00000160080	up	-0.7142857	0.0141369	ENSMUST00000160080	25616	3557	7393	NM_001109687	128818	80183	100888	170	6	-
NM_001109687	down	ENSMUST00000160080	up	-0.7142857	0.0141369	ENSMUST00000160080	25616	7262	7392	NM_001109687	128818	52755	52885	119	11	-
NM_001109687	down	ENSMUST00000160080	up	-0.7142857	0.0141369	ENSMUST00000160080	25616	7246	7384	NM_001109687	128818	3868	5943	121	10	-
NM_001109687	down	ENSMUST00000160080	up	-0.7142857	0.0141369	ENSMUST00000160080	25616	7262	7400	NM_001109687	128818	31975	57436	123	9	-
NM_001034964	down	ENSMUST00000160080	up	-0.7857143	0.005505952	ENSMUST00000160080	25616	23497	23628	NM_001034964	110272	10872	10999	119	8	+
NM_001034964	down	ENSMUST00000160080	up	-0.7857143	0.005505952	ENSMUST00000160080	25616	7307	7349	NM_001034964	110272	47523	47565	39	3	+
NM_001034964	down	ENSMUST00000160080	up	-0.7857143	0.005505952	ENSMUST00000160080	25616	7252	7407	NM_001034964	110272	69884	70051	145	5	-
NM_182745	down	ENSMUST00000160080	up	-0.6428571	0.03115079	ENSMUST00000160080	25616	14922	14971	NM_182745	13668	2385	2434	48	1	-
NM_001164600	down	ENSMUST00000160080	up	-0.6428571	0.03115079	ENSMUST00000160080	25616	7248	7404	NM_001164600	10690	8662	8819	143	12	-
NM_001081179	down	ENSMUST00000160080	up	-0.6428571	0.03115079	ENSMUST00000160080	25616	7251	7383	NM_001081179	82477	51660	51792	121	11	-
NM_001081179	down	ENSMUST00000160080	up	-0.6428571	0.03115079	ENSMUST00000160080	25616	7313	7392	NM_001081179	82477	35054	35141	74	5	-
NM_001034964	down	uc008xuk.1	up	-0.6428571	0.03115079	uc008xuk.1	2612	1740	1782	NM_001034964	110272	43681	43727	40	1	+
NM_001164600	down	AK037309	up	-0.6428571	0.03115079	AK037309	513	307	461	NM_001164600	10690	8663	8817	142	10	-
NM_001109687	down	MM9LINCRNAEXON10746-	up	-0.6428571	0.03115079	MM9LINCRNAEXON10746-	1506	306	575	NM_001109687	128818	70363	70732	54	1	+
NM_001109687	down	MM9LINCRNAEXON10746-	up	-0.6428571	0.03115079	MM9LINCRNAEXON10746-	1506	558	635	NM_001109687	128818	6410	6485	69	5	-
NM_001109687	down	MM9LINCRNAEXON10746-	up	-0.6428571	0.03115079	MM9LINCRNAEXON10746-	1506	1358	1428	NM_001109687	128818	100601	100889	68	2	-
NM_001109687	down	MM9LINCRNAEXON10746-	up	-0.6428571	0.03115079	MM9LINCRNAEXON10746-	1506	1356	1427	NM_001109687	128818	100570	100769	68	1	-
NM_001109687	down	MM9LINCRNAEXON10746-	up	-0.6428571	0.03115079	MM9LINCRNAEXON10746-	1506	1389	1428	NM_001109687	128818	100731	100874	38	1	-
NM_176850	down	AK015084	up	-0.7142857	0.0141369	AK015084	16606	15121	15249	NM_176850	98843	4780	26132	114	9	+
NM_176850	down	AK015084	up	-0.7142857	0.0141369	AK015084	16606	15099	15203	NM_176850	98843	94564	94652	80	4	+
NM_176850	down	AK015084	up	-0.7142857	0.0141369	AK015084	16606	15102	15167	NM_176850	98843	83491	83556	62	3	+
NM_176850	down	AK015084	up	-0.7142857	0.0141369	AK015084	16606	4260	15266	NM_176850	98843	12171	30228	220	7	-
NM_176850	down	AK015084	up	-0.7142857	0.0141369	AK015084	16606	15106	15267	NM_176850	98843	61357	70497	139	6	-
NM_176850	down	AK015084	up	-0.7142857	0.0141369	AK015084	16606	9278	15249	NM_176850	98843	3175	30206	156	5	-
NM_176850	down	AK015084	up	-0.7142857	0.0141369	AK015084	16606	15102	15231	NM_176850	98843	8591	19063	120	8	-
NM_176850	down	AK015084	up	-0.7142857	0.0141369	AK015084	16606	15119	15211	NM_176850	98843	61410	61502	87	5	-
NM_172549	down	AK015084	up	-0.7142857	0.0141369	AK015084	16606	15106	15231	NM_172549	118249	5794	5931	115	10	+
NM_172549	down	AK015084	up	-0.7142857	0.0141369	AK015084	16606	15106	15231	NM_172549	118249	13597	13722	115	8	+
NM_172549	down	AK015084	up	-0.7142857	0.0141369	AK015084	16606	15106	15153	NM_172549	118249	114499	114540	40	0	-
NM_172280	down	AK015084	up	-0.6428571	0.03115079	AK015084	16606	15097	15231	NM_172280	65965	4390	4523	124	9	+
NM_172280	down	AK015084	up	-0.6428571	0.03115079	AK015084	16606	15106	15269	NM_172280	65965	51650	51809	139	7	-
NM_144822	down	AK015084	up	-0.6428571	0.03115079	AK015084	16606	4271	15251	NM_144822	161489	23157	136142	185	7	+
NM_144822	down	AK015084	up	-0.6428571	0.03115079	AK015084	16606	2621	15231	NM_144822	161489	84435	132651	150	9	+
NM_144822	down	AK015084	up	-0.6428571	0.03115079	AK015084	16606	15106	15398	NM_144822	161489	5411	13891	137	8	+
NM_144822	down	AK015084	up	-0.6428571	0.03115079	AK015084	16606	15102	15226	NM_144822	161489	155056	155180	115	7	+
NM_144822	down	AK015084	up	-0.6428571	0.03115079	AK015084	16606	15161	15200	NM_144822	161489	87500	87539	36	3	+
NM_144822	down	AK015084	up	-0.6428571	0.03115079	AK015084	16606	9274	15403	NM_144822	161489	13082	146702	189	9	-
NM_144822	down	AK015084	up	-0.6428571	0.03115079	AK015084	16606	15098	15416	NM_144822	161489	14377	159682	167	7	-
NM_144822	down	AK015084	up	-0.6428571	0.03115079	AK015084	16606	9275	15238	NM_144822	161489	66848	127679	147	10	-
NM_144822	down	AK015084	up	-0.6428571	0.03115079	AK015084	16606	15102	15231	NM_144822	161489	136234	136356	101	3	-
NM_133649	down	AK015084	up	-0.7142857	0.0141369	AK015084	16606	15106	15231	NM_133649	96851	62405	62530	116	9	+
NM_133649	down	AK015084	up	-0.7142857	0.0141369	AK015084	16606	15106	15251	NM_133649	96851	13992	70064	126	7	+
NM_133649	down	AK015084	up	-0.7142857	0.0141369	AK015084	16606	15105	15249	NM_133649	96851	3607	3770	129	11	-
NM_133649	down	AK015084	up	-0.7142857	0.0141369	AK015084	16606	15119	15249	NM_133649	96851	63251	63386	116	5	-
NM_133649	down	AK015084	up	-0.7142857	0.0141369	AK015084	16606	15169	15231	NM_133649	96851	26176	26238	56	6	-
NM_027519	down	AK015084	up	-0.6428571	0.03115079	AK015084	16606	4260	8144	NM_027519	19899	4643	9991	126	2	+
NM_025364	down	AK015084	up	-0.6428571	0.03115079	AK015084	16606	15083	15289	NM_025364	55869	3431	3774	172	8	+
NM_025364	down	AK015084	up	-0.6428571	0.03115079	AK015084	16606	15098	15267	NM_025364	55869	43220	44730	151	8	+
NM_025364	down	AK015084	up	-0.6428571	0.03115079	AK015084	16606	15102	15231	NM_025364	55869	44582	44702	108	9	+
NM_025364	down	AK015084	up	-0.6428571	0.03115079	AK015084	16606	15106	15231	NM_025364	55869	27953	28066	105	7	+
NM_025364	down	AK015084	up	-0.6428571	0.03115079	AK015084	16606	15098	15290	NM_025364	55869	54596	54785	153	8	-
NM_025364	down	AK015084	up	-0.6428571	0.03115079	AK015084	16606	15102	15238	NM_025364	55869	16994	17141	125	10	-
NM_025364	down	AK015084	up	-0.6428571	0.03115079	AK015084	16606	15130	15231	NM_025364	55869	53405	53506	94	7	-
NM_011656	down	AK015084	up	-0.6428571	0.03115079	AK015084	16606	15106	15248	NM_011656	46049	1927	2516	134	8	+
NM_011656	down	AK015084	up	-0.6428571	0.03115079	AK015084	16606	15097	15231	NM_011656	46049	39768	39901	121	11	+
NM_011656	down	AK015084	up	-0.6428571	0.03115079	AK015084	16606	15114	15231	NM_011656	46049	12294	12412	107	9	+
NM_011656	down	AK015084	up	-0.6428571	0.03115079	AK015084	16606	11895	15231	NM_011656	46049	21509	34049	165	11	-
NM_011656	down	AK015084	up	-0.6428571	0.03115079	AK015084	16606	15122	15231	NM_011656	46049	33412	33521	99	10	-
NM_001199186	down	AK015084	up	-0.7142857	0.0141369	AK015084	16606	15102	15231	NM_001199186	34311	6172	30481	120	9	+
NM_001199186	down	AK015084	up	-0.7142857	0.0141369	AK015084	16606	15184	15231	NM_001199186	34311	6251	6298	43	4	+
NM_001199186	down	AK015084	up	-0.7142857	0.0141369	AK015084	16606	15161	15193	NM_001199186	34311	20888	20920	31	1	+
NM_001199186	down	AK015084	up	-0.7142857	0.0141369	AK015084	16606	15102	15250	NM_001199186	34311	25662	25879	140	8	-
NM_001199186	down	AK015084	up	-0.7142857	0.0141369	AK015084	16606	4258	15288	NM_001199186	34311	3300	5196	188	6	-
NM_001199186	down	AK015084	up	-0.7142857	0.0141369	AK015084	16606	15102	15231	NM_001199186	34311	2455	6487	121	8	-
NM_001199186	down	AK015084	up	-0.7142857	0.0141369	AK015084	16606	15106	15229	NM_001199186	34311	10944	28555	113	10	-
NM_001163262	down	AK015084	up	-0.6428571	0.03115079	AK015084	16606	15107	15290	NM_001163262	204488	8952	9150	158	11	+
NM_001163262	down	AK015084	up	-0.6428571	0.03115079	AK015084	16606	4257	15249	NM_001163262	204488	18348	93893	162	12	+
NM_001163262	down	AK015084	up	-0.6428571	0.03115079	AK015084	16606	4257	15225	NM_001163262	204488	144590	191152	167	7	+
NM_001163262	down	AK015084	up	-0.6428571	0.03115079	AK015084	16606	15097	15141	NM_001163262	204488	191026	191070	40	4	+
NM_001163262	down	AK015084	up	-0.6428571	0.03115079	AK015084	16606	4257	15401	NM_001163262	204488	10005	23350	198	11	-
NM_001163262	down	AK015084	up	-0.6428571	0.03115079	AK015084	16606	15102	15401	NM_001163262	204488	60033	177810	164	8	-
NM_001163262	down	AK015084	up	-0.6428571	0.03115079	AK015084	16606	4266	15248	NM_001163262	204488	9769	64205	179	11	-
NM_001163262	down	AK015084	up	-0.6428571	0.03115079	AK015084	16606	9277	15231	NM_001163262	204488	6990	110466	126	9	-
NM_001163262	down	AK015084	up	-0.6428571	0.03115079	AK015084	16606	15119	15211	NM_001163262	204488	136221	136313	86	6	-
NM_001163262	down	AK015084	up	-0.6428571	0.03115079	AK015084	16606	15130	15211	NM_001163262	204488	121267	121348	77	4	-
NM_001081179	down	AK015084	up	-0.6428571	0.03115079	AK015084	16606	15117	15200	NM_001081179	82477	24541	24624	79	4	+
NM_001081179	down	AK015084	up	-0.6428571	0.03115079	AK015084	16606	4229	4303	NM_001081179	82477	976	1043	56	0	-
NM_172121	down	AK015084	up	-0.7142857	0.0141369	AK015084	16606	15101	15231	NM_172121	87463	68776	68906	120	10	-
NM_028201	down	AK015084	up	-0.7142857	0.0141369	AK015084	16606	15106	15290	NM_028201	178433	160690	160874	159	9	-
NM_028201	down	AK015084	up	-0.7142857	0.0141369	AK015084	16606	15096	15252	NM_028201	178433	152181	152343	134	9	-
NM_028201	down	AK015084	up	-0.7142857	0.0141369	AK015084	16606	8028	8102	NM_028201	178433	19586	24906	67	4	-
NM_011078	down	AK015084	up	-0.6428571	0.03115079	AK015084	16606	15106	15231	NM_011078	69137	25907	27674	118	7	-
NM_009857	down	AK015084	up	-0.7142857	0.0141369	AK015084	16606	15119	15260	NM_009857	5746	2153	2286	118	8	-
NM_001081110	down	AK015084	up	-0.7857143	0.005505952	AK015084	16606	15119	15260	NM_001081110	5746	2153	2286	118	8	-
NM_013818	down	uc009azk.1	up	-0.7142857	0.0141369	uc009azk.1	7588	5633	5797	NM_013818	30585	18595	20650	147	11	+
NM_013818	down	uc009azk.1	up	-0.7142857	0.0141369	uc009azk.1	7588	5636	5771	NM_013818	30585	7433	7573	117	6	+
NM_013818	down	uc009azk.1	up	-0.7142857	0.0141369	uc009azk.1	7588	5692	5733	NM_013818	30585	23250	23291	39	2	+
NM_013818	down	uc009azk.1	up	-0.7142857	0.0141369	uc009azk.1	7588	5651	5814	NM_013818	30585	1247	1426	147	4	-
NM_183144	down	uc009azk.1	up	-0.6428571	0.03115079	uc009azk.1	7588	5639	5796	NM_183144	190545	21166	92200	145	11	+
NM_183144	down	uc009azk.1	up	-0.6428571	0.03115079	uc009azk.1	7588	4079	4146	NM_183144	190545	140467	140526	58	0	+
NM_183144	down	uc009azk.1	up	-0.6428571	0.03115079	uc009azk.1	7588	5667	5782	NM_183144	190545	60845	60960	106	9	-
NM_183144	down	uc009azk.1	up	-0.6428571	0.03115079	uc009azk.1	7588	5692	5763	NM_183144	190545	163227	163300	62	4	-
NM_183144	down	uc009azk.1	up	-0.6428571	0.03115079	uc009azk.1	7588	5668	5743	NM_183144	190545	123604	123678	60	2	-
NM_183144	down	uc009azk.1	up	-0.6428571	0.03115079	uc009azk.1	7588	4741	4786	NM_183144	190545	19590	19638	45	0	-
NM_133435	down	uc009azk.1	up	-0.6428571	0.03115079	uc009azk.1	7588	5692	5802	NM_133435	16357	2939	8916	103	3	+
NM_133435	down	uc009azk.1	up	-0.6428571	0.03115079	uc009azk.1	7588	5737	5783	NM_133435	16357	2982	3030	43	3	+
NM_133435	down	uc009azk.1	up	-0.6428571	0.03115079	uc009azk.1	7588	5635	5796	NM_133435	16357	6625	6788	153	7	-
NM_133435	down	uc009azk.1	up	-0.6428571	0.03115079	uc009azk.1	7588	5647	5801	NM_133435	16357	850	12159	145	8	-
NM_133435	down	uc009azk.1	up	-0.6428571	0.03115079	uc009azk.1	7588	5659	5782	NM_133435	16357	14883	15007	114	9	-
NM_013730	down	uc009azk.1	up	-0.8571429	0.001736111	uc009azk.1	7588	4075	4130	NM_013730	34054	23317	23370	53	0	+
NM_007987	down	uc009azk.1	up	-0.7857143	0.005505952	uc009azk.1	7588	1468	1548	NM_007987	37113	8495	8595	74	5	+
NM_001146708	down	uc009azk.1	up	-0.7142857	0.0141369	uc009azk.1	7588	1468	1548	NM_001146708	18693	8495	8595	74	5	+
NM_172409	down	mouselincRNA0166+	up	-0.6428571	0.03115079	mouselincRNA0166+	12874	1725	1774	NM_172409	276336	99452	99503	46	0	+
NM_172409	down	mouselincRNA0166+	up	-0.6428571	0.03115079	mouselincRNA0166+	12874	328	366	NM_172409	276336	242397	242435	35	3	+
NM_172409	down	mouselincRNA0166+	up	-0.6428571	0.03115079	mouselincRNA0166+	12874	330	4430	NM_172409	276336	34883	206693	495	30	-
NM_172121	down	mouselincRNA0166+	up	-0.6428571	0.03115079	mouselincRNA0166+	12874	1736	1778	NM_172121	87463	72562	72604	42	0	+
NM_172121	down	mouselincRNA0166+	up	-0.6428571	0.03115079	mouselincRNA0166+	12874	388	506	NM_172121	87463	37147	37273	109	7	-
NM_172121	down	mouselincRNA0166+	up	-0.6428571	0.03115079	mouselincRNA0166+	12874	2716	11189	NM_172121	87463	47949	73324	79	0	-
NM_133649	down	mouselincRNA0166+	up	-0.6428571	0.03115079	mouselincRNA0166+	12874	388	509	NM_133649	96851	9754	69378	108	9	+
NM_133649	down	mouselincRNA0166+	up	-0.6428571	0.03115079	mouselincRNA0166+	12874	11158	11194	NM_133649	96851	4726	4762	36	0	+
NM_001109687	down	mouselincRNA0166+	up	-0.6428571	0.03115079	mouselincRNA0166+	12874	329	10254	NM_001109687	128818	7506	70557	386	34	+
NM_001109687	down	mouselincRNA0166+	up	-0.6428571	0.03115079	mouselincRNA0166+	12874	388	10249	NM_001109687	128818	34125	36521	183	15	+
NM_001109687	down	mouselincRNA0166+	up	-0.6428571	0.03115079	mouselincRNA0166+	12874	328	506	NM_001109687	128818	2394	4210	162	16	-
NM_001109687	down	mouselincRNA0166+	up	-0.6428571	0.03115079	mouselincRNA0166+	12874	388	431	NM_001109687	128818	59041	59084	40	3	-
NM_001034964	down	mouselincRNA0166+	up	-0.7142857	0.0141369	mouselincRNA0166+	12874	326	506	NM_001034964	110272	56716	56897	142	13	+
NM_001034964	down	mouselincRNA0166+	up	-0.7142857	0.0141369	mouselincRNA0166+	12874	431	509	NM_001034964	110272	17926	18169	65	5	-
NM_026666	down	mouselincRNA0166+	up	-0.6428571	0.03115079	mouselincRNA0166+	12874	324	10246	NM_026666	36219	3259	11347	116	8	-
NM_199307	down	AK154991	up	-0.6428571	0.03115079	AK154991	1745	109	1712	NM_199307	102994	38570	44730	278	15	+
NM_199307	down	AK154991	up	-0.6428571	0.03115079	AK154991	1745	106	1717	NM_199307	102994	7243	38731	283	17	+
NM_199307	down	AK154991	up	-0.6428571	0.03115079	AK154991	1745	108	1744	NM_199307	102994	18069	89032	287	16	+
NM_199307	down	AK154991	up	-0.6428571	0.03115079	AK154991	1745	150	1700	NM_199307	102994	7278	84892	200	11	+
NM_199307	down	AK154991	up	-0.6428571	0.03115079	AK154991	1745	104	253	NM_199307	102994	88809	88961	135	9	+
NM_199307	down	AK154991	up	-0.6428571	0.03115079	AK154991	1745	1564	1687	NM_199307	102994	1350	7366	111	5	+
NM_199307	down	AK154991	up	-0.6428571	0.03115079	AK154991	1745	1615	1690	NM_199307	102994	1399	1474	70	5	+
NM_199307	down	AK154991	up	-0.6428571	0.03115079	AK154991	1745	1564	1607	NM_199307	102994	84756	84808	39	2	+
NM_199307	down	AK154991	up	-0.6428571	0.03115079	AK154991	1745	120	1717	NM_199307	102994	50446	89210	276	13	-
NM_199307	down	AK154991	up	-0.6428571	0.03115079	AK154991	1745	135	1722	NM_199307	102994	69704	96417	259	18	-
NM_199307	down	AK154991	up	-0.6428571	0.03115079	AK154991	1745	105	1693	NM_199307	102994	5996	23338	248	16	-
NM_199307	down	AK154991	up	-0.6428571	0.03115079	AK154991	1745	148	1707	NM_199307	102994	48355	71540	205	11	-
NM_199307	down	AK154991	up	-0.6428571	0.03115079	AK154991	1745	1553	1728	NM_199307	102994	96273	96449	157	13	-
NM_199307	down	AK154991	up	-0.6428571	0.03115079	AK154991	1745	1559	1712	NM_199307	102994	71425	89218	141	10	-
NM_199307	down	AK154991	up	-0.6428571	0.03115079	AK154991	1745	124	244	NM_199307	102994	5996	69867	110	6	-
NM_199307	down	AK154991	up	-0.6428571	0.03115079	AK154991	1745	1597	1689	NM_199307	102994	71447	71540	90	2	-
NM_199017	down	AK154991	up	-0.6428571	0.03115079	AK154991	1745	135	1728	NM_199017	21153	6618	15482	266	22	+
NM_199017	down	AK154991	up	-0.6428571	0.03115079	AK154991	1745	1583	1712	NM_199017	21153	6617	6745	119	8	+
NM_199017	down	AK154991	up	-0.6428571	0.03115079	AK154991	1745	1661	1728	NM_199017	21153	10127	10196	64	0	-
NM_176850	down	AK154991	up	-0.6428571	0.03115079	AK154991	1745	135	1734	NM_176850	98843	4784	84610	308	10	+
NM_176850	down	AK154991	up	-0.6428571	0.03115079	AK154991	1745	120	1700	NM_176850	98843	79678	94056	239	16	+
NM_176850	down	AK154991	up	-0.6428571	0.03115079	AK154991	1745	154	1691	NM_176850	98843	26020	84459	184	10	+
NM_176850	down	AK154991	up	-0.6428571	0.03115079	AK154991	1745	1560	1728	NM_176850	98843	4762	4927	146	10	+
NM_176850	down	AK154991	up	-0.6428571	0.03115079	AK154991	1745	120	1687	NM_176850	98843	83499	94677	144	9	+
NM_176850	down	AK154991	up	-0.6428571	0.03115079	AK154991	1745	1603	1700	NM_176850	98843	26020	26130	90	5	+
NM_176850	down	AK154991	up	-0.6428571	0.03115079	AK154991	1745	125	213	NM_176850	98843	94580	94652	66	2	+
NM_176850	down	AK154991	up	-0.6428571	0.03115079	AK154991	1745	108	1728	NM_176850	98843	3146	12351	293	19	-
NM_176850	down	AK154991	up	-0.6428571	0.03115079	AK154991	1745	120	1727	NM_176850	98843	70339	95182	273	18	-
NM_176850	down	AK154991	up	-0.6428571	0.03115079	AK154991	1745	120	1723	NM_176850	98843	61356	70493	264	12	-
NM_176850	down	AK154991	up	-0.6428571	0.03115079	AK154991	1745	128	1728	NM_176850	98843	32607	61503	260	16	-
NM_176850	down	AK154991	up	-0.6428571	0.03115079	AK154991	1745	127	1726	NM_176850	98843	12175	32757	284	16	-
NM_176850	down	AK154991	up	-0.6428571	0.03115079	AK154991	1745	120	1706	NM_176850	98843	12202	13305	256	20	-
NM_176850	down	AK154991	up	-0.6428571	0.03115079	AK154991	1745	130	1698	NM_176850	98843	3892	8689	204	11	-
NM_176850	down	AK154991	up	-0.6428571	0.03115079	AK154991	1745	1557	1722	NM_176850	98843	95021	95193	151	10	-
NM_176850	down	AK154991	up	-0.6428571	0.03115079	AK154991	1745	120	256	NM_176850	98843	3174	3306	126	6	-
NM_176850	down	AK154991	up	-0.6428571	0.03115079	AK154991	1745	124	253	NM_176850	98843	3888	4011	113	9	-
NM_176850	down	AK154991	up	-0.6428571	0.03115079	AK154991	1745	1593	1722	NM_176850	98843	71138	71270	101	9	-
NM_176850	down	AK154991	up	-0.6428571	0.03115079	AK154991	1745	1579	1614	NM_176850	98843	8654	8689	33	2	-
NM_172549	down	AK154991	up	-0.6428571	0.03115079	AK154991	1745	124	1717	NM_172549	118249	5802	34329	277	16	+
NM_172549	down	AK154991	up	-0.6428571	0.03115079	AK154991	1745	129	1700	NM_172549	118249	13610	18396	155	10	+
NM_172549	down	AK154991	up	-0.6428571	0.03115079	AK154991	1745	1557	1706	NM_172549	118249	5788	5946	134	7	+
NM_172549	down	AK154991	up	-0.6428571	0.03115079	AK154991	1745	1578	1691	NM_172549	118249	13610	13723	107	6	+
NM_172549	down	AK154991	up	-0.6428571	0.03115079	AK154991	1745	120	1707	NM_172549	118249	1860	78271	250	14	-
NM_172549	down	AK154991	up	-0.6428571	0.03115079	AK154991	1745	144	1725	NM_172549	118249	4041	103639	219	10	-
NM_172549	down	AK154991	up	-0.6428571	0.03115079	AK154991	1745	129	216	NM_172549	118249	4101	4188	79	8	-
NM_172549	down	AK154991	up	-0.6428571	0.03115079	AK154991	1745	1593	1695	NM_172549	118249	103564	103639	58	4	-
NM_172409	down	AK154991	up	-0.9285714	0.000396825	AK154991	1745	125	1722	NM_172409	276336	24213	35463	277	15	+
NM_172409	down	AK154991	up	-0.9285714	0.000396825	AK154991	1745	120	1717	NM_172409	276336	35311	243440	274	17	+
NM_172409	down	AK154991	up	-0.9285714	0.000396825	AK154991	1745	147	1728	NM_172409	276336	99326	150537	243	17	+
NM_172409	down	AK154991	up	-0.9285714	0.000396825	AK154991	1745	1556	1728	NM_172409	276336	24197	24404	159	3	+
NM_172409	down	AK154991	up	-0.9285714	0.000396825	AK154991	1745	1552	1722	NM_172409	276336	86537	86744	156	12	+
NM_172409	down	AK154991	up	-0.9285714	0.000396825	AK154991	1745	113	256	NM_172409	276336	243277	243420	131	12	+
NM_172409	down	AK154991	up	-0.9285714	0.000396825	AK154991	1745	1585	1692	NM_172409	276336	99316	99422	101	5	+
NM_172409	down	AK154991	up	-0.9285714	0.000396825	AK154991	1745	1575	1706	NM_172409	276336	138339	233586	118	13	+
NM_172409	down	AK154991	up	-0.9285714	0.000396825	AK154991	1745	1618	1697	NM_172409	276336	75259	75338	73	6	+
NM_172409	down	AK154991	up	-0.9285714	0.000396825	AK154991	1745	1601	1708	NM_172409	276336	66432	66535	65	2	+
NM_172409	down	AK154991	up	-0.9285714	0.000396825	AK154991	1745	120	1728	NM_172409	276336	7295	85041	312	19	-
NM_172409	down	AK154991	up	-0.9285714	0.000396825	AK154991	1745	120	1722	NM_172409	276336	56394	205096	285	13	-
NM_172409	down	AK154991	up	-0.9285714	0.000396825	AK154991	1745	128	1717	NM_172409	276336	204946	266639	252	20	-
NM_172409	down	AK154991	up	-0.9285714	0.000396825	AK154991	1745	154	1726	NM_172409	276336	112970	179762	232	17	-
NM_172409	down	AK154991	up	-0.9285714	0.000396825	AK154991	1745	1574	1707	NM_172409	276336	179652	179785	124	9	-
NM_172409	down	AK154991	up	-0.9285714	0.000396825	AK154991	1745	1577	1722	NM_172409	276336	230309	266639	132	11	-
NM_172409	down	AK154991	up	-0.9285714	0.000396825	AK154991	1745	147	256	NM_172409	276336	7326	7435	101	8	-
NM_172409	down	AK154991	up	-0.9285714	0.000396825	AK154991	1745	173	1612	NM_172409	276336	83670	104802	107	5	-
NM_172409	down	AK154991	up	-0.9285714	0.000396825	AK154991	1745	1638	1696	NM_172409	276336	230332	230393	52	0	-
NM_172409	down	AK154991	up	-0.9285714	0.000396825	AK154991	1745	144	191	NM_172409	276336	47804	47851	43	4	-
NM_172280	down	AK154991	up	-0.7142857	0.0141369	AK154991	1745	107	1717	NM_172280	65965	4389	31023	280	19	+
NM_172280	down	AK154991	up	-0.7142857	0.0141369	AK154991	1745	1524	1693	NM_172280	65965	4383	4526	139	3	+
NM_172280	down	AK154991	up	-0.7142857	0.0141369	AK154991	1745	124	256	NM_172280	65965	30859	30991	124	8	+
NM_172280	down	AK154991	up	-0.7142857	0.0141369	AK154991	1745	1564	1712	NM_172280	65965	51652	51808	142	2	-
NM_172280	down	AK154991	up	-0.7142857	0.0141369	AK154991	1745	120	256	NM_172280	65965	51663	51805	128	5	-
NM_172121	down	AK154991	up	-0.9285714	0.000396825	AK154991	1745	120	1698	NM_172121	87463	10238	75682	241	18	+
NM_172121	down	AK154991	up	-0.9285714	0.000396825	AK154991	1745	129	249	NM_172121	87463	75562	75682	110	10	+
NM_172121	down	AK154991	up	-0.9285714	0.000396825	AK154991	1745	109	256	NM_172121	87463	7700	7847	135	11	-
NM_172121	down	AK154991	up	-0.9285714	0.000396825	AK154991	1745	149	246	NM_172121	87463	55959	56056	88	9	-
NM_172121	down	AK154991	up	-0.9285714	0.000396825	AK154991	1745	1621	1695	NM_172121	87463	78834	79112	71	3	-
NM_144904	down	AK154991	up	-0.6428571	0.03115079	AK154991	1745	107	1717	NM_144904	77498	71160	71321	148	13	+
NM_144904	down	AK154991	up	-0.6428571	0.03115079	AK154991	1745	120	1717	NM_144904	77498	7475	40925	277	16	-
NM_144904	down	AK154991	up	-0.6428571	0.03115079	AK154991	1745	135	1740	NM_144904	77498	40757	65661	280	12	-
NM_144904	down	AK154991	up	-0.6428571	0.03115079	AK154991	1745	129	1705	NM_144904	77498	8222	27725	232	16	-
NM_144904	down	AK154991	up	-0.6428571	0.03115079	AK154991	1745	1578	1726	NM_144904	77498	55073	55219	137	8	-
NM_144904	down	AK154991	up	-0.6428571	0.03115079	AK154991	1745	135	253	NM_144904	77498	8227	8345	111	7	-
NM_144904	down	AK154991	up	-0.6428571	0.03115079	AK154991	1745	1583	1705	NM_144904	77498	65470	65662	115	4	-
NM_144904	down	AK154991	up	-0.6428571	0.03115079	AK154991	1745	1577	1692	NM_144904	77498	10039	34045	106	7	-
NM_144822	down	AK154991	up	-0.7142857	0.0141369	AK154991	1745	136	1712	NM_144822	161489	5431	158511	311	15	+
NM_144822	down	AK154991	up	-0.7142857	0.0141369	AK154991	1745	128	1698	NM_144822	161489	132538	136140	237	10	+
NM_144822	down	AK154991	up	-0.7142857	0.0141369	AK154991	1745	1558	1717	NM_144822	161489	5406	42281	146	5	+
NM_144822	down	AK154991	up	-0.7142857	0.0141369	AK154991	1745	128	255	NM_144822	161489	155072	158491	119	8	+
NM_144822	down	AK154991	up	-0.7142857	0.0141369	AK154991	1745	1592	1691	NM_144822	161489	116336	116408	58	4	+
NM_144822	down	AK154991	up	-0.7142857	0.0141369	AK154991	1745	1649	1694	NM_144822	161489	42220	42264	42	1	+
NM_144822	down	AK154991	up	-0.7142857	0.0141369	AK154991	1745	120	1712	NM_144822	161489	76799	159671	252	19	-
NM_144822	down	AK154991	up	-0.7142857	0.0141369	AK154991	1745	1564	1717	NM_144822	161489	159525	159674	141	7	-
NM_144822	down	AK154991	up	-0.7142857	0.0141369	AK154991	1745	1579	1717	NM_144822	161489	137238	143111	125	9	-
NM_133700	down	AK154991	up	-0.7857143	0.005505952	AK154991	1745	1578	1707	NM_133700	53697	47474	47603	120	9	+
NM_133700	down	AK154991	up	-0.7857143	0.005505952	AK154991	1745	1574	1707	NM_133700	53697	15841	15977	124	9	+
NM_133700	down	AK154991	up	-0.7857143	0.005505952	AK154991	1745	136	256	NM_133700	53697	47481	47602	112	8	+
NM_133700	down	AK154991	up	-0.7857143	0.005505952	AK154991	1745	124	1695	NM_133700	53697	11657	42659	230	13	-
NM_133700	down	AK154991	up	-0.7857143	0.005505952	AK154991	1745	1578	1722	NM_133700	53697	41169	42654	138	5	-
NM_133700	down	AK154991	up	-0.7857143	0.005505952	AK154991	1745	129	246	NM_133700	53697	11657	11774	111	6	-
NM_133700	down	AK154991	up	-0.7857143	0.005505952	AK154991	1745	1577	1627	NM_133700	53697	41262	41312	47	3	-
NM_133649	down	AK154991	up	-0.9285714	0.000396825	AK154991	1745	120	1721	NM_133649	96851	29366	80488	300	17	+
NM_133649	down	AK154991	up	-0.9285714	0.000396825	AK154991	1745	120	1698	NM_133649	96851	69933	89712	232	14	+
NM_133649	down	AK154991	up	-0.9285714	0.000396825	AK154991	1745	120	1697	NM_133649	96851	13996	62538	189	11	+
NM_133649	down	AK154991	up	-0.9285714	0.000396825	AK154991	1745	124	273	NM_133649	96851	62413	62563	137	10	+
NM_133649	down	AK154991	up	-0.9285714	0.000396825	AK154991	1745	1578	1700	NM_133649	96851	11685	11822	116	6	+
NM_133649	down	AK154991	up	-0.9285714	0.000396825	AK154991	1745	181	253	NM_133649	96851	89644	89716	66	6	+
NM_133649	down	AK154991	up	-0.9285714	0.000396825	AK154991	1745	1564	1644	NM_133649	96851	13993	14073	66	2	+
NM_133649	down	AK154991	up	-0.9285714	0.000396825	AK154991	1745	110	1712	NM_133649	96851	9086	10421	266	23	-
NM_133649	down	AK154991	up	-0.9285714	0.000396825	AK154991	1745	128	1717	NM_133649	96851	26145	63387	242	16	-
NM_133649	down	AK154991	up	-0.9285714	0.000396825	AK154991	1745	179	1710	NM_133649	96851	45560	83773	193	9	-
NM_133649	down	AK154991	up	-0.9285714	0.000396825	AK154991	1745	120	255	NM_133649	96851	3630	9230	126	9	-
NM_133649	down	AK154991	up	-0.9285714	0.000396825	AK154991	1745	1579	1700	NM_133649	96851	82633	82757	109	12	-
NM_033579	down	AK154991	up	-0.7142857	0.0141369	AK154991	1745	128	1722	NM_033579	90093	19604	45384	282	14	+
NM_033579	down	AK154991	up	-0.7142857	0.0141369	AK154991	1745	144	1712	NM_033579	90093	18199	19739	246	12	+
NM_033579	down	AK154991	up	-0.7142857	0.0141369	AK154991	1745	120	1715	NM_033579	90093	43347	46617	250	15	+
NM_033579	down	AK154991	up	-0.7142857	0.0141369	AK154991	1745	106	1697	NM_033579	90093	46331	87505	261	15	+
NM_033579	down	AK154991	up	-0.7142857	0.0141369	AK154991	1745	1559	1712	NM_033579	90093	36656	43493	144	6	+
NM_033579	down	AK154991	up	-0.7142857	0.0141369	AK154991	1745	1582	1728	NM_033579	90093	18189	18333	130	9	+
NM_033579	down	AK154991	up	-0.7142857	0.0141369	AK154991	1745	120	250	NM_033579	90093	85415	85545	120	10	+
NM_033579	down	AK154991	up	-0.7142857	0.0141369	AK154991	1745	120	254	NM_033579	90093	49845	87510	123	9	+
NM_033579	down	AK154991	up	-0.7142857	0.0141369	AK154991	1745	120	1728	NM_033579	90093	7488	40250	304	19	-
NM_033579	down	AK154991	up	-0.7142857	0.0141369	AK154991	1745	120	1705	NM_033579	90093	7509	24154	250	13	-
NM_033579	down	AK154991	up	-0.7142857	0.0141369	AK154991	1745	1556	1717	NM_033579	90093	40104	40261	146	10	-
NM_033579	down	AK154991	up	-0.7142857	0.0141369	AK154991	1745	1566	1682	NM_033579	90093	30247	30361	109	5	-
NM_033579	down	AK154991	up	-0.7142857	0.0141369	AK154991	1745	138	255	NM_033579	90093	2840	7620	103	5	-
NM_029044	down	AK154991	up	-0.6428571	0.03115079	AK154991	1745	139	1728	NM_029044	40955	33088	33836	265	15	+
NM_029044	down	AK154991	up	-0.6428571	0.03115079	AK154991	1745	130	1728	NM_029044	40955	2444	19151	258	20	+
NM_029044	down	AK154991	up	-0.6428571	0.03115079	AK154991	1745	120	1688	NM_029044	40955	33678	38483	255	11	+
NM_029044	down	AK154991	up	-0.6428571	0.03115079	AK154991	1745	1580	1717	NM_029044	40955	33080	33276	131	4	+
NM_029044	down	AK154991	up	-0.6428571	0.03115079	AK154991	1745	1579	1728	NM_029044	40955	2444	2591	136	9	+
NM_029044	down	AK154991	up	-0.6428571	0.03115079	AK154991	1745	128	264	NM_029044	40955	38372	38508	124	12	+
NM_029044	down	AK154991	up	-0.6428571	0.03115079	AK154991	1745	120	1712	NM_029044	40955	14417	26050	274	13	-
NM_029044	down	AK154991	up	-0.6428571	0.03115079	AK154991	1745	1564	1707	NM_029044	40955	26067	26209	136	4	-
NM_029044	down	AK154991	up	-0.6428571	0.03115079	AK154991	1745	124	256	NM_029044	40955	14423	14555	125	7	-
NM_029044	down	AK154991	up	-0.6428571	0.03115079	AK154991	1745	1555	1669	NM_029044	40955	20029	20142	103	5	-
NM_026666	down	AK154991	up	-0.9285714	0.000396825	AK154991	1745	120	1700	NM_026666	36219	4673	29754	260	15	+
NM_026666	down	AK154991	up	-0.9285714	0.000396825	AK154991	1745	148	1705	NM_026666	36219	1368	4808	254	12	+
NM_026666	down	AK154991	up	-0.9285714	0.000396825	AK154991	1745	124	1681	NM_026666	36219	29620	32731	226	13	+
NM_026666	down	AK154991	up	-0.9285714	0.000396825	AK154991	1745	98	256	NM_026666	36219	32595	32757	136	10	+
NM_026666	down	AK154991	up	-0.9285714	0.000396825	AK154991	1745	1564	1690	NM_026666	36219	6198	6333	107	4	+
NM_026666	down	AK154991	up	-0.9285714	0.000396825	AK154991	1745	1615	1733	NM_026666	36219	1386	1492	99	2	+
NM_026666	down	AK154991	up	-0.9285714	0.000396825	AK154991	1745	1574	1736	NM_026666	36219	1733	11498	146	8	-
NM_016670	down	AK154991	up	-0.8571429	0.001736111	AK154991	1745	120	1698	NM_016670	42922	5653	19650	251	12	+
NM_016670	down	AK154991	up	-0.8571429	0.001736111	AK154991	1745	107	1675	NM_016670	42922	19508	25271	182	12	+
NM_016670	down	AK154991	up	-0.8571429	0.001736111	AK154991	1745	1555	1698	NM_016670	42922	5641	8437	135	5	+
NM_016670	down	AK154991	up	-0.8571429	0.001736111	AK154991	1745	1574	1700	NM_016670	42922	5658	5786	117	9	+
NM_016670	down	AK154991	up	-0.8571429	0.001736111	AK154991	1745	144	226	NM_016670	42922	25193	25271	72	3	+
NM_016670	down	AK154991	up	-0.8571429	0.001736111	AK154991	1745	108	1722	NM_016670	42922	20757	29293	293	17	-
NM_016670	down	AK154991	up	-0.8571429	0.001736111	AK154991	1745	104	1728	NM_016670	42922	14219	20940	272	18	-
NM_016670	down	AK154991	up	-0.8571429	0.001736111	AK154991	1745	124	1713	NM_016670	42922	29118	36337	260	15	-
NM_016670	down	AK154991	up	-0.8571429	0.001736111	AK154991	1745	120	1706	NM_016670	42922	21963	28392	215	11	-
NM_016670	down	AK154991	up	-0.8571429	0.001736111	AK154991	1745	179	1705	NM_016670	42922	7448	39053	182	9	-
NM_016670	down	AK154991	up	-0.8571429	0.001736111	AK154991	1745	1578	1719	NM_016670	42922	38961	39103	136	4	-
NM_016670	down	AK154991	up	-0.8571429	0.001736111	AK154991	1745	1597	1717	NM_016670	42922	36182	36313	101	4	-
NM_016670	down	AK154991	up	-0.8571429	0.001736111	AK154991	1745	1555	1685	NM_016670	42922	6810	7603	106	2	-
NM_016670	down	AK154991	up	-0.8571429	0.001736111	AK154991	1745	1660	1712	NM_016670	42922	28279	28330	47	3	-
NM_011078	down	AK154991	up	-0.7142857	0.0141369	AK154991	1745	1588	1727	NM_011078	69137	26396	26539	130	7	+
NM_011078	down	AK154991	up	-0.7142857	0.0141369	AK154991	1745	139	256	NM_011078	69137	26396	26511	107	8	+
NM_011078	down	AK154991	up	-0.7142857	0.0141369	AK154991	1745	126	250	NM_011078	69137	25897	26022	114	8	-
NM_011078	down	AK154991	up	-0.7142857	0.0141369	AK154991	1745	1564	1614	NM_011078	69137	27625	27673	46	2	-
NM_010165	down	AK154991	up	-0.7142857	0.0141369	AK154991	1745	108	1727	NM_010165	116335	35520	109273	295	19	+
NM_010165	down	AK154991	up	-0.7142857	0.0141369	AK154991	1745	1564	1723	NM_010165	116335	35529	67163	150	6	+
NM_010165	down	AK154991	up	-0.7142857	0.0141369	AK154991	1745	123	254	NM_010165	116335	109108	109242	122	7	+
NM_010165	down	AK154991	up	-0.7142857	0.0141369	AK154991	1745	152	298	NM_010165	116335	97833	98164	97	4	+
NM_010165	down	AK154991	up	-0.7142857	0.0141369	AK154991	1745	1624	1692	NM_010165	116335	67049	88106	64	4	+
NM_010165	down	AK154991	up	-0.7142857	0.0141369	AK154991	1745	124	1722	NM_010165	116335	59475	99470	282	15	-
NM_010165	down	AK154991	up	-0.7142857	0.0141369	AK154991	1745	120	1717	NM_010165	116335	99327	113217	252	18	-
NM_010165	down	AK154991	up	-0.7142857	0.0141369	AK154991	1745	120	256	NM_010165	116335	59474	59636	129	7	-
NM_010165	down	AK154991	up	-0.7142857	0.0141369	AK154991	1745	1578	1713	NM_010165	116335	98372	98513	130	5	-
NM_010165	down	AK154991	up	-0.7142857	0.0141369	AK154991	1745	1564	1705	NM_010165	116335	113076	113220	130	8	-
NM_010165	down	AK154991	up	-0.7142857	0.0141369	AK154991	1745	124	243	NM_010165	116335	98399	98518	110	9	-
NM_009709	down	AK154991	up	-0.7142857	0.0141369	AK154991	1745	1577	1694	NM_009709	62851	51321	51438	108	9	+
NM_009709	down	AK154991	up	-0.7142857	0.0141369	AK154991	1745	120	1712	NM_009709	62851	4266	9610	282	20	-
NM_009709	down	AK154991	up	-0.7142857	0.0141369	AK154991	1745	108	1698	NM_009709	62851	4279	9054	216	20	-
NM_009709	down	AK154991	up	-0.7142857	0.0141369	AK154991	1745	128	1694	NM_009709	62851	7831	46131	206	13	-
NM_009709	down	AK154991	up	-0.7142857	0.0141369	AK154991	1745	1577	1707	NM_009709	62851	54674	54819	121	9	-
NM_009709	down	AK154991	up	-0.7142857	0.0141369	AK154991	1745	144	256	NM_009709	62851	4272	15844	105	7	-
NM_009709	down	AK154991	up	-0.7142857	0.0141369	AK154991	1745	1577	1690	NM_009709	62851	46034	46131	83	7	-
NM_007523	down	AK154991	up	-0.7857143	0.005505952	AK154991	1745	1559	1728	NM_007523	8816	3683	3869	150	6	+
NM_007523	down	AK154991	up	-0.7857143	0.005505952	AK154991	1745	120	256	NM_007523	8816	3692	3827	127	8	+
NM_007395	down	AK154991	up	-0.7142857	0.0141369	AK154991	1745	120	1675	NM_007395	38478	27045	29336	198	15	+
NM_007395	down	AK154991	up	-0.7142857	0.0141369	AK154991	1745	128	226	NM_007395	38478	29238	29336	91	7	+
NM_001199186	down	AK154991	up	-0.7857143	0.005505952	AK154991	1745	128	1706	NM_001199186	34311	6188	30497	252	15	+
NM_001199186	down	AK154991	up	-0.7857143	0.005505952	AK154991	1745	1577	1705	NM_001199186	34311	6188	6316	119	5	+
NM_001199186	down	AK154991	up	-0.7857143	0.005505952	AK154991	1745	147	261	NM_001199186	34311	30387	30498	105	6	+
NM_001199186	down	AK154991	up	-0.7857143	0.005505952	AK154991	1745	120	1728	NM_001199186	34311	2418	25871	285	19	-
NM_001199186	down	AK154991	up	-0.7857143	0.005505952	AK154991	1745	120	1721	NM_001199186	34311	3327	8904	277	14	-
NM_001199186	down	AK154991	up	-0.7857143	0.005505952	AK154991	1745	135	1727	NM_001199186	34311	25699	28536	243	14	-
NM_001199186	down	AK154991	up	-0.7857143	0.005505952	AK154991	1745	120	256	NM_001199186	34311	2440	2576	125	11	-
NM_001199186	down	AK154991	up	-0.7857143	0.005505952	AK154991	1745	120	254	NM_001199186	34311	3343	3476	124	9	-
NM_001199186	down	AK154991	up	-0.7857143	0.005505952	AK154991	1745	1582	1705	NM_001199186	34311	28406	28538	92	8	-
NM_001199186	down	AK154991	up	-0.7857143	0.005505952	AK154991	1745	1578	1636	NM_001199186	34311	8097	8155	53	5	-
NM_001164531	down	AK154991	up	-0.8571429	0.001736111	AK154991	1745	1577	1722	NM_001164531	24027	21854	21996	131	6	+
NM_001164531	down	AK154991	up	-0.8571429	0.001736111	AK154991	1745	120	1717	NM_001164531	24027	1657	2924	270	18	-
NM_001164531	down	AK154991	up	-0.8571429	0.001736111	AK154991	1745	153	1712	NM_001164531	24027	2781	9680	222	15	-
NM_001164531	down	AK154991	up	-0.8571429	0.001736111	AK154991	1745	1602	1700	NM_001164531	24027	9580	9680	83	6	-
NM_001164531	down	AK154991	up	-0.8571429	0.001736111	AK154991	1745	1652	1699	NM_001164531	24027	6217	6272	46	1	-
NM_001163733	down	AK154991	up	-0.6428571	0.03115079	AK154991	1745	1620	1675	NM_001163733	43141	4851	4906	53	2	+
NM_001163733	down	AK154991	up	-0.6428571	0.03115079	AK154991	1745	171	226	NM_001163733	43141	4851	4906	51	4	+
NM_001163733	down	AK154991	up	-0.6428571	0.03115079	AK154991	1745	1630	1728	NM_001163733	43141	3582	4389	89	2	-
NM_001163733	down	AK154991	up	-0.6428571	0.03115079	AK154991	1745	181	1726	NM_001163733	43141	4298	4389	83	3	-
NM_001159328	down	AK154991	up	-0.7142857	0.0141369	AK154991	1745	128	1712	NM_001159328	16351	5813	9168	221	14	+
NM_001159328	down	AK154991	up	-0.7142857	0.0141369	AK154991	1745	1577	1735	NM_001159328	16351	5813	5969	148	6	+
NM_001159328	down	AK154991	up	-0.7142857	0.0141369	AK154991	1745	124	256	NM_001159328	16351	8073	9162	115	7	+
NM_001159328	down	AK154991	up	-0.7142857	0.0141369	AK154991	1745	149	248	NM_001159328	16351	8097	8196	88	6	+
NM_001159328	down	AK154991	up	-0.7142857	0.0141369	AK154991	1745	1654	1697	NM_001159328	16351	8152	8196	42	1	+
NM_001159328	down	AK154991	up	-0.7142857	0.0141369	AK154991	1745	1603	1649	NM_001159328	16351	8096	8148	38	1	+
NM_001114663	down	AK154991	up	-0.6428571	0.03115079	AK154991	1745	113	1722	NM_001114663	348341	68158	83886	288	13	+
NM_001114663	down	AK154991	up	-0.6428571	0.03115079	AK154991	1745	129	1715	NM_001114663	348341	17790	68320	264	17	+
NM_001114663	down	AK154991	up	-0.6428571	0.03115079	AK154991	1745	1564	1722	NM_001114663	348341	17778	18028	140	11	+
NM_001114663	down	AK154991	up	-0.6428571	0.03115079	AK154991	1745	120	1712	NM_001114663	348341	85518	322159	301	19	-
NM_001114663	down	AK154991	up	-0.6428571	0.03115079	AK154991	1745	107	1700	NM_001114663	348341	50662	195258	246	16	-
NM_001114663	down	AK154991	up	-0.6428571	0.03115079	AK154991	1745	128	1685	NM_001114663	348341	33121	239071	235	17	-
NM_001114663	down	AK154991	up	-0.6428571	0.03115079	AK154991	1745	179	1705	NM_001114663	348341	238940	301512	199	11	-
NM_001114663	down	AK154991	up	-0.6428571	0.03115079	AK154991	1745	1567	1712	NM_001114663	348341	322016	322159	133	9	-
NM_001114663	down	AK154991	up	-0.6428571	0.03115079	AK154991	1745	120	236	NM_001114663	348341	33121	33237	107	9	-
NM_001114663	down	AK154991	up	-0.6428571	0.03115079	AK154991	1745	1629	1688	NM_001114663	348341	195143	237271	54	0	-
NM_001111141	down	AK154991	up	-0.7857143	0.005505952	AK154991	1745	1556	1712	NM_001111141	5929	2104	2257	139	6	+
NM_001111141	down	AK154991	up	-0.7857143	0.005505952	AK154991	1745	129	256	NM_001111141	5929	2124	2251	120	7	+
NM_001111141	down	AK154991	up	-0.7857143	0.005505952	AK154991	1745	1556	1716	NM_001111141	5929	1374	1535	147	7	-
NM_001110147	down	AK154991	up	-0.6428571	0.03115079	AK154991	1745	1556	1727	NM_001110147	38852	2235	2414	156	8	+
NM_001110147	down	AK154991	up	-0.6428571	0.03115079	AK154991	1745	108	256	NM_001110147	38852	37227	37375	137	11	+
NM_001110147	down	AK154991	up	-0.6428571	0.03115079	AK154991	1745	120	1717	NM_001110147	38852	3377	8479	286	14	-
NM_001110147	down	AK154991	up	-0.6428571	0.03115079	AK154991	1745	1560	1722	NM_001110147	38852	5101	8487	149	7	-
NM_001110147	down	AK154991	up	-0.6428571	0.03115079	AK154991	1745	128	256	NM_001110147	38852	3390	3523	119	5	-
NM_001109687	down	AK154991	up	-0.6428571	0.03115079	AK154991	1745	120	1721	NM_001109687	128818	12070	26265	307	13	+
NM_001109687	down	AK154991	up	-0.6428571	0.03115079	AK154991	1745	120	1727	NM_001109687	128818	3861	32142	286	14	+
NM_001109687	down	AK154991	up	-0.6428571	0.03115079	AK154991	1745	120	1716	NM_001109687	128818	26096	32308	262	13	+
NM_001109687	down	AK154991	up	-0.6428571	0.03115079	AK154991	1745	128	1703	NM_001109687	128818	31994	52891	246	17	+
NM_001109687	down	AK154991	up	-0.6428571	0.03115079	AK154991	1745	120	1700	NM_001109687	128818	52756	80339	253	14	+
NM_001109687	down	AK154991	up	-0.6428571	0.03115079	AK154991	1745	1556	1707	NM_001109687	128818	3850	6522	140	6	+
NM_001109687	down	AK154991	up	-0.6428571	0.03115079	AK154991	1745	144	1693	NM_001109687	128818	6411	73881	158	8	+
NM_001109687	down	AK154991	up	-0.6428571	0.03115079	AK154991	1745	120	256	NM_001109687	128818	80185	98582	122	6	+
NM_001109687	down	AK154991	up	-0.6428571	0.03115079	AK154991	1745	1565	1673	NM_001109687	128818	6385	57411	100	6	+
NM_001109687	down	AK154991	up	-0.6428571	0.03115079	AK154991	1745	147	178	NM_001109687	128818	98502	98533	31	0	+
NM_001109687	down	AK154991	up	-0.6428571	0.03115079	AK154991	1745	98	1728	NM_001109687	128818	9946	95709	357	21	-
NM_001109687	down	AK154991	up	-0.6428571	0.03115079	AK154991	1745	109	1730	NM_001109687	128818	31615	114071	295	23	-
NM_001109687	down	AK154991	up	-0.6428571	0.03115079	AK154991	1745	113	1725	NM_001109687	128818	3385	17398	295	26	-
NM_001109687	down	AK154991	up	-0.6428571	0.03115079	AK154991	1745	120	1717	NM_001109687	128818	21109	72430	283	17	-
NM_001109687	down	AK154991	up	-0.6428571	0.03115079	AK154991	1745	120	1728	NM_001109687	128818	70657	109155	278	23	-
NM_001109687	down	AK154991	up	-0.6428571	0.03115079	AK154991	1745	120	1710	NM_001109687	128818	3398	10104	277	15	-
NM_001109687	down	AK154991	up	-0.6428571	0.03115079	AK154991	1745	128	1705	NM_001109687	128818	15195	55087	254	11	-
NM_001109687	down	AK154991	up	-0.6428571	0.03115079	AK154991	1745	120	1707	NM_001109687	128818	54957	91450	258	20	-
NM_001109687	down	AK154991	up	-0.6428571	0.03115079	AK154991	1745	129	1712	NM_001109687	128818	17243	31767	243	16	-
NM_001109687	down	AK154991	up	-0.6428571	0.03115079	AK154991	1745	139	1707	NM_001109687	128818	8593	10981	238	15	-
NM_001109687	down	AK154991	up	-0.6428571	0.03115079	AK154991	1745	144	1704	NM_001109687	128818	10862	15315	211	13	-
NM_001109687	down	AK154991	up	-0.6428571	0.03115079	AK154991	1745	148	1698	NM_001109687	128818	31646	59482	186	10	-
NM_001109687	down	AK154991	up	-0.6428571	0.03115079	AK154991	1745	211	1699	NM_001109687	128818	72295	89056	176	9	-
NM_001109687	down	AK154991	up	-0.6428571	0.03115079	AK154991	1745	1564	1727	NM_001109687	128818	99168	114063	151	7	-
NM_001109687	down	AK154991	up	-0.6428571	0.03115079	AK154991	1745	1575	1712	NM_001109687	128818	89003	109149	130	7	-
NM_001081179	down	AK154991	up	-0.8571429	0.001736111	AK154991	1745	120	1727	NM_001081179	82477	12518	58843	279	10	+
NM_001081179	down	AK154991	up	-0.8571429	0.001736111	AK154991	1745	128	1733	NM_001081179	82477	51660	77769	276	13	+
NM_001081179	down	AK154991	up	-0.8571429	0.001736111	AK154991	1745	129	1728	NM_001081179	82477	24543	35245	227	10	+
NM_001081179	down	AK154991	up	-0.8571429	0.001736111	AK154991	1745	1560	1735	NM_001081179	82477	12510	24697	163	6	+
NM_001081179	down	AK154991	up	-0.8571429	0.001736111	AK154991	1745	108	1664	NM_001081179	82477	35042	77703	178	10	+
NM_001081179	down	AK154991	up	-0.8571429	0.001736111	AK154991	1745	1571	1659	NM_001081179	82477	24538	24624	83	3	+
NM_001034964	down	AK154991	up	-0.8571429	0.001736111	AK154991	1745	1556	1702	NM_001034964	110272	69888	70053	137	7	+
NM_001034964	down	AK154991	up	-0.8571429	0.001736111	AK154991	1745	120	250	NM_001034964	110272	69899	70029	121	9	+
NM_001034964	down	AK154991	up	-0.8571429	0.001736111	AK154991	1745	1564	1725	NM_001034964	110272	70830	71003	150	7	-
NM_001034964	down	AK154991	up	-0.8571429	0.001736111	AK154991	1745	1665	1721	NM_001034964	110272	13497	13563	53	3	-
NM_172403	down	AK154991	up	-0.7142857	0.0141369	AK154991	1745	144	1727	NM_172403	17100	7038	16323	285	13	-
NM_172403	down	AK154991	up	-0.7142857	0.0141369	AK154991	1745	120	250	NM_172403	17100	7067	7498	124	6	-
NM_028201	down	AK154991	up	-0.7857143	0.005505952	AK154991	1745	124	1728	NM_028201	178433	73247	160866	266	18	-
NM_028201	down	AK154991	up	-0.7857143	0.005505952	AK154991	1745	198	1711	NM_028201	178433	39264	73327	195	10	-
NM_028201	down	AK154991	up	-0.7857143	0.005505952	AK154991	1745	246	1728	NM_028201	178433	160719	163249	190	8	-
NM_028201	down	AK154991	up	-0.7857143	0.005505952	AK154991	1745	128	242	NM_028201	178433	39292	39406	104	10	-
NM_028201	down	AK154991	up	-0.7857143	0.005505952	AK154991	1745	1670	1713	NM_028201	178433	152183	152226	40	1	-
NM_021460	down	AK154991	up	-0.7142857	0.0141369	AK154991	1745	144	1722	NM_021460	35160	25452	32231	275	16	-
NM_021460	down	AK154991	up	-0.7142857	0.0141369	AK154991	1745	1555	1722	NM_021460	35160	32105	32268	153	8	-
NM_021460	down	AK154991	up	-0.7142857	0.0141369	AK154991	1745	120	255	NM_021460	35160	22869	23000	122	9	-
NM_009857	down	AK154991	up	-0.6428571	0.03115079	AK154991	1745	106	274	NM_009857	5746	2139	2310	144	9	-
NM_009857	down	AK154991	up	-0.6428571	0.03115079	AK154991	1745	1572	1701	NM_009857	5746	2162	2292	121	4	-
NM_001177552	down	AK154991	up	-0.7142857	0.0141369	AK154991	1745	1559	1726	NM_001177552	31756	24883	25049	154	7	-
NM_001145876	down	AK154991	up	-0.7857143	0.005505952	AK154991	1745	1574	1722	NM_001145876	14645	1642	1787	137	8	-
NM_001136083	down	AK154991	up	-0.7857143	0.005505952	AK154991	1745	1640	1712	NM_001136083	15842	13509	13581	66	6	-
NM_001134802	down	AK154991	up	-0.9285714	0.000396825	AK154991	1745	1556	1722	NM_001134802	20401	9332	9495	150	10	-
NM_001134802	down	AK154991	up	-0.9285714	0.000396825	AK154991	1745	120	256	NM_001134802	20401	9348	9484	125	9	-
NM_001111075	down	AK154991	up	-0.7857143	0.005505952	AK154991	1745	1574	1707	NM_001111075	11548	9524	9665	126	7	-
NM_001081110	down	AK154991	up	-0.7142857	0.0141369	AK154991	1745	106	274	NM_001081110	5746	2139	2310	144	9	-
NM_001081110	down	AK154991	up	-0.7142857	0.0141369	AK154991	1745	1572	1701	NM_001081110	5746	2162	2292	121	4	-
NM_199307	down	AK133262	up	-0.7142857	0.0141369	AK133262	4049	2831	2995	NM_199307	102994	23174	23330	141	8	+
NM_199307	down	AK133262	up	-0.7142857	0.0141369	AK133262	4049	2871	2981	NM_199307	102994	6001	6111	103	7	+
NM_199307	down	AK133262	up	-0.7142857	0.0141369	AK133262	4049	2844	2991	NM_199307	102994	48197	48497	116	5	+
NM_199307	down	AK133262	up	-0.7142857	0.0141369	AK133262	4049	2835	2962	NM_199307	102994	50447	71540	106	4	+
NM_199307	down	AK133262	up	-0.7142857	0.0141369	AK133262	4049	2889	2985	NM_199307	102994	50491	50587	82	1	+
NM_199307	down	AK133262	up	-0.7142857	0.0141369	AK133262	4049	190	274	NM_199307	102994	93554	93637	61	0	+
NM_199307	down	AK133262	up	-0.7142857	0.0141369	AK133262	4049	290	2998	NM_199307	102994	38574	88865	198	11	-
NM_199307	down	AK133262	up	-0.7142857	0.0141369	AK133262	4049	2844	2999	NM_199307	102994	44582	44728	134	5	-
NM_199307	down	AK133262	up	-0.7142857	0.0141369	AK133262	4049	2867	2994	NM_199307	102994	88824	88951	121	6	-
NM_199307	down	AK133262	up	-0.7142857	0.0141369	AK133262	4049	2867	2994	NM_199307	102994	7254	9646	120	7	-
NM_199307	down	AK133262	up	-0.7142857	0.0141369	AK133262	4049	2844	2960	NM_199307	102994	7278	84893	97	5	-
NM_199307	down	AK133262	up	-0.7142857	0.0141369	AK133262	4049	2952	2990	NM_199307	102994	84770	84808	37	1	-
NM_197959	down	AK133262	up	-0.6428571	0.03115079	AK133262	4049	2835	2985	NM_197959	19607	7558	7692	124	9	+
NM_197959	down	AK133262	up	-0.6428571	0.03115079	AK133262	4049	2828	2983	NM_197959	19607	5339	5479	131	8	-
NM_182745	down	AK133262	up	-0.6428571	0.03115079	AK133262	4049	1324	1357	NM_182745	13668	2386	2419	32	1	+
NM_182745	down	AK133262	up	-0.6428571	0.03115079	AK133262	4049	1325	1372	NM_182745	13668	6654	6701	45	2	-
NM_175489	down	AK133262	up	-0.7142857	0.0141369	AK133262	4049	290	3002	NM_175489	132447	24058	112786	222	9	+
NM_175489	down	AK133262	up	-0.7142857	0.0141369	AK133262	4049	301	2994	NM_175489	132447	82563	113899	168	10	+
NM_175489	down	AK133262	up	-0.7142857	0.0141369	AK133262	4049	2867	2999	NM_175489	132447	27773	27904	122	9	+
NM_175489	down	AK133262	up	-0.7142857	0.0141369	AK133262	4049	2867	3002	NM_175489	132447	23972	24107	124	7	+
NM_175489	down	AK133262	up	-0.7142857	0.0141369	AK133262	4049	2884	2995	NM_175489	132447	45086	45197	101	10	+
NM_175489	down	AK133262	up	-0.7142857	0.0141369	AK133262	4049	290	2990	NM_175489	132447	27859	46514	117	8	+
NM_175489	down	AK133262	up	-0.7142857	0.0141369	AK133262	4049	2802	2999	NM_175489	132447	94057	94229	160	10	-
NM_175489	down	AK133262	up	-0.7142857	0.0141369	AK133262	4049	2829	2982	NM_175489	132447	95850	95986	127	9	-
NM_175489	down	AK133262	up	-0.7142857	0.0141369	AK133262	4049	1337	1372	NM_175489	132447	86118	86153	34	1	-
NM_172403	down	AK133262	up	-0.7857143	0.005505952	AK133262	4049	1356	2999	NM_172403	17100	5960	7506	169	6	+
NM_172280	down	AK133262	up	-0.6428571	0.03115079	AK133262	4049	2836	3002	NM_172280	65965	51651	51816	149	6	+
NM_172280	down	AK133262	up	-0.6428571	0.03115079	AK133262	4049	1054	2999	NM_172280	65965	30847	38552	160	9	-
NM_172280	down	AK133262	up	-0.6428571	0.03115079	AK133262	4049	2867	2993	NM_172280	65965	4399	4525	117	9	-
NM_144822	down	AK133262	up	-0.6428571	0.03115079	AK133262	4049	1036	2991	NM_144822	161489	14383	159675	243	5	+
NM_144822	down	AK133262	up	-0.6428571	0.03115079	AK133262	4049	2866	2994	NM_144822	161489	76818	76946	119	9	+
NM_144822	down	AK133262	up	-0.6428571	0.03115079	AK133262	4049	2867	2929	NM_144822	161489	22745	22807	56	6	+
NM_144822	down	AK133262	up	-0.6428571	0.03115079	AK133262	4049	209	2999	NM_144822	161489	136001	155180	221	16	-
NM_144822	down	AK133262	up	-0.6428571	0.03115079	AK133262	4049	2802	3002	NM_144822	161489	143717	155221	146	7	-
NM_144822	down	AK133262	up	-0.6428571	0.03115079	AK133262	4049	2881	2971	NM_144822	161489	139550	158465	82	8	-
NM_144822	down	AK133262	up	-0.6428571	0.03115079	AK133262	4049	2891	2932	NM_144822	161489	143781	143822	39	2	-
NM_133250	down	AK133262	up	-0.7142857	0.0141369	AK133262	4049	2828	2986	NM_133250	11699	721	870	138	4	+
NM_133250	down	AK133262	up	-0.7142857	0.0141369	AK133262	4049	2867	2994	NM_133250	11699	8407	8534	117	10	+
NM_133250	down	AK133262	up	-0.7142857	0.0141369	AK133262	4049	2823	3000	NM_133250	11699	914	1074	121	5	-
NM_029297	down	AK133262	up	-0.6428571	0.03115079	AK133262	4049	2807	3002	NM_029297	10902	2862	3031	157	11	+
NM_029297	down	AK133262	up	-0.6428571	0.03115079	AK133262	4049	290	322	NM_029297	10902	2983	3015	31	1	+
NM_013818	down	AK133262	up	-0.7857143	0.005505952	AK133262	4049	2802	2994	NM_013818	30585	7418	20652	160	7	+
NM_013818	down	AK133262	up	-0.7857143	0.005505952	AK133262	4049	2867	2955	NM_013818	30585	20527	20619	81	5	+
NM_013818	down	AK133262	up	-0.7857143	0.005505952	AK133262	4049	2835	3002	NM_013818	30585	1268	1425	140	9	-
NM_013730	down	AK133262	up	-0.9285714	0.000396825	AK133262	4049	1325	1372	NM_013730	34054	23480	23535	45	2	+
NM_013730	down	AK133262	up	-0.9285714	0.000396825	AK133262	4049	1320	1358	NM_013730	34054	6654	6693	36	2	+
NM_011078	down	AK133262	up	-0.6428571	0.03115079	AK133262	4049	1044	2999	NM_011078	69137	19950	26036	174	9	+
NM_001163262	down	AK133262	up	-0.6428571	0.03115079	AK133262	4049	182	2999	NM_001163262	204488	6967	121377	269	18	+
NM_001163262	down	AK133262	up	-0.6428571	0.03115079	AK133262	4049	2829	3002	NM_001163262	204488	9769	126487	149	6	+
NM_001163262	down	AK133262	up	-0.6428571	0.03115079	AK133262	4049	2825	2989	NM_001163262	204488	6959	7112	139	7	+
NM_001163262	down	AK133262	up	-0.6428571	0.03115079	AK133262	4049	2812	2977	NM_001163262	204488	177659	177789	122	5	+
NM_001163262	down	AK133262	up	-0.6428571	0.03115079	AK133262	4049	1320	3002	NM_001163262	204488	19422	116945	217	9	-
NM_001163262	down	AK133262	up	-0.6428571	0.03115079	AK133262	4049	1326	2986	NM_001163262	204488	8959	123809	197	7	-
NM_001163262	down	AK133262	up	-0.6428571	0.03115079	AK133262	4049	2867	2999	NM_001163262	204488	93729	93861	121	11	-
NM_001163262	down	AK133262	up	-0.6428571	0.03115079	AK133262	4049	2891	2994	NM_001163262	204488	181053	181156	98	5	-
NM_001163262	down	AK133262	up	-0.6428571	0.03115079	AK133262	4049	2865	2932	NM_001163262	204488	19486	19548	58	4	-
NM_001163262	down	AK133262	up	-0.6428571	0.03115079	AK133262	4049	2889	2939	NM_001163262	204488	181880	181930	45	5	-
NM_001159864	down	AK133262	up	-0.6428571	0.03115079	AK133262	4049	2925	2982	NM_001159864	14985	5080	5139	52	2	+
NM_183144	down	AK133262	up	-0.7142857	0.0141369	AK133262	4049	1321	2981	NM_183144	190545	135898	181323	138	12	-
NM_011809	down	AK133262	up	-0.6428571	0.03115079	AK133262	4049	1043	2999	NM_011809	18644	3789	8006	192	9	-
NM_011352	down	AK133262	up	-0.7857143	0.005505952	AK133262	4049	1318	1357	NM_011352	22732	3426	3464	37	1	-
NM_009743	down	AK133262	up	-0.7857143	0.005505952	AK133262	4049	2871	2986	NM_009743	51016	44987	45102	107	8	-
NM_001162503	down	AK133262	up	-0.6428571	0.03115079	AK133262	4049	1036	1075	NM_001162503	44194	42448	42487	39	0	-
NM_001008791	down	AK043381	up	-0.7142857	0.0141369	AK043381	777	487	530	NM_001008791	81043	48608	48651	42	1	+
NM_172403	down	AK043381	up	-0.6428571	0.03115079	AK043381	777	455	492	NM_172403	17100	8335	8390	36	1	-
NM_001109687	down	AK043381	up	-0.7142857	0.0141369	AK043381	777	496	557	NM_001109687	128818	128635	128677	41	1	-
NM_011352	down	ENSMUST00000154530	up	-0.7142857	0.0141369	ENSMUST00000154530	16852	14080	14156	NM_011352	22732	3421	3505	70	2	+
NM_199307	down	ENSMUST00000154530	up	-0.6428571	0.03115079	ENSMUST00000154530	16852	8507	8600	NM_199307	102994	50491	50584	84	9	+
NM_199307	down	ENSMUST00000154530	up	-0.6428571	0.03115079	ENSMUST00000154530	16852	8504	8592	NM_199307	102994	48219	48309	77	6	+
NM_199307	down	ENSMUST00000154530	up	-0.6428571	0.03115079	ENSMUST00000154530	16852	5344	8608	NM_199307	102994	9523	73632	174	8	-
NM_199307	down	ENSMUST00000154530	up	-0.6428571	0.03115079	ENSMUST00000154530	16852	8480	8610	NM_199307	102994	88826	88957	121	8	-
NM_199307	down	ENSMUST00000154530	up	-0.6428571	0.03115079	ENSMUST00000154530	16852	8491	8610	NM_199307	102994	44588	44705	107	9	-
NM_199307	down	ENSMUST00000154530	up	-0.6428571	0.03115079	ENSMUST00000154530	16852	8571	8602	NM_199307	102994	92519	92550	31	0	-
NM_199017	down	ENSMUST00000154530	up	-0.6428571	0.03115079	ENSMUST00000154530	16852	8524	8599	NM_199017	21153	8930	9005	58	2	+
NM_133250	down	ENSMUST00000154530	up	-0.6428571	0.03115079	ENSMUST00000154530	16852	8455	8610	NM_133250	11699	720	876	140	9	+
NM_080853	down	ENSMUST00000154530	up	-0.6428571	0.03115079	ENSMUST00000154530	16852	10579	14156	NM_080853	49298	41775	46874	95	0	+
NM_080853	down	ENSMUST00000154530	up	-0.6428571	0.03115079	ENSMUST00000154530	16852	14105	14153	NM_080853	49298	9825	9893	46	2	-
NM_080853	down	ENSMUST00000154530	up	-0.6428571	0.03115079	ENSMUST00000154530	16852	14116	14156	NM_080853	49298	41738	41778	37	3	-
NM_033579	down	ENSMUST00000154530	up	-0.7142857	0.0141369	ENSMUST00000154530	16852	8491	8610	NM_033579	90093	40133	40252	102	8	+
NM_033579	down	ENSMUST00000154530	up	-0.7142857	0.0141369	ENSMUST00000154530	16852	8500	8590	NM_033579	90093	21063	21137	67	3	+
NM_033579	down	ENSMUST00000154530	up	-0.7142857	0.0141369	ENSMUST00000154530	16852	5344	5377	NM_033579	90093	74396	74429	33	0	+
NM_033579	down	ENSMUST00000154530	up	-0.7142857	0.0141369	ENSMUST00000154530	16852	8491	8610	NM_033579	90093	36663	43464	110	9	-
NM_033579	down	ENSMUST00000154530	up	-0.7142857	0.0141369	ENSMUST00000154530	16852	8491	8573	NM_033579	90093	18204	18292	74	5	-
NM_033579	down	ENSMUST00000154530	up	-0.7142857	0.0141369	ENSMUST00000154530	16852	11440	11614	NM_033579	90093	47639	47794	49	3	-
NM_025609	down	ENSMUST00000154530	up	-0.6428571	0.03115079	ENSMUST00000154530	16852	5342	8599	NM_025609	28550	8579	18312	150	7	+
NM_009743	down	ENSMUST00000154530	up	-0.7142857	0.0141369	ENSMUST00000154530	16852	11576	14116	NM_009743	51016	33620	45260	73	1	+
NM_007987	down	ENSMUST00000154530	up	-0.6428571	0.03115079	ENSMUST00000154530	16852	14113	14158	NM_007987	37113	1904	1949	41	4	+
NM_007987	down	ENSMUST00000154530	up	-0.6428571	0.03115079	ENSMUST00000154530	16852	5344	5378	NM_007987	37113	29741	29775	34	0	-
NM_001159864	down	ENSMUST00000154530	up	-0.7142857	0.0141369	ENSMUST00000154530	16852	8571	8601	NM_001159864	14985	5110	5140	30	0	+
NM_001146708	down	ENSMUST00000154530	up	-0.7142857	0.0141369	ENSMUST00000154530	16852	14113	14158	NM_001146708	18693	1904	1949	41	4	+
NM_001111111	down	ENSMUST00000154530	up	-0.6428571	0.03115079	ENSMUST00000154530	16852	8531	8599	NM_001111111	12474	6796	6864	55	1	+
NM_001110147	down	ENSMUST00000154530	up	-0.6428571	0.03115079	ENSMUST00000154530	16852	8500	8610	NM_001110147	38852	5142	8481	100	10	+
NM_001110147	down	ENSMUST00000154530	up	-0.6428571	0.03115079	ENSMUST00000154530	16852	8458	10611	NM_001110147	38852	8270	37385	169	11	-
NM_001110147	down	ENSMUST00000154530	up	-0.6428571	0.03115079	ENSMUST00000154530	16852	8454	8610	NM_001110147	38852	2244	10512	136	7	-
NM_001109687	down	ENSMUST00000154530	up	-0.7857143	0.005505952	ENSMUST00000154530	16852	8454	10607	NM_001109687	128818	9939	116686	177	9	+
NM_001109687	down	ENSMUST00000154530	up	-0.7857143	0.005505952	ENSMUST00000154530	16852	8459	8610	NM_001109687	128818	21109	91452	135	8	+
NM_001109687	down	ENSMUST00000154530	up	-0.7857143	0.005505952	ENSMUST00000154530	16852	8491	8609	NM_001109687	128818	17273	25031	107	11	+
NM_001109687	down	ENSMUST00000154530	up	-0.7857143	0.005505952	ENSMUST00000154530	16852	8491	8600	NM_001109687	128818	113943	114052	99	10	+
NM_001109687	down	ENSMUST00000154530	up	-0.7857143	0.005505952	ENSMUST00000154530	16852	8504	8600	NM_001109687	128818	15235	21250	89	5	+
NM_001109687	down	ENSMUST00000154530	up	-0.7857143	0.005505952	ENSMUST00000154530	16852	8493	8550	NM_001109687	128818	31661	31718	53	4	+
NM_001109687	down	ENSMUST00000154530	up	-0.7857143	0.005505952	ENSMUST00000154530	16852	8454	8600	NM_001109687	128818	3869	6537	130	10	-
NM_001109687	down	ENSMUST00000154530	up	-0.7857143	0.005505952	ENSMUST00000154530	16852	8502	8610	NM_001109687	128818	26094	57413	100	8	-
NM_001008791	down	ENSMUST00000154530	up	-0.7857143	0.005505952	ENSMUST00000154530	16852	5347	14156	NM_001008791	81043	48620	48700	76	4	+
NM_001008791	down	ENSMUST00000154530	up	-0.7857143	0.005505952	ENSMUST00000154530	16852	11569	11610	NM_001008791	81043	33306	33347	38	3	-
NM_197959	down	ENSMUST00000154530	up	-0.7142857	0.0141369	ENSMUST00000154530	16852	8504	8600	NM_197959	19607	7593	7689	88	8	+
NM_197959	down	ENSMUST00000154530	up	-0.7142857	0.0141369	ENSMUST00000154530	16852	8533	8596	NM_197959	19607	12943	13006	57	6	+
NM_144904	down	ENSMUST00000154530	up	-0.6428571	0.03115079	ENSMUST00000154530	16852	8480	8599	NM_144904	77498	27605	27725	109	9	+
NM_144904	down	ENSMUST00000154530	up	-0.6428571	0.03115079	ENSMUST00000154530	16852	8509	8594	NM_144904	77498	65577	65662	80	5	+
NM_144904	down	ENSMUST00000154530	up	-0.6428571	0.03115079	ENSMUST00000154530	16852	8514	8595	NM_144904	77498	8266	8347	78	3	+
NM_144904	down	ENSMUST00000154530	up	-0.6428571	0.03115079	ENSMUST00000154530	16852	8504	8579	NM_144904	77498	10058	10131	68	5	+
NM_144904	down	ENSMUST00000154530	up	-0.6428571	0.03115079	ENSMUST00000154530	16852	8514	8600	NM_144904	77498	5971	9058	62	2	+
NM_001114663	down	ENSMUST00000154530	up	-0.6428571	0.03115079	ENSMUST00000154530	16852	8480	14156	NM_001114663	348341	33108	178264	201	12	+
NM_001114663	down	ENSMUST00000154530	up	-0.6428571	0.03115079	ENSMUST00000154530	16852	14116	14156	NM_001114663	348341	44705	44745	37	3	+
NM_001114663	down	ENSMUST00000154530	up	-0.6428571	0.03115079	ENSMUST00000154530	16852	5342	14153	NM_001114663	348341	36156	229002	169	12	-
NM_001114663	down	ENSMUST00000154530	up	-0.6428571	0.03115079	ENSMUST00000154530	16852	14046	14147	NM_001114663	348341	220585	256148	91	3	-
NM_001114663	down	ENSMUST00000154530	up	-0.6428571	0.03115079	ENSMUST00000154530	16852	14064	14161	NM_001114663	348341	256075	328723	87	6	-
NM_001114663	down	ENSMUST00000154530	up	-0.6428571	0.03115079	ENSMUST00000154530	16852	10576	10613	NM_001114663	348341	251788	251825	37	0	-
NM_172403	down	ENSMUST00000154530	up	-0.7142857	0.0141369	ENSMUST00000154530	16852	8534	8604	NM_172403	17100	16096	16167	64	6	-
NM_172403	down	ENSMUST00000154530	up	-0.7142857	0.0141369	ENSMUST00000154530	16852	5344	5388	NM_172403	17100	8377	8437	43	1	-
NM_138744	down	ENSMUST00000154530	up	-0.7142857	0.0141369	ENSMUST00000154530	16852	8491	8593	NM_138744	35452	8863	8965	92	10	-
NM_001004143	down	ENSMUST00000154530	up	-0.6428571	0.03115079	ENSMUST00000154530	16852	8491	8600	NM_001004143	23280	2651	2761	93	8	-
NM_183144	down	ENSMUST00000154530	up	-0.7857143	0.005505952	ENSMUST00000154530	16852	8514	10598	NM_183144	190545	14754	135983	101	7	-
NM_133435	down	ENSMUST00000154530	up	-0.6428571	0.03115079	ENSMUST00000154530	16852	8505	8600	NM_133435	16357	12016	12179	90	5	-
NM_133435	down	ENSMUST00000154530	up	-0.6428571	0.03115079	ENSMUST00000154530	16852	8504	8598	NM_133435	16357	14883	14977	85	9	-
NM_199307	down	uc009lzq.1	up	-0.6428571	0.03115079	uc009lzq.1	6324	1377	3852	NM_199307	102994	23206	74399	258	12	+
NM_199307	down	uc009lzq.1	up	-0.6428571	0.03115079	uc009lzq.1	6324	1377	3906	NM_199307	102994	69739	74399	154	7	+
NM_199307	down	uc009lzq.1	up	-0.6428571	0.03115079	uc009lzq.1	6324	1377	1497	NM_199307	102994	96316	96436	110	10	+
NM_199307	down	uc009lzq.1	up	-0.6428571	0.03115079	uc009lzq.1	6324	1389	1465	NM_199307	102994	71464	71540	73	3	+
NM_199307	down	uc009lzq.1	up	-0.6428571	0.03115079	uc009lzq.1	6324	1440	1664	NM_199307	102994	82331	82433	44	0	+
NM_199307	down	uc009lzq.1	up	-0.6428571	0.03115079	uc009lzq.1	6324	1377	1501	NM_199307	102994	7250	9639	115	9	-
NM_199307	down	uc009lzq.1	up	-0.6428571	0.03115079	uc009lzq.1	6324	1377	1484	NM_199307	102994	1362	1469	98	9	-
NM_199307	down	uc009lzq.1	up	-0.6428571	0.03115079	uc009lzq.1	6324	1377	1463	NM_199307	102994	7278	7364	79	7	-
NM_175489	down	uc009lzq.1	up	-0.6428571	0.03115079	uc009lzq.1	6324	1377	1502	NM_175489	132447	112659	112783	116	8	+
NM_175489	down	uc009lzq.1	up	-0.6428571	0.03115079	uc009lzq.1	6324	1379	1497	NM_175489	132447	113781	113896	107	8	+
NM_175489	down	uc009lzq.1	up	-0.6428571	0.03115079	uc009lzq.1	6324	1387	1484	NM_175489	132447	45086	45183	90	7	+
NM_175489	down	uc009lzq.1	up	-0.6428571	0.03115079	uc009lzq.1	6324	1389	1484	NM_175489	132447	4894	4989	87	8	-
NM_175489	down	uc009lzq.1	up	-0.6428571	0.03115079	uc009lzq.1	6324	1439	1502	NM_175489	132447	103310	103373	58	5	-
NM_175489	down	uc009lzq.1	up	-0.6428571	0.03115079	uc009lzq.1	6324	1435	1497	NM_175489	132447	81664	81735	59	2	-
NM_172403	down	uc009lzq.1	up	-0.7142857	0.0141369	uc009lzq.1	6324	1413	1505	NM_172403	17100	7418	7509	87	4	+
NM_013730	down	uc009lzq.1	up	-0.7142857	0.0141369	uc009lzq.1	6324	3877	3956	NM_013730	34054	9470	9567	62	1	+
NM_013730	down	uc009lzq.1	up	-0.7142857	0.0141369	uc009lzq.1	6324	3953	4005	NM_013730	34054	9492	9564	45	2	+
NM_007987	down	uc009lzq.1	up	-0.6428571	0.03115079	uc009lzq.1	6324	1325	1359	NM_007987	37113	8445	8484	34	0	+
NM_199307	down	uc008xoq.1	up	-0.7857143	0.005505952	uc008xoq.1	24730	1120	10977	NM_199307	102994	18101	89214	629	34	+
NM_199307	down	uc008xoq.1	up	-0.7857143	0.005505952	uc008xoq.1	24730	899	4430	NM_199307	102994	83320	96421	474	38	+
NM_199307	down	uc008xoq.1	up	-0.7857143	0.005505952	uc008xoq.1	24730	2635	14970	NM_199307	102994	7278	47952	365	21	+
NM_199307	down	uc008xoq.1	up	-0.7857143	0.005505952	uc008xoq.1	24730	7524	14968	NM_199307	102994	1347	18227	358	22	+
NM_199307	down	uc008xoq.1	up	-0.7857143	0.005505952	uc008xoq.1	24730	1081	14936	NM_199307	102994	5996	96436	1250	80	-
NM_199307	down	uc008xoq.1	up	-0.7857143	0.005505952	uc008xoq.1	24730	2622	14968	NM_199307	102994	50439	96415	940	65	-
NM_199307	down	uc008xoq.1	up	-0.7857143	0.005505952	uc008xoq.1	24730	945	10973	NM_199307	102994	9523	90994	870	53	-
NM_199307	down	uc008xoq.1	up	-0.7857143	0.005505952	uc008xoq.1	24730	914	10675	NM_199307	102994	9523	71693	546	40	-
NM_199307	down	uc008xoq.1	up	-0.7857143	0.005505952	uc008xoq.1	24730	7526	21198	NM_199307	102994	64668	96436	448	27	-
[truncated: 6,289 more rows]
