# Supplementary material for: Dynamic Transcription of Long Non-Coding RNA Genes during CD4+ T Cell Development and Activation
Source: PLoS One. 2014 Jul 8;9(7):e101588. doi: 10.1371/journal.pone.0101588 (PMC4086894; doi:10.1371/journal.pone.0101588)
Supplement: Table S14 — DP VS. DN LncRNA-mRNAs pairs with the expression of LncRNAs and mRNAs were negatively and LncRNA sequence matched downstream of the mRNA. (CSV) [file pone.0101588.s014.csv]

gene id	gene regulation	lncRNA id	lncRNA regulation	PCC	pvalue	lncRNA Name	lncRNA Size	lncRNA Start	lncRNA End	gene Name	gene Size	gene Start	gene End	matches	misMatches	strand
NM_031842	down	ENSMUST00000138082	up	-0.7857143	0.005505952	ENSMUST00000138082	3737	2526	2674	NM_031842	1000	773	919	138	8	-
NM_133700	down	ENSMUST00000128571	up	-0.7142857	0.0141369	ENSMUST00000128571	10887	7991	8114	NM_133700	1000	86	212	118	5	+
NM_133700	down	ENSMUST00000128571	up	-0.7142857	0.0141369	ENSMUST00000128571	10887	9224	9281	NM_133700	1000	92	143	48	3	+
NM_009448	down	ENSMUST00000128571	up	-0.7142857	0.0141369	ENSMUST00000128571	10887	8017	9360	NM_009448	1000	422	531	105	4	+
NM_007523	down	ENSMUST00000128571	up	-0.8571429	0.001736111	ENSMUST00000128571	10887	8014	9359	NM_007523	1000	364	482	112	6	+
NM_007523	down	ENSMUST00000128571	up	-0.8571429	0.001736111	ENSMUST00000128571	10887	9248	9281	NM_007523	1000	362	395	32	1	+
NM_001177552	down	ENSMUST00000128571	up	-0.7857143	0.005505952	ENSMUST00000128571	10887	7993	8104	NM_001177552	1000	872	1000	107	4	+
NM_001177552	down	ENSMUST00000128571	up	-0.7857143	0.005505952	ENSMUST00000128571	10887	6969	7034	NM_001177552	1000	910	974	47	1	+
NM_001164531	down	ENSMUST00000128571	up	-0.7857143	0.005505952	ENSMUST00000128571	10887	8008	8114	NM_001164531	1000	178	287	89	6	+
NM_001159864	down	ENSMUST00000128571	up	-0.6428571	0.03115079	ENSMUST00000128571	10887	7995	8115	NM_001159864	1000	744	856	105	5	+
NM_025364	down	ENSMUST00000128571	up	-0.6428571	0.03115079	ENSMUST00000128571	10887	6960	9360	NM_025364	1000	128	256	125	3	-
NM_001199186	down	ENSMUST00000128571	up	-0.8571429	0.001736111	ENSMUST00000128571	10887	8014	9376	NM_001199186	1000	730	866	125	10	-
NM_031842	down	AK046787	up	-0.7142857	0.0141369	AK046787	2556	1	65	NM_031842	1000	773	837	62	2	+
NM_031842	down	AK046787	up	-0.7142857	0.0141369	AK046787	2556	596	728	NM_031842	1000	770	906	126	3	-
NM_025364	down	AK046787	up	-0.6428571	0.03115079	AK046787	2556	596	733	NM_025364	1000	130	258	121	5	+
NM_025364	down	AK046787	up	-0.6428571	0.03115079	AK046787	2556	0	58	NM_025364	1000	206	266	57	1	-
NM_018883	down	AK046787	up	-0.6428571	0.03115079	AK046787	2556	613	1074	NM_018883	1000	215	526	263	23	+
NM_009448	down	ENSMUST00000142979	up	-0.6428571	0.03115079	ENSMUST00000142979	1096	114	247	NM_009448	1000	422	551	121	8	+
NM_001033274	down	uc008gue.1	up	-0.7857143	0.005505952	uc008gue.1	78653	76974	77076	NM_001033274	1000	916	998	78	4	+
NM_001033274	down	uc008gue.1	up	-0.7857143	0.005505952	uc008gue.1	78653	41838	41893	NM_001033274	1000	915	973	53	2	-
NM_133700	down	AK015330	up	-0.7142857	0.0141369	AK015330	16119	7273	7364	NM_133700	1000	117	208	84	7	+
NM_001110147	down	AK015330	up	-0.7142857	0.0141369	AK015330	16119	4427	4665	NM_001110147	1000	442	674	207	11	+
NM_001199186	down	AK015330	up	-0.7142857	0.0141369	AK015330	16119	7259	7364	NM_001199186	1000	769	868	92	6	-
NM_133700	down	AK015845	up	-0.8571429	0.001736111	AK015845	10138	1146	1207	NM_133700	1000	117	178	57	4	+
NM_001177552	down	AK015845	up	-0.6428571	0.03115079	AK015845	10138	1146	1207	NM_001177552	1000	915	976	58	3	+
NM_001164531	down	AK015845	up	-0.6428571	0.03115079	AK015845	10138	1142	1207	NM_001164531	1000	186	252	61	4	+
NM_001159864	down	AK015845	up	-0.9285714	0.000396825	AK015845	10138	1146	1207	NM_001159864	1000	770	821	50	1	+
NM_001145876	down	AK015845	up	-0.8571429	0.001736111	AK015845	10138	1154	1200	NM_001145876	1000	720	764	44	0	+
NM_001081110	down	AK015845	up	-0.6428571	0.03115079	AK015845	10138	3337	3368	NM_001081110	1000	295	326	31	0	+
NM_199307	down	AK015845	up	-0.7142857	0.0141369	AK015845	10138	1052	1101	NM_199307	1000	574	699	49	0	-
NM_001199186	down	AK015845	up	-0.8571429	0.001736111	AK015845	10138	1146	1201	NM_001199186	1000	805	860	54	1	-
NM_001146024	down	AK015845	up	-0.7857143	0.005505952	AK015845	10138	1146	1207	NM_001146024	1000	104	165	59	2	-
NM_021460	down	AK086399	up	-0.6428571	0.03115079	AK086399	220803	98283	98658	NM_021460	1000	158	543	340	33	+
NM_021460	down	AK086399	up	-0.6428571	0.03115079	AK086399	220803	157686	158086	NM_021460	1000	146	543	358	24	-
NM_009709	down	AK086399	up	-0.6428571	0.03115079	AK086399	220803	43374	43421	NM_009709	1000	940	987	43	4	+
NM_001164531	down	AK086399	up	-0.6428571	0.03115079	AK086399	220803	210552	210691	NM_001164531	1000	177	317	113	10	+
NM_001164531	down	AK086399	up	-0.6428571	0.03115079	AK086399	220803	192573	192709	NM_001164531	1000	179	317	113	10	+
NM_001164531	down	AK086399	up	-0.6428571	0.03115079	AK086399	220803	10820	10936	NM_001164531	1000	176	287	91	5	+
NM_001164531	down	AK086399	up	-0.6428571	0.03115079	AK086399	220803	152243	152342	NM_001164531	1000	193	294	76	4	+
NM_001164531	down	AK086399	up	-0.6428571	0.03115079	AK086399	220803	79617	79650	NM_001164531	1000	221	254	32	1	+
NM_001164531	down	AK086399	up	-0.6428571	0.03115079	AK086399	220803	3245	3395	NM_001164531	1000	176	317	114	8	-
NM_001164531	down	AK086399	up	-0.6428571	0.03115079	AK086399	220803	17612	17730	NM_001164531	1000	176	394	99	8	-
NM_001164531	down	AK086399	up	-0.6428571	0.03115079	AK086399	220803	140398	140433	NM_001164531	1000	219	254	34	1	-
NM_182783	down	AK086399	up	-0.7142857	0.0141369	AK086399	220803	103600	103678	NM_182783	1000	745	845	58	2	+
NM_182783	down	AK086399	up	-0.7142857	0.0141369	AK086399	220803	173584	173775	NM_182783	1000	750	982	179	7	-
NM_182783	down	AK086399	up	-0.7142857	0.0141369	AK086399	220803	125376	125546	NM_182783	1000	750	921	159	11	-
NM_182783	down	AK086399	up	-0.7142857	0.0141369	AK086399	220803	16661	191836	NM_182783	1000	750	922	162	9	-
NM_028709	down	AK086399	up	-0.6428571	0.03115079	AK086399	220803	192670	192712	NM_028709	1000	376	424	39	3	-
NM_133700	down	NR_027925	up	-0.7142857	0.0141369	NR_027925	8945	6050	6173	NM_133700	1000	86	212	118	5	+
NM_133700	down	NR_027925	up	-0.7142857	0.0141369	NR_027925	8945	7283	7340	NM_133700	1000	92	143	48	3	+
NM_007523	down	NR_027925	up	-0.8571429	0.001736111	NR_027925	8945	6073	7418	NM_007523	1000	364	482	112	6	+
NM_007523	down	NR_027925	up	-0.8571429	0.001736111	NR_027925	8945	7307	7340	NM_007523	1000	362	395	32	1	+
NM_001177552	down	NR_027925	up	-0.9285714	0.000396825	NR_027925	8945	6052	6163	NM_001177552	1000	872	1000	107	4	+
NM_001177552	down	NR_027925	up	-0.9285714	0.000396825	NR_027925	8945	5028	5093	NM_001177552	1000	910	974	47	1	+
NM_001164531	down	NR_027925	up	-0.9285714	0.000396825	NR_027925	8945	6067	6173	NM_001164531	1000	178	287	89	6	+
NM_001159864	down	NR_027925	up	-0.6428571	0.03115079	NR_027925	8945	6054	6174	NM_001159864	1000	744	856	105	5	+
NM_025364	down	NR_027925	up	-0.6428571	0.03115079	NR_027925	8945	5019	7419	NM_025364	1000	128	256	125	3	-
NM_001199186	down	NR_027925	up	-0.8571429	0.001736111	NR_027925	8945	6073	7435	NM_001199186	1000	730	866	125	10	-
NM_199017	down	uc009mjt.1	up	-0.6428571	0.03115079	uc009mjt.1	3785	413	475	NM_199017	1000	888	950	57	5	-
NM_199017	down	uc009mjt.1	up	-0.6428571	0.03115079	uc009mjt.1	3785	434	468	NM_199017	1000	44	78	33	1	-
NM_001164531	down	ENSMUST00000160080	up	-0.6428571	0.03115079	ENSMUST00000160080	25616	7254	7382	NM_001164531	1000	176	305	107	5	+
NM_001109687	down	ENSMUST00000160080	up	-0.7142857	0.0141369	ENSMUST00000160080	25616	7257	7326	NM_001109687	1000	909	980	65	3	+
NM_001114663	down	ENSMUST00000160080	up	-0.7142857	0.0141369	ENSMUST00000160080	25616	3557	3591	NM_001114663	1000	30	64	32	2	-
NM_025364	down	AK015084	up	-0.6428571	0.03115079	AK015084	16606	15119	15231	NM_025364	1000	129	241	104	8	+
NM_001199186	down	AK015084	up	-0.7142857	0.0141369	AK015084	16606	15097	15231	NM_001199186	1000	725	859	122	12	+
NM_009448	down	uc009azk.1	up	-0.7857143	0.005505952	uc009azk.1	7588	5668	5795	NM_009448	1000	422	542	114	6	+
NM_001199186	down	AK154991	up	-0.7857143	0.005505952	AK154991	1745	120	249	NM_001199186	1000	738	867	117	12	+
NM_133700	down	AK154991	up	-0.7857143	0.005505952	AK154991	1745	1556	1728	NM_133700	1000	81	250	158	10	-
NM_133700	down	AK154991	up	-0.7857143	0.005505952	AK154991	1745	120	256	NM_133700	1000	103	239	127	9	-
NM_009448	down	AK154991	up	-0.6428571	0.03115079	AK154991	1745	1548	1693	NM_009448	1000	422	559	131	5	-
NM_009448	down	AK154991	up	-0.6428571	0.03115079	AK154991	1745	108	244	NM_009448	1000	422	551	119	10	-
NM_007523	down	AK154991	up	-0.7857143	0.005505952	AK154991	1745	124	271	NM_007523	1000	341	487	134	11	-
NM_007523	down	AK154991	up	-0.7857143	0.005505952	AK154991	1745	1578	1698	NM_007523	1000	362	482	113	7	-
NM_001177552	down	AK154991	up	-0.7142857	0.0141369	AK154991	1745	1606	1691	NM_001177552	1000	915	1000	80	5	-
NM_001177552	down	AK154991	up	-0.7142857	0.0141369	AK154991	1745	157	242	NM_001177552	1000	915	1000	79	6	-
NM_001164531	down	AK154991	up	-0.8571429	0.001736111	AK154991	1745	147	268	NM_001164531	1000	153	287	105	5	-
NM_001164531	down	AK154991	up	-0.8571429	0.001736111	AK154991	1745	1578	1707	NM_001164531	1000	177	305	104	7	-
NM_001109687	down	AK154991	up	-0.6428571	0.03115079	AK154991	1745	185	272	NM_001109687	1000	892	980	84	3	-
NM_001109687	down	AK154991	up	-0.6428571	0.03115079	AK154991	1745	1634	1706	NM_001109687	1000	909	980	68	2	-
NM_009448	down	AK133262	up	-0.7142857	0.0141369	AK133262	4049	2867	2993	NM_009448	1000	423	542	114	5	+
NM_001159864	down	AK133262	up	-0.6428571	0.03115079	AK133262	4049	2823	3002	NM_001159864	1000	745	894	139	8	+
NM_009448	down	ENSMUST00000154530	up	-0.7857143	0.005505952	ENSMUST00000154530	16852	8491	8610	NM_009448	1000	429	541	98	7	+
NM_001109687	down	ENSMUST00000154530	up	-0.7857143	0.005505952	ENSMUST00000154530	16852	8457	8543	NM_001109687	1000	860	980	74	5	+
NM_001114663	down	ENSMUST00000154530	up	-0.6428571	0.03115079	ENSMUST00000154530	16852	10577	10612	NM_001114663	1000	29	64	35	0	-
NM_197959	down	uc008xoq.1	up	-0.7142857	0.0141369	uc008xoq.1	24730	12750	12786	NM_197959	1000	397	433	36	0	+
NM_199017	down	uc008xoq.1	up	-0.7857143	0.005505952	uc008xoq.1	24730	2140	2245	NM_199017	1000	896	1000	99	5	+
NM_199017	down	uc008xoq.1	up	-0.7857143	0.005505952	uc008xoq.1	24730	899	956	NM_199017	1000	924	981	53	4	+
NM_199017	down	uc008xoq.1	up	-0.7857143	0.005505952	uc008xoq.1	24730	5908	6021	NM_199017	1000	888	1000	106	6	-
NM_133700	down	uc008xoq.1	up	-0.6428571	0.03115079	uc008xoq.1	24730	4295	5995	NM_133700	1000	92	1000	268	21	+
NM_133700	down	uc008xoq.1	up	-0.6428571	0.03115079	uc008xoq.1	24730	832	10679	NM_133700	1000	88	243	148	7	+
NM_133700	down	uc008xoq.1	up	-0.6428571	0.03115079	uc008xoq.1	24730	2158	2759	NM_133700	1000	85	1000	280	20	-
NM_133700	down	uc008xoq.1	up	-0.6428571	0.03115079	uc008xoq.1	24730	899	14965	NM_133700	1000	86	990	271	21	-
NM_133700	down	uc008xoq.1	up	-0.6428571	0.03115079	uc008xoq.1	24730	1076	13702	NM_133700	1000	104	247	134	9	-
NM_133700	down	uc008xoq.1	up	-0.6428571	0.03115079	uc008xoq.1	24730	7512	7667	NM_133700	1000	102	262	144	10	-
NM_009743	down	uc008xoq.1	up	-0.8571429	0.001736111	uc008xoq.1	24730	7547	7652	NM_009743	1000	660	767	77	6	+
NM_009743	down	uc008xoq.1	up	-0.8571429	0.001736111	uc008xoq.1	24730	2621	2728	NM_009743	1000	659	768	68	5	+
NM_009448	down	uc008xoq.1	up	-0.7857143	0.005505952	uc008xoq.1	24730	2140	10691	NM_009448	1000	265	555	212	15	+
NM_009448	down	uc008xoq.1	up	-0.7857143	0.005505952	uc008xoq.1	24730	4317	4444	NM_009448	1000	422	542	113	7	+
NM_009448	down	uc008xoq.1	up	-0.7857143	0.005505952	uc008xoq.1	24730	7518	7652	NM_009448	1000	424	550	118	7	-
NM_009448	down	uc008xoq.1	up	-0.7857143	0.005505952	uc008xoq.1	24730	2594	2728	NM_009448	1000	423	550	117	10	-
NM_009448	down	uc008xoq.1	up	-0.7857143	0.005505952	uc008xoq.1	24730	1082	1199	NM_009448	1000	432	542	104	6	-
NM_009448	down	uc008xoq.1	up	-0.7857143	0.005505952	uc008xoq.1	24730	14800	14856	NM_009448	1000	495	551	53	3	-
NM_001199186	down	uc008xoq.1	up	-0.6428571	0.03115079	uc008xoq.1	24730	7518	7659	NM_001199186	1000	726	867	130	11	+
NM_001199186	down	uc008xoq.1	up	-0.6428571	0.03115079	uc008xoq.1	24730	14800	14941	NM_001199186	1000	725	867	129	10	+
NM_001199186	down	uc008xoq.1	up	-0.6428571	0.03115079	uc008xoq.1	24730	2601	2734	NM_001199186	1000	734	867	121	12	+
NM_001199186	down	uc008xoq.1	up	-0.6428571	0.03115079	uc008xoq.1	24730	10545	10679	NM_001199186	1000	734	868	125	9	-
NM_001159864	down	uc008xoq.1	up	-0.8571429	0.001736111	uc008xoq.1	24730	4295	4450	NM_001159864	1000	746	891	133	12	+
NM_001159864	down	uc008xoq.1	up	-0.8571429	0.001736111	uc008xoq.1	24730	10877	10977	NM_001159864	1000	786	886	90	10	+
NM_001159864	down	uc008xoq.1	up	-0.8571429	0.001736111	uc008xoq.1	24730	2601	2747	NM_001159864	1000	745	886	129	7	-
NM_001159864	down	uc008xoq.1	up	-0.8571429	0.001736111	uc008xoq.1	24730	7521	7665	NM_001159864	1000	757	891	125	9	-
NM_001159864	down	uc008xoq.1	up	-0.8571429	0.001736111	uc008xoq.1	24730	1073	1184	NM_001159864	1000	783	894	102	9	-
NM_001159864	down	uc008xoq.1	up	-0.8571429	0.001736111	uc008xoq.1	24730	14808	14954	NM_001159864	1000	745	886	116	6	-
NM_001146024	down	uc008xoq.1	up	-0.7142857	0.0141369	uc008xoq.1	24730	2622	2727	NM_001146024	1000	58	165	96	9	+
NM_001146024	down	uc008xoq.1	up	-0.7142857	0.0141369	uc008xoq.1	24730	14825	14934	NM_001146024	1000	54	165	95	8	+
NM_001146024	down	uc008xoq.1	up	-0.7142857	0.0141369	uc008xoq.1	24730	7544	7652	NM_001146024	1000	55	165	94	3	+
NM_001146024	down	uc008xoq.1	up	-0.7142857	0.0141369	uc008xoq.1	24730	1145	1199	NM_001146024	1000	103	157	49	5	+
NM_001146024	down	uc008xoq.1	up	-0.7142857	0.0141369	uc008xoq.1	24730	4319	4428	NM_001146024	1000	54	165	101	8	-
NM_001146024	down	uc008xoq.1	up	-0.7142857	0.0141369	uc008xoq.1	24730	10553	10624	NM_001146024	1000	94	165	67	4	-
NM_001109687	down	uc008xoq.1	up	-0.6428571	0.03115079	uc008xoq.1	24730	4306	4376	NM_001109687	1000	909	980	65	4	+
NM_001109687	down	uc008xoq.1	up	-0.6428571	0.03115079	uc008xoq.1	24730	10541	10908	NM_001109687	1000	911	980	66	3	+
NM_001109687	down	uc008xoq.1	up	-0.6428571	0.03115079	uc008xoq.1	24730	13632	13726	NM_001109687	1000	884	980	86	8	-
NM_001109687	down	uc008xoq.1	up	-0.6428571	0.03115079	uc008xoq.1	24730	2670	2741	NM_001109687	1000	909	980	68	3	-
NM_001109687	down	uc008xoq.1	up	-0.6428571	0.03115079	uc008xoq.1	24730	7595	7666	NM_001109687	1000	909	980	68	3	-
NM_001109687	down	uc008xoq.1	up	-0.6428571	0.03115079	uc008xoq.1	24730	14877	14948	NM_001109687	1000	909	980	68	3	-
NM_001145876	down	uc008xoq.1	up	-0.6428571	0.03115079	uc008xoq.1	24730	2651	2761	NM_001145876	1000	690	786	84	3	-
NM_001145876	down	uc008xoq.1	up	-0.6428571	0.03115079	uc008xoq.1	24730	7576	7636	NM_001145876	1000	726	786	57	3	-
NM_001145876	down	uc008xoq.1	up	-0.6428571	0.03115079	uc008xoq.1	24730	1132	1189	NM_001145876	1000	728	785	55	2	-
NM_009448	down	mouselincRNA1619+	up	-0.8571429	0.001736111	mouselincRNA1619+	9976	7653	7783	NM_009448	1000	424	547	119	4	+
NM_133700	down	mouselincRNA1619+	up	-0.7142857	0.0141369	mouselincRNA1619+	9976	3220	7783	NM_133700	1000	88	247	152	7	+
NM_001159864	down	mouselincRNA1619+	up	-0.7857143	0.005505952	mouselincRNA1619+	9976	3229	3373	NM_001159864	1000	745	883	125	9	+
NM_028201	down	mouselincRNA1619+	up	-0.7142857	0.0141369	mouselincRNA1619+	9976	3330	3373	NM_028201	1000	764	807	42	1	-
NM_009743	down	mouselincRNA1619+	up	-0.7857143	0.005505952	mouselincRNA1619+	9976	6108	6230	NM_009743	1000	644	771	88	5	-
NM_009743	down	mouselincRNA1619+	up	-0.7857143	0.005505952	mouselincRNA1619+	9976	6706	6743	NM_009743	1000	735	772	34	3	-
NM_009558	down	mouselincRNA1619+	up	-0.8571429	0.001736111	mouselincRNA1619+	9976	5996	6042	NM_009558	1000	143	189	46	0	-
NM_001199186	down	mouselincRNA1619+	up	-0.7142857	0.0141369	mouselincRNA1619+	9976	7646	7783	NM_001199186	1000	729	867	127	10	-
NM_001199186	down	mouselincRNA1619+	up	-0.7142857	0.0141369	mouselincRNA1619+	9976	6111	6168	NM_001199186	1000	804	861	57	0	-
NM_001146024	down	mouselincRNA1619+	up	-0.6428571	0.03115079	mouselincRNA1619+	9976	7630	7762	NM_001146024	1000	54	190	115	10	-
NM_001146024	down	mouselincRNA1619+	up	-0.6428571	0.03115079	mouselincRNA1619+	9976	3250	3321	NM_001146024	1000	94	165	67	4	-
NM_001146024	down	mouselincRNA1619+	up	-0.6428571	0.03115079	mouselincRNA1619+	9976	6711	6745	NM_001146024	1000	131	165	33	1	-
NM_133700	down	uc007pov.1	up	-0.6428571	0.03115079	uc007pov.1	32124	8667	8699	NM_133700	1000	79	111	32	0	+
NM_001199186	down	uc009mmp.1	up	-0.8571429	0.001736111	uc009mmp.1	4182	1412	1552	NM_001199186	1000	731	868	125	11	+
NM_001146024	down	uc009mmp.1	up	-0.6428571	0.03115079	uc009mmp.1	4182	1453	1545	NM_001146024	1000	76	169	86	4	+
NM_133700	down	uc009mmp.1	up	-0.8571429	0.001736111	uc009mmp.1	4182	1415	1553	NM_133700	1000	101	243	126	8	-
NM_009448	down	uc009mmp.1	up	-0.7142857	0.0141369	uc009mmp.1	4182	1416	1541	NM_009448	1000	423	542	112	6	-
NM_007523	down	uc009mmp.1	up	-0.7142857	0.0141369	uc009mmp.1	4182	1423	1552	NM_007523	1000	362	487	116	8	-
NM_001177552	down	uc009mmp.1	up	-0.6428571	0.03115079	uc009mmp.1	4182	1455	1540	NM_001177552	1000	915	1000	79	6	-
NM_001145876	down	uc009mmp.1	up	-0.8571429	0.001736111	uc009mmp.1	4182	1464	1524	NM_001145876	1000	726	786	56	4	-
NM_172403	down	uc007agf.1	up	-0.6428571	0.03115079	uc007agf.1	21983	5663	5695	NM_172403	1000	361	393	32	0	+
NM_001199186	down	uc007agf.1	up	-0.8571429	0.001736111	uc007agf.1	21983	3926	4047	NM_001199186	1000	737	857	111	9	+
NM_001177552	down	uc007agf.1	up	-0.7857143	0.005505952	uc007agf.1	21983	547	630	NM_001177552	1000	885	978	78	5	+
NM_001177552	down	uc007agf.1	up	-0.7857143	0.005505952	uc007agf.1	21983	3965	5928	NM_001177552	1000	867	1000	107	6	-
NM_001164531	down	uc007agf.1	up	-0.9285714	0.000396825	uc007agf.1	21983	557	630	NM_001164531	1000	180	254	68	5	+
NM_001164531	down	uc007agf.1	up	-0.9285714	0.000396825	uc007agf.1	21983	5779	5846	NM_001164531	1000	219	287	50	1	-
NM_001159864	down	uc007agf.1	up	-0.6428571	0.03115079	uc007agf.1	21983	508	683	NM_001159864	1000	759	876	109	7	+
NM_001146024	down	uc007agf.1	up	-0.6428571	0.03115079	uc007agf.1	21983	7437	7527	NM_001146024	1000	76	169	85	5	+
NM_001146024	down	uc007agf.1	up	-0.6428571	0.03115079	uc007agf.1	21983	3963	4047	NM_001146024	1000	76	162	79	5	+
NM_001146024	down	uc007agf.1	up	-0.6428571	0.03115079	uc007agf.1	21983	5787	5873	NM_001146024	1000	76	165	79	7	+
NM_001146024	down	uc007agf.1	up	-0.6428571	0.03115079	uc007agf.1	21983	567	676	NM_001146024	1000	54	165	75	2	-
NM_145142	down	uc007agf.1	up	-0.6428571	0.03115079	uc007agf.1	21983	1376	1503	NM_145142	1000	872	1000	120	6	-
NM_021460	down	uc007agf.1	up	-0.7857143	0.005505952	uc007agf.1	21983	960	1503	NM_021460	1000	162	739	501	31	-
NM_133700	down	uc007agf.1	up	-0.8571429	0.001736111	uc007agf.1	21983	3926	4086	NM_133700	1000	79	240	147	12	-
NM_001145876	down	uc007agf.1	up	-0.8571429	0.001736111	uc007agf.1	21983	3974	4076	NM_001145876	1000	692	786	83	4	-
NM_001145876	down	uc007agf.1	up	-0.8571429	0.001736111	uc007agf.1	21983	7448	7515	NM_001145876	1000	721	786	62	3	-
NM_009558	down	uc007agf.1	up	-0.7142857	0.0141369	uc007agf.1	21983	14902	14935	NM_009558	1000	156	189	33	0	-
NM_007523	down	uc007agf.1	up	-0.8571429	0.001736111	uc007agf.1	21983	3931	4055	NM_007523	1000	364	487	113	10	-
NM_001114663	down	uc007agf.1	up	-0.7142857	0.0141369	uc007agf.1	21983	476	511	NM_001114663	1000	29	64	35	0	-
NM_133700	down	AK139254	up	-0.6428571	0.03115079	AK139254	15531	4410	4459	NM_133700	1000	120	169	45	4	+
NM_001145876	down	AK139254	up	-0.6428571	0.03115079	AK139254	15531	4415	4459	NM_001145876	1000	720	762	41	1	+
NM_009448	down	ENSMUST00000131634	up	-0.7142857	0.0141369	ENSMUST00000131634	6874	5315	5431	NM_009448	1000	423	542	102	6	+
NM_009448	down	ENSMUST00000131634	up	-0.7142857	0.0141369	ENSMUST00000131634	6874	3275	3401	NM_009448	1000	423	542	115	4	-
NM_001177552	down	ENSMUST00000131634	up	-0.7857143	0.005505952	ENSMUST00000131634	6874	5316	5395	NM_001177552	1000	915	993	75	3	+
NM_001177552	down	ENSMUST00000131634	up	-0.7857143	0.005505952	ENSMUST00000131634	6874	3315	3429	NM_001177552	1000	864	1000	106	6	-
NM_133700	down	ENSMUST00000131634	up	-0.7142857	0.0141369	ENSMUST00000131634	6874	1281	1449	NM_133700	1000	837	1000	142	9	+
NM_133700	down	ENSMUST00000131634	up	-0.7142857	0.0141369	ENSMUST00000131634	6874	5299	5432	NM_133700	1000	98	243	124	8	+
NM_133700	down	ENSMUST00000131634	up	-0.7142857	0.0141369	ENSMUST00000131634	6874	3274	3408	NM_133700	1000	109	243	129	5	-
NM_025364	down	ENSMUST00000131634	up	-0.6428571	0.03115079	ENSMUST00000131634	6874	3287	3408	NM_025364	1000	129	250	115	6	+
NM_025364	down	ENSMUST00000131634	up	-0.6428571	0.03115079	ENSMUST00000131634	6874	3039	5419	NM_025364	1000	129	276	127	1	-
NM_009558	down	ENSMUST00000131634	up	-0.7142857	0.0141369	ENSMUST00000131634	6874	1312	1378	NM_009558	1000	882	958	60	4	+
NM_007523	down	ENSMUST00000131634	up	-0.8571429	0.001736111	ENSMUST00000131634	6874	5307	5422	NM_007523	1000	362	485	108	4	+
NM_007523	down	ENSMUST00000131634	up	-0.8571429	0.001736111	ENSMUST00000131634	6874	3282	3408	NM_007523	1000	361	487	121	5	-
NM_001199186	down	ENSMUST00000131634	up	-0.8571429	0.001736111	ENSMUST00000131634	6874	3274	3407	NM_001199186	1000	734	867	125	8	+
NM_001199186	down	ENSMUST00000131634	up	-0.8571429	0.001736111	ENSMUST00000131634	6874	5308	5373	NM_001199186	1000	804	868	63	1	-
NM_001146024	down	ENSMUST00000131634	up	-0.6428571	0.03115079	ENSMUST00000131634	6874	3284	3400	NM_001146024	1000	47	165	107	9	+
NM_001146024	down	ENSMUST00000131634	up	-0.6428571	0.03115079	ENSMUST00000131634	6874	5311	5422	NM_001146024	1000	47	169	99	3	-
NM_182783	down	ENSMUST00000131634	up	-0.7142857	0.0141369	ENSMUST00000131634	6874	3039	3232	NM_182783	1000	750	980	176	7	-
NM_182783	down	ENSMUST00000131634	up	-0.7142857	0.0141369	ENSMUST00000131634	6874	1281	1497	NM_182783	1000	727	982	169	8	-
NM_001159864	down	ENSMUST00000131634	up	-0.6428571	0.03115079	ENSMUST00000131634	6874	3274	3417	NM_001159864	1000	754	886	125	5	-
NM_001145876	down	ENSMUST00000131634	up	-0.7142857	0.0141369	ENSMUST00000131634	6874	3202	3392	NM_001145876	1000	720	859	83	2	-
NM_001114663	down	mouselincRNA1422+	up	-0.7142857	0.0141369	mouselincRNA1422+	18251	89	120	NM_001114663	1000	29	60	31	0	-
NM_182783	down	uc007fwp.1	up	-0.7857143	0.005505952	uc007fwp.1	464	36	139	NM_182783	1000	803	909	69	1	+
NM_001111075	down	DQ788983	up	-0.7142857	0.0141369	DQ788983	140675	135843	135876	NM_001111075	1000	530	563	33	0	+
NM_001199186	down	DQ788983	up	-0.7142857	0.0141369	DQ788983	140675	34696	34857	NM_001199186	1000	594	868	139	12	+
NM_001199186	down	DQ788983	up	-0.7142857	0.0141369	DQ788983	140675	55496	55633	NM_001199186	1000	729	867	127	10	+
NM_001199186	down	DQ788983	up	-0.7142857	0.0141369	DQ788983	140675	111542	111681	NM_001199186	1000	726	866	128	11	+
NM_001199186	down	DQ788983	up	-0.7142857	0.0141369	DQ788983	140675	87555	87689	NM_001199186	1000	734	868	123	11	+
NM_001199186	down	DQ788983	up	-0.7142857	0.0141369	DQ788983	140675	125387	125509	NM_001199186	1000	729	851	112	10	+
NM_001199186	down	DQ788983	up	-0.7142857	0.0141369	DQ788983	140675	31547	31631	NM_001199186	1000	742	853	64	2	+
NM_001199186	down	DQ788983	up	-0.7142857	0.0141369	DQ788983	140675	20298	20346	NM_001199186	1000	806	854	44	4	+
NM_001199186	down	DQ788983	up	-0.7142857	0.0141369	DQ788983	140675	132870	133012	NM_001199186	1000	725	867	132	10	-
NM_001199186	down	DQ788983	up	-0.7142857	0.0141369	DQ788983	140675	29813	29965	NM_001199186	1000	716	867	138	12	-
NM_001199186	down	DQ788983	up	-0.7142857	0.0141369	DQ788983	140675	70885	71020	NM_001199186	1000	733	869	119	9	-
NM_001199186	down	DQ788983	up	-0.7142857	0.0141369	DQ788983	140675	7411	7546	NM_001199186	1000	725	863	119	11	-
NM_001199186	down	DQ788983	up	-0.7142857	0.0141369	DQ788983	140675	122106	122210	NM_001199186	1000	766	868	82	4	-
NM_001199186	down	DQ788983	up	-0.7142857	0.0141369	DQ788983	140675	106222	106287	NM_001199186	1000	804	868	61	2	-
NM_001199186	down	DQ788983	up	-0.7142857	0.0141369	DQ788983	140675	75698	75739	NM_001199186	1000	816	857	41	0	-
NM_001134802	down	DQ788983	up	-0.7142857	0.0141369	DQ788983	140675	37730	37885	NM_001134802	1000	691	846	142	13	+
NM_001134802	down	DQ788983	up	-0.7142857	0.0141369	DQ788983	140675	104413	104546	NM_001134802	1000	687	820	123	10	+
NM_001134802	down	DQ788983	up	-0.7142857	0.0141369	DQ788983	140675	107667	107829	NM_001134802	1000	690	855	139	11	-
NM_001134802	down	DQ788983	up	-0.7142857	0.0141369	DQ788983	140675	98651	98781	NM_001134802	1000	690	820	119	11	-
NM_001134802	down	DQ788983	up	-0.7142857	0.0141369	DQ788983	140675	28486	28616	NM_001134802	1000	690	820	117	13	-
NM_001177552	down	DQ788983	up	-0.7857143	0.005505952	DQ788983	140675	29815	29905	NM_001177552	1000	910	1000	83	7	+
NM_001177552	down	DQ788983	up	-0.7857143	0.005505952	DQ788983	140675	33183	33265	NM_001177552	1000	918	1000	77	5	+
NM_001177552	down	DQ788983	up	-0.7857143	0.005505952	DQ788983	140675	37352	37432	NM_001177552	1000	920	1000	76	4	+
NM_001177552	down	DQ788983	up	-0.7857143	0.005505952	DQ788983	140675	70861	70967	NM_001177552	1000	864	986	86	3	+
NM_001177552	down	DQ788983	up	-0.7857143	0.005505952	DQ788983	140675	106229	106294	NM_001177552	1000	913	978	62	3	+
NM_001177552	down	DQ788983	up	-0.7857143	0.005505952	DQ788983	140675	7414	7483	NM_001177552	1000	915	986	62	2	+
NM_001177552	down	DQ788983	up	-0.7857143	0.005505952	DQ788983	140675	122109	122170	NM_001177552	1000	910	971	57	4	+
NM_001177552	down	DQ788983	up	-0.7857143	0.005505952	DQ788983	140675	75698	75757	NM_001177552	1000	918	978	53	1	+
NM_001177552	down	DQ788983	up	-0.7857143	0.005505952	DQ788983	140675	34764	34886	NM_001177552	1000	875	1000	106	6	-
NM_001177552	down	DQ788983	up	-0.7857143	0.005505952	DQ788983	140675	87613	87719	NM_001177552	1000	867	983	102	3	-
NM_001177552	down	DQ788983	up	-0.7857143	0.005505952	DQ788983	140675	55541	55631	NM_001177552	1000	910	1000	84	6	-
NM_001177552	down	DQ788983	up	-0.7857143	0.005505952	DQ788983	140675	125433	125543	NM_001177552	1000	887	1000	94	8	-
NM_001177552	down	DQ788983	up	-0.7857143	0.005505952	DQ788983	140675	111597	111675	NM_001177552	1000	915	993	74	4	-
NM_009561	down	DQ788983	up	-0.7857143	0.005505952	DQ788983	140675	97541	97627	NM_009561	1000	22	133	62	0	+
NM_009561	down	DQ788983	up	-0.7857143	0.005505952	DQ788983	140675	123273	123313	NM_009561	1000	19	59	40	0	+
NM_009561	down	DQ788983	up	-0.7857143	0.005505952	DQ788983	140675	9672	9711	NM_009561	1000	21	60	39	0	+
NM_009561	down	DQ788983	up	-0.7857143	0.005505952	DQ788983	140675	98818	98855	NM_009561	1000	23	60	37	0	+
NM_009561	down	DQ788983	up	-0.7857143	0.005505952	DQ788983	140675	97584	97627	NM_009561	1000	22	60	37	0	+
NM_009561	down	DQ788983	up	-0.7857143	0.005505952	DQ788983	140675	51584	60960	NM_009561	1000	21	132	67	0	-
NM_007523	down	DQ788983	up	-0.8571429	0.001736111	DQ788983	140675	29813	98781	NM_007523	1000	363	668	271	20	+
NM_007523	down	DQ788983	up	-0.8571429	0.001736111	DQ788983	140675	33174	107834	NM_007523	1000	363	674	247	19	+
NM_007523	down	DQ788983	up	-0.8571429	0.001736111	DQ788983	140675	7407	28616	NM_007523	1000	362	668	238	15	+
NM_007523	down	DQ788983	up	-0.8571429	0.001736111	DQ788983	140675	132869	132995	NM_007523	1000	361	487	116	10	+
NM_007523	down	DQ788983	up	-0.8571429	0.001736111	DQ788983	140675	75692	75811	NM_007523	1000	366	486	106	8	+
NM_007523	down	DQ788983	up	-0.8571429	0.001736111	DQ788983	140675	106222	106294	NM_007523	1000	362	432	65	4	+
NM_007523	down	DQ788983	up	-0.8571429	0.001736111	DQ788983	140675	19949	111681	NM_007523	1000	363	673	269	18	-
NM_007523	down	DQ788983	up	-0.8571429	0.001736111	DQ788983	140675	104416	125514	NM_007523	1000	373	668	227	20	-
NM_007523	down	DQ788983	up	-0.8571429	0.001736111	DQ788983	140675	12902	45420	NM_007523	1000	375	596	140	11	-
NM_007523	down	DQ788983	up	-0.8571429	0.001736111	DQ788983	140675	31547	31591	NM_007523	1000	443	487	41	3	-
NM_001164531	down	DQ788983	up	-0.6428571	0.03115079	DQ788983	140675	7402	7537	NM_001164531	1000	179	317	104	6	+
NM_001164531	down	DQ788983	up	-0.6428571	0.03115079	DQ788983	140675	46611	46720	NM_001164531	1000	177	287	86	5	+
NM_001164531	down	DQ788983	up	-0.6428571	0.03115079	DQ788983	140675	33206	33293	NM_001164531	1000	217	305	67	5	+
NM_001164531	down	DQ788983	up	-0.6428571	0.03115079	DQ788983	140675	111550	111687	NM_001164531	1000	178	317	110	10	-
NM_001111141	down	DQ788983	up	-0.8571429	0.001736111	DQ788983	140675	39716	39760	NM_001111141	1000	524	588	43	0	-
NM_001159864	down	uc008sue.1	up	-0.6428571	0.03115079	uc008sue.1	31009	12998	13154	NM_001159864	1000	747	895	134	12	+
NM_001159864	down	uc008sue.1	up	-0.6428571	0.03115079	uc008sue.1	31009	2141	2290	NM_001159864	1000	745	887	129	10	-
NM_001159864	down	uc008sue.1	up	-0.6428571	0.03115079	uc008sue.1	31009	7108	7237	NM_001159864	1000	745	891	110	7	-
NM_009448	down	uc008sue.1	up	-0.8571429	0.001736111	uc008sue.1	31009	13020	13132	NM_009448	1000	424	529	97	8	+
NM_009448	down	uc008sue.1	up	-0.8571429	0.001736111	uc008sue.1	31009	10222	10318	NM_009448	1000	426	543	69	3	+
NM_009448	down	uc008sue.1	up	-0.8571429	0.001736111	uc008sue.1	31009	2129	7024	NM_009448	1000	259	552	190	12	-
NM_009448	down	uc008sue.1	up	-0.8571429	0.001736111	uc008sue.1	31009	7126	7210	NM_009448	1000	423	529	73	4	-
NM_009558	down	uc008sue.1	up	-0.7142857	0.0141369	uc008sue.1	31009	2555	2592	NM_009558	1000	148	185	37	0	-
NM_001109687	down	uc008sue.1	up	-0.7142857	0.0141369	uc008sue.1	31009	2208	2279	NM_001109687	1000	909	980	66	5	-
NM_001109687	down	uc008sue.1	up	-0.7142857	0.0141369	uc008sue.1	31009	29402	29465	NM_001109687	1000	917	980	57	6	-
NM_001110147	down	AK144957	up	-0.6428571	0.03115079	AK144957	7295	2272	2835	NM_001110147	1000	442	1000	486	30	+
NM_018883	down	uc009tha.1	up	-0.7142857	0.0141369	uc009tha.1	3735	2554	2688	NM_018883	1000	213	356	124	10	+
NM_031842	down	uc009tha.1	up	-0.7857143	0.005505952	uc009tha.1	3735	2526	2674	NM_031842	1000	773	919	138	8	-
NM_199017	down	uc007sma.1	up	-0.6428571	0.03115079	uc007sma.1	471681	465430	465544	NM_199017	1000	888	1000	94	6	+
NM_199017	down	uc007sma.1	up	-0.6428571	0.03115079	uc007sma.1	471681	180366	180470	NM_199017	1000	897	1000	88	5	-
NM_199017	down	uc007sma.1	up	-0.6428571	0.03115079	uc007sma.1	471681	426972	427023	NM_199017	1000	905	956	48	3	-
NM_009448	down	uc007sma.1	up	-0.7857143	0.005505952	uc007sma.1	471681	217604	217728	NM_009448	1000	423	543	111	6	+
NM_009448	down	uc007sma.1	up	-0.7857143	0.005505952	uc007sma.1	471681	132330	180470	NM_009448	1000	266	550	185	13	-
NM_001159864	down	uc007sma.1	up	-0.7142857	0.0141369	uc007sma.1	471681	185481	185610	NM_001159864	1000	764	887	104	3	+
NM_001159864	down	uc007sma.1	up	-0.7142857	0.0141369	uc007sma.1	471681	205776	205926	NM_001159864	1000	747	886	129	9	-
NM_001159864	down	uc007sma.1	up	-0.7142857	0.0141369	uc007sma.1	471681	452192	452364	NM_001159864	1000	743	886	123	8	-
NM_001033274	down	uc007sma.1	up	-0.7142857	0.0141369	uc007sma.1	471681	180307	180365	NM_001033274	1000	927	985	56	2	+
NM_001033274	down	uc007sma.1	up	-0.7142857	0.0141369	uc007sma.1	471681	465533	465615	NM_001033274	1000	915	997	77	5	-
NM_001110147	down	uc007sma.1	up	-0.6428571	0.03115079	uc007sma.1	471681	349127	349684	NM_001110147	1000	441	1000	487	45	+
NM_001110147	down	uc007sma.1	up	-0.6428571	0.03115079	uc007sma.1	471681	209144	245556	NM_001110147	1000	439	1000	494	35	+
NM_001110147	down	uc007sma.1	up	-0.6428571	0.03115079	uc007sma.1	471681	147144	147426	NM_001110147	1000	692	969	247	24	+
NM_001110147	down	uc007sma.1	up	-0.6428571	0.03115079	uc007sma.1	471681	209535	209581	NM_001110147	1000	812	858	44	2	+
NM_001110147	down	uc007sma.1	up	-0.6428571	0.03115079	uc007sma.1	471681	219238	219276	NM_001110147	1000	660	698	37	1	+
NM_001110147	down	uc007sma.1	up	-0.6428571	0.03115079	uc007sma.1	471681	371045	371601	NM_001110147	1000	439	1000	494	45	-
NM_001110147	down	uc007sma.1	up	-0.6428571	0.03115079	uc007sma.1	471681	316728	413584	NM_001110147	1000	442	1000	485	37	-
NM_001110147	down	uc007sma.1	up	-0.6428571	0.03115079	uc007sma.1	471681	300820	319401	NM_001110147	1000	439	870	387	30	-
NM_001110147	down	uc007sma.1	up	-0.6428571	0.03115079	uc007sma.1	471681	398699	398782	NM_001110147	1000	439	518	69	4	-
NM_001110147	down	uc007sma.1	up	-0.6428571	0.03115079	uc007sma.1	471681	301202	301260	NM_001110147	1000	440	498	54	4	-
NM_027519	down	uc007sma.1	up	-0.7142857	0.0141369	uc007sma.1	471681	406699	407073	NM_027519	1000	249	624	361	10	+
NM_027519	down	uc007sma.1	up	-0.7142857	0.0141369	uc007sma.1	471681	405208	405582	NM_027519	1000	249	624	359	12	+
NM_027519	down	uc007sma.1	up	-0.7142857	0.0141369	uc007sma.1	471681	75562	75933	NM_027519	1000	249	624	320	26	+
NM_027519	down	uc007sma.1	up	-0.7142857	0.0141369	uc007sma.1	471681	317217	317405	NM_027519	1000	248	439	171	16	-
NM_199307	down	uc007sma.1	up	-0.6428571	0.03115079	uc007sma.1	471681	32131	170968	NM_199307	1000	217	651	124	3	+
NM_199307	down	uc007sma.1	up	-0.6428571	0.03115079	uc007sma.1	471681	32306	171052	NM_199307	1000	217	630	76	1	+
NM_199307	down	uc007sma.1	up	-0.6428571	0.03115079	uc007sma.1	471681	470125	470222	NM_199307	1000	242	302	47	0	+
NM_199307	down	uc007sma.1	up	-0.6428571	0.03115079	uc007sma.1	471681	86876	140345	NM_199307	1000	260	651	99	3	-
NM_009857	down	uc007sma.1	up	-0.6428571	0.03115079	uc007sma.1	471681	430070	430101	NM_009857	1000	295	326	31	0	+
NM_009857	down	uc007sma.1	up	-0.6428571	0.03115079	uc007sma.1	471681	15594	15630	NM_009857	1000	290	326	35	1	-
NM_001081110	down	uc007sma.1	up	-0.7142857	0.0141369	uc007sma.1	471681	430070	430101	NM_001081110	1000	295	326	31	0	+
NM_001081110	down	uc007sma.1	up	-0.7142857	0.0141369	uc007sma.1	471681	15594	15630	NM_001081110	1000	290	326	35	1	-
NM_009743	down	uc007sma.1	up	-0.7142857	0.0141369	uc007sma.1	471681	392239	392295	NM_009743	1000	716	772	51	5	+
NM_009743	down	uc007sma.1	up	-0.7142857	0.0141369	uc007sma.1	471681	185481	185597	NM_009743	1000	653	772	77	5	-
NM_009743	down	uc007sma.1	up	-0.7142857	0.0141369	uc007sma.1	471681	243878	243935	NM_009743	1000	716	772	53	3	-
NM_001199186	down	uc007sma.1	up	-0.6428571	0.03115079	uc007sma.1	471681	392169	392297	NM_001199186	1000	739	867	116	12	+
NM_001199186	down	uc007sma.1	up	-0.6428571	0.03115079	uc007sma.1	471681	21815	21863	NM_001199186	1000	806	854	45	3	+
NM_001199186	down	uc007sma.1	up	-0.6428571	0.03115079	uc007sma.1	471681	217598	217723	NM_001199186	1000	742	867	113	12	-
NM_172403	down	uc007sma.1	up	-0.7142857	0.0141369	uc007sma.1	471681	92150	92190	NM_172403	1000	350	390	40	0	+
NM_172403	down	uc007sma.1	up	-0.7142857	0.0141369	uc007sma.1	471681	356959	356999	NM_172403	1000	352	392	40	0	+
NM_172403	down	uc007sma.1	up	-0.7142857	0.0141369	uc007sma.1	471681	84977	85089	NM_172403	1000	348	393	44	1	+
NM_172403	down	uc007sma.1	up	-0.7142857	0.0141369	uc007sma.1	471681	32070	32111	NM_172403	1000	352	393	41	0	-
NM_172403	down	uc007sma.1	up	-0.7142857	0.0141369	uc007sma.1	471681	110976	111027	NM_172403	1000	352	393	40	0	-
NM_172403	down	uc007sma.1	up	-0.7142857	0.0141369	uc007sma.1	471681	266954	266995	NM_172403	1000	351	390	38	1	-
NM_009558	down	uc007sma.1	up	-0.7857143	0.005505952	uc007sma.1	471681	174629	174684	NM_009558	1000	138	193	54	1	+
NM_009558	down	uc007sma.1	up	-0.7857143	0.005505952	uc007sma.1	471681	404413	404464	NM_009558	1000	138	189	51	0	+
NM_009558	down	uc007sma.1	up	-0.7857143	0.005505952	uc007sma.1	471681	184506	184555	NM_009558	1000	140	189	49	0	+
NM_009558	down	uc007sma.1	up	-0.7857143	0.005505952	uc007sma.1	471681	166333	166391	NM_009558	1000	137	189	51	0	+
NM_009558	down	uc007sma.1	up	-0.7857143	0.005505952	uc007sma.1	471681	231741	231786	NM_009558	1000	136	181	45	0	+
NM_009558	down	uc007sma.1	up	-0.7857143	0.005505952	uc007sma.1	471681	92152	92193	NM_009558	1000	141	182	41	0	+
NM_009558	down	uc007sma.1	up	-0.7857143	0.005505952	uc007sma.1	471681	241014	241052	NM_009558	1000	144	182	38	0	+
NM_009558	down	uc007sma.1	up	-0.7857143	0.005505952	uc007sma.1	471681	132494	132548	NM_009558	1000	146	189	43	0	+
NM_009558	down	uc007sma.1	up	-0.7857143	0.005505952	uc007sma.1	471681	253159	277851	NM_009558	1000	6	182	55	1	+
NM_009558	down	uc007sma.1	up	-0.7857143	0.005505952	uc007sma.1	471681	83439	83473	NM_009558	1000	149	182	33	0	+
NM_009558	down	uc007sma.1	up	-0.7857143	0.005505952	uc007sma.1	471681	430044	430114	NM_009558	1000	6	193	67	2	-
NM_009558	down	uc007sma.1	up	-0.7857143	0.005505952	uc007sma.1	471681	25919	25966	NM_009558	1000	138	185	47	0	-
NM_009558	down	uc007sma.1	up	-0.7857143	0.005505952	uc007sma.1	471681	111007	111054	NM_009558	1000	138	185	46	1	-
NM_009558	down	uc007sma.1	up	-0.7857143	0.005505952	uc007sma.1	471681	40049	40094	NM_009558	1000	138	183	45	0	-
NM_009558	down	uc007sma.1	up	-0.7857143	0.005505952	uc007sma.1	471681	110820	110924	NM_009558	1000	22	184	61	1	-
NM_009558	down	uc007sma.1	up	-0.7857143	0.005505952	uc007sma.1	471681	110907	111002	NM_009558	1000	136	185	49	0	-
NM_009558	down	uc007sma.1	up	-0.7857143	0.005505952	uc007sma.1	471681	403429	403468	NM_009558	1000	147	186	39	0	-
NM_133700	down	uc007sma.1	up	-0.6428571	0.03115079	uc007sma.1	471681	217567	217723	NM_133700	1000	79	235	148	8	+
NM_133700	down	uc007sma.1	up	-0.6428571	0.03115079	uc007sma.1	471681	185481	185597	NM_133700	1000	111	228	106	10	+
NM_133700	down	uc007sma.1	up	-0.6428571	0.03115079	uc007sma.1	471681	130899	392312	NM_133700	1000	100	859	163	9	-
NM_133700	down	uc007sma.1	up	-0.6428571	0.03115079	uc007sma.1	471681	205776	205916	NM_133700	1000	104	243	120	7	-
NM_133435	down	uc007sma.1	up	-0.7857143	0.005505952	uc007sma.1	471681	157291	157335	NM_133435	1000	700	741	39	1	+
NM_133435	down	uc007sma.1	up	-0.7857143	0.005505952	uc007sma.1	471681	369129	465617	NM_133435	1000	320	732	207	14	-
NM_001034902	down	uc007sma.1	up	-0.7857143	0.005505952	uc007sma.1	471681	270030	270067	NM_001034902	1000	856	893	37	0	-
NM_001034902	down	uc007sma.1	up	-0.7857143	0.005505952	uc007sma.1	471681	240005	240044	NM_001034902	1000	856	891	35	0	-
NM_028201	down	uc007sma.1	up	-0.6428571	0.03115079	uc007sma.1	471681	452953	453033	NM_028201	1000	762	835	64	4	-
NM_028201	down	uc007sma.1	up	-0.6428571	0.03115079	uc007sma.1	471681	243964	244006	NM_028201	1000	762	807	40	2	-
NM_025364	down	uc008wqn.1	up	-0.6428571	0.03115079	uc008wqn.1	2852	2534	2657	NM_025364	1000	127	264	102	7	+
NM_001199186	down	uc008wqn.1	up	-0.8571429	0.001736111	uc008wqn.1	2852	2396	2443	NM_001199186	1000	817	864	47	0	+
NM_001146024	down	uc008wqn.1	up	-0.6428571	0.03115079	uc008wqn.1	2852	2562	2635	NM_001146024	1000	76	165	59	1	+
NM_133700	down	uc008wqn.1	up	-0.7142857	0.0141369	uc008wqn.1	2852	2516	2657	NM_133700	1000	95	251	126	8	-
NM_007523	down	uc008wqn.1	up	-0.8571429	0.001736111	uc008wqn.1	2852	2396	2644	NM_007523	1000	360	412	50	1	-
NM_001177552	down	uc008wqn.1	up	-0.9285714	0.000396825	uc008wqn.1	2852	2396	2439	NM_001177552	1000	915	958	42	1	-
NM_001177552	down	uc008wqn.1	up	-0.9285714	0.000396825	uc008wqn.1	2852	2593	2635	NM_001177552	1000	915	971	40	2	-
NM_001164531	down	uc008wqn.1	up	-0.9285714	0.000396825	uc008wqn.1	2852	2553	2650	NM_001164531	1000	176	288	77	3	-
NM_001159864	down	uc008wqn.1	up	-0.6428571	0.03115079	uc008wqn.1	2852	2520	2657	NM_001159864	1000	748	891	126	11	-
NM_001109687	down	ENSMUST00000150506	up	-0.6428571	0.03115079	ENSMUST00000150506	134681	128446	128517	NM_001109687	1000	909	979	67	3	+
NM_001109687	down	ENSMUST00000150506	up	-0.6428571	0.03115079	ENSMUST00000150506	134681	85625	85693	NM_001109687	1000	905	980	60	2	+
NM_001109687	down	ENSMUST00000150506	up	-0.6428571	0.03115079	ENSMUST00000150506	134681	55009	55098	NM_001109687	1000	884	980	84	5	-
NM_001109687	down	ENSMUST00000150506	up	-0.6428571	0.03115079	ENSMUST00000150506	134681	24835	24893	NM_001109687	1000	922	980	55	3	-
NM_199017	down	ENSMUST00000150506	up	-0.7857143	0.005505952	ENSMUST00000150506	134681	35847	35960	NM_199017	1000	888	1000	99	8	+
NM_199017	down	ENSMUST00000150506	up	-0.7857143	0.005505952	ENSMUST00000150506	134681	73130	73213	NM_199017	1000	895	978	78	5	+
NM_199017	down	ENSMUST00000150506	up	-0.7857143	0.005505952	ENSMUST00000150506	134681	10746	10857	NM_199017	1000	888	997	97	4	-
NM_199017	down	ENSMUST00000150506	up	-0.7857143	0.005505952	ENSMUST00000150506	134681	69812	69906	NM_199017	1000	888	981	81	6	-
NM_199017	down	ENSMUST00000150506	up	-0.7857143	0.005505952	ENSMUST00000150506	134681	16828	16902	NM_199017	1000	890	965	67	7	-
NM_199017	down	ENSMUST00000150506	up	-0.7857143	0.005505952	ENSMUST00000150506	134681	34459	34524	NM_199017	1000	911	981	60	5	-
NM_172403	down	ENSMUST00000150506	up	-0.7142857	0.0141369	ENSMUST00000150506	134681	93694	93745	NM_172403	1000	271	390	48	1	+
NM_080853	down	ENSMUST00000150506	up	-0.6428571	0.03115079	ENSMUST00000150506	134681	44928	44981	NM_080853	1000	820	863	43	0	+
NM_001033274	down	ENSMUST00000150506	up	-0.7142857	0.0141369	ENSMUST00000150506	134681	10672	10757	NM_001033274	1000	915	1000	83	2	+
NM_001033274	down	ENSMUST00000150506	up	-0.7142857	0.0141369	ENSMUST00000150506	134681	85999	86079	NM_001033274	1000	915	997	79	1	+
NM_001033274	down	ENSMUST00000150506	up	-0.7142857	0.0141369	ENSMUST00000150506	134681	71123	71205	NM_001033274	1000	915	997	80	2	-
NM_133435	down	ENSMUST00000150506	up	-0.6428571	0.03115079	ENSMUST00000150506	134681	10666	50007	NM_133435	1000	316	731	301	12	+
NM_133435	down	ENSMUST00000150506	up	-0.6428571	0.03115079	ENSMUST00000150506	134681	85998	121881	NM_133435	1000	323	741	210	13	+
NM_133435	down	ENSMUST00000150506	up	-0.6428571	0.03115079	ENSMUST00000150506	134681	121980	122021	NM_133435	1000	699	741	37	1	+
NM_009448	down	ENSMUST00000150506	up	-0.6428571	0.03115079	ENSMUST00000150506	134681	15069	15195	NM_009448	1000	423	542	114	5	+
NM_009448	down	ENSMUST00000150506	up	-0.6428571	0.03115079	ENSMUST00000150506	134681	36048	36081	NM_009448	1000	303	336	32	1	+
NM_009448	down	ENSMUST00000150506	up	-0.6428571	0.03115079	ENSMUST00000150506	134681	24758	126634	NM_009448	1000	256	551	216	17	-
NM_009448	down	ENSMUST00000150506	up	-0.6428571	0.03115079	ENSMUST00000150506	134681	54959	74023	NM_009448	1000	256	524	158	9	-
NM_199017	down	humanlincRNA0538-	up	-0.6428571	0.03115079	humanlincRNA0538-	18571	17426	17531	NM_199017	1000	888	997	82	2	+
NM_199017	down	humanlincRNA0538-	up	-0.6428571	0.03115079	humanlincRNA0538-	18571	16091	16205	NM_199017	1000	888	1000	98	6	-
NM_133700	down	humanlincRNA0538-	up	-0.7857143	0.005505952	humanlincRNA0538-	18571	15971	16179	NM_133700	1000	834	1000	154	10	+
NM_133700	down	humanlincRNA0538-	up	-0.7857143	0.005505952	humanlincRNA0538-	18571	2790	2968	NM_133700	1000	78	252	140	5	-
NM_133700	down	humanlincRNA0538-	up	-0.7857143	0.005505952	humanlincRNA0538-	18571	8276	8419	NM_133700	1000	104	247	130	12	-
NM_133435	down	humanlincRNA0538-	up	-0.6428571	0.03115079	humanlincRNA0538-	18571	16018	16207	NM_133435	1000	320	509	180	9	+
NM_133435	down	humanlincRNA0538-	up	-0.6428571	0.03115079	humanlincRNA0538-	18571	17431	17614	NM_133435	1000	315	489	163	11	-
NM_001199186	down	humanlincRNA0538-	up	-0.7857143	0.005505952	humanlincRNA0538-	18571	8276	8414	NM_001199186	1000	729	867	114	8	+
NM_001146024	down	humanlincRNA0538-	up	-0.7142857	0.0141369	humanlincRNA0538-	18571	2816	2945	NM_001146024	1000	54	161	87	2	+
NM_009448	down	humanlincRNA0538-	up	-0.7857143	0.005505952	humanlincRNA0538-	18571	2877	2951	NM_009448	1000	422	496	69	5	-
NM_001159864	down	humanlincRNA0538-	up	-0.8571429	0.001736111	humanlincRNA0538-	18571	8273	8423	NM_001159864	1000	753	894	133	7	-
NM_001159864	down	humanlincRNA0538-	up	-0.8571429	0.001736111	humanlincRNA0538-	18571	2799	2975	NM_001159864	1000	746	886	127	7	-
NM_001145876	down	humanlincRNA0538-	up	-0.7857143	0.005505952	humanlincRNA0538-	18571	2873	2967	NM_001145876	1000	694	786	88	4	-
NM_001110147	down	humanlincRNA0538-	up	-0.7857143	0.005505952	humanlincRNA0538-	18571	13993	14082	NM_001110147	1000	292	512	78	4	-
NM_007523	down	humanlincRNA0538-	up	-0.6428571	0.03115079	humanlincRNA0538-	18571	2872	2956	NM_007523	1000	362	446	80	4	-
NM_001159864	down	uc009bla.1	up	-0.7142857	0.0141369	uc009bla.1	23867	10431	10569	NM_001159864	1000	745	886	120	8	+
NM_133700	down	uc009bla.1	up	-0.7857143	0.005505952	uc009bla.1	23867	10424	10569	NM_133700	1000	96	243	133	12	+
NM_133700	down	uc009bla.1	up	-0.7857143	0.005505952	uc009bla.1	23867	6069	6172	NM_133700	1000	876	979	94	9	+
NM_133700	down	uc009bla.1	up	-0.7857143	0.005505952	uc009bla.1	23867	4275	4429	NM_133700	1000	93	247	140	14	-
NM_007523	down	uc009bla.1	up	-0.7857143	0.005505952	uc009bla.1	23867	10436	10556	NM_007523	1000	362	482	109	11	+
NM_001111141	down	uc009bla.1	up	-0.7857143	0.005505952	uc009bla.1	23867	5844	5915	NM_001111141	1000	524	595	68	2	+
NM_028201	down	uc009bla.1	up	-0.9285714	0.000396825	uc009bla.1	23867	4280	4326	NM_028201	1000	762	808	42	4	+
NM_025364	down	uc009bla.1	up	-0.7142857	0.0141369	uc009bla.1	23867	4291	4429	NM_025364	1000	128	266	126	12	+
NM_025364	down	uc009bla.1	up	-0.7142857	0.0141369	uc009bla.1	23867	10421	10557	NM_025364	1000	128	283	126	9	-
NM_025364	down	uc009bla.1	up	-0.7142857	0.0141369	uc009bla.1	23867	3352	3430	NM_025364	1000	169	249	73	5	-
NM_001164531	down	uc009bla.1	up	-0.7142857	0.0141369	uc009bla.1	23867	10429	10506	NM_001164531	1000	177	254	71	6	+
NM_001164531	down	uc009bla.1	up	-0.7142857	0.0141369	uc009bla.1	23867	3351	3420	NM_001164531	1000	185	254	64	5	+
NM_001146024	down	uc009bla.1	up	-0.7142857	0.0141369	uc009bla.1	23867	4296	4405	NM_001146024	1000	54	165	73	2	+
NM_001146024	down	uc009bla.1	up	-0.7142857	0.0141369	uc009bla.1	23867	3357	3433	NM_001146024	1000	87	165	73	3	-
NM_001177552	down	uc009bla.1	up	-0.7142857	0.0141369	uc009bla.1	23867	4351	4410	NM_001177552	1000	910	969	55	4	-
NM_133753	down	uc009bla.1	up	-0.6428571	0.03115079	uc009bla.1	23867	10288	10548	NM_133753	1000	278	432	57	0	-
NM_001199186	down	uc009bla.1	up	-0.9285714	0.000396825	uc009bla.1	23867	10435	10578	NM_001199186	1000	725	868	130	13	-
NM_001199186	down	uc009bla.1	up	-0.9285714	0.000396825	uc009bla.1	23867	3351	3413	NM_001199186	1000	804	868	59	3	-
NM_001145876	down	uc009bla.1	up	-0.7857143	0.005505952	uc009bla.1	23867	4329	4397	NM_001145876	1000	720	786	64	2	-
NM_182783	down	uc009bla.1	up	-0.6428571	0.03115079	uc009bla.1	23867	6069	6164	NM_182783	1000	804	900	86	9	-
NM_001146024	down	AK016719	up	-0.6428571	0.03115079	AK016719	13596	12811	12882	NM_001146024	1000	94	165	67	4	+
NM_199017	down	AK016719	up	-0.8571429	0.001736111	AK016719	13596	3216	3329	NM_199017	1000	888	1000	99	6	-
NM_009448	down	AK016719	up	-0.7142857	0.0141369	AK016719	13596	3246	3330	NM_009448	1000	256	340	80	4	-
NM_133700	down	NR_027924	up	-0.7142857	0.0141369	NR_027924	11173	7991	8114	NM_133700	1000	86	212	118	5	+
NM_133700	down	NR_027924	up	-0.7142857	0.0141369	NR_027924	11173	9224	9281	NM_133700	1000	92	143	48	3	+
NM_009448	down	NR_027924	up	-0.7142857	0.0141369	NR_027924	11173	8017	9360	NM_009448	1000	422	531	105	4	+
NM_007523	down	NR_027924	up	-0.7142857	0.0141369	NR_027924	11173	8014	9359	NM_007523	1000	364	482	112	6	+
NM_007523	down	NR_027924	up	-0.7142857	0.0141369	NR_027924	11173	9248	9281	NM_007523	1000	362	395	32	1	+
NM_001177552	down	NR_027924	up	-0.6428571	0.03115079	NR_027924	11173	7993	8104	NM_001177552	1000	872	1000	107	4	+
NM_001177552	down	NR_027924	up	-0.6428571	0.03115079	NR_027924	11173	6969	7034	NM_001177552	1000	910	974	47	1	+
NM_001164531	down	NR_027924	up	-0.7857143	0.005505952	NR_027924	11173	8008	8114	NM_001164531	1000	178	287	89	6	+
NM_001109687	down	NR_027924	up	-0.7142857	0.0141369	NR_027924	11173	8008	8076	NM_001109687	1000	909	980	65	3	+
NM_001199186	down	NR_027924	up	-0.7142857	0.0141369	NR_027924	11173	8014	9376	NM_001199186	1000	730	866	125	10	-
NM_009448	down	ENSMUST00000148174	up	-0.7142857	0.0141369	ENSMUST00000148174	1113	140	269	NM_009448	1000	422	545	117	5	+
NM_001109687	down	ENSMUST00000148174	up	-0.7142857	0.0141369	ENSMUST00000148174	1113	121	198	NM_001109687	1000	909	980	67	3	+
NM_009558	down	uc007cfd.1	up	-0.6428571	0.03115079	uc007cfd.1	9011	3731	3781	NM_009558	1000	917	967	49	1	+
NM_199017	down	uc007cfd.1	up	-0.7857143	0.005505952	uc007cfd.1	9011	3791	3869	NM_199017	1000	888	966	71	7	-
NM_001110147	down	humanlincRNA0164+	up	-0.7142857	0.0141369	humanlincRNA0164+	28694	7129	7494	NM_001110147	1000	630	1000	313	20	+
NM_025364	down	mouselincRNA0786+	up	-0.7142857	0.0141369	mouselincRNA0786+	9387	5767	5868	NM_025364	1000	164	261	91	4	+
NM_001199186	down	mouselincRNA0786+	up	-0.6428571	0.03115079	mouselincRNA0786+	9387	5757	5852	NM_001199186	1000	772	867	89	6	+
NM_133700	down	mouselincRNA0786+	up	-0.6428571	0.03115079	mouselincRNA0786+	9387	5757	5868	NM_133700	1000	98	205	102	3	-
NM_007523	down	mouselincRNA0786+	up	-0.6428571	0.03115079	mouselincRNA0786+	9387	5758	5846	NM_007523	1000	368	462	84	1	-
NM_001177552	down	mouselincRNA0786+	up	-0.7142857	0.0141369	mouselincRNA0786+	9387	5760	5850	NM_001177552	1000	910	1000	87	3	-
NM_025364	down	ENSMUST00000152628	up	-0.6428571	0.03115079	ENSMUST00000152628	955	471	625	NM_025364	1000	127	272	134	11	+
NM_001199186	down	ENSMUST00000152628	up	-1	4.96E-05	ENSMUST00000152628	955	461	594	NM_001199186	1000	735	868	121	12	+
NM_133700	down	ENSMUST00000152628	up	-0.8571429	0.001736111	ENSMUST00000152628	955	461	632	NM_133700	1000	80	242	152	10	-
NM_009448	down	ENSMUST00000152628	up	-0.7142857	0.0141369	ENSMUST00000152628	955	461	587	NM_009448	1000	423	542	113	6	-
NM_007523	down	ENSMUST00000152628	up	-0.8571429	0.001736111	ENSMUST00000152628	955	468	593	NM_007523	1000	362	487	107	6	-
NM_001177552	down	ENSMUST00000152628	up	-0.7857143	0.005505952	ENSMUST00000152628	955	515	591	NM_001177552	1000	910	986	73	3	-
NM_001001488	up	AK036481	down	-0.7142857	0.0141369	AK036481	1857	895	989	NM_001001488	1000	652	745	91	2	+
NM_001113187	up	AK036481	down	-0.6428571	0.03115079	AK036481	1857	889	997	NM_001113187	1000	886	994	103	5	-
NM_017385	up	uc007tvf.1	down	-0.6428571	0.03115079	uc007tvf.1	15046	1022	1063	NM_017385	1000	272	313	41	0	+
NM_028994	up	ENSMUST00000129991	down	-0.7142857	0.0141369	ENSMUST00000129991	16898	1251	1394	NM_028994	1000	35	178	133	10	+
NM_016778	up	uc008zmw.1	down	-0.7142857	0.0141369	uc008zmw.1	8987	3910	4007	NM_016778	1000	233	339	90	4	-
NM_010420	up	ENSMUST00000151136	down	-0.6428571	0.03115079	ENSMUST00000151136	4891	2240	2328	NM_010420	1000	204	320	64	0	+
NM_144847	up	NR_030773	down	-0.7142857	0.0141369	NR_030773	19385	5896	5953	NM_144847	1000	152	238	47	2	+
NM_028994	up	NR_030773	down	-0.6428571	0.03115079	NR_030773	19385	13156	13502	NM_028994	1000	4	178	151	8	-
NM_001001982	up	ENSMUST00000136600	down	-0.7142857	0.0141369	ENSMUST00000136600	17346	15170	15354	NM_001001982	1000	15	207	143	7	+
NM_001113187	up	ENSMUST00000136600	down	-0.7142857	0.0141369	ENSMUST00000136600	17346	10807	10880	NM_001113187	1000	925	998	70	3	+
NM_153513	up	ENSMUST00000136600	down	-0.7142857	0.0141369	ENSMUST00000136600	17346	12945	13091	NM_153513	1000	816	963	135	11	+
NM_153513	up	ENSMUST00000136600	down	-0.7142857	0.0141369	ENSMUST00000136600	17346	15193	15351	NM_153513	1000	816	990	122	7	-
NM_013542	up	uc007eok.1	down	-0.6428571	0.03115079	uc007eok.1	1675	487	538	NM_013542	1000	493	537	44	0	-
NM_144847	up	AK090292	down	-0.7142857	0.0141369	AK090292	14284	13082	13155	NM_144847	1000	716	780	44	0	+
NM_022881	up	uc008tgd.1	down	-0.6428571	0.03115079	uc008tgd.1	12662	11451	11486	NM_022881	1000	866	901	34	1	+
NM_145536	up	uc007lzv.1	down	-0.6428571	0.03115079	uc007lzv.1	29556	12336	12486	NM_145536	1000	862	1000	129	9	+
NM_145536	up	uc007lzv.1	down	-0.6428571	0.03115079	uc007lzv.1	29556	11045	11311	NM_145536	1000	862	1000	129	9	+
NM_183088	up	uc007lzv.1	down	-0.6428571	0.03115079	uc007lzv.1	29556	11808	12341	NM_183088	1000	608	894	67	2	+
NM_019733	up	uc007lzv.1	down	-0.7142857	0.0141369	uc007lzv.1	29556	3500	3536	NM_019733	1000	673	709	33	3	-
NM_001042674	up	uc007lzv.1	down	-0.6428571	0.03115079	uc007lzv.1	29556	3500	3536	NM_001042674	1000	673	709	33	3	-
NM_016778	up	uc007lzv.1	down	-0.7857143	0.005505952	uc007lzv.1	29556	12353	12501	NM_016778	1000	230	378	136	9	-
NM_016778	up	uc007lzv.1	down	-0.7857143	0.005505952	uc007lzv.1	29556	4675	4778	NM_016778	1000	226	331	94	9	-
NM_183088	up	uc009nhc.1	down	-0.8571429	0.001736111	uc009nhc.1	27145	17601	17651	NM_183088	1000	950	1000	46	4	+
NM_183088	up	uc009nhc.1	down	-0.8571429	0.001736111	uc009nhc.1	27145	12730	12804	NM_183088	1000	917	1000	73	1	-
NM_183088	up	uc009nhc.1	down	-0.8571429	0.001736111	uc009nhc.1	27145	25249	25320	NM_183088	1000	917	1000	68	2	-
NM_183088	up	uc009nhc.1	down	-0.8571429	0.001736111	uc009nhc.1	27145	4578	4634	NM_183088	1000	944	1000	51	5	-
NM_010420	up	uc009nhc.1	down	-0.7142857	0.0141369	uc009nhc.1	27145	8160	8300	NM_010420	1000	201	342	131	7	+
NM_010420	up	uc009nhc.1	down	-0.7142857	0.0141369	uc009nhc.1	27145	25174	25317	NM_010420	1000	205	350	131	6	+
NM_010420	up	uc009nhc.1	down	-0.7142857	0.0141369	uc009nhc.1	27145	3475	3608	NM_010420	1000	204	338	122	10	+
NM_010420	up	uc009nhc.1	down	-0.7142857	0.0141369	uc009nhc.1	27145	4527	4634	NM_010420	1000	228	338	97	10	+
NM_010420	up	uc009nhc.1	down	-0.7142857	0.0141369	uc009nhc.1	27145	12705	12781	NM_010420	1000	254	330	76	0	+
NM_010420	up	uc009nhc.1	down	-0.7142857	0.0141369	uc009nhc.1	27145	17601	17707	NM_010420	1000	179	329	92	5	-
NM_009763	up	uc009nhc.1	down	-0.7142857	0.0141369	uc009nhc.1	27145	17597	17681	NM_009763	1000	328	424	77	7	+
NM_009763	up	uc009nhc.1	down	-0.7142857	0.0141369	uc009nhc.1	27145	8162	8264	NM_009763	1000	357	459	97	5	-
NM_001001982	up	uc009nhc.1	down	-0.6428571	0.03115079	uc009nhc.1	27145	7374	7590	NM_001001982	1000	16	239	200	10	-
NM_001001982	up	uc009nhc.1	down	-0.6428571	0.03115079	uc009nhc.1	27145	9735	9922	NM_001001982	1000	20	208	144	5	-
NM_022881	up	uc009nhc.1	down	-0.6428571	0.03115079	uc009nhc.1	27145	17603	17660	NM_022881	1000	928	985	53	4	-
NM_022881	up	uc009nhc.1	down	-0.6428571	0.03115079	uc009nhc.1	27145	8356	8396	NM_022881	1000	864	903	37	0	-
NM_009763	up	uc009kdq.1	down	-0.6428571	0.03115079	uc009kdq.1	47237	36384	36523	NM_009763	1000	316	458	126	13	+
NM_198623	up	uc009kdq.1	down	-0.7857143	0.005505952	uc009kdq.1	47237	33969	34003	NM_198623	1000	655	689	34	0	+
NM_183088	up	uc009kdq.1	down	-0.7857143	0.005505952	uc009kdq.1	47237	17238	17291	NM_183088	1000	265	318	53	0	-
NM_010420	up	uc009kdq.1	down	-0.7857143	0.005505952	uc009kdq.1	47237	36379	36523	NM_010420	1000	204	355	131	9	-
NM_001033764	up	uc009kdq.1	down	-0.7142857	0.0141369	uc009kdq.1	47237	44461	44721	NM_001033764	1000	739	1000	238	21	-
NM_009140	up	ENSMUST00000126849	down	-0.6428571	0.03115079	ENSMUST00000126849	14293	535	581	NM_009140	1000	318	358	40	0	+
NM_013542	up	ENSMUST00000126849	down	-0.6428571	0.03115079	ENSMUST00000126849	14293	572	629	NM_013542	1000	487	538	51	0	-
NM_144847	up	uc008xof.1	down	-0.7857143	0.005505952	uc008xof.1	9377	6567	6668	NM_144847	1000	138	239	93	8	-
NM_010008	up	uc009bkj.1	down	-0.7857143	0.005505952	uc009bkj.1	33622	25001	25193	NM_010008	1000	797	1000	176	16	+
NM_001113187	up	uc009bkj.1	down	-0.6428571	0.03115079	uc009bkj.1	33622	15170	15265	NM_001113187	1000	906	1000	90	3	+
NM_001113187	up	uc009bkj.1	down	-0.6428571	0.03115079	uc009bkj.1	33622	1998	2094	NM_001113187	1000	904	1000	89	7	-
NM_001113187	up	uc009bkj.1	down	-0.6428571	0.03115079	uc009bkj.1	33622	26722	26786	NM_001113187	1000	936	1000	61	3	-
NM_001113187	up	uc009bkj.1	down	-0.6428571	0.03115079	uc009bkj.1	33622	32522	32574	NM_001113187	1000	948	1000	48	4	-
NM_145536	up	uc009bkj.1	down	-0.8571429	0.001736111	uc009bkj.1	33622	23584	23721	NM_145536	1000	863	1000	124	13	+
NM_145536	up	uc009bkj.1	down	-0.8571429	0.001736111	uc009bkj.1	33622	26683	26810	NM_145536	1000	868	1000	114	7	+
NM_145536	up	uc009bkj.1	down	-0.8571429	0.001736111	uc009bkj.1	33622	15170	15293	NM_145536	1000	879	1000	114	7	-
NM_001001488	up	uc009bkj.1	down	-0.7142857	0.0141369	uc009bkj.1	33622	2010	2092	NM_001001488	1000	652	734	77	5	+
NM_001001488	up	uc009bkj.1	down	-0.7142857	0.0141369	uc009bkj.1	33622	26734	26822	NM_001001488	1000	652	745	79	3	+
NM_001001488	up	uc009bkj.1	down	-0.7142857	0.0141369	uc009bkj.1	33622	10692	11143	NM_001001488	1000	652	722	64	4	+
NM_001001488	up	uc009bkj.1	down	-0.7142857	0.0141369	uc009bkj.1	33622	15161	15253	NM_001001488	1000	652	745	87	3	-
NM_016778	up	uc009bkj.1	down	-0.8571429	0.001736111	uc009bkj.1	33622	26688	26831	NM_016778	1000	224	372	119	6	-
NM_016778	up	uc009bkj.1	down	-0.8571429	0.001736111	uc009bkj.1	33622	10428	10786	NM_016778	1000	233	380	124	7	-
NM_016778	up	uc009bkj.1	down	-0.8571429	0.001736111	uc009bkj.1	33622	2000	2092	NM_016778	1000	245	337	86	6	-
NM_183088	up	uc009aft.1	down	-0.7857143	0.005505952	uc009aft.1	17852	16813	16866	NM_183088	1000	947	1000	51	2	+
NM_030101	up	uc009aft.1	down	-0.6428571	0.03115079	uc009aft.1	17852	16805	16858	NM_030101	1000	169	224	51	0	+
NM_030101	up	uc009aft.1	down	-0.6428571	0.03115079	uc009aft.1	17852	16815	16946	NM_030101	1000	349	480	119	12	-
NM_010420	up	uc009aft.1	down	-0.6428571	0.03115079	uc009aft.1	17852	16815	16941	NM_010420	1000	202	330	119	5	-
NM_183088	up	ENSMUST00000139429	down	-0.8571429	0.001736111	ENSMUST00000139429	109102	46020	46113	NM_183088	1000	886	1000	85	2	+
NM_183088	up	ENSMUST00000139429	down	-0.8571429	0.001736111	ENSMUST00000139429	109102	44509	44574	NM_183088	1000	925	994	63	1	-
NM_183088	up	ENSMUST00000139429	down	-0.8571429	0.001736111	ENSMUST00000139429	109102	45669	45730	NM_183088	1000	938	1000	58	3	-
NM_183088	up	ENSMUST00000139429	down	-0.8571429	0.001736111	ENSMUST00000139429	109102	16310	16352	NM_183088	1000	950	992	41	1	-
NM_030101	up	ENSMUST00000139429	down	-0.7142857	0.0141369	ENSMUST00000139429	109102	46058	96400	NM_030101	1000	173	506	220	12	+
NM_030101	up	ENSMUST00000139429	down	-0.7142857	0.0141369	ENSMUST00000139429	109102	44422	44554	NM_030101	1000	349	480	123	8	+
NM_030101	up	ENSMUST00000139429	down	-0.7142857	0.0141369	ENSMUST00000139429	109102	96263	96331	NM_030101	1000	371	436	51	2	+
NM_030101	up	ENSMUST00000139429	down	-0.7142857	0.0141369	ENSMUST00000139429	109102	16316	16352	NM_030101	1000	443	479	36	0	+
NM_030101	up	ENSMUST00000139429	down	-0.7142857	0.0141369	ENSMUST00000139429	109102	15792	16267	NM_030101	1000	449	739	50	3	+
NM_030101	up	ENSMUST00000139429	down	-0.7142857	0.0141369	ENSMUST00000139429	109102	20028	45724	NM_030101	1000	173	508	192	10	-
NM_030101	up	ENSMUST00000139429	down	-0.7142857	0.0141369	ENSMUST00000139429	109102	46062	46176	NM_030101	1000	366	480	108	6	-
NM_030101	up	ENSMUST00000139429	down	-0.7142857	0.0141369	ENSMUST00000139429	109102	78515	78572	NM_030101	1000	709	766	54	3	-
NM_010420	up	ENSMUST00000139429	down	-0.7142857	0.0141369	ENSMUST00000139429	109102	45593	45734	NM_010420	1000	204	354	132	8	+
NM_010420	up	ENSMUST00000139429	down	-0.7142857	0.0141369	ENSMUST00000139429	109102	95234	95376	NM_010420	1000	205	346	130	10	+
NM_010420	up	ENSMUST00000139429	down	-0.7142857	0.0141369	ENSMUST00000139429	109102	44417	44554	NM_010420	1000	196	330	127	6	+
NM_010420	up	ENSMUST00000139429	down	-0.7142857	0.0141369	ENSMUST00000139429	109102	16226	81774	NM_010420	1000	206	342	118	4	+
NM_010420	up	ENSMUST00000139429	down	-0.7142857	0.0141369	ENSMUST00000139429	109102	16282	16352	NM_010420	1000	259	329	63	7	+
NM_010420	up	ENSMUST00000139429	down	-0.7142857	0.0141369	ENSMUST00000139429	109102	96293	96329	NM_010420	1000	246	284	36	0	+
NM_010420	up	ENSMUST00000139429	down	-0.7142857	0.0141369	ENSMUST00000139429	109102	46043	46188	NM_010420	1000	205	350	139	3	-
NM_010420	up	ENSMUST00000139429	down	-0.7142857	0.0141369	ENSMUST00000139429	109102	59663	59802	NM_010420	1000	205	343	127	8	-
NM_010420	up	ENSMUST00000139429	down	-0.7142857	0.0141369	ENSMUST00000139429	109102	78458	78585	NM_010420	1000	204	330	117	8	-
NM_010420	up	ENSMUST00000139429	down	-0.7142857	0.0141369	ENSMUST00000139429	109102	20025	20175	NM_010420	1000	201	351	124	6	-
NM_010420	up	ENSMUST00000139429	down	-0.7142857	0.0141369	ENSMUST00000139429	109102	25901	26019	NM_010420	1000	204	321	106	9	-
NM_001033764	up	ENSMUST00000139429	down	-0.6428571	0.03115079	ENSMUST00000139429	109102	79170	79433	NM_001033764	1000	737	1000	239	16	-
NM_001033764	up	ENSMUST00000139429	down	-0.6428571	0.03115079	ENSMUST00000139429	109102	29685	29907	NM_001033764	1000	776	1000	189	15	-
NM_009132	up	ENSMUST00000139429	down	-0.7857143	0.005505952	ENSMUST00000139429	109102	87225	87361	NM_009132	1000	371	552	66	4	-
NM_001146196	up	ENSMUST00000139429	down	-0.6428571	0.03115079	ENSMUST00000139429	109102	87225	87361	NM_001146196	1000	371	552	66	4	-
NM_183088	up	ENSMUST00000156242	down	-0.7857143	0.005505952	ENSMUST00000156242	26733	10883	11334	NM_183088	1000	608	1000	129	7	+
NM_183088	up	ENSMUST00000156242	down	-0.7857143	0.005505952	ENSMUST00000156242	26733	25418	25481	NM_183088	1000	937	1000	59	4	+
NM_183088	up	ENSMUST00000156242	down	-0.7857143	0.005505952	ENSMUST00000156242	26733	15718	15788	NM_183088	1000	917	1000	66	4	-
NM_009763	up	ENSMUST00000156242	down	-0.6428571	0.03115079	ENSMUST00000156242	26733	10459	25544	NM_009763	1000	293	445	142	7	+
NM_009763	up	ENSMUST00000156242	down	-0.6428571	0.03115079	ENSMUST00000156242	26733	11284	11376	NM_009763	1000	332	424	85	7	+
NM_009763	up	ENSMUST00000156242	down	-0.6428571	0.03115079	ENSMUST00000156242	26733	10561	10627	NM_009763	1000	377	449	61	4	+
NM_009763	up	ENSMUST00000156242	down	-0.6428571	0.03115079	ENSMUST00000156242	26733	2699	2876	NM_009763	1000	315	466	139	12	-
NM_009763	up	ENSMUST00000156242	down	-0.6428571	0.03115079	ENSMUST00000156242	26733	15634	15793	NM_009763	1000	315	908	139	12	-
NM_009763	up	ENSMUST00000156242	down	-0.6428571	0.03115079	ENSMUST00000156242	26733	19296	19451	NM_009763	1000	309	466	136	10	-
NM_010420	up	ENSMUST00000156242	down	-0.7857143	0.005505952	ENSMUST00000156242	26733	2704	2859	NM_010420	1000	201	350	139	6	+
NM_010420	up	ENSMUST00000156242	down	-0.7857143	0.005505952	ENSMUST00000156242	26733	15656	15789	NM_010420	1000	217	350	124	7	+
NM_010420	up	ENSMUST00000156242	down	-0.7857143	0.005505952	ENSMUST00000156242	26733	19312	19447	NM_010420	1000	211	354	123	5	+
NM_010420	up	ENSMUST00000156242	down	-0.7857143	0.005505952	ENSMUST00000156242	26733	25415	25544	NM_010420	1000	216	348	124	5	-
NM_010420	up	ENSMUST00000156242	down	-0.7857143	0.005505952	ENSMUST00000156242	26733	10494	10627	NM_010420	1000	212	350	121	4	-
NM_010420	up	ENSMUST00000156242	down	-0.7857143	0.005505952	ENSMUST00000156242	26733	11267	23226	NM_010420	1000	215	349	118	9	-
NM_153513	up	uc009awh.1	down	-0.6428571	0.03115079	uc009awh.1	16084	4018	4163	NM_153513	1000	805	946	130	10	-
NM_010420	up	uc008wdi.1	down	-0.7142857	0.0141369	uc008wdi.1	6570	2094	2212	NM_010420	1000	211	329	109	9	-
NM_010420	up	uc008wdi.1	down	-0.7142857	0.0141369	uc008wdi.1	6570	3400	3516	NM_010420	1000	229	347	107	9	-
NM_144847	up	ENSMUST00000151921	down	-0.7857143	0.005505952	ENSMUST00000151921	110594	46266	46381	NM_144847	1000	138	253	104	11	+
NM_144847	up	ENSMUST00000151921	down	-0.7857143	0.005505952	ENSMUST00000151921	110594	78662	78763	NM_144847	1000	138	239	91	10	+
NM_144847	up	ENSMUST00000151921	down	-0.7857143	0.005505952	ENSMUST00000151921	110594	44633	44734	NM_144847	1000	138	239	93	8	-
NM_144847	up	ENSMUST00000151921	down	-0.7857143	0.005505952	ENSMUST00000151921	110594	81843	81944	NM_144847	1000	138	239	91	10	-
NM_144847	up	ENSMUST00000151921	down	-0.7857143	0.005505952	ENSMUST00000151921	110594	16430	16533	NM_144847	1000	138	239	71	3	-
NM_010646	up	ENSMUST00000151921	down	-0.6428571	0.03115079	ENSMUST00000151921	110594	19761	89815	NM_010646	1000	341	947	154	5	+
NM_010646	up	ENSMUST00000151921	down	-0.6428571	0.03115079	ENSMUST00000151921	110594	19764	89838	NM_010646	1000	316	938	144	1	-
NM_010646	up	ENSMUST00000151921	down	-0.6428571	0.03115079	ENSMUST00000151921	110594	19826	19866	NM_010646	1000	903	948	39	1	-
NM_016778	up	uc008nuu.1	down	-0.7857143	0.005505952	uc008nuu.1	13173	1049	1192	NM_016778	1000	233	372	114	5	+
NM_183088	up	uc008nuu.1	down	-0.6428571	0.03115079	uc008nuu.1	13173	1134	1206	NM_183088	1000	907	994	67	5	-
NM_016778	up	uc007xuy.1	down	-0.6428571	0.03115079	uc007xuy.1	3351	2138	2287	NM_016778	1000	228	371	128	9	+
NM_172530	up	uc007shm.1	down	-0.6428571	0.03115079	uc007shm.1	90773	57194	57341	NM_172530	1000	454	810	104	0	-
NM_008090	up	uc007shm.1	down	-0.6428571	0.03115079	uc007shm.1	90773	47366	47405	NM_008090	1000	601	638	36	0	-
NM_001163496	up	uc007shm.1	down	-0.7142857	0.0141369	uc007shm.1	90773	8333	8379	NM_001163496	1000	42	95	40	0	-
NM_014194	up	uc007shm.1	down	-0.7142857	0.0141369	uc007shm.1	90773	74916	75012	NM_014194	1000	817	981	78	5	-
NM_030101	up	uc008pdk.1	down	-0.7857143	0.005505952	uc008pdk.1	90825	34203	34239	NM_030101	1000	97	133	35	1	+
NM_009132	up	uc008pdk.1	down	-0.7142857	0.0141369	uc008pdk.1	90825	29520	29554	NM_009132	1000	380	414	33	1	+
NM_009132	up	uc008pdk.1	down	-0.7142857	0.0141369	uc008pdk.1	90825	7509	7553	NM_009132	1000	763	807	40	4	-
NM_001146196	up	uc008pdk.1	down	-0.7142857	0.0141369	uc008pdk.1	90825	29520	29554	NM_001146196	1000	380	414	33	1	+
NM_001146196	up	uc008pdk.1	down	-0.7142857	0.0141369	uc008pdk.1	90825	7509	7553	NM_001146196	1000	763	807	40	4	-
NM_207203	up	uc008pdk.1	down	-0.7142857	0.0141369	uc008pdk.1	90825	25303	25336	NM_207203	1000	658	691	33	0	-
NM_172442	up	uc009hiz.1	down	-0.7142857	0.0141369	uc009hiz.1	18773	16638	16679	NM_172442	1000	324	443	41	0	+
NM_001166672	up	uc009hiz.1	down	-0.8571429	0.001736111	uc009hiz.1	18773	15799	16367	NM_001166672	1000	90	655	511	52	+
NM_008685	up	uc009hiz.1	down	-0.6428571	0.03115079	uc009hiz.1	18773	8131	8267	NM_008685	1000	450	583	121	11	+
NM_001083955	up	uc009hiz.1	down	-0.7857143	0.005505952	uc009hiz.1	18773	8127	8266	NM_001083955	1000	549	687	128	8	+
NM_153513	up	uc009hiz.1	down	-0.7142857	0.0141369	uc009hiz.1	18773	7963	8296	NM_153513	1000	798	937	126	11	-
NM_183088	up	ENSMUST00000156387	down	-0.7142857	0.0141369	ENSMUST00000156387	14032	8534	8588	NM_183088	1000	944	1000	49	5	+
NM_183088	up	ENSMUST00000156387	down	-0.7142857	0.0141369	ENSMUST00000156387	14032	6087	6133	NM_183088	1000	945	990	44	1	-
NM_028994	up	ENSMUST00000130391	down	-0.7857143	0.005505952	ENSMUST00000130391	23225	8688	8831	NM_028994	1000	35	178	133	10	+
NM_008090	up	uc007rum.1	down	-0.6428571	0.03115079	uc007rum.1	28323	22570	22611	NM_008090	1000	601	648	41	0	-
NM_145536	up	ENSMUST00000167620	down	-0.6428571	0.03115079	ENSMUST00000167620	3539	1242	1326	NM_145536	1000	894	975	74	3	+
NM_145536	up	ENSMUST00000167620	down	-0.6428571	0.03115079	ENSMUST00000167620	3539	823	1175	NM_145536	1000	934	981	43	1	+
NM_183322	up	AK158515	down	-0.6428571	0.03115079	AK158515	1463	630	769	NM_183322	1000	247	390	105	6	-
NM_001033978	up	uc008mbd.1	down	-0.6428571	0.03115079	uc008mbd.1	13413	3638	3683	NM_001033978	1000	115	160	44	1	+
NM_009378	up	uc008mbd.1	down	-0.6428571	0.03115079	uc008mbd.1	13413	3639	3669	NM_009378	1000	694	724	30	0	-
NM_001001488	up	mouselincRNA0467+	down	-0.6428571	0.03115079	mouselincRNA0467+	12999	12460	12497	NM_001001488	1000	464	502	37	0	+
NM_001033978	up	mouselincRNA0467+	down	-0.7142857	0.0141369	mouselincRNA0467+	12999	700	823	NM_001033978	1000	114	161	44	0	-
NM_013521	up	mouselincRNA0467+	down	-0.7142857	0.0141369	mouselincRNA0467+	12999	12426	12470	NM_013521	1000	404	444	40	0	-
NM_145536	up	uc009bfh.1	down	-0.6428571	0.03115079	uc009bfh.1	30651	6973	7112	NM_145536	1000	862	1000	124	9	+
NM_145536	up	uc009bfh.1	down	-0.6428571	0.03115079	uc009bfh.1	30651	13827	13971	NM_145536	1000	865	999	128	6	-
NM_145536	up	uc009bfh.1	down	-0.6428571	0.03115079	uc009bfh.1	30651	25604	25685	NM_145536	1000	918	997	74	5	-
NM_001166672	up	AK019438	down	-0.6428571	0.03115079	AK019438	20762	18677	19613	NM_001166672	1000	85	1000	775	71	+
NM_001001982	up	AK019438	down	-0.6428571	0.03115079	AK019438	20762	5141	5420	NM_001001982	1000	721	1000	259	20	+
NM_145133	up	AK019438	down	-0.6428571	0.03115079	AK019438	20762	20103	20149	NM_145133	1000	290	336	46	0	-
NM_001113187	up	AK019438	down	-0.6428571	0.03115079	AK019438	20762	18210	18280	NM_001113187	1000	925	995	66	4	-
NM_001083955	up	AK019438	down	-0.7142857	0.0141369	AK019438	20762	13363	17311	NM_001083955	1000	555	672	106	9	-
NM_001033764	up	CA874578	down	-0.6428571	0.03115079	CA874578	101780	95165	95300	NM_001033764	1000	745	880	130	5	+
NM_001033764	up	CA874578	down	-0.6428571	0.03115079	CA874578	101780	81553	81816	NM_001033764	1000	737	1000	241	20	-
NM_030101	up	CA874578	down	-0.7142857	0.0141369	CA874578	101780	35960	47416	NM_030101	1000	159	494	212	10	+
NM_001113187	up	CA874578	down	-0.6428571	0.03115079	CA874578	101780	47290	47403	NM_001113187	1000	887	1000	107	6	+
NM_001113187	up	CA874578	down	-0.6428571	0.03115079	CA874578	101780	36654	36711	NM_001113187	1000	943	1000	55	2	+
NM_001113187	up	CA874578	down	-0.6428571	0.03115079	CA874578	101780	35996	36107	NM_001113187	1000	890	1000	101	9	-
NM_017385	up	CA874578	down	-0.6428571	0.03115079	CA874578	101780	37168	100609	NM_017385	1000	257	782	90	5	+
NM_009132	up	CA874578	down	-0.6428571	0.03115079	CA874578	101780	17690	17819	NM_009132	1000	380	552	59	2	+
NM_009132	up	CA874578	down	-0.6428571	0.03115079	CA874578	101780	95249	95300	NM_009132	1000	902	953	47	2	-
NM_001146196	up	CA874578	down	-0.6428571	0.03115079	CA874578	101780	17690	17819	NM_001146196	1000	380	552	59	2	+
NM_001146196	up	CA874578	down	-0.6428571	0.03115079	CA874578	101780	95249	95300	NM_001146196	1000	902	953	47	2	-
NM_001033324	up	CA874578	down	-0.7857143	0.005505952	CA874578	101780	100442	100496	NM_001033324	1000	42	86	44	0	+
