# Supplementary material for: Dynamic Transcription of Long Non-Coding RNA Genes during CD4+ T Cell Development and Activation
Source: PLoS One. 2014 Jul 8;9(7):e101588. doi: 10.1371/journal.pone.0101588 (PMC4086894; doi:10.1371/journal.pone.0101588)
Supplement: Table S15 — CD4+ VS. DP LncRNA-mRNAs pairs with the expression of LncRNAs and mRNAs were positively and LncRNA sequence matched upstream of the mRNA. (CSV) [file pone.0101588.s015.csv]

gene id	gene regulation	lncRNA id	lncRNA regulation	PCC	pvalue	lncRNA Name	lncRNA Size	lncRNA Start	lncRNA End	gene Name	gene Size	gene Start	gene End	matches	misMatches	strand
NM_199158	up	uc009hxj.1	up	0.9285714	0.000396825	uc009hxj.1	150635	38397	38454	NM_199158	1000	185	242	56	1	+
NM_199158	up	uc009hxj.1	up	0.9285714	0.000396825	uc009hxj.1	150635	16958	17067	NM_199158	1000	55	270	75	1	+
NM_199158	up	uc009hxj.1	up	0.9285714	0.000396825	uc009hxj.1	150635	48784	51749	NM_199158	1000	126	310	111	0	-
NM_199158	up	uc009hxj.1	up	0.9285714	0.000396825	uc009hxj.1	150635	48827	48946	NM_199158	1000	151	307	89	1	-
NM_199158	up	uc009hxj.1	up	0.9285714	0.000396825	uc009hxj.1	150635	74162	82984	NM_199158	1000	223	346	75	1	-
NM_199158	up	uc009hxj.1	up	0.9285714	0.000396825	uc009hxj.1	150635	107740	107770	NM_199158	1000	316	346	30	0	-
NM_001163768	up	uc009hxj.1	up	0.7857143	0.005505952	uc009hxj.1	150635	107705	107771	NM_001163768	1000	881	947	65	1	+
NM_001163768	up	uc009hxj.1	up	0.7857143	0.005505952	uc009hxj.1	150635	53334	53397	NM_001163768	1000	881	944	63	0	+
NM_001163768	up	uc009hxj.1	up	0.7857143	0.005505952	uc009hxj.1	150635	59800	59839	NM_001163768	1000	907	946	37	2	-
NM_001163768	up	uc009hxj.1	up	0.7857143	0.005505952	uc009hxj.1	150635	53708	53739	NM_001163768	1000	879	910	31	0	-
NM_027258	up	uc009hxj.1	up	0.7857143	0.005505952	uc009hxj.1	150635	110415	110458	NM_027258	1000	213	256	41	2	+
NM_027258	up	uc009hxj.1	up	0.7857143	0.005505952	uc009hxj.1	150635	53720	53772	NM_027258	1000	209	253	42	2	+
NM_027258	up	uc009hxj.1	up	0.7857143	0.005505952	uc009hxj.1	150635	18713	18756	NM_027258	1000	208	251	43	0	-
NM_001033266	up	uc009hxj.1	up	0.6428571	0.03115079	uc009hxj.1	150635	48553	48589	NM_001033266	1000	481	517	36	0	+
NM_001033266	up	uc009hxj.1	up	0.6428571	0.03115079	uc009hxj.1	150635	36698	36742	NM_001033266	1000	477	522	44	0	+
NM_001033266	up	uc009hxj.1	up	0.6428571	0.03115079	uc009hxj.1	150635	74906	127072	NM_001033266	1000	296	365	69	0	-
NM_007634	up	uc009hxj.1	up	0.7857143	0.005505952	uc009hxj.1	150635	37142	37256	NM_007634	1000	74	189	104	10	-
NM_011015	up	uc009hxj.1	up	0.9285714	0.000396825	uc009hxj.1	150635	37137	37270	NM_011015	1000	0	332	126	7	-
NM_011015	up	uc009hxj.1	up	0.9285714	0.000396825	uc009hxj.1	150635	54880	54919	NM_011015	1000	168	208	39	0	-
NM_011015	up	uc009hxj.1	up	0.9285714	0.000396825	uc009hxj.1	150635	37140	37176	NM_011015	1000	114	148	34	0	-
NM_001013377	up	uc009hxj.1	up	0.6428571	0.03115079	uc009hxj.1	150635	123082	123148	NM_001013377	1000	159	224	61	4	-
NM_001013377	up	uc009hxj.1	up	0.6428571	0.03115079	uc009hxj.1	150635	55127	55217	NM_001013377	1000	165	241	68	3	-
NM_001013377	up	uc009hxj.1	up	0.6428571	0.03115079	uc009hxj.1	150635	123116	123182	NM_001013377	1000	184	232	47	1	-
NM_001013377	up	uc009hxj.1	up	0.6428571	0.03115079	uc009hxj.1	150635	123138	123175	NM_001013377	1000	203	238	35	0	-
NM_145413	up	uc009hxj.1	up	0.7142857	0.0141369	uc009hxj.1	150635	74931	74964	NM_145413	1000	0	33	32	1	-
NM_009984	up	uc009hxj.1	up	0.6428571	0.03115079	uc009hxj.1	150635	1319	1440	NM_009984	1000	194	306	102	6	-
NM_176830	up	uc009hxj.1	up	0.8571429	0.001736111	uc009hxj.1	150635	86835	86927	NM_176830	1000	498	789	63	4	-
NM_176830	up	uc009hxj.1	up	0.8571429	0.001736111	uc009hxj.1	150635	116365	116404	NM_176830	1000	504	543	39	0	-
NM_176830	up	uc009hxj.1	up	0.8571429	0.001736111	uc009hxj.1	150635	110416	110456	NM_176830	1000	503	543	38	2	-
NM_001141976	up	uc009hxj.1	up	0.6428571	0.03115079	uc009hxj.1	150635	53699	53798	NM_001141976	1000	23	141	87	2	-
NM_001141976	up	uc009hxj.1	up	0.6428571	0.03115079	uc009hxj.1	150635	53695	73979	NM_001141976	1000	9	465	70	0	-
NM_001141976	up	uc009hxj.1	up	0.6428571	0.03115079	uc009hxj.1	150635	112103	149989	NM_001141976	1000	23	131	67	0	-
NM_001141976	up	uc009hxj.1	up	0.6428571	0.03115079	uc009hxj.1	150635	8337	8376	NM_001141976	1000	9	54	39	0	-
NM_001141975	up	uc009hxj.1	up	0.8571429	0.001736111	uc009hxj.1	150635	53699	53798	NM_001141975	1000	23	141	87	2	-
NM_001141975	up	uc009hxj.1	up	0.8571429	0.001736111	uc009hxj.1	150635	53695	73979	NM_001141975	1000	9	465	70	0	-
NM_001141975	up	uc009hxj.1	up	0.8571429	0.001736111	uc009hxj.1	150635	112103	149989	NM_001141975	1000	23	131	67	0	-
NM_001141975	up	uc009hxj.1	up	0.8571429	0.001736111	uc009hxj.1	150635	8337	8376	NM_001141975	1000	9	54	39	0	-
NM_011195	up	ENSMUST00000143564	up	0.8571429	0.001736111	ENSMUST00000143564	37679	34643	34792	NM_011195	1000	346	485	130	6	+
NM_011195	up	ENSMUST00000143564	up	0.8571429	0.001736111	ENSMUST00000143564	37679	11345	11484	NM_011195	1000	358	499	130	8	+
NM_011195	up	ENSMUST00000143564	up	0.8571429	0.001736111	ENSMUST00000143564	37679	22100	22242	NM_011195	1000	355	500	131	9	+
NM_011195	up	ENSMUST00000143564	up	0.8571429	0.001736111	ENSMUST00000143564	37679	16159	16294	NM_011195	1000	346	485	126	9	+
NM_011195	up	ENSMUST00000143564	up	0.8571429	0.001736111	ENSMUST00000143564	37679	30847	31003	NM_011195	1000	359	486	119	8	+
NM_011195	up	ENSMUST00000143564	up	0.8571429	0.001736111	ENSMUST00000143564	37679	6420	6554	NM_011195	1000	359	483	118	6	-
NM_011195	up	ENSMUST00000143564	up	0.8571429	0.001736111	ENSMUST00000143564	37679	5400	5501	NM_011195	1000	349	448	82	6	-
NM_178914	up	ENSMUST00000143564	up	0.7142857	0.0141369	ENSMUST00000143564	37679	29085	29132	NM_178914	1000	0	47	43	4	-
NM_001141975	up	AK138784	up	0.7857143	0.005505952	AK138784	3815	3626	3691	NM_001141975	1000	27	86	51	3	+
NM_001141975	up	AK138784	up	0.7857143	0.005505952	AK138784	3815	1196	1231	NM_001141975	1000	43	78	34	1	-
NM_009984	up	uc008hln.1	up	0.7142857	0.0141369	uc008hln.1	2602	234	352	NM_009984	1000	165	280	99	4	-
NM_007634	up	AK079976	up	0.7857143	0.005505952	AK079976	853	776	829	NM_007634	1000	106	156	48	2	+
NM_009984	up	uc008acg.1	up	0.6428571	0.03115079	uc008acg.1	1291	356	406	NM_009984	1000	251	304	46	4	+
NM_173364	up	uc009kyw.1	up	0.6428571	0.03115079	uc009kyw.1	4595	2835	2872	NM_173364	1000	718	755	34	3	+
NM_177618	up	ENSMUST00000123094	up	0.6428571	0.03115079	ENSMUST00000123094	3012	2124	2172	NM_177618	1000	446	495	47	1	+
NM_001033266	up	ENSMUST00000123094	up	0.7857143	0.005505952	ENSMUST00000123094	3012	2129	2173	NM_001033266	1000	480	522	42	0	+
NM_001141975	up	ENSMUST00000123094	up	0.8571429	0.001736111	ENSMUST00000123094	3012	661	2175	NM_001141975	1000	9	128	79	1	-
NM_001013377	up	ENSMUST00000123155	up	0.7857143	0.005505952	ENSMUST00000123155	17431	14089	14163	NM_001013377	1000	160	213	52	0	+
NM_011015	up	ENSMUST00000123155	up	0.6428571	0.03115079	ENSMUST00000123155	17431	11646	14010	NM_011015	1000	1	317	139	2	+
NM_011015	up	ENSMUST00000123155	up	0.6428571	0.03115079	ENSMUST00000123155	17431	11713	11756	NM_011015	1000	80	130	41	2	+
NM_009052	up	ENSMUST00000123155	up	0.6428571	0.03115079	ENSMUST00000123155	17431	13852	13889	NM_009052	1000	519	556	34	3	+
NM_007634	up	ENSMUST00000123155	up	0.6428571	0.03115079	ENSMUST00000123155	17431	11646	11759	NM_007634	1000	58	174	103	10	+
NM_009984	up	ENSMUST00000123155	up	0.7857143	0.005505952	ENSMUST00000123155	17431	13963	14014	NM_009984	1000	240	498	42	0	+
NM_026280	up	ENSMUST00000123155	up	0.7857143	0.005505952	ENSMUST00000123155	17431	4070	4171	NM_026280	1000	699	791	75	5	+
NM_026280	up	ENSMUST00000123155	up	0.7857143	0.005505952	ENSMUST00000123155	17431	14876	14930	NM_026280	1000	732	786	51	3	+
NM_175105	up	AK053260	up	0.7857143	0.005505952	AK053260	3324	1823	1868	NM_175105	1000	384	425	40	1	+
NM_018855	up	ENSMUST00000129991	up	0.7142857	0.0141369	ENSMUST00000129991	16898	14464	14507	NM_018855	1000	430	473	40	3	+
NM_016679	up	uc007jxl.1	up	0.6428571	0.03115079	uc007jxl.1	5102	2125	2205	NM_016679	1000	4	61	56	1	-
NM_007634	up	NR_030773	up	0.6428571	0.03115079	NR_030773	19385	13338	13466	NM_007634	1000	74	202	116	10	+
NM_007634	up	NR_030773	up	0.6428571	0.03115079	NR_030773	19385	7901	8037	NM_007634	1000	73	202	121	6	-
NM_007634	up	NR_030773	up	0.6428571	0.03115079	NR_030773	19385	17917	18018	NM_007634	1000	74	187	95	6	-
NM_007634	up	NR_030773	up	0.6428571	0.03115079	NR_030773	19385	5878	5953	NM_007634	1000	76	151	70	5	-
NM_026280	up	NR_030773	up	0.9285714	0.000396825	NR_030773	19385	13151	13240	NM_026280	1000	698	791	75	5	+
NM_026280	up	NR_030773	up	0.9285714	0.000396825	NR_030773	19385	4660	4735	NM_026280	1000	738	813	68	7	+
NM_026280	up	NR_030773	up	0.9285714	0.000396825	NR_030773	19385	11111	11158	NM_026280	1000	737	784	46	1	-
NM_016679	up	NR_030773	up	0.6428571	0.03115079	NR_030773	19385	7969	8233	NM_016679	1000	4	221	77	2	+
NM_011079	up	NR_030773	up	0.9285714	0.000396825	NR_030773	19385	7930	7979	NM_011079	1000	5	56	45	4	-
NM_009649	up	NR_030773	up	0.7142857	0.0141369	NR_030773	19385	13175	13272	NM_009649	1000	150	244	87	7	-
NM_001081369	up	NR_030773	up	0.7857143	0.005505952	NR_030773	19385	13152	13276	NM_001081369	1000	408	546	114	10	-
NM_009984	up	NR_030773	up	0.7857143	0.005505952	NR_030773	19385	7888	8046	NM_009984	1000	165	328	144	11	-
NM_001141975	up	NR_030773	up	0.7142857	0.0141369	NR_030773	19385	13178	13290	NM_001141975	1000	132	239	99	8	-
NM_001163768	up	ENSMUST00000126693	up	0.6428571	0.03115079	ENSMUST00000126693	5599	2155	2192	NM_001163768	1000	873	910	35	2	+
NM_027258	up	ENSMUST00000126693	up	0.6428571	0.03115079	ENSMUST00000126693	5599	2162	2311	NM_027258	1000	208	253	43	2	-
NM_011079	up	ENSMUST00000126693	up	0.7857143	0.005505952	ENSMUST00000126693	5599	3226	3288	NM_011079	1000	0	62	56	6	-
NM_009984	up	ENSMUST00000126693	up	0.7857143	0.005505952	ENSMUST00000126693	5599	3208	3350	NM_009984	1000	165	315	135	5	-
NM_001083959	up	ENSMUST00000126693	up	0.7857143	0.005505952	ENSMUST00000126693	5599	2137	2198	NM_001083959	1000	844	905	56	5	-
NM_016679	up	AK090292	up	0.6428571	0.03115079	AK090292	14284	13087	13175	NM_016679	1000	4	69	63	2	+
NM_016679	up	AK090292	up	0.6428571	0.03115079	AK090292	14284	12743	12829	NM_016679	1000	4	67	61	2	-
NM_026280	up	AK090292	up	0.7857143	0.005505952	AK090292	14284	10116	10191	NM_026280	1000	738	813	69	6	+
NM_026280	up	AK090292	up	0.7857143	0.005505952	AK090292	14284	7062	7186	NM_026280	1000	699	813	91	7	-
NM_027258	up	uc008wjq.1	up	0.7857143	0.005505952	uc008wjq.1	44309	33229	33282	NM_027258	1000	207	252	42	2	-
NM_016679	up	uc009adp.1	up	0.7142857	0.0141369	uc009adp.1	5597	3273	3361	NM_016679	1000	4	69	63	2	+
NM_001163768	up	uc009adp.1	up	0.8571429	0.001736111	uc009adp.1	5597	2155	2192	NM_001163768	1000	873	910	35	2	+
NM_027258	up	uc009adp.1	up	0.7142857	0.0141369	uc009adp.1	5597	2162	2311	NM_027258	1000	208	253	43	2	-
NM_009052	up	uc009adp.1	up	0.7142857	0.0141369	uc009adp.1	5597	3226	3286	NM_009052	1000	519	578	57	2	-
NM_007634	up	uc009adp.1	up	0.7142857	0.0141369	uc009adp.1	5597	3212	3353	NM_007634	1000	61	202	131	10	-
NM_001141975	up	uc009adp.1	up	0.7857143	0.005505952	uc009adp.1	5597	5386	5420	NM_001141975	1000	44	78	34	0	-
NM_001083960	up	uc009adp.1	up	0.7142857	0.0141369	uc009adp.1	5597	2137	2198	NM_001083960	1000	844	905	56	5	-
NM_011015	up	uc008ymt.1	up	0.8571429	0.001736111	uc008ymt.1	5270	3383	3509	NM_011015	1000	0	145	123	2	-
NM_007634	up	uc008ymt.1	up	0.8571429	0.001736111	uc008ymt.1	5270	3383	3508	NM_007634	1000	58	188	116	9	-
NM_007634	up	uc007ozg.1	up	0.6428571	0.03115079	uc007ozg.1	15174	6304	6443	NM_007634	1000	61	202	127	12	+
NM_001163768	up	uc007ozg.1	up	0.6428571	0.03115079	uc007ozg.1	15174	12620	12651	NM_001163768	1000	879	910	31	0	+
NM_001163768	up	uc007ozg.1	up	0.6428571	0.03115079	uc007ozg.1	15174	1951	2010	NM_001163768	1000	888	947	58	1	-
NM_177618	up	uc007ozg.1	up	0.9285714	0.000396825	uc007ozg.1	15174	9429	9469	NM_177618	1000	467	514	40	0	+
NM_177618	up	uc007ozg.1	up	0.9285714	0.000396825	uc007ozg.1	15174	13536	13769	NM_177618	1000	452	907	58	0	+
NM_177618	up	uc007ozg.1	up	0.9285714	0.000396825	uc007ozg.1	15174	13766	13796	NM_177618	1000	452	482	30	0	+
NM_175105	up	uc007ozg.1	up	0.6428571	0.03115079	uc007ozg.1	15174	10524	10562	NM_175105	1000	349	387	38	0	+
NM_027258	up	uc007ozg.1	up	0.6428571	0.03115079	uc007ozg.1	15174	9429	9465	NM_027258	1000	219	255	36	0	+
NM_027258	up	uc007ozg.1	up	0.6428571	0.03115079	uc007ozg.1	15174	13663	13705	NM_027258	1000	210	253	40	0	+
NM_011015	up	uc008ewr.1	up	0.6428571	0.03115079	uc008ewr.1	3204	1630	1740	NM_011015	1000	1	130	105	5	+
NM_009984	up	uc008ewr.1	up	0.7857143	0.005505952	uc008ewr.1	3204	1643	1750	NM_009984	1000	175	281	100	5	+
NM_007634	up	uc008ewr.1	up	0.7857143	0.005505952	uc008ewr.1	3204	1630	1750	NM_007634	1000	58	181	113	7	+
NM_016679	up	uc008ewr.1	up	0.7857143	0.005505952	uc008ewr.1	3204	1621	1710	NM_016679	1000	4	70	63	3	-
NM_027258	up	uc009ieo.1	up	0.7142857	0.0141369	uc009ieo.1	86911	50909	50954	NM_027258	1000	206	251	42	3	+
NM_001163768	up	ENSMUST00000138170	up	0.6428571	0.03115079	ENSMUST00000138170	9669	2909	2940	NM_001163768	1000	879	910	31	0	-
NM_001033266	up	ENSMUST00000138170	up	0.6428571	0.03115079	ENSMUST00000138170	9669	500	568	NM_001033266	1000	296	364	68	0	-
NM_199196	up	ENSMUST00000140968	up	0.7142857	0.0141369	ENSMUST00000140968	12632	8853	8945	NM_199196	1000	4	67	60	2	+
NM_001111111	up	ENSMUST00000140968	up	0.7142857	0.0141369	ENSMUST00000140968	12632	6574	6614	NM_001111111	1000	19	59	40	0	-
NM_001100109	up	ENSMUST00000140968	up	0.7857143	0.005505952	ENSMUST00000140968	12632	6573	6758	NM_001100109	1000	143	330	176	9	-
NM_172403	up	ENSMUST00000140968	up	0.7857143	0.005505952	ENSMUST00000140968	12632	8907	8945	NM_172403	1000	217	255	37	1	-
NM_011015	up	ENSMUST00000140968	up	0.6428571	0.03115079	ENSMUST00000140968	12632	8650	8714	NM_011015	1000	76	145	59	3	-
NM_007634	up	ENSMUST00000140968	up	0.6428571	0.03115079	ENSMUST00000140968	12632	8650	8783	NM_007634	1000	84	188	91	7	-
NM_007634	up	ENSMUST00000140968	up	0.6428571	0.03115079	ENSMUST00000140968	12632	8907	8945	NM_007634	1000	124	162	36	2	-
NM_001141976	up	ENSMUST00000140968	up	0.7857143	0.005505952	ENSMUST00000140968	12632	6946	7010	NM_001141976	1000	69	124	53	1	-
NM_001101486	up	ENSMUST00000140968	up	0.6428571	0.03115079	ENSMUST00000140968	12632	8907	8943	NM_001101486	1000	140	176	34	2	-
NM_009984	up	ENSMUST00000144984	up	0.6428571	0.03115079	ENSMUST00000144984	1332	395	446	NM_009984	1000	251	314	48	3	+
NM_011015	up	uc007ype.1	up	0.6428571	0.03115079	uc007ype.1	7537	1410	1557	NM_011015	1000	2	342	134	6	-
NM_009984	up	uc007ype.1	up	0.7857143	0.005505952	uc007ype.1	7537	1413	1555	NM_009984	1000	165	306	128	12	-
NM_009052	up	uc007ype.1	up	0.6428571	0.03115079	uc007ype.1	7537	1431	1491	NM_009052	1000	519	578	49	2	-
NM_007634	up	uc007ype.1	up	0.6428571	0.03115079	uc007ype.1	7537	1410	1545	NM_007634	1000	74	199	118	6	-
NM_001164151	up	uc008kue.1	up	0.6428571	0.03115079	uc008kue.1	9830	4923	4960	NM_001164151	1000	120	157	36	1	+
NM_027258	up	uc008kue.1	up	0.7142857	0.0141369	uc008kue.1	9830	3668	3713	NM_027258	1000	207	252	45	0	+
NM_009984	up	uc008kue.1	up	0.7142857	0.0141369	uc008kue.1	9830	748	852	NM_009984	1000	195	293	72	1	-
NM_009984	up	AA606236	up	0.7857143	0.005505952	AA606236	462	366	447	NM_009984	1000	212	293	76	4	-
NM_007634	up	AA606236	up	0.6428571	0.03115079	AA606236	462	366	462	NM_007634	1000	98	196	89	7	-
NM_009984	up	uc007aqp.1	up	0.7857143	0.005505952	uc007aqp.1	9048	7062	7172	NM_009984	1000	174	293	95	4	+
NM_009984	up	uc007aqp.1	up	0.7857143	0.005505952	uc007aqp.1	9048	1031	1145	NM_009984	1000	165	278	103	9	-
NM_007634	up	uc007aqp.1	up	0.6428571	0.03115079	uc007aqp.1	9048	7053	7168	NM_007634	1000	61	188	103	8	+
NM_026280	up	uc007aqp.1	up	0.7857143	0.005505952	uc007aqp.1	9048	6015	6117	NM_026280	1000	699	791	84	7	-
NM_011015	up	uc007aqp.1	up	0.6428571	0.03115079	uc007aqp.1	9048	1021	1148	NM_011015	1000	1	326	121	3	-
NM_001033266	up	ENSMUST00000126849	up	0.7142857	0.0141369	ENSMUST00000126849	14293	568	615	NM_001033266	1000	477	521	43	1	+
NM_001033266	up	ENSMUST00000126849	up	0.7142857	0.0141369	ENSMUST00000126849	14293	551	598	NM_001033266	1000	477	521	43	1	+
NM_001163768	up	ENSMUST00000126849	up	0.7142857	0.0141369	ENSMUST00000126849	14293	479	510	NM_001163768	1000	879	910	31	0	-
NM_001163768	up	ENSMUST00000126849	up	0.7142857	0.0141369	ENSMUST00000126849	14293	576	607	NM_001163768	1000	879	910	31	0	-
NM_001141975	up	ENSMUST00000126849	up	0.6428571	0.03115079	ENSMUST00000126849	14293	448	542	NM_001141975	1000	12	127	88	0	-
NM_001141975	up	ENSMUST00000126849	up	0.6428571	0.03115079	ENSMUST00000126849	14293	477	620	NM_001141975	1000	15	130	90	0	-
NM_001141975	up	ENSMUST00000126849	up	0.6428571	0.03115079	ENSMUST00000126849	14293	538	642	NM_001141975	1000	19	130	88	0	-
NM_007634	up	AK141038	up	0.6428571	0.03115079	AK141038	2027	123	529	NM_007634	1000	103	199	91	5	+
NM_199196	up	AK141038	up	0.7142857	0.0141369	AK141038	2027	94	211	NM_199196	1000	0	117	107	10	-
NM_011015	up	uc008xof.1	up	0.7142857	0.0141369	uc008xof.1	9377	7729	7858	NM_011015	1000	0	146	115	4	+
NM_011015	up	uc008xof.1	up	0.7142857	0.0141369	uc008xof.1	9377	6552	6681	NM_011015	1000	0	146	116	6	+
NM_009984	up	uc008xof.1	up	0.8571429	0.001736111	uc008xof.1	9377	6566	6685	NM_009984	1000	175	293	102	6	+
NM_009984	up	uc008xof.1	up	0.8571429	0.001736111	uc008xof.1	9377	4646	4820	NM_009984	1000	165	324	136	4	-
NM_007634	up	uc008xof.1	up	0.7142857	0.0141369	uc008xof.1	9377	6566	6683	NM_007634	1000	74	191	109	8	+
NM_007634	up	uc008xof.1	up	0.7142857	0.0141369	uc008xof.1	9377	7742	7860	NM_007634	1000	73	191	108	10	+
NM_016679	up	uc008xof.1	up	0.7142857	0.0141369	uc008xof.1	9377	3758	3799	NM_016679	1000	17	58	38	3	+
NM_016679	up	uc008xof.1	up	0.7142857	0.0141369	uc008xof.1	9377	6554	6629	NM_016679	1000	8	60	50	2	-
NM_027893	up	uc008xof.1	up	0.6428571	0.03115079	uc008xof.1	9377	4683	4764	NM_027893	1000	0	80	57	4	-
NM_176830	up	uc008xof.1	up	0.6428571	0.03115079	uc008xof.1	9377	4925	4963	NM_176830	1000	504	542	38	0	-
NM_001164151	up	uc008xof.1	up	0.7857143	0.005505952	uc008xof.1	9377	7800	7861	NM_001164151	1000	99	159	47	3	-
NM_001163768	up	uc008xof.1	up	0.7142857	0.0141369	uc008xof.1	9377	4933	4991	NM_001163768	1000	855	910	42	0	-
NM_001141975	up	uc008xof.1	up	0.6428571	0.03115079	uc008xof.1	9377	4931	4965	NM_001141975	1000	96	130	34	0	-
NM_177618	up	uc008qwo.1	up	0.7857143	0.005505952	uc008qwo.1	157422	125509	125592	NM_177618	1000	454	501	47	0	+
NM_175105	up	uc008qwo.1	up	0.7857143	0.005505952	uc008qwo.1	157422	150497	150531	NM_175105	1000	394	436	34	0	+
NM_001033266	up	uc008qwo.1	up	0.6428571	0.03115079	uc008qwo.1	157422	114471	114519	NM_001033266	1000	478	522	44	0	+
NM_001033266	up	uc008qwo.1	up	0.6428571	0.03115079	uc008qwo.1	157422	59139	59201	NM_001033266	1000	301	361	60	0	-
NM_009984	up	uc008qwo.1	up	0.6428571	0.03115079	uc008qwo.1	157422	88195	88304	NM_009984	1000	174	282	103	4	+
NM_009710	up	uc008qwo.1	up	0.7857143	0.005505952	uc008qwo.1	157422	146341	146421	NM_009710	1000	369	450	72	5	+
NM_009710	up	uc008qwo.1	up	0.7857143	0.005505952	uc008qwo.1	157422	79021	79087	NM_009710	1000	369	435	60	6	-
NM_011079	up	uc008qwo.1	up	0.7857143	0.005505952	uc008qwo.1	157422	14156	14206	NM_011079	1000	514	562	39	1	-
NM_016679	up	uc008qwo.1	up	0.7857143	0.005505952	uc008qwo.1	157422	88183	88263	NM_016679	1000	4	61	56	1	-
NM_026735	up	uc008qwo.1	up	0.7142857	0.0141369	uc008qwo.1	157422	145664	145699	NM_026735	1000	95	132	34	0	-
NM_001013377	up	uc008qwo.1	up	0.6428571	0.03115079	uc008qwo.1	157422	154787	154870	NM_001013377	1000	164	232	66	1	-
NM_177618	up	uc007rul.1	up	0.6428571	0.03115079	uc007rul.1	41701	21584	21628	NM_177618	1000	457	501	44	0	+
NM_024184	up	uc007rul.1	up	0.6428571	0.03115079	uc007rul.1	41701	10366	10470	NM_024184	1000	77	181	94	10	+
NM_001164151	up	uc007rul.1	up	0.7142857	0.0141369	uc007rul.1	41701	15567	15606	NM_001164151	1000	135	174	37	2	+
NM_011015	up	uc007rul.1	up	0.6428571	0.03115079	uc007rul.1	41701	15332	17596	NM_011015	1000	0	360	158	5	-
NM_011015	up	uc007rul.1	up	0.6428571	0.03115079	uc007rul.1	41701	15534	15615	NM_011015	1000	53	145	59	2	-
NM_007634	up	uc007rul.1	up	0.6428571	0.03115079	uc007rul.1	41701	17469	17582	NM_007634	1000	74	187	106	7	-
NM_007634	up	uc007rul.1	up	0.6428571	0.03115079	uc007rul.1	41701	10359	10490	NM_007634	1000	60	191	121	10	-
NM_001163768	up	uc007rul.1	up	0.6428571	0.03115079	uc007rul.1	41701	11862	11910	NM_001163768	1000	905	947	40	1	-
NM_009984	up	uc007rul.1	up	0.6428571	0.03115079	uc007rul.1	41701	10357	10486	NM_009984	1000	165	293	118	9	-
NM_009984	up	uc007rul.1	up	0.6428571	0.03115079	uc007rul.1	41701	17446	17592	NM_009984	1000	165	320	128	7	-
NM_009984	up	uc007rul.1	up	0.6428571	0.03115079	uc007rul.1	41701	15544	15589	NM_009984	1000	233	278	42	3	-
NM_009773	up	ENSMUST00000147445	up	0.6428571	0.03115079	ENSMUST00000147445	16618	15322	15393	NM_009773	1000	196	267	59	2	+
NM_009743	up	ENSMUST00000147445	up	0.6428571	0.03115079	ENSMUST00000147445	16618	6649	6704	NM_009743	1000	271	330	53	1	+
NM_001100109	up	ENSMUST00000147445	up	0.7857143	0.005505952	ENSMUST00000147445	16618	14822	15007	NM_001100109	1000	143	329	173	12	+
NM_001100109	up	ENSMUST00000147445	up	0.7857143	0.005505952	ENSMUST00000147445	16618	7377	7560	NM_001100109	1000	143	330	171	12	-
NM_199196	up	ENSMUST00000147445	up	0.8571429	0.001736111	ENSMUST00000147445	16618	13547	13669	NM_199196	1000	6	128	113	9	+
NM_199196	up	ENSMUST00000147445	up	0.8571429	0.001736111	ENSMUST00000147445	16618	15570	15706	NM_199196	1000	0	134	128	6	+
NM_199196	up	ENSMUST00000147445	up	0.8571429	0.001736111	ENSMUST00000147445	16618	11922	12050	NM_199196	1000	0	128	118	10	+
NM_199196	up	ENSMUST00000147445	up	0.8571429	0.001736111	ENSMUST00000147445	16618	13908	14058	NM_199196	1000	0	149	135	8	-
NM_199196	up	ENSMUST00000147445	up	0.8571429	0.001736111	ENSMUST00000147445	16618	11054	11182	NM_199196	1000	0	128	121	7	-
NM_199196	up	ENSMUST00000147445	up	0.8571429	0.001736111	ENSMUST00000147445	16618	5152	5280	NM_199196	1000	0	128	116	12	-
NM_199196	up	ENSMUST00000147445	up	0.8571429	0.001736111	ENSMUST00000147445	16618	5975	6366	NM_199196	1000	4	128	115	9	-
NM_199196	up	ENSMUST00000147445	up	0.8571429	0.001736111	ENSMUST00000147445	16618	6532	15384	NM_199196	1000	0	117	108	9	-
NM_199196	up	ENSMUST00000147445	up	0.8571429	0.001736111	ENSMUST00000147445	16618	9004	9128	NM_199196	1000	4	128	88	4	-
NM_011015	up	ENSMUST00000147445	up	0.7857143	0.005505952	ENSMUST00000147445	16618	11052	11180	NM_011015	1000	1	146	123	3	+
NM_011015	up	ENSMUST00000147445	up	0.7857143	0.005505952	ENSMUST00000147445	16618	13927	14055	NM_011015	1000	0	145	121	2	+
NM_011015	up	ENSMUST00000147445	up	0.7857143	0.005505952	ENSMUST00000147445	16618	3000	3092	NM_011015	1000	43	146	77	3	+
NM_011015	up	ENSMUST00000147445	up	0.7857143	0.005505952	ENSMUST00000147445	16618	13501	13672	NM_011015	1000	0	353	130	4	-
NM_011015	up	ENSMUST00000147445	up	0.7857143	0.005505952	ENSMUST00000147445	16618	12119	12236	NM_011015	1000	1	136	103	2	-
NM_009984	up	ENSMUST00000147445	up	0.6428571	0.03115079	ENSMUST00000147445	16618	11055	11202	NM_009984	1000	165	313	135	10	+
NM_009984	up	ENSMUST00000147445	up	0.6428571	0.03115079	ENSMUST00000147445	16618	13931	14067	NM_009984	1000	165	301	126	8	+
NM_009984	up	ENSMUST00000147445	up	0.6428571	0.03115079	ENSMUST00000147445	16618	9494	9672	NM_009984	1000	165	288	109	8	+
NM_009984	up	ENSMUST00000147445	up	0.6428571	0.03115079	ENSMUST00000147445	16618	15310	15394	NM_009984	1000	216	302	70	3	+
NM_009984	up	ENSMUST00000147445	up	0.6428571	0.03115079	ENSMUST00000147445	16618	9072	9123	NM_009984	1000	231	282	47	4	+
NM_009984	up	ENSMUST00000147445	up	0.6428571	0.03115079	ENSMUST00000147445	16618	13499	13668	NM_009984	1000	165	349	150	6	-
NM_009984	up	ENSMUST00000147445	up	0.6428571	0.03115079	ENSMUST00000147445	16618	15559	15631	NM_009984	1000	81	302	68	3	-
NM_007634	up	ENSMUST00000147445	up	0.6428571	0.03115079	ENSMUST00000147445	16618	11047	11182	NM_007634	1000	56	191	124	11	+
NM_007634	up	ENSMUST00000147445	up	0.6428571	0.03115079	ENSMUST00000147445	16618	13951	14055	NM_007634	1000	84	188	99	5	+
NM_007634	up	ENSMUST00000147445	up	0.6428571	0.03115079	ENSMUST00000147445	16618	5173	5280	NM_007634	1000	84	191	97	10	+
NM_007634	up	ENSMUST00000147445	up	0.6428571	0.03115079	ENSMUST00000147445	16618	6273	6366	NM_007634	1000	94	187	86	7	+
NM_007634	up	ENSMUST00000147445	up	0.6428571	0.03115079	ENSMUST00000147445	16618	9074	9128	NM_007634	1000	133	187	50	4	+
NM_007634	up	ENSMUST00000147445	up	0.6428571	0.03115079	ENSMUST00000147445	16618	15555	15688	NM_007634	1000	73	210	123	10	-
NM_007634	up	ENSMUST00000147445	up	0.6428571	0.03115079	ENSMUST00000147445	16618	14663	14789	NM_007634	1000	59	188	115	11	-
NM_007634	up	ENSMUST00000147445	up	0.6428571	0.03115079	ENSMUST00000147445	16618	13547	13659	NM_007634	1000	73	185	104	8	-
NM_001141976	up	ENSMUST00000147445	up	0.6428571	0.03115079	ENSMUST00000147445	16618	6197	11345	NM_001141976	1000	28	125	70	0	+
NM_024184	up	ENSMUST00000147445	up	0.6428571	0.03115079	ENSMUST00000147445	16618	15310	15377	NM_024184	1000	77	144	62	5	-
NM_024184	up	ENSMUST00000147445	up	0.6428571	0.03115079	ENSMUST00000147445	16618	9094	9125	NM_024184	1000	77	108	31	0	-
NM_009984	up	uc007bdt.1	up	0.6428571	0.03115079	uc007bdt.1	25779	11660	11765	NM_009984	1000	175	279	95	8	+
NM_009052	up	uc007bdt.1	up	0.7857143	0.005505952	uc007bdt.1	25779	11723	11775	NM_009052	1000	528	578	45	0	+
NM_027258	up	uc007bdt.1	up	0.6428571	0.03115079	uc007bdt.1	25779	11119	11175	NM_027258	1000	196	252	54	0	+
NM_016679	up	uc007bdt.1	up	0.7857143	0.005505952	uc007bdt.1	25779	2216	2294	NM_016679	1000	10	61	49	2	+
NM_026280	up	uc007bdt.1	up	0.6428571	0.03115079	uc007bdt.1	25779	12441	12539	NM_026280	1000	699	787	75	5	-
NM_001163768	up	uc007bdt.1	up	0.6428571	0.03115079	uc007bdt.1	25779	8695	8726	NM_001163768	1000	879	910	31	0	-
NM_009984	up	humanlincRNA0479+	up	0.6428571	0.03115079	humanlincRNA0479+	15294	10966	11107	NM_009984	1000	165	310	121	7	+
NM_009710	up	humanlincRNA0479+	up	0.6428571	0.03115079	humanlincRNA0479+	15294	6748	6795	NM_009710	1000	451	498	46	1	+
NM_026280	up	humanlincRNA0479+	up	0.6428571	0.03115079	humanlincRNA0479+	15294	8614	8680	NM_026280	1000	738	804	60	6	-
NM_016679	up	humanlincRNA0479+	up	0.7857143	0.005505952	humanlincRNA0479+	15294	10963	11039	NM_016679	1000	8	61	52	1	-
NM_001081369	up	ENSMUST00000119202	up	0.6428571	0.03115079	ENSMUST00000119202	48211	39125	39258	NM_001081369	1000	409	543	120	13	+
NM_018855	up	ENSMUST00000119202	up	0.7857143	0.005505952	ENSMUST00000119202	48211	21057	21094	NM_018855	1000	477	514	34	3	+
NM_011015	up	ENSMUST00000119202	up	0.6428571	0.03115079	ENSMUST00000119202	48211	10916	11044	NM_011015	1000	1	146	120	6	+
NM_011015	up	ENSMUST00000119202	up	0.6428571	0.03115079	ENSMUST00000119202	48211	807	7867	NM_011015	1000	0	146	121	2	+
NM_011015	up	ENSMUST00000119202	up	0.6428571	0.03115079	ENSMUST00000119202	48211	20057	20153	NM_011015	1000	1	111	90	3	+
NM_011015	up	ENSMUST00000119202	up	0.6428571	0.03115079	ENSMUST00000119202	48211	28149	28296	NM_011015	1000	7	348	125	3	-
NM_011015	up	ENSMUST00000119202	up	0.6428571	0.03115079	ENSMUST00000119202	48211	5613	5703	NM_011015	1000	7	111	72	2	-
NM_009984	up	ENSMUST00000119202	up	0.9285714	0.000396825	ENSMUST00000119202	48211	10930	11065	NM_009984	1000	36	311	120	8	+
NM_009984	up	ENSMUST00000119202	up	0.9285714	0.000396825	ENSMUST00000119202	48211	7751	7871	NM_009984	1000	174	293	107	9	+
NM_009984	up	ENSMUST00000119202	up	0.9285714	0.000396825	ENSMUST00000119202	48211	880	914	NM_009984	1000	234	268	33	1	+
NM_009984	up	ENSMUST00000119202	up	0.9285714	0.000396825	ENSMUST00000119202	48211	28143	28296	NM_009984	1000	168	328	141	10	-
NM_009984	up	ENSMUST00000119202	up	0.9285714	0.000396825	ENSMUST00000119202	48211	5590	5703	NM_009984	1000	168	282	92	7	-
NM_007634	up	ENSMUST00000119202	up	0.6428571	0.03115079	ENSMUST00000119202	48211	7741	7877	NM_007634	1000	63	200	125	11	+
NM_007634	up	ENSMUST00000119202	up	0.6428571	0.03115079	ENSMUST00000119202	48211	10929	11068	NM_007634	1000	74	205	119	11	+
NM_007634	up	ENSMUST00000119202	up	0.6428571	0.03115079	ENSMUST00000119202	48211	854	914	NM_007634	1000	108	168	57	3	+
NM_007634	up	ENSMUST00000119202	up	0.6428571	0.03115079	ENSMUST00000119202	48211	28152	28290	NM_007634	1000	73	202	118	7	-
NM_024184	up	ENSMUST00000119202	up	0.6428571	0.03115079	ENSMUST00000119202	48211	862	914	NM_024184	1000	93	145	48	4	-
NM_199196	up	uc008yyk.1	up	0.7142857	0.0141369	uc008yyk.1	21074	7034	7144	NM_199196	1000	10	121	93	8	+
NM_001141976	up	uc008yyk.1	up	0.6428571	0.03115079	uc008yyk.1	21074	15684	15744	NM_001141976	1000	10	77	60	0	+
NM_001141976	up	uc008yyk.1	up	0.6428571	0.03115079	uc008yyk.1	21074	11287	11392	NM_001141976	1000	30	133	69	1	+
NM_001141976	up	uc008yyk.1	up	0.6428571	0.03115079	uc008yyk.1	21074	15572	15631	NM_001141976	1000	10	78	56	2	+
NM_001141976	up	uc008yyk.1	up	0.6428571	0.03115079	uc008yyk.1	21074	15621	15685	NM_001141976	1000	10	75	56	3	+
NM_001141976	up	uc008yyk.1	up	0.6428571	0.03115079	uc008yyk.1	21074	9579	9627	NM_001141976	1000	63	131	45	0	+
NM_009984	up	uc008yyk.1	up	0.6428571	0.03115079	uc008yyk.1	21074	7034	7141	NM_009984	1000	174	281	95	3	-
NM_009052	up	uc008yyk.1	up	0.6428571	0.03115079	uc008yyk.1	21074	1377	1437	NM_009052	1000	519	578	56	3	-
NM_001101486	up	uc008yyk.1	up	0.6428571	0.03115079	uc008yyk.1	21074	7041	7089	NM_001101486	1000	140	188	46	2	-
NM_177618	up	uc008yyk.1	up	0.6428571	0.03115079	uc008yyk.1	21074	15496	15737	NM_177618	1000	452	890	73	0	-
NM_177618	up	uc008yyk.1	up	0.6428571	0.03115079	uc008yyk.1	21074	15512	15560	NM_177618	1000	452	500	46	2	-
NM_024184	up	AK138865	up	0.6428571	0.03115079	AK138865	3177	2440	2477	NM_024184	1000	77	114	36	1	+
NM_009052	up	AK138865	up	0.6428571	0.03115079	AK138865	3177	2436	2487	NM_009052	1000	528	578	49	1	-
NM_011015	up	AK089902	up	0.7142857	0.0141369	AK089902	1751	1452	1576	NM_011015	1000	1	326	108	3	+
NM_199196	up	AK089902	up	0.6428571	0.03115079	AK089902	1751	1459	1579	NM_199196	1000	0	120	109	11	-
NM_001141975	up	ENSMUST00000124795	up	0.6428571	0.03115079	ENSMUST00000124795	15974	7189	7248	NM_001141975	1000	44	125	59	0	+
NM_001141975	up	ENSMUST00000124795	up	0.6428571	0.03115079	ENSMUST00000124795	15974	5083	5617	NM_001141975	1000	9	96	70	0	-
NM_007634	up	ENSMUST00000124795	up	0.7142857	0.0141369	ENSMUST00000124795	15974	4839	4946	NM_007634	1000	84	191	99	8	+
NM_007634	up	ENSMUST00000124795	up	0.7142857	0.0141369	ENSMUST00000124795	15974	788	906	NM_007634	1000	73	191	109	9	-
NM_007634	up	ENSMUST00000124795	up	0.7142857	0.0141369	ENSMUST00000124795	15974	13883	13977	NM_007634	1000	76	177	89	5	-
NM_008492	up	ENSMUST00000124795	up	0.6428571	0.03115079	ENSMUST00000124795	15974	5589	5654	NM_008492	1000	213	278	64	1	-
NM_024184	up	ENSMUST00000124795	up	0.7142857	0.0141369	ENSMUST00000124795	15974	4871	4939	NM_024184	1000	77	145	63	5	-
NM_019656	up	NR_027896	up	0.6428571	0.03115079	NR_027896	7708	1384	1478	NM_019656	1000	716	810	86	8	-
NM_011015	up	NR_027896	up	0.7857143	0.005505952	NR_027896	7708	1464	1611	NM_011015	1000	2	342	134	6	-
NM_009984	up	NR_027896	up	0.9285714	0.000396825	NR_027896	7708	1467	1609	NM_009984	1000	165	306	128	12	-
NM_009052	up	NR_027896	up	0.6428571	0.03115079	NR_027896	7708	1485	1545	NM_009052	1000	519	578	49	2	-
NM_007634	up	NR_027896	up	0.7857143	0.005505952	NR_027896	7708	1464	1599	NM_007634	1000	74	199	118	6	-
NM_026280	up	ENSMUST00000126922	up	0.7142857	0.0141369	ENSMUST00000126922	5801	2308	2376	NM_026280	1000	745	813	65	3	+
NM_026280	up	uc007khb.1	up	0.8571429	0.001736111	uc007khb.1	19991	9883	9979	NM_026280	1000	699	786	75	4	+
NM_008492	up	ENSMUST00000133852	up	0.7857143	0.005505952	ENSMUST00000133852	25634	3248	3307	NM_008492	1000	216	269	51	1	+
NM_001141975	up	ENSMUST00000133852	up	0.7857143	0.005505952	ENSMUST00000133852	25634	420	469	NM_001141975	1000	45	112	49	0	-
NM_026280	up	ENSMUST00000151921	up	1	4.96E-05	ENSMUST00000151921	110594	76521	76609	NM_026280	1000	700	791	67	2	+
NM_008492	up	ENSMUST00000151921	up	0.6428571	0.03115079	ENSMUST00000151921	110594	66011	66076	NM_008492	1000	213	278	62	3	+
NM_008492	up	ENSMUST00000151921	up	0.6428571	0.03115079	ENSMUST00000151921	110594	53183	53225	NM_008492	1000	212	256	41	0	+
NM_001013374	up	ENSMUST00000151921	up	0.7857143	0.005505952	ENSMUST00000151921	110594	20273	20316	NM_001013374	1000	337	380	41	2	+
NM_177618	up	ENSMUST00000151921	up	0.8571429	0.001736111	ENSMUST00000151921	110594	86925	86970	NM_177618	1000	456	501	43	2	+
NM_177618	up	ENSMUST00000151921	up	0.8571429	0.001736111	ENSMUST00000151921	110594	87060	87114	NM_177618	1000	452	501	48	0	+
NM_177618	up	ENSMUST00000151921	up	0.8571429	0.001736111	ENSMUST00000151921	110594	66433	66482	NM_177618	1000	456	501	44	0	+
NM_027258	up	ENSMUST00000151921	up	0.7142857	0.0141369	ENSMUST00000151921	110594	86939	87080	NM_027258	1000	208	253	45	0	+
NM_027258	up	ENSMUST00000151921	up	0.7142857	0.0141369	ENSMUST00000151921	110594	86887	86920	NM_027258	1000	220	253	33	0	+
NM_027258	up	ENSMUST00000151921	up	0.7142857	0.0141369	ENSMUST00000151921	110594	67130	67184	NM_027258	1000	209	253	43	1	-
NM_009984	up	ENSMUST00000151921	up	0.8571429	0.001736111	ENSMUST00000151921	110594	45798	45939	NM_009984	1000	175	347	130	9	+
NM_009984	up	ENSMUST00000151921	up	0.8571429	0.001736111	ENSMUST00000151921	110594	44646	44750	NM_009984	1000	189	293	97	5	+
NM_009984	up	ENSMUST00000151921	up	0.8571429	0.001736111	ENSMUST00000151921	110594	81832	81945	NM_009984	1000	165	277	99	6	+
NM_009984	up	ENSMUST00000151921	up	0.8571429	0.001736111	ENSMUST00000151921	110594	16443	16544	NM_009984	1000	189	287	76	2	+
NM_009984	up	ENSMUST00000151921	up	0.8571429	0.001736111	ENSMUST00000151921	110594	46211	46378	NM_009984	1000	165	330	151	8	-
NM_009984	up	ENSMUST00000151921	up	0.8571429	0.001736111	ENSMUST00000151921	110594	59855	59992	NM_009984	1000	165	301	123	11	-
NM_009984	up	ENSMUST00000151921	up	0.8571429	0.001736111	ENSMUST00000151921	110594	78656	78774	NM_009984	1000	165	282	108	8	-
NM_009984	up	ENSMUST00000151921	up	0.8571429	0.001736111	ENSMUST00000151921	110594	20218	20348	NM_009984	1000	178	305	115	8	-
NM_009984	up	ENSMUST00000151921	up	0.8571429	0.001736111	ENSMUST00000151921	110594	70278	70383	NM_009984	1000	36	280	95	8	-
NM_009710	up	ENSMUST00000151921	up	0.8571429	0.001736111	ENSMUST00000151921	110594	87580	87724	NM_009710	1000	369	519	118	8	+
NM_009710	up	ENSMUST00000151921	up	0.8571429	0.001736111	ENSMUST00000151921	110594	14534	14591	NM_009710	1000	455	509	52	2	-
NM_001163768	up	ENSMUST00000151921	up	0.7142857	0.0141369	ENSMUST00000151921	110594	22677	103789	NM_001163768	1000	879	933	54	0	+
NM_001163768	up	ENSMUST00000151921	up	0.7142857	0.0141369	ENSMUST00000151921	110594	67128	67160	NM_001163768	1000	878	910	31	1	+
NM_001163768	up	ENSMUST00000151921	up	0.7142857	0.0141369	ENSMUST00000151921	110594	66389	66440	NM_001163768	1000	896	947	50	1	-
NM_001141975	up	ENSMUST00000151921	up	0.6428571	0.03115079	ENSMUST00000151921	110594	66048	93243	NM_001141975	1000	9	307	99	0	+
NM_001141975	up	ENSMUST00000151921	up	0.6428571	0.03115079	ENSMUST00000151921	110594	46081	46115	NM_001141975	1000	44	78	34	0	+
NM_001141975	up	ENSMUST00000151921	up	0.6428571	0.03115079	ENSMUST00000151921	110594	87084	87297	NM_001141975	1000	11	128	98	2	-
NM_001141975	up	ENSMUST00000151921	up	0.6428571	0.03115079	ENSMUST00000151921	110594	87050	87126	NM_001141975	1000	32	128	71	3	-
NM_001141975	up	ENSMUST00000151921	up	0.6428571	0.03115079	ENSMUST00000151921	110594	86886	86952	NM_001141975	1000	12	78	61	5	-
NM_001141975	up	ENSMUST00000151921	up	0.6428571	0.03115079	ENSMUST00000151921	110594	86940	87081	NM_001141975	1000	43	128	70	0	-
NM_001164151	up	ENSMUST00000151921	up	0.6428571	0.03115079	ENSMUST00000151921	110594	36726	36782	NM_001164151	1000	49	105	55	1	-
NM_018883	up	ENSMUST00000151921	up	0.7142857	0.0141369	ENSMUST00000151921	110594	66327	66388	NM_018883	1000	128	185	56	1	-
NM_001083959	up	ENSMUST00000151921	up	0.7142857	0.0141369	ENSMUST00000151921	110594	67131	67168	NM_001083959	1000	844	881	36	1	-
NM_176830	up	ENSMUST00000151921	up	0.6428571	0.03115079	ENSMUST00000151921	110594	66445	66483	NM_176830	1000	503	541	38	0	-
NM_176830	up	ENSMUST00000151921	up	0.6428571	0.03115079	ENSMUST00000151921	110594	86932	86970	NM_176830	1000	504	542	37	1	-
NM_176830	up	ENSMUST00000151921	up	0.6428571	0.03115079	ENSMUST00000151921	110594	87031	87080	NM_176830	1000	504	542	38	0	-
NM_001013377	up	uc007pyi.1	up	0.8571429	0.001736111	uc007pyi.1	423545	134423	317140	NM_001013377	1000	167	241	72	1	+
NM_001013377	up	uc007pyi.1	up	0.8571429	0.001736111	uc007pyi.1	423545	251874	251931	NM_001013377	1000	180	238	56	1	-
NM_001013377	up	uc007pyi.1	up	0.8571429	0.001736111	uc007pyi.1	423545	121950	122247	NM_001013377	1000	189	461	69	1	-
NM_001013377	up	uc007pyi.1	up	0.8571429	0.001736111	uc007pyi.1	423545	122194	122245	NM_001013377	1000	197	254	44	1	-
NM_007634	up	uc007pyi.1	up	0.7142857	0.0141369	uc007pyi.1	423545	116263	116366	NM_007634	1000	92	196	98	5	+
NM_007634	up	uc007pyi.1	up	0.7142857	0.0141369	uc007pyi.1	423545	325378	325489	NM_007634	1000	73	188	93	8	+
NM_007634	up	uc007pyi.1	up	0.7142857	0.0141369	uc007pyi.1	423545	137371	137518	NM_007634	1000	34	181	133	14	-
NM_007634	up	uc007pyi.1	up	0.7142857	0.0141369	uc007pyi.1	423545	184140	184267	NM_007634	1000	73	202	119	8	-
NM_007634	up	uc007pyi.1	up	0.7142857	0.0141369	uc007pyi.1	423545	198666	198791	NM_007634	1000	59	187	117	8	-
NM_007634	up	uc007pyi.1	up	0.7142857	0.0141369	uc007pyi.1	423545	3277	3411	NM_007634	1000	59	196	121	13	-
NM_007634	up	uc007pyi.1	up	0.7142857	0.0141369	uc007pyi.1	423545	18340	18473	NM_007634	1000	70	210	122	8	-
NM_007634	up	uc007pyi.1	up	0.7142857	0.0141369	uc007pyi.1	423545	119762	119892	NM_007634	1000	61	191	117	13	-
NM_007634	up	uc007pyi.1	up	0.7142857	0.0141369	uc007pyi.1	423545	99102	99220	NM_007634	1000	73	191	111	7	-
NM_007634	up	uc007pyi.1	up	0.7142857	0.0141369	uc007pyi.1	423545	248845	248964	NM_007634	1000	68	187	110	9	-
NM_007634	up	uc007pyi.1	up	0.7142857	0.0141369	uc007pyi.1	423545	8121	8236	NM_007634	1000	73	188	107	8	-
NM_007634	up	uc007pyi.1	up	0.7142857	0.0141369	uc007pyi.1	423545	11696	11815	NM_007634	1000	77	196	109	10	-
NM_007634	up	uc007pyi.1	up	0.7142857	0.0141369	uc007pyi.1	423545	117890	118009	NM_007634	1000	58	180	110	9	-
NM_007634	up	uc007pyi.1	up	0.7142857	0.0141369	uc007pyi.1	423545	206200	206306	NM_007634	1000	82	188	101	5	-
NM_007634	up	uc007pyi.1	up	0.7142857	0.0141369	uc007pyi.1	423545	121848	121970	NM_007634	1000	74	196	111	10	-
NM_007634	up	uc007pyi.1	up	0.7142857	0.0141369	uc007pyi.1	423545	93372	106484	NM_007634	1000	53	188	125	7	-
NM_007634	up	uc007pyi.1	up	0.7142857	0.0141369	uc007pyi.1	423545	214694	214798	NM_007634	1000	84	188	99	5	-
NM_007634	up	uc007pyi.1	up	0.7142857	0.0141369	uc007pyi.1	423545	156684	156799	NM_007634	1000	73	191	97	8	-
NM_001013374	up	uc007pyi.1	up	0.6428571	0.03115079	uc007pyi.1	423545	52344	52418	NM_001013374	1000	298	373	59	4	+
NM_009052	up	uc007pyi.1	up	0.7142857	0.0141369	uc007pyi.1	423545	40979	41030	NM_009052	1000	528	578	50	0	+
NM_009052	up	uc007pyi.1	up	0.7142857	0.0141369	uc007pyi.1	423545	184152	184212	NM_009052	1000	519	578	56	3	-
NM_009052	up	uc007pyi.1	up	0.7142857	0.0141369	uc007pyi.1	423545	18356	18415	NM_009052	1000	519	577	55	2	-
NM_009052	up	uc007pyi.1	up	0.7142857	0.0141369	uc007pyi.1	423545	11704	11755	NM_009052	1000	528	578	49	1	-
NM_009052	up	uc007pyi.1	up	0.7142857	0.0141369	uc007pyi.1	423545	93372	93423	NM_009052	1000	528	578	49	1	-
NM_009052	up	uc007pyi.1	up	0.7142857	0.0141369	uc007pyi.1	423545	248845	248895	NM_009052	1000	528	577	47	2	-
NM_009649	up	uc007pyi.1	up	0.6428571	0.03115079	uc007pyi.1	423545	141728	141832	NM_009649	1000	156	258	93	8	+
NM_009649	up	uc007pyi.1	up	0.6428571	0.03115079	uc007pyi.1	423545	277914	278020	NM_009649	1000	150	252	79	4	+
NM_009649	up	uc007pyi.1	up	0.6428571	0.03115079	uc007pyi.1	423545	27631	27787	NM_009649	1000	116	258	81	3	+
NM_176830	up	uc007pyi.1	up	0.6428571	0.03115079	uc007pyi.1	423545	274699	274730	NM_176830	1000	504	535	31	0	+
NM_176830	up	uc007pyi.1	up	0.6428571	0.03115079	uc007pyi.1	423545	33547	33586	NM_176830	1000	504	543	39	0	-
NM_176830	up	uc007pyi.1	up	0.6428571	0.03115079	uc007pyi.1	423545	404580	404619	NM_176830	1000	504	543	39	0	-
NM_176830	up	uc007pyi.1	up	0.6428571	0.03115079	uc007pyi.1	423545	278481	278520	NM_176830	1000	504	543	38	1	-
NM_176830	up	uc007pyi.1	up	0.6428571	0.03115079	uc007pyi.1	423545	79441	79475	NM_176830	1000	504	538	34	0	-
NM_176830	up	uc007pyi.1	up	0.6428571	0.03115079	uc007pyi.1	423545	84491	84524	NM_176830	1000	504	537	33	0	-
NM_016679	up	uc007pyi.1	up	0.7142857	0.0141369	uc007pyi.1	423545	8170	8256	NM_016679	1000	6	69	60	3	+
NM_016679	up	uc007pyi.1	up	0.7142857	0.0141369	uc007pyi.1	423545	121902	121990	NM_016679	1000	4	68	61	2	+
NM_016679	up	uc007pyi.1	up	0.7142857	0.0141369	uc007pyi.1	423545	87184	87266	NM_016679	1000	0	60	57	3	+
NM_016679	up	uc007pyi.1	up	0.7142857	0.0141369	uc007pyi.1	423545	9815	9893	NM_016679	1000	4	59	54	1	+
NM_016679	up	uc007pyi.1	up	0.7142857	0.0141369	uc007pyi.1	423545	137411	137491	NM_016679	1000	4	61	55	2	+
NM_016679	up	uc007pyi.1	up	0.7142857	0.0141369	uc007pyi.1	423545	156731	156808	NM_016679	1000	4	58	53	1	+
NM_016679	up	uc007pyi.1	up	0.7142857	0.0141369	uc007pyi.1	423545	138541	138618	NM_016679	1000	7	61	53	1	+
NM_016679	up	uc007pyi.1	up	0.7142857	0.0141369	uc007pyi.1	423545	79856	80101	NM_016679	1000	17	221	58	1	+
NM_016679	up	uc007pyi.1	up	0.7142857	0.0141369	uc007pyi.1	423545	302502	302583	NM_016679	1000	4	62	57	1	-
NM_008492	up	uc007pyi.1	up	0.7857143	0.005505952	uc007pyi.1	423545	34705	34757	NM_008492	1000	226	278	52	0	+
NM_008492	up	uc007pyi.1	up	0.7857143	0.005505952	uc007pyi.1	423545	370654	370690	NM_008492	1000	219	255	35	1	+
NM_008492	up	uc007pyi.1	up	0.7857143	0.005505952	uc007pyi.1	423545	298121	298186	NM_008492	1000	213	278	65	0	-
NM_008492	up	uc007pyi.1	up	0.7857143	0.005505952	uc007pyi.1	423545	285873	285935	NM_008492	1000	216	278	62	0	-
NM_008492	up	uc007pyi.1	up	0.7857143	0.005505952	uc007pyi.1	423545	25208	25257	NM_008492	1000	229	278	49	0	-
NM_001163768	up	uc007pyi.1	up	0.8571429	0.001736111	uc007pyi.1	423545	225298	225364	NM_001163768	1000	881	947	66	0	+
NM_001163768	up	uc007pyi.1	up	0.8571429	0.001736111	uc007pyi.1	423545	36524	36586	NM_001163768	1000	885	947	62	0	+
NM_001163768	up	uc007pyi.1	up	0.8571429	0.001736111	uc007pyi.1	423545	298206	298270	NM_001163768	1000	881	943	61	0	+
NM_001163768	up	uc007pyi.1	up	0.8571429	0.001736111	uc007pyi.1	423545	10563	25259	NM_001163768	1000	880	949	55	0	+
NM_001163768	up	uc007pyi.1	up	0.8571429	0.001736111	uc007pyi.1	423545	104139	104323	NM_001163768	1000	749	947	90	0	-
NM_001163768	up	uc007pyi.1	up	0.8571429	0.001736111	uc007pyi.1	423545	404542	404608	NM_001163768	1000	881	947	65	1	-
NM_001163768	up	uc007pyi.1	up	0.8571429	0.001736111	uc007pyi.1	423545	306624	306777	NM_001163768	1000	881	946	64	0	-
NM_001163768	up	uc007pyi.1	up	0.8571429	0.001736111	uc007pyi.1	423545	332490	332559	NM_001163768	1000	881	947	63	1	-
NM_001163768	up	uc007pyi.1	up	0.8571429	0.001736111	uc007pyi.1	423545	93122	93176	NM_001163768	1000	893	947	54	0	-
NM_001163768	up	uc007pyi.1	up	0.8571429	0.001736111	uc007pyi.1	423545	23990	35338	NM_001163768	1000	879	947	68	0	-
NM_001163768	up	uc007pyi.1	up	0.8571429	0.001736111	uc007pyi.1	423545	306714	361375	NM_001163768	1000	635	942	82	4	-
NM_001163768	up	uc007pyi.1	up	0.8571429	0.001736111	uc007pyi.1	423545	84494	84524	NM_001163768	1000	880	910	30	0	-
NM_001163768	up	uc007pyi.1	up	0.8571429	0.001736111	uc007pyi.1	423545	370654	375996	NM_001163768	1000	880	927	47	0	-
NM_001141975	up	uc007pyi.1	up	0.7857143	0.005505952	uc007pyi.1	423545	241000	394800	NM_001141975	1000	12	130	100	1	+
NM_001141975	up	uc007pyi.1	up	0.7857143	0.005505952	uc007pyi.1	423545	256476	394811	NM_001141975	1000	9	109	74	0	+
NM_001141975	up	uc007pyi.1	up	0.7857143	0.005505952	uc007pyi.1	423545	240998	364281	NM_001141975	1000	12	108	72	2	+
NM_001141975	up	uc007pyi.1	up	0.7857143	0.005505952	uc007pyi.1	423545	151138	151199	NM_001141975	1000	21	112	49	1	+
NM_001141975	up	uc007pyi.1	up	0.7857143	0.005505952	uc007pyi.1	423545	9281	278519	NM_001141975	1000	17	309	133	3	-
NM_001141975	up	uc007pyi.1	up	0.7857143	0.005505952	uc007pyi.1	423545	118459	298149	NM_001141975	1000	9	125	102	0	-
NM_001141975	up	uc007pyi.1	up	0.7857143	0.005505952	uc007pyi.1	423545	79435	126183	NM_001141975	1000	12	84	72	0	-
NM_001141975	up	uc007pyi.1	up	0.7857143	0.005505952	uc007pyi.1	423545	35295	37268	NM_001141975	1000	19	108	67	0	-
NM_001141975	up	uc007pyi.1	up	0.7857143	0.005505952	uc007pyi.1	423545	126356	215976	NM_001141975	1000	22	131	79	1	-
NM_001141975	up	uc007pyi.1	up	0.7857143	0.005505952	uc007pyi.1	423545	278479	332572	NM_001141975	1000	16	131	77	2	-
NM_001141975	up	uc007pyi.1	up	0.7857143	0.005505952	uc007pyi.1	423545	278488	360352	NM_001141975	1000	44	130	66	1	-
NM_001141975	up	uc007pyi.1	up	0.7857143	0.005505952	uc007pyi.1	423545	332533	332583	NM_001141975	1000	45	113	48	2	-
NM_001141975	up	uc007pyi.1	up	0.7857143	0.005505952	uc007pyi.1	423545	180207	180248	NM_001141975	1000	33	78	41	0	-
NM_001141975	up	uc007pyi.1	up	0.7857143	0.005505952	uc007pyi.1	423545	83183	83218	NM_001141975	1000	45	80	35	0	-
NM_001141975	up	uc007pyi.1	up	0.7857143	0.005505952	uc007pyi.1	423545	83189	83223	NM_001141975	1000	44	78	34	0	-
NM_001141975	up	uc007pyi.1	up	0.7857143	0.005505952	uc007pyi.1	423545	375962	375996	NM_001141975	1000	98	132	34	0	-
NM_001141975	up	uc007pyi.1	up	0.7857143	0.005505952	uc007pyi.1	423545	262959	310868	NM_001141975	1000	18	100	78	2	-
NM_001141975	up	uc007pyi.1	up	0.7857143	0.005505952	uc007pyi.1	423545	7078	7108	NM_001141975	1000	9	39	30	0	-
NM_027258	up	uc007pyi.1	up	0.7142857	0.0141369	uc007pyi.1	423545	126155	126199	NM_027258	1000	209	253	44	0	+
NM_027258	up	uc007pyi.1	up	0.7142857	0.0141369	uc007pyi.1	423545	404579	404619	NM_027258	1000	213	253	40	0	+
NM_027258	up	uc007pyi.1	up	0.7142857	0.0141369	uc007pyi.1	423545	79441	79475	NM_027258	1000	219	253	34	0	+
NM_027258	up	uc007pyi.1	up	0.7142857	0.0141369	uc007pyi.1	423545	84491	84524	NM_027258	1000	220	253	33	0	+
NM_027258	up	uc007pyi.1	up	0.7142857	0.0141369	uc007pyi.1	423545	278458	278496	NM_027258	1000	215	253	35	3	+
NM_001083960	up	uc007pyi.1	up	0.7142857	0.0141369	uc007pyi.1	423545	347077	347120	NM_001083960	1000	863	906	43	0	+
NM_001083960	up	uc007pyi.1	up	0.7142857	0.0141369	uc007pyi.1	423545	51108	51141	NM_001083960	1000	873	906	33	0	+
NM_001083960	up	uc007pyi.1	up	0.7142857	0.0141369	uc007pyi.1	423545	306754	306786	NM_001083960	1000	874	906	32	0	+
NM_001033266	up	uc007pyi.1	up	1	4.96E-05	uc007pyi.1	423545	36516	320007	NM_001033266	1000	305	521	98	0	+
NM_001033266	up	uc007pyi.1	up	1	4.96E-05	uc007pyi.1	423545	25189	25234	NM_001033266	1000	476	522	45	0	+
NM_001033266	up	uc007pyi.1	up	1	4.96E-05	uc007pyi.1	423545	118458	118496	NM_001033266	1000	483	521	37	1	+
NM_001033266	up	uc007pyi.1	up	1	4.96E-05	uc007pyi.1	423545	332531	332570	NM_001033266	1000	482	521	37	2	+
NM_001033266	up	uc007pyi.1	up	1	4.96E-05	uc007pyi.1	423545	34731	268673	NM_001033266	1000	305	522	108	2	-
NM_001033266	up	uc007pyi.1	up	1	4.96E-05	uc007pyi.1	423545	106333	106386	NM_001033266	1000	301	354	53	0	-
NM_001033266	up	uc007pyi.1	up	1	4.96E-05	uc007pyi.1	423545	295027	295069	NM_001033266	1000	477	519	42	0	-
NM_001033266	up	uc007pyi.1	up	1	4.96E-05	uc007pyi.1	423545	394774	394813	NM_001033266	1000	482	521	39	0	-
NM_009773	up	uc007pyi.1	up	0.7142857	0.0141369	uc007pyi.1	423545	52352	52388	NM_009773	1000	213	249	35	0	-
NM_009019	up	uc007pyi.1	up	0.9285714	0.000396825	uc007pyi.1	423545	15522	15579	NM_009019	1000	65	140	53	4	-
NM_009710	up	uc007pyi.1	up	0.7142857	0.0141369	uc007pyi.1	423545	371811	371873	NM_009710	1000	369	431	56	6	-
NM_009710	up	uc007pyi.1	up	0.7142857	0.0141369	uc007pyi.1	423545	63538	63604	NM_009710	1000	369	435	56	4	-
NM_026735	up	uc007pyi.1	up	0.9285714	0.000396825	uc007pyi.1	423545	315976	316009	NM_026735	1000	94	127	32	1	-
NM_001141975	up	uc009aox.1	up	0.7857143	0.005505952	uc009aox.1	6464	2242	2302	NM_001141975	1000	23	131	54	1	+
NM_001033266	up	ENSMUST00000133648	up	0.7142857	0.0141369	ENSMUST00000133648	24771	17232	17293	NM_001033266	1000	303	364	60	1	+
NM_009710	up	uc007shm.1	up	0.7857143	0.005505952	uc007shm.1	90773	70404	70549	NM_009710	1000	369	519	117	9	+
NM_009710	up	uc007shm.1	up	0.7857143	0.005505952	uc007shm.1	90773	72924	72980	NM_009710	1000	451	507	51	5	+
NM_009710	up	uc007shm.1	up	0.7857143	0.005505952	uc007shm.1	90773	26214	26289	NM_009710	1000	448	522	69	5	-
NM_001163768	up	uc007shm.1	up	0.7857143	0.005505952	uc007shm.1	90773	6920	6951	NM_001163768	1000	881	912	31	0	+
NM_001141975	up	uc007shm.1	up	0.7142857	0.0141369	uc007shm.1	90773	59747	71035	NM_001141975	1000	12	75	61	0	+
NM_001141975	up	uc007shm.1	up	0.7142857	0.0141369	uc007shm.1	90773	8350	8485	NM_001141975	1000	11	100	75	1	-
NM_001013377	up	uc007shm.1	up	0.9285714	0.000396825	uc007shm.1	90773	3135	3193	NM_001013377	1000	174	223	48	0	+
NM_011079	up	uc007shm.1	up	0.6428571	0.03115079	uc007shm.1	90773	52778	52844	NM_011079	1000	5	71	60	6	-
NM_007634	up	uc007shm.1	up	0.6428571	0.03115079	uc007shm.1	90773	56024	56113	NM_007634	1000	99	188	81	8	-
NM_177618	up	uc007shm.1	up	0.6428571	0.03115079	uc007shm.1	90773	6911	6949	NM_177618	1000	463	501	38	0	-
NM_177618	up	uc007shm.1	up	0.6428571	0.03115079	uc007shm.1	90773	60523	60560	NM_177618	1000	465	502	36	1	-
NM_001083959	up	uc007shm.1	up	0.6428571	0.03115079	uc007shm.1	90773	47376	47425	NM_001083959	1000	858	907	47	2	-
NM_018855	up	uc007shm.1	up	0.6428571	0.03115079	uc007shm.1	90773	76693	76726	NM_018855	1000	475	508	33	0	-
NM_007680	up	uc007shm.1	up	0.6428571	0.03115079	uc007shm.1	90773	76718	76752	NM_007680	1000	516	550	32	2	-
NM_001146351	up	uc007shm.1	up	0.7142857	0.0141369	uc007shm.1	90773	76718	76752	NM_001146351	1000	516	550	32	2	-
NM_018855	up	MM9LINCRNAEXON11723-	up	0.6428571	0.03115079	MM9LINCRNAEXON11723-	1860	1466	1497	NM_018855	1000	480	511	31	0	+
NM_001141976	up	uc008pdk.1	up	0.7142857	0.0141369	uc008pdk.1	90825	26098	26133	NM_001141976	1000	95	130	35	0	+
NM_001141976	up	uc008pdk.1	up	0.7142857	0.0141369	uc008pdk.1	90825	32399	32492	NM_001141976	1000	60	524	61	0	-
NM_172403	up	uc008pdk.1	up	0.7142857	0.0141369	uc008pdk.1	90825	22955	22987	NM_172403	1000	598	630	32	0	+
NM_172403	up	uc008pdk.1	up	0.7142857	0.0141369	uc008pdk.1	90825	2231	2263	NM_172403	1000	598	630	32	0	+
NM_133991	up	uc008pdk.1	up	0.6428571	0.03115079	uc008pdk.1	90825	22917	22976	NM_133991	1000	71	154	58	1	+
NM_133991	up	uc008pdk.1	up	0.6428571	0.03115079	uc008pdk.1	90825	2216	2256	NM_133991	1000	114	154	40	0	+
NM_199307	up	uc008pdk.1	up	0.6428571	0.03115079	uc008pdk.1	90825	78884	78928	NM_199307	1000	482	526	44	0	-
NM_001163768	up	uc009jkd.1	up	0.6428571	0.03115079	uc009jkd.1	4302	3443	3509	NM_001163768	1000	881	947	66	0	-
NM_007634	up	uc009hiz.1	up	0.7142857	0.0141369	uc009hiz.1	18773	8149	8268	NM_007634	1000	68	187	110	9	-
NM_001141975	up	uc009hiz.1	up	0.6428571	0.03115079	uc009hiz.1	18773	16642	16679	NM_001141975	1000	13	54	36	0	-
NM_001081369	up	ENSMUST00000167528	up	0.7142857	0.0141369	ENSMUST00000167528	48053	38867	39000	NM_001081369	1000	409	543	120	13	+
NM_018855	up	ENSMUST00000167528	up	0.7142857	0.0141369	ENSMUST00000167528	48053	20799	20836	NM_018855	1000	477	514	34	3	+
NM_009984	up	ENSMUST00000167528	up	0.7142857	0.0141369	ENSMUST00000167528	48053	10672	10807	NM_009984	1000	36	311	120	8	+
NM_009984	up	ENSMUST00000167528	up	0.7142857	0.0141369	ENSMUST00000167528	48053	7493	7613	NM_009984	1000	174	293	107	9	+
NM_009984	up	ENSMUST00000167528	up	0.7142857	0.0141369	ENSMUST00000167528	48053	622	656	NM_009984	1000	234	268	33	1	+
NM_009984	up	ENSMUST00000167528	up	0.7142857	0.0141369	ENSMUST00000167528	48053	27885	28038	NM_009984	1000	168	328	141	10	-
NM_009984	up	ENSMUST00000167528	up	0.7142857	0.0141369	ENSMUST00000167528	48053	5332	5445	NM_009984	1000	168	282	92	7	-
NM_018855	up	ENSMUST00000130391	up	0.6428571	0.03115079	ENSMUST00000130391	23225	8790	8833	NM_018855	1000	430	473	41	2	+
NM_018855	up	ENSMUST00000130391	up	0.6428571	0.03115079	ENSMUST00000130391	23225	21901	21944	NM_018855	1000	430	473	40	3	+
NM_026280	up	ENSMUST00000130391	up	0.7857143	0.005505952	ENSMUST00000130391	23225	2373	2442	NM_026280	1000	756	813	55	2	+
NM_178914	up	BB636144	up	0.6428571	0.03115079	BB636144	7006	3774	3817	NM_178914	1000	0	43	40	3	+
NM_024184	up	BB636144	up	0.7142857	0.0141369	BB636144	7006	5807	5838	NM_024184	1000	77	108	31	0	+
NM_011015	up	BB636144	up	0.8571429	0.001736111	BB636144	7006	2235	2364	NM_011015	1000	0	146	121	5	-
NM_011015	up	BB636144	up	0.8571429	0.001736111	BB636144	7006	5803	5930	NM_011015	1000	1	326	113	6	-
NM_011015	up	BB636144	up	0.8571429	0.001736111	BB636144	7006	3064	3192	NM_011015	1000	1	146	108	2	-
NM_009984	up	BB636144	up	0.8571429	0.001736111	BB636144	7006	5803	5917	NM_009984	1000	175	288	97	3	-
NM_008492	up	BB636144	up	0.7857143	0.005505952	BB636144	7006	2506	2558	NM_008492	1000	213	262	48	0	-
NM_007634	up	BB636144	up	0.8571429	0.001736111	BB636144	7006	2233	2350	NM_007634	1000	74	191	109	8	-
NM_007634	up	BB636144	up	0.8571429	0.001736111	BB636144	7006	3124	3179	NM_007634	1000	74	128	51	3	-
NM_199196	up	uc007rum.1	up	0.7142857	0.0141369	uc007rum.1	28323	10359	10487	NM_199196	1000	0	128	120	8	+
NM_199196	up	uc007rum.1	up	0.7142857	0.0141369	uc007rum.1	28323	17465	17593	NM_199196	1000	0	128	119	9	+
NM_008492	up	uc007rum.1	up	0.7142857	0.0141369	uc007rum.1	28323	22531	22596	NM_008492	1000	213	278	65	0	+
NM_009052	up	uc007rum.1	up	0.6428571	0.03115079	uc007rum.1	28323	17469	17611	NM_009052	1000	435	577	70	3	-
NM_024184	up	uc008sbe.1	up	0.6428571	0.03115079	uc008sbe.1	16881	12445	12510	NM_024184	1000	77	143	42	0	+
NM_016679	up	uc008sbe.1	up	0.6428571	0.03115079	uc008sbe.1	16881	12489	12554	NM_016679	1000	6	48	42	0	+
NM_009984	up	uc008sbe.1	up	0.7857143	0.005505952	uc008sbe.1	16881	6744	6839	NM_009984	1000	193	287	87	6	+
NM_009984	up	uc008sbe.1	up	0.7857143	0.005505952	uc008sbe.1	16881	12420	12554	NM_009984	1000	175	310	114	8	-
NM_007634	up	uc008sbe.1	up	0.9285714	0.000396825	uc008sbe.1	16881	6725	6839	NM_007634	1000	73	187	106	8	+
NM_018855	up	uc008sbe.1	up	0.6428571	0.03115079	uc008sbe.1	16881	1992	2053	NM_018855	1000	430	484	47	3	+
NM_001141975	up	uc008sbe.1	up	0.8571429	0.001736111	uc008sbe.1	16881	4197	4258	NM_001141975	1000	33	92	48	0	+
NM_025609	up	NR_015478	up	0.7857143	0.005505952	NR_015478	64500	57499	57657	NM_025609	1000	203	338	127	6	+
NM_025609	up	NR_015478	up	0.7857143	0.005505952	NR_015478	64500	6353	6488	NM_025609	1000	203	333	114	2	+
NM_025609	up	NR_015478	up	0.7857143	0.005505952	NR_015478	64500	16439	16628	NM_025609	1000	204	333	120	7	+
NM_025609	up	NR_015478	up	0.7857143	0.005505952	NR_015478	64500	33906	34045	NM_025609	1000	209	331	109	4	+
NM_025609	up	NR_015478	up	0.7857143	0.005505952	NR_015478	64500	25974	26082	NM_025609	1000	222	421	88	4	+
NM_025609	up	NR_015478	up	0.7857143	0.005505952	NR_015478	64500	24047	24201	NM_025609	1000	198	333	125	9	-
NM_025609	up	NR_015478	up	0.7857143	0.005505952	NR_015478	64500	30541	44001	NM_025609	1000	203	338	127	8	-
NM_025609	up	NR_015478	up	0.7857143	0.005505952	NR_015478	64500	39097	39206	NM_025609	1000	230	322	88	4	-
NM_025609	up	NR_015478	up	0.7857143	0.005505952	NR_015478	64500	8818	8883	NM_025609	1000	203	298	46	2	-
NM_133991	up	NR_015478	up	0.7857143	0.005505952	NR_015478	64500	43706	43754	NM_133991	1000	0	64	45	0	-
NM_026280	up	NR_015478	up	0.7142857	0.0141369	NR_015478	64500	63724	64177	NM_026280	1000	699	791	85	6	-
NM_026280	up	NR_015478	up	0.7142857	0.0141369	NR_015478	64500	41233	41338	NM_026280	1000	699	789	76	5	-
NM_011015	up	uc007ypf.1	up	0.7142857	0.0141369	uc007ypf.1	7591	1464	1611	NM_011015	1000	2	342	134	6	-
NM_009984	up	uc007ypf.1	up	1	4.96E-05	uc007ypf.1	7591	1467	1609	NM_009984	1000	165	306	128	12	-
NM_007634	up	uc007ypf.1	up	0.7142857	0.0141369	uc007ypf.1	7591	1464	1599	NM_007634	1000	74	199	118	6	-
NM_019656	up	AK040064	up	0.6428571	0.03115079	AK040064	6681	1666	1739	NM_019656	1000	717	790	68	5	+
NM_001141976	up	mouselincRNA0467+	up	0.7142857	0.0141369	mouselincRNA0467+	12999	12468	12515	NM_001141976	1000	26	79	47	0	+
NM_001141976	up	mouselincRNA0467+	up	0.7142857	0.0141369	mouselincRNA0467+	12999	700	825	NM_001141976	1000	9	80	69	2	-
NM_177618	up	ENSMUST00000155292	up	0.7857143	0.005505952	ENSMUST00000155292	11225	3780	3825	NM_177618	1000	455	500	45	0	+
NM_001141975	up	AK019041	up	0.6428571	0.03115079	AK019041	3172	2305	2340	NM_001141975	1000	43	78	35	0	+
NM_010892	up	AK142346	up	0.7142857	0.0141369	AK142346	1081	470	1081	NM_010892	1000	389	1000	611	0	-
NM_009984	up	ENSMUST00000145208	up	0.7142857	0.0141369	ENSMUST00000145208	7224	5941	6091	NM_009984	1000	165	314	127	7	+
NM_009984	up	ENSMUST00000145208	up	0.7142857	0.0141369	ENSMUST00000145208	7224	5318	5435	NM_009984	1000	195	307	106	4	+
NM_009984	up	ENSMUST00000145208	up	0.7142857	0.0141369	ENSMUST00000145208	7224	2646	2762	NM_009984	1000	189	303	103	6	+
NM_199196	up	ENSMUST00000145208	up	0.7857143	0.005505952	ENSMUST00000145208	7224	2623	5415	NM_199196	1000	0	126	120	6	-
NM_199196	up	ENSMUST00000145208	up	0.7857143	0.005505952	ENSMUST00000145208	7224	2700	2750	NM_199196	1000	0	50	46	4	-
NM_172403	up	AK019438	up	0.6428571	0.03115079	AK019438	20762	3815	17311	NM_172403	1000	220	293	69	4	+
NM_172403	up	AK019438	up	0.6428571	0.03115079	AK019438	20762	9150	9193	NM_172403	1000	219	262	40	3	-
NM_172403	up	AK013651	up	0.7142857	0.0141369	AK013651	13055	7246	7385	NM_172403	1000	146	285	130	6	+
NM_172403	up	AK013651	up	0.7142857	0.0141369	AK013651	13055	10848	10987	NM_172403	1000	155	287	106	5	+
NM_172403	up	AK013651	up	0.7142857	0.0141369	AK013651	13055	5378	5510	NM_172403	1000	156	288	120	12	-
NM_009743	up	AK013651	up	0.7142857	0.0141369	AK013651	13055	7506	7958	NM_009743	1000	226	335	86	0	+
NM_009743	up	AK013651	up	0.7142857	0.0141369	AK013651	13055	3579	3629	NM_009743	1000	265	321	49	1	+
NM_009743	up	AK013651	up	0.7142857	0.0141369	AK013651	13055	7704	7948	NM_009743	1000	267	327	55	0	+
NM_001141976	up	AK013651	up	0.7142857	0.0141369	AK013651	13055	2706	2894	NM_001141976	1000	33	106	48	0	+
NM_011015	up	NR_015488	up	0.6428571	0.03115079	NR_015488	7708	1464	1611	NM_011015	1000	2	342	134	6	-
NM_009984	up	NR_015488	up	0.9285714	0.000396825	NR_015488	7708	1467	1609	NM_009984	1000	165	306	128	12	-
NM_007634	up	NR_015488	up	0.6428571	0.03115079	NR_015488	7708	1464	1599	NM_007634	1000	74	199	118	6	-
NM_001177659	up	CA874578	up	0.6428571	0.03115079	CA874578	101780	87000	87055	NM_001177659	1000	0	55	55	0	+
NM_172403	up	CA874578	up	0.6428571	0.03115079	CA874578	101780	47290	47405	NM_172403	1000	147	262	105	7	+
NM_172403	up	CA874578	up	0.6428571	0.03115079	CA874578	101780	36654	36748	NM_172403	1000	203	299	86	4	+
NM_172403	up	CA874578	up	0.6428571	0.03115079	CA874578	101780	35975	36522	NM_172403	1000	114	281	134	10	-
NM_025609	up	CA874578	up	0.7142857	0.0141369	CA874578	101780	35934	36091	NM_025609	1000	200	320	113	5	+
NM_025609	up	CA874578	up	0.7142857	0.0141369	CA874578	101780	47290	47417	NM_025609	1000	202	338	105	5	-
NM_025609	up	CA874578	up	0.7142857	0.0141369	CA874578	101780	36603	36747	NM_025609	1000	203	333	108	4	-
NM_001141976	up	CA874578	up	0.6428571	0.03115079	CA874578	101780	66854	66921	NM_001141976	1000	23	96	67	0	+
NM_001141976	up	CA874578	up	0.6428571	0.03115079	CA874578	101780	69923	79950	NM_001141976	1000	37	100	56	0	+
NM_001141976	up	CA874578	up	0.6428571	0.03115079	CA874578	101780	69667	69791	NM_001141976	1000	59	124	63	1	-
NM_001141976	up	CA874578	up	0.6428571	0.03115079	CA874578	101780	36431	69791	NM_001141976	1000	21	130	94	3	-
NM_001141976	up	CA874578	up	0.6428571	0.03115079	CA874578	101780	36407	36464	NM_001141976	1000	43	122	53	4	-
NM_001141976	up	CA874578	up	0.6428571	0.03115079	CA874578	101780	100573	100609	NM_001141976	1000	67	123	35	1	-
NM_011015	up	ENSMUST00000124940	up	0.7142857	0.0141369	ENSMUST00000124940	5678	2180	2307	NM_011015	1000	1	145	117	2	-
NM_009984	up	ENSMUST00000124940	up	0.7142857	0.0141369	ENSMUST00000124940	5678	2161	2304	NM_009984	1000	165	307	130	11	-
NM_007634	up	ENSMUST00000124940	up	0.7142857	0.0141369	ENSMUST00000124940	5678	2180	2295	NM_007634	1000	73	188	108	7	-
NM_016679	up	ENSMUST00000141760	up	0.7142857	0.0141369	ENSMUST00000141760	9141	5631	5703	NM_016679	1000	4	55	49	0	+
NM_016679	up	ENSMUST00000141760	up	0.7142857	0.0141369	ENSMUST00000141760	9141	806	887	NM_016679	1000	4	63	57	2	-
NM_027258	up	NR_024029	up	0.9285714	0.000396825	NR_024029	11526	5776	5820	NM_027258	1000	208	252	44	0	+
NM_001163768	up	NR_024029	up	0.7857143	0.005505952	NR_024029	11526	5774	5806	NM_001163768	1000	881	913	32	0	-
NM_010766	down	uc007bai.1	down	0.7142857	0.0141369	uc007bai.1	9373	639	873	NM_010766	1000	473	545	67	3	-
NM_010766	down	uc007bai.1	down	0.7142857	0.0141369	uc007bai.1	9373	651	694	NM_010766	1000	472	525	42	1	-
NM_019985	down	NR_003718	down	0.7857143	0.005505952	NR_003718	15722	6429	6800	NM_019985	1000	5	116	93	7	+
NM_016956	down	NR_003718	down	0.7857143	0.005505952	NR_003718	15722	5829	5876	NM_016956	1000	23	70	47	0	+
NM_007655	down	NR_003718	down	0.6428571	0.03115079	NR_003718	15722	6416	6570	NM_007655	1000	309	467	126	8	+
NM_008360	down	NR_003718	down	0.7857143	0.005505952	NR_003718	15722	6417	6512	NM_008360	1000	0	100	86	9	-
NM_008572	down	ENSMUST00000137077	down	0.7142857	0.0141369	ENSMUST00000137077	3937	1795	1949	NM_008572	1000	485	644	135	6	+
NM_008360	down	ENSMUST00000137077	down	0.6428571	0.03115079	ENSMUST00000137077	3937	1843	1942	NM_008360	1000	0	100	94	5	+
NM_013560	down	ENSMUST00000137077	down	0.8571429	0.001736111	ENSMUST00000137077	3937	1784	1951	NM_013560	1000	65	221	145	9	-
NM_001198560	down	ENSMUST00000137077	down	0.7142857	0.0141369	ENSMUST00000137077	3937	1802	1949	NM_001198560	1000	184	331	133	8	-
NM_008360	down	ENSMUST00000128800	down	0.7142857	0.0141369	ENSMUST00000128800	1677	1107	1188	NM_008360	1000	0	81	75	6	-
NM_001012520	down	MM9LINCRNAEXON10160-	down	0.8571429	0.001736111	MM9LINCRNAEXON10160-	2640	618	708	NM_001012520	1000	337	397	53	1	+
NM_030682	down	NR_027851	down	0.6428571	0.03115079	NR_027851	2034	1632	1710	NM_030682	1000	432	492	60	0	+
NM_027219	down	NR_027851	down	0.7142857	0.0141369	NR_027851	2034	1687	1751	NM_027219	1000	206	252	46	0	+
NM_001012520	down	NR_027851	down	0.7142857	0.0141369	NR_027851	2034	1455	1500	NM_001012520	1000	399	441	39	1	+
NM_172900	down	NR_027851	down	0.7142857	0.0141369	NR_027851	2034	1450	1491	NM_172900	1000	214	255	37	4	-
NM_013653	down	NR_027851	down	0.7857143	0.005505952	NR_027851	2034	1695	1791	NM_013653	1000	169	233	62	0	-
NM_008461	down	NR_027851	down	0.7857143	0.005505952	NR_027851	2034	1640	1739	NM_008461	1000	390	453	62	1	-
NM_008461	down	NR_027851	down	0.7857143	0.005505952	NR_027851	2034	1450	1690	NM_008461	1000	389	453	59	2	-
NM_008461	down	NR_027851	down	0.7857143	0.005505952	NR_027851	2034	1728	1792	NM_008461	1000	399	451	47	0	-
NM_008461	down	NR_027851	down	0.7857143	0.005505952	NR_027851	2034	1690	1752	NM_008461	1000	397	447	45	0	-
NM_008461	down	NR_027851	down	0.7857143	0.005505952	NR_027851	2034	1450	1483	NM_008461	1000	388	421	32	1	-
NM_023124	down	AK046787	down	0.6428571	0.03115079	AK046787	2556	596	685	NM_023124	1000	159	248	83	6	+
NM_023124	down	AK046787	down	0.6428571	0.03115079	AK046787	2556	3	65	NM_023124	1000	228	291	54	2	-
NM_001198560	down	AK046787	down	0.6428571	0.03115079	AK046787	2556	580	685	NM_001198560	1000	188	293	96	9	+
NM_001198560	down	AK046787	down	0.6428571	0.03115079	AK046787	2556	2	65	NM_001198560	1000	273	336	58	5	-
NM_031247	down	AK046787	down	0.6428571	0.03115079	AK046787	2556	13	55	NM_031247	1000	17	59	40	2	-
NM_031247	down	AK038804	down	0.8571429	0.001736111	AK038804	80919	76073	76139	NM_031247	1000	0	59	57	2	+
NM_031247	down	AK038804	down	0.8571429	0.001736111	AK038804	80919	72269	72349	NM_031247	1000	0	81	66	2	+
NM_031247	down	AK038804	down	0.8571429	0.001736111	AK038804	80919	52484	52524	NM_031247	1000	17	57	38	2	-
NM_023124	down	AK038804	down	0.7142857	0.0141369	AK038804	80919	76015	76146	NM_023124	1000	156	288	121	9	+
NM_023124	down	AK038804	down	0.7142857	0.0141369	AK038804	80919	72242	72314	NM_023124	1000	187	259	68	4	+
NM_023124	down	AK038804	down	0.7142857	0.0141369	AK038804	80919	52503	52643	NM_023124	1000	114	259	108	6	-
NM_007655	down	AK038804	down	0.6428571	0.03115079	AK038804	80919	76016	76137	NM_007655	1000	322	443	116	5	+
NM_007655	down	AK038804	down	0.6428571	0.03115079	AK038804	80919	72249	72356	NM_007655	1000	359	465	100	5	+
NM_001198560	down	AK038804	down	0.8571429	0.001736111	AK038804	80919	72200	76146	NM_001198560	1000	184	332	137	11	+
NM_001198560	down	AK038804	down	0.8571429	0.001736111	AK038804	80919	72242	72314	NM_001198560	1000	232	304	68	4	+
NM_001198560	down	AK038804	down	0.8571429	0.001736111	AK038804	80919	52503	52654	NM_001198560	1000	159	304	130	11	-
NM_018851	down	AK038804	down	0.7857143	0.005505952	AK038804	80919	52473	52624	NM_018851	1000	55	208	138	13	+
NM_018851	down	AK038804	down	0.7857143	0.005505952	AK038804	80919	72191	72345	NM_018851	1000	51	331	141	9	-
NM_018851	down	AK038804	down	0.7857143	0.005505952	AK038804	80919	76044	76138	NM_018851	1000	67	161	87	7	-
NM_008572	down	AK038804	down	0.7142857	0.0141369	AK038804	80919	52470	52573	NM_008572	1000	491	595	96	6	+
NM_008572	down	AK038804	down	0.7142857	0.0141369	AK038804	80919	72200	72337	NM_008572	1000	502	644	123	9	-
NM_008572	down	AK038804	down	0.7142857	0.0141369	AK038804	80919	76048	76144	NM_008572	1000	488	595	89	7	-
NM_010654	down	AK038804	down	0.9285714	0.000396825	AK038804	80919	34649	34767	NM_010654	1000	781	919	104	3	+
NM_010654	down	AK038804	down	0.9285714	0.000396825	AK038804	80919	50390	50455	NM_010654	1000	591	656	59	6	+
NM_153071	down	AK038804	down	0.6428571	0.03115079	AK038804	80919	19115	19598	NM_153071	1000	0	483	432	39	+
NM_019738	down	AK038804	down	0.7857143	0.005505952	AK038804	80919	71912	71990	NM_019738	1000	541	616	65	0	+
NM_019738	down	AK038804	down	0.7857143	0.005505952	AK038804	80919	45317	45444	NM_019738	1000	338	608	65	1	+
NM_019738	down	AK038804	down	0.7857143	0.005505952	AK038804	80919	71946	71996	NM_019738	1000	556	608	48	2	+
NM_019738	down	AK038804	down	0.7857143	0.005505952	AK038804	80919	18374	18411	NM_019738	1000	555	592	37	0	+
NM_019738	down	AK038804	down	0.7857143	0.005505952	AK038804	80919	45398	45444	NM_019738	1000	556	600	43	0	+
NM_019738	down	AK038804	down	0.7857143	0.005505952	AK038804	80919	45502	45548	NM_019738	1000	556	600	42	1	+
NM_019738	down	AK038804	down	0.7857143	0.005505952	AK038804	80919	45470	45518	NM_019738	1000	556	600	42	0	+
NM_015766	down	AK038804	down	0.6428571	0.03115079	AK038804	80919	71921	71968	NM_015766	1000	304	351	47	0	+
NM_015766	down	AK038804	down	0.6428571	0.03115079	AK038804	80919	45412	45463	NM_015766	1000	305	354	47	1	+
NM_015766	down	AK038804	down	0.6428571	0.03115079	AK038804	80919	18375	18412	NM_015766	1000	317	354	37	0	+
NM_009844	down	AK038804	down	0.7857143	0.005505952	AK038804	80919	71975	72038	NM_009844	1000	240	291	49	1	+
NM_009844	down	AK038804	down	0.7857143	0.005505952	AK038804	80919	45515	45558	NM_009844	1000	240	279	38	0	+
NM_030682	down	AK038804	down	0.7142857	0.0141369	AK038804	80919	76608	76689	NM_030682	1000	386	491	60	0	+
NM_030682	down	AK038804	down	0.7142857	0.0141369	AK038804	80919	45427	45487	NM_030682	1000	420	494	55	1	+
NM_030682	down	AK038804	down	0.7142857	0.0141369	AK038804	80919	72009	72044	NM_030682	1000	420	455	34	1	+
NM_013560	down	AK038804	down	0.7142857	0.0141369	AK038804	80919	72199	76146	NM_013560	1000	66	392	236	15	+
NM_013560	down	AK038804	down	0.7142857	0.0141369	AK038804	80919	76016	76137	NM_013560	1000	85	206	112	9	+
NM_013560	down	AK038804	down	0.7142857	0.0141369	AK038804	80919	52463	52648	NM_013560	1000	52	224	159	10	-
NM_008461	down	AK038804	down	0.7142857	0.0141369	AK038804	80919	18390	18466	NM_008461	1000	459	536	73	2	+
NM_008461	down	AK038804	down	0.7142857	0.0141369	AK038804	80919	18412	45465	NM_008461	1000	387	525	108	3	-
NM_008461	down	AK038804	down	0.7142857	0.0141369	AK038804	80919	1025	1057	NM_008461	1000	463	495	32	0	-
NM_008360	down	AK038804	down	0.6428571	0.03115079	AK038804	80919	52517	52617	NM_008360	1000	0	100	91	9	+
NM_008360	down	AK038804	down	0.6428571	0.03115079	AK038804	80919	71921	72300	NM_008360	1000	0	354	137	9	-
NM_008360	down	AK038804	down	0.6428571	0.03115079	AK038804	80919	45413	76104	NM_008360	1000	0	372	139	8	-
NM_008360	down	AK038804	down	0.6428571	0.03115079	AK038804	80919	45478	45572	NM_008360	1000	313	375	57	1	-
NM_001101606	down	AK038804	down	0.7142857	0.0141369	AK038804	80919	13555	13605	NM_001101606	1000	355	403	47	0	+
NM_153590	down	AK038804	down	0.9285714	0.000396825	AK038804	80919	45465	45543	NM_153590	1000	569	661	67	2	-
NM_153590	down	AK038804	down	0.9285714	0.000396825	AK038804	80919	71997	72044	NM_153590	1000	614	661	45	2	-
NM_153590	down	AK038804	down	0.9285714	0.000396825	AK038804	80919	71957	72010	NM_153590	1000	610	661	46	2	-
NM_153590	down	AK038804	down	0.9285714	0.000396825	AK038804	80919	45451	45498	NM_153590	1000	614	661	43	0	-
NM_013653	down	AK038804	down	0.8571429	0.001736111	AK038804	80919	18356	18401	NM_013653	1000	207	270	41	0	-
NM_013813	down	NR_028123	down	0.6428571	0.03115079	NR_028123	4332	2549	2590	NM_013813	1000	653	694	40	1	-
NM_029658	down	ENSMUST00000110693	down	0.7142857	0.0141369	ENSMUST00000110693	4491	3359	3426	NM_029658	1000	14	75	61	0	-
NM_009910	down	NR_033332	down	0.9285714	0.000396825	NR_033332	73769	67245	67281	NM_009910	1000	517	553	36	0	+
NM_009910	down	NR_033332	down	0.9285714	0.000396825	NR_033332	73769	67445	67480	NM_009910	1000	517	552	35	0	-
NM_009910	down	NR_033332	down	0.9285714	0.000396825	NR_033332	73769	67451	67485	NM_009910	1000	516	550	34	0	-
NM_197999	down	NR_033332	down	0.7142857	0.0141369	NR_033332	73769	43558	43639	NM_197999	1000	347	461	71	5	+
NM_001029978	down	NR_033332	down	0.6428571	0.03115079	NR_033332	73769	27070	27209	NM_001029978	1000	278	415	117	8	+
NM_001029978	down	NR_033332	down	0.6428571	0.03115079	NR_033332	73769	43674	43752	NM_001029978	1000	278	357	71	7	+
NM_008572	down	NR_033332	down	0.7857143	0.005505952	NR_033332	73769	24694	24756	NM_008572	1000	533	595	60	2	+
NM_008572	down	NR_033332	down	0.7857143	0.005505952	NR_033332	73769	71560	71692	NM_008572	1000	501	642	115	5	-
NM_008572	down	NR_033332	down	0.7857143	0.005505952	NR_033332	73769	30856	30945	NM_008572	1000	506	595	81	8	-
NM_031247	down	NR_033332	down	0.7857143	0.005505952	NR_033332	73769	42538	42602	NM_031247	1000	0	57	50	2	+
NM_031247	down	NR_033332	down	0.7857143	0.005505952	NR_033332	73769	72078	72149	NM_031247	1000	0	59	53	1	+
NM_031247	down	NR_033332	down	0.7857143	0.005505952	NR_033332	73769	71633	71690	NM_031247	1000	0	59	47	1	+
NM_031247	down	NR_033332	down	0.7857143	0.005505952	NR_033332	73769	51766	51818	NM_031247	1000	0	50	42	1	+
NM_023124	down	NR_033332	down	0.6428571	0.03115079	NR_033332	73769	42481	42621	NM_023124	1000	157	291	124	9	+
NM_023124	down	NR_033332	down	0.6428571	0.03115079	NR_033332	73769	10281	10423	NM_023124	1000	157	334	123	5	+
NM_023124	down	NR_033332	down	0.6428571	0.03115079	NR_033332	73769	71576	72166	NM_023124	1000	157	301	124	5	+
NM_023124	down	NR_033332	down	0.6428571	0.03115079	NR_033332	73769	50552	50657	NM_023124	1000	160	265	95	10	+
NM_023124	down	NR_033332	down	0.6428571	0.03115079	NR_033332	73769	30814	30915	NM_023124	1000	147	248	83	6	+
NM_023124	down	NR_033332	down	0.6428571	0.03115079	NR_033332	73769	44446	44561	NM_023124	1000	152	267	106	9	-
NM_023124	down	NR_033332	down	0.6428571	0.03115079	NR_033332	73769	24697	24774	NM_023124	1000	171	248	73	4	-
NM_013560	down	NR_033332	down	0.9285714	0.000396825	NR_033332	73769	13968	28626	NM_013560	1000	66	330	168	12	+
NM_013560	down	NR_033332	down	0.9285714	0.000396825	NR_033332	73769	71564	72179	NM_013560	1000	73	228	145	8	+
NM_013560	down	NR_033332	down	0.9285714	0.000396825	NR_033332	73769	28748	72159	NM_013560	1000	122	231	98	3	+
NM_013560	down	NR_033332	down	0.9285714	0.000396825	NR_033332	73769	44369	44570	NM_013560	1000	248	454	129	6	-
NM_013560	down	NR_033332	down	0.9285714	0.000396825	NR_033332	73769	12278	12361	NM_013560	1000	139	353	59	4	-
NM_010795	down	NR_033332	down	0.6428571	0.03115079	NR_033332	73769	28796	28836	NM_010795	1000	0	43	39	1	+
NM_010194	down	NR_033332	down	0.8571429	0.001736111	NR_033332	73769	10282	10425	NM_010194	1000	259	400	58	2	+
NM_001198560	down	NR_033332	down	0.7857143	0.005505952	NR_033332	73769	42465	42617	NM_001198560	1000	186	336	138	12	+
NM_001198560	down	NR_033332	down	0.7857143	0.005505952	NR_033332	73769	71560	72166	NM_001198560	1000	186	345	138	7	+
NM_001198560	down	NR_033332	down	0.7857143	0.005505952	NR_033332	73769	10281	10380	NM_001198560	1000	202	301	94	5	+
NM_001198560	down	NR_033332	down	0.7857143	0.005505952	NR_033332	73769	52111	52224	NM_001198560	1000	193	306	102	11	+
NM_001198560	down	NR_033332	down	0.7857143	0.005505952	NR_033332	73769	24636	44570	NM_001198560	1000	190	373	141	9	-
NM_001198560	down	NR_033332	down	0.7857143	0.005505952	NR_033332	73769	24697	25195	NM_001198560	1000	207	293	82	4	-
NM_001198560	down	NR_033332	down	0.7857143	0.005505952	NR_033332	73769	12337	12376	NM_001198560	1000	195	238	38	0	-
NM_001101471	down	NR_033332	down	0.6428571	0.03115079	NR_033332	73769	14031	14074	NM_001101471	1000	343	386	41	2	+
NM_001101471	down	NR_033332	down	0.6428571	0.03115079	NR_033332	73769	52163	52206	NM_001101471	1000	343	386	40	3	+
NM_001101471	down	NR_033332	down	0.6428571	0.03115079	NR_033332	73769	12463	24745	NM_001101471	1000	343	540	60	3	-
NM_001033978	down	NR_033332	down	0.6428571	0.03115079	NR_033332	73769	11753	11794	NM_001033978	1000	0	41	39	2	+
NM_030682	down	NR_033332	down	0.7857143	0.005505952	NR_033332	73769	35421	51364	NM_030682	1000	416	494	77	1	+
NM_145211	down	NR_033332	down	0.8571429	0.001736111	NR_033332	73769	43755	44023	NM_145211	1000	452	680	86	4	+
NM_145211	down	NR_033332	down	0.8571429	0.001736111	NR_033332	73769	43848	44859	NM_145211	1000	583	817	63	1	-
NM_019985	down	NR_033332	down	0.7142857	0.0141369	NR_033332	73769	42484	42608	NM_019985	1000	5	129	116	8	+
NM_019985	down	NR_033332	down	0.7142857	0.0141369	NR_033332	73769	30827	30954	NM_019985	1000	5	132	115	12	+
NM_019985	down	NR_033332	down	0.7142857	0.0141369	NR_033332	73769	10284	10412	NM_019985	1000	5	135	118	8	+
NM_019985	down	NR_033332	down	0.7142857	0.0141369	NR_033332	73769	13991	14109	NM_019985	1000	5	123	109	9	+
NM_019985	down	NR_033332	down	0.7142857	0.0141369	NR_033332	73769	72025	72148	NM_019985	1000	5	123	109	6	+
NM_019985	down	NR_033332	down	0.7142857	0.0141369	NR_033332	73769	52131	52234	NM_019985	1000	13	118	93	6	+
NM_019985	down	NR_033332	down	0.7142857	0.0141369	NR_033332	73769	28565	28825	NM_019985	1000	13	116	94	3	+
NM_019985	down	NR_033332	down	0.7142857	0.0141369	NR_033332	73769	43914	44016	NM_019985	1000	26	129	93	7	+
NM_019985	down	NR_033332	down	0.7142857	0.0141369	NR_033332	73769	44442	44553	NM_019985	1000	5	116	104	7	-
NM_019985	down	NR_033332	down	0.7142857	0.0141369	NR_033332	73769	24662	24774	NM_019985	1000	16	129	104	6	-
NM_019985	down	NR_033332	down	0.7142857	0.0141369	NR_033332	73769	47058	47123	NM_019985	1000	45	112	44	1	-
NM_013653	down	NR_033332	down	0.7857143	0.005505952	NR_033332	73769	21818	21877	NM_013653	1000	169	234	57	1	+
NM_008461	down	NR_033332	down	0.6428571	0.03115079	NR_033332	73769	67423	67484	NM_008461	1000	455	517	59	2	+
NM_008461	down	NR_033332	down	0.6428571	0.03115079	NR_033332	73769	67226	67448	NM_008461	1000	404	543	99	1	-
NM_008461	down	NR_033332	down	0.6428571	0.03115079	NR_033332	73769	51316	51367	NM_008461	1000	402	453	49	2	-
NM_008461	down	NR_033332	down	0.6428571	0.03115079	NR_033332	73769	67227	67307	NM_008461	1000	388	532	58	2	-
NM_008360	down	NR_033332	down	0.8571429	0.001736111	NR_033332	73769	24700	25168	NM_008360	1000	0	353	100	3	+
NM_008360	down	NR_033332	down	0.8571429	0.001736111	NR_033332	73769	44468	44570	NM_008360	1000	0	100	92	8	+
NM_008360	down	NR_033332	down	0.8571429	0.001736111	NR_033332	73769	51314	71659	NM_008360	1000	5	346	125	6	-
NM_008360	down	NR_033332	down	0.8571429	0.001736111	NR_033332	73769	13975	14076	NM_008360	1000	0	101	98	3	-
NM_008360	down	NR_033332	down	0.8571429	0.001736111	NR_033332	73769	42466	42569	NM_008360	1000	0	103	95	8	-
NM_008360	down	NR_033332	down	0.8571429	0.001736111	NR_033332	73769	10269	10369	NM_008360	1000	0	100	92	8	-
NM_008360	down	NR_033332	down	0.8571429	0.001736111	NR_033332	73769	30812	30912	NM_008360	1000	0	100	91	9	-
NM_008360	down	NR_033332	down	0.8571429	0.001736111	NR_033332	73769	52111	52208	NM_008360	1000	0	97	89	8	-
NM_008360	down	NR_033332	down	0.8571429	0.001736111	NR_033332	73769	28716	28799	NM_008360	1000	0	83	70	2	-
NM_144560	down	NR_033332	down	0.8571429	0.001736111	NR_033332	73769	24380	24744	NM_144560	1000	21	301	199	13	-
NM_144560	down	NR_033332	down	0.8571429	0.001736111	NR_033332	73769	33772	33946	NM_144560	1000	127	301	158	16	-
NM_153590	down	NR_033332	down	0.7142857	0.0141369	NR_033332	73769	37982	38029	NM_153590	1000	598	645	47	0	-
NM_009844	down	NR_033332	down	0.7142857	0.0141369	NR_033332	73769	25134	25172	NM_009844	1000	239	277	36	2	-
NM_009807	down	NR_033332	down	0.7142857	0.0141369	NR_033332	73769	42596	44414	NM_009807	1000	325	472	73	1	-
NM_001039194	down	NR_033332	down	0.6428571	0.03115079	NR_033332	73769	72033	72128	NM_001039194	1000	287	379	73	5	-
NM_001012520	down	NR_033332	down	0.8571429	0.001736111	NR_033332	73769	11753	11794	NM_001012520	1000	326	367	39	2	-
NM_153590	down	NR_033207	down	0.6428571	0.03115079	NR_033207	3929	1808	1851	NM_153590	1000	616	663	43	0	+
NM_144560	down	AK082245	down	1	4.96E-05	AK082245	1253	17	114	NM_144560	1000	119	215	90	6	-
NM_018851	down	MM9LINCRNAEXON11338+	down	0.9285714	0.000396825	MM9LINCRNAEXON11338+	1912	320	430	NM_018851	1000	98	208	100	10	+
NM_023124	down	MM9LINCRNAEXON11338+	down	0.7142857	0.0141369	MM9LINCRNAEXON11338+	1912	296	414	NM_023124	1000	154	272	107	11	-
NM_013753	down	uc007ues.1	down	0.6428571	0.03115079	uc007ues.1	37302	32633	32743	NM_013753	1000	272	318	44	1	+
NM_008572	down	uc007ues.1	down	0.6428571	0.03115079	uc007ues.1	37302	26099	26200	NM_008572	1000	488	595	96	4	+
NM_008572	down	uc007ues.1	down	0.6428571	0.03115079	uc007ues.1	37302	4193	4297	NM_008572	1000	492	595	96	6	-
NM_008572	down	uc007ues.1	down	0.6428571	0.03115079	uc007ues.1	37302	5413	5491	NM_008572	1000	513	591	72	6	-
NM_008572	down	uc007ues.1	down	0.6428571	0.03115079	uc007ues.1	37302	3652	3768	NM_008572	1000	501	591	77	4	-
NM_172900	down	uc007ues.1	down	0.7142857	0.0141369	uc007ues.1	37302	5968	6040	NM_172900	1000	208	400	55	2	+
NM_019985	down	uc007ues.1	down	0.7142857	0.0141369	uc007ues.1	37302	5399	5504	NM_019985	1000	24	129	97	8	+
NM_019985	down	uc007ues.1	down	0.7142857	0.0141369	uc007ues.1	37302	4167	4288	NM_019985	1000	8	129	113	8	+
NM_019985	down	uc007ues.1	down	0.7142857	0.0141369	uc007ues.1	37302	6620	6684	NM_019985	1000	53	117	61	3	+
NM_019985	down	uc007ues.1	down	0.7142857	0.0141369	uc007ues.1	37302	26105	26197	NM_019985	1000	37	129	87	5	-
NM_013653	down	uc007ues.1	down	0.6428571	0.03115079	uc007ues.1	37302	5947	6040	NM_013653	1000	78	207	88	4	+
NM_013560	down	uc007ues.1	down	0.6428571	0.03115079	uc007ues.1	37302	4150	4304	NM_013560	1000	74	228	139	15	+
NM_013560	down	uc007ues.1	down	0.6428571	0.03115079	uc007ues.1	37302	5378	5513	NM_013560	1000	86	221	126	9	+
NM_013560	down	uc007ues.1	down	0.6428571	0.03115079	uc007ues.1	37302	6620	6709	NM_013560	1000	136	218	77	3	+
NM_008360	down	uc007ues.1	down	0.8571429	0.001736111	uc007ues.1	37302	26144	26241	NM_008360	1000	0	107	90	6	+
NM_008360	down	uc007ues.1	down	0.8571429	0.001736111	uc007ues.1	37302	3605	3704	NM_008360	1000	0	99	93	6	-
NM_008360	down	uc007ues.1	down	0.8571429	0.001736111	uc007ues.1	37302	4141	4249	NM_008360	1000	0	108	97	8	-
NM_008360	down	uc007ues.1	down	0.8571429	0.001736111	uc007ues.1	37302	5153	5465	NM_008360	1000	0	153	99	6	-
NM_008360	down	uc007ues.1	down	0.8571429	0.001736111	uc007ues.1	37302	6619	6657	NM_008360	1000	0	38	37	1	-
NM_001033978	down	uc007ues.1	down	0.7857143	0.005505952	uc007ues.1	37302	32692	32831	NM_001033978	1000	1	51	49	1	+
NM_030682	down	uc007ues.1	down	0.6428571	0.03115079	uc007ues.1	37302	1639	1714	NM_030682	1000	390	475	74	0	-
NM_030682	down	AK137777	down	0.6428571	0.03115079	AK137777	2541	572	635	NM_030682	1000	400	463	63	0	+
NM_008360	down	MM9LINCRNAEXON10576-	down	0.7857143	0.005505952	MM9LINCRNAEXON10576-	1254	1074	1184	NM_008360	1000	0	109	102	7	+
NM_019985	down	MM9LINCRNAEXON10576-	down	0.6428571	0.03115079	MM9LINCRNAEXON10576-	1254	1041	1157	NM_019985	1000	7	123	108	8	-
NM_013653	down	MM9LINCRNAEXON10684-	down	0.7142857	0.0141369	MM9LINCRNAEXON10684-	1237	67	114	NM_013653	1000	186	233	46	1	-
NM_013813	down	uc007cnr.1	down	0.6428571	0.03115079	uc007cnr.1	26746	8962	9006	NM_013813	1000	626	670	43	1	+
NM_023124	down	ENSMUST00000133960	down	0.6428571	0.03115079	ENSMUST00000133960	12089	3353	3457	NM_023124	1000	147	247	86	6	+
NM_023124	down	ENSMUST00000133960	down	0.6428571	0.03115079	ENSMUST00000133960	12089	3777	3893	NM_023124	1000	151	267	107	9	-
NM_030682	down	ENSMUST00000134998	down	0.7142857	0.0141369	ENSMUST00000134998	5007	2294	2328	NM_030682	1000	460	494	34	0	-
NM_153071	down	ENSMUST00000118879	down	0.7142857	0.0141369	ENSMUST00000118879	20466	8862	9345	NM_153071	1000	0	483	434	37	+
NM_153071	down	ENSMUST00000118879	down	0.7142857	0.0141369	ENSMUST00000118879	20466	19170	19248	NM_153071	1000	279	357	72	6	+
NM_153071	down	ENSMUST00000118879	down	0.7142857	0.0141369	ENSMUST00000118879	20466	2131	2613	NM_153071	1000	0	483	436	34	-
NM_030682	down	ENSMUST00000118879	down	0.7857143	0.005505952	ENSMUST00000118879	20466	6256	6332	NM_030682	1000	424	494	66	3	+
NM_027087	down	ENSMUST00000118879	down	0.6428571	0.03115079	ENSMUST00000118879	20466	12117	12170	NM_027087	1000	432	485	48	5	+
NM_023124	down	ENSMUST00000118879	down	0.6428571	0.03115079	ENSMUST00000118879	20466	6977	7050	NM_023124	1000	147	220	66	7	+
NM_001198560	down	ENSMUST00000118879	down	0.7857143	0.005505952	ENSMUST00000118879	20466	6975	7050	NM_001198560	1000	190	265	69	6	+
NM_001012520	down	ENSMUST00000118879	down	0.8571429	0.001736111	ENSMUST00000118879	20466	12099	12194	NM_001012520	1000	327	415	77	3	-
NM_010766	down	ENSMUST00000118879	down	0.6428571	0.03115079	ENSMUST00000118879	20466	12122	12200	NM_010766	1000	473	549	69	1	-
NM_008461	down	ENSMUST00000118879	down	0.7857143	0.005505952	ENSMUST00000118879	20466	7109	7163	NM_008461	1000	452	519	51	1	-
NM_008360	down	ENSMUST00000118879	down	0.7142857	0.0141369	ENSMUST00000118879	20466	6251	6287	NM_008360	1000	305	341	34	2	-
NM_001101606	down	ENSMUST00000118879	down	0.6428571	0.03115079	ENSMUST00000118879	20466	20114	20157	NM_001101606	1000	366	409	43	0	-
NM_019985	down	MM9LINCRNAEXON12067-	down	0.7142857	0.0141369	MM9LINCRNAEXON12067-	1262	896	985	NM_019985	1000	43	132	81	8	+
NM_153068	down	uc008vpq.1	down	0.6428571	0.03115079	uc008vpq.1	10744	6840	7010	NM_153068	1000	475	673	149	8	+
NM_153068	down	uc008vpq.1	down	0.6428571	0.03115079	uc008vpq.1	10744	4780	4870	NM_153068	1000	568	660	83	7	-
NM_013560	down	uc008vpq.1	down	0.9285714	0.000396825	uc008vpq.1	10744	4771	4878	NM_013560	1000	248	356	99	8	+
NM_013560	down	uc008vpq.1	down	0.9285714	0.000396825	uc008vpq.1	10744	4817	4916	NM_013560	1000	120	215	88	7	+
NM_013560	down	uc008vpq.1	down	0.9285714	0.000396825	uc008vpq.1	10744	6849	6994	NM_013560	1000	85	230	137	8	-
NM_008360	down	uc008vpq.1	down	0.7142857	0.0141369	uc008vpq.1	10744	6906	7005	NM_008360	1000	0	99	91	8	+
NM_008360	down	uc008vpq.1	down	0.7142857	0.0141369	uc008vpq.1	10744	4774	4870	NM_008360	1000	0	100	81	2	-
NM_019985	down	uc008vpq.1	down	0.7142857	0.0141369	uc008vpq.1	10744	4786	8603	NM_019985	1000	5	691	143	9	+
NM_019985	down	uc008vpq.1	down	0.7142857	0.0141369	uc008vpq.1	10744	6867	6991	NM_019985	1000	5	129	114	10	-
NM_031247	down	uc008vpq.1	down	0.9285714	0.000396825	uc008vpq.1	10744	6873	6937	NM_031247	1000	0	57	51	1	-
NM_023124	down	uc008vpq.1	down	0.6428571	0.03115079	uc008vpq.1	10744	6859	6997	NM_023124	1000	154	291	126	9	-
NM_007655	down	uc008vpq.1	down	0.7142857	0.0141369	uc008vpq.1	10744	6867	7005	NM_007655	1000	311	449	127	11	-
NM_001198560	down	uc008vpq.1	down	0.9285714	0.000396825	uc008vpq.1	10744	6858	7010	NM_001198560	1000	186	336	138	12	-
NM_008360	down	AK086020	down	0.6428571	0.03115079	AK086020	2047	1877	1911	NM_008360	1000	0	34	33	1	+
NM_007655	down	AK086020	down	0.9285714	0.000396825	AK086020	2047	1855	1911	NM_007655	1000	376	432	54	2	-
NM_001029978	down	AI663732	down	0.6428571	0.03115079	AI663732	13705	5146	5256	NM_001029978	1000	310	416	65	3	+
NM_007655	down	uc007cso.1	down	0.7142857	0.0141369	uc007cso.1	24743	14678	14825	NM_007655	1000	309	454	136	9	-
NM_027834	down	AK132876	down	0.7142857	0.0141369	AK132876	1666	1537	1642	NM_027834	1000	482	580	62	0	+
NM_013560	down	AK132876	down	0.9285714	0.000396825	AK132876	1666	1557	1642	NM_013560	1000	280	365	79	6	+
NM_008572	down	AK132876	down	0.9285714	0.000396825	AK132876	1666	1574	1666	NM_008572	1000	503	590	81	3	-
NM_008572	down	AK086535	down	0.7142857	0.0141369	AK086535	1522	958	1041	NM_008572	1000	488	582	76	7	+
NM_023124	down	AK086535	down	0.7142857	0.0141369	AK086535	1522	1020	1085	NM_023124	1000	147	491	50	3	-
NM_008125	down	NR_024599	down	1	4.96E-05	NR_024599	6644	1961	1997	NM_008125	1000	508	544	36	0	-
NM_009910	down	NR_024599	down	0.7857143	0.005505952	NR_024599	6644	4374	4411	NM_009910	1000	516	553	34	3	-
NM_030682	down	uc008gsu.1	down	0.7857143	0.005505952	uc008gsu.1	23593	6915	22201	NM_030682	1000	387	479	83	0	+
NM_197999	down	uc008gsu.1	down	0.7142857	0.0141369	uc008gsu.1	23593	14252	14402	NM_197999	1000	352	535	93	5	-
NM_001025577	down	uc008gsu.1	down	0.6428571	0.03115079	uc008gsu.1	23593	10624	10768	NM_001025577	1000	204	804	65	0	-
NM_145211	down	uc008gsu.1	down	0.7142857	0.0141369	uc008gsu.1	23593	4920	5045	NM_145211	1000	433	525	83	4	-
NM_029658	down	uc007vxz.1	down	0.9285714	0.000396825	uc007vxz.1	43140	39046	39114	NM_029658	1000	9	74	65	0	+
NM_197999	down	uc007vxz.1	down	0.6428571	0.03115079	uc007vxz.1	43140	34304	34359	NM_197999	1000	355	444	40	0	+
NM_030682	down	uc007vxz.1	down	0.8571429	0.001736111	uc007vxz.1	43140	35597	35661	NM_030682	1000	432	492	58	2	+
NM_001128132	down	uc007vxz.1	down	0.6428571	0.03115079	uc007vxz.1	43140	14265	14834	NM_001128132	1000	0	527	478	42	+
NM_153071	down	uc007vxz.1	down	0.6428571	0.03115079	uc007vxz.1	43140	9461	9941	NM_153071	1000	0	483	444	28	+
NM_153071	down	uc007vxz.1	down	0.6428571	0.03115079	uc007vxz.1	43140	24304	24787	NM_153071	1000	0	482	430	37	+
NM_153071	down	uc007vxz.1	down	0.6428571	0.03115079	uc007vxz.1	43140	3161	3635	NM_153071	1000	0	474	409	27	+
NM_153071	down	uc007vxz.1	down	0.6428571	0.03115079	uc007vxz.1	43140	33575	34042	NM_153071	1000	0	470	434	30	-
NM_145211	down	uc007vxz.1	down	0.7857143	0.005505952	uc007vxz.1	43140	39065	39124	NM_145211	1000	597	642	44	0	+
NM_133203	down	uc007vxz.1	down	0.7142857	0.0141369	uc007vxz.1	43140	23824	24094	NM_133203	1000	121	443	236	18	-
NM_010646	down	uc007vxz.1	down	0.7857143	0.005505952	uc007vxz.1	43140	23824	23986	NM_010646	1000	630	801	141	10	-
NM_001029978	down	uc007vxz.1	down	0.7142857	0.0141369	uc007vxz.1	43140	23823	23956	NM_001029978	1000	278	417	116	4	-
NM_172900	down	uc007vxz.1	down	0.6428571	0.03115079	uc007vxz.1	43140	35606	35661	NM_172900	1000	215	400	50	1	-
NM_013653	down	uc007vxz.1	down	0.8571429	0.001736111	uc007vxz.1	43140	35591	35661	NM_013653	1000	102	186	66	4	-
NM_013653	down	uc007vxz.1	down	0.8571429	0.001736111	uc007vxz.1	43140	35578	35652	NM_013653	1000	79	153	59	3	-
NM_013653	down	uc007vxz.1	down	0.8571429	0.001736111	uc007vxz.1	43140	35591	35661	NM_013653	1000	114	198	60	1	-
NM_008461	down	uc007vxz.1	down	0.7142857	0.0141369	uc007vxz.1	43140	35605	35661	NM_008461	1000	401	453	49	3	-
NM_008461	down	uc007vxz.1	down	0.7142857	0.0141369	uc007vxz.1	43140	35597	35642	NM_008461	1000	388	437	40	1	-
NM_008360	down	uc007vxz.1	down	0.7857143	0.005505952	uc007vxz.1	43140	35591	35652	NM_008360	1000	307	368	55	6	-
NM_145211	down	ENSMUST00000119574	down	0.7142857	0.0141369	ENSMUST00000119574	2378	1169	1203	NM_145211	1000	581	614	33	0	+
NM_030682	down	AV495601	down	0.9285714	0.000396825	AV495601	9251	3203	3503	NM_030682	1000	421	481	58	1	+
NM_001039194	down	AV495601	down	0.6428571	0.03115079	AV495601	9251	3206	3244	NM_001039194	1000	768	806	38	0	+
NM_031247	down	AK142162	down	0.7142857	0.0141369	AK142162	3282	3243	3279	NM_031247	1000	21	57	35	1	+
NM_001198560	down	AK142162	down	0.7142857	0.0141369	AK142162	3282	2880	3042	NM_001198560	1000	191	374	147	14	+
NM_001101471	down	ENSMUST00000135363	down	0.6428571	0.03115079	ENSMUST00000135363	16966	14413	14484	NM_001101471	1000	351	422	64	7	+
NM_030682	down	ENSMUST00000135363	down	0.7857143	0.005505952	ENSMUST00000135363	16966	12710	12742	NM_030682	1000	386	418	32	0	+
NM_031247	down	ENSMUST00000135363	down	0.9285714	0.000396825	ENSMUST00000135363	16966	6771	7018	NM_031247	1000	0	81	73	1	+
NM_023124	down	ENSMUST00000135363	down	0.6428571	0.03115079	ENSMUST00000135363	16966	3613	7024	NM_023124	1000	115	334	151	9	+
NM_019985	down	ENSMUST00000135363	down	0.7142857	0.0141369	ENSMUST00000135363	16966	6884	7006	NM_019985	1000	6	128	115	7	+
NM_019985	down	ENSMUST00000135363	down	0.7142857	0.0141369	ENSMUST00000135363	16966	3496	3608	NM_019985	1000	5	123	101	8	+
NM_019985	down	ENSMUST00000135363	down	0.7142857	0.0141369	ENSMUST00000135363	16966	2384	2494	NM_019985	1000	13	123	102	8	-
NM_013560	down	ENSMUST00000135363	down	0.9285714	0.000396825	ENSMUST00000135363	16966	5866	6987	NM_013560	1000	66	367	245	18	+
NM_013560	down	ENSMUST00000135363	down	0.9285714	0.000396825	ENSMUST00000135363	16966	3474	3642	NM_013560	1000	66	430	155	9	+
NM_013560	down	ENSMUST00000135363	down	0.9285714	0.000396825	ENSMUST00000135363	16966	4766	4829	NM_013560	1000	128	191	52	1	-
NM_013560	down	ENSMUST00000135363	down	0.9285714	0.000396825	ENSMUST00000135363	16966	12667	12709	NM_013560	1000	466	506	38	2	-
NM_009807	down	ENSMUST00000135363	down	0.7142857	0.0141369	ENSMUST00000135363	16966	3602	7090	NM_009807	1000	328	485	64	1	+
NM_008360	down	ENSMUST00000135363	down	0.7142857	0.0141369	ENSMUST00000135363	16966	2417	12797	NM_008360	1000	0	354	115	4	+
NM_008360	down	ENSMUST00000135363	down	0.7142857	0.0141369	ENSMUST00000135363	16966	4785	4849	NM_008360	1000	0	63	47	0	+
NM_008360	down	ENSMUST00000135363	down	0.7142857	0.0141369	ENSMUST00000135363	16966	5864	5973	NM_008360	1000	0	109	100	9	-
NM_008360	down	ENSMUST00000135363	down	0.7142857	0.0141369	ENSMUST00000135363	16966	6701	6968	NM_008360	1000	0	100	80	4	-
NM_008360	down	ENSMUST00000135363	down	0.7142857	0.0141369	ENSMUST00000135363	16966	3481	3521	NM_008360	1000	60	100	38	0	-
NM_007655	down	ENSMUST00000135363	down	0.7142857	0.0141369	ENSMUST00000135363	16966	5866	7023	NM_007655	1000	302	467	153	7	+
NM_007655	down	ENSMUST00000135363	down	0.7142857	0.0141369	ENSMUST00000135363	16966	3474	3629	NM_007655	1000	302	467	141	9	+
NM_007655	down	ENSMUST00000135363	down	0.7142857	0.0141369	ENSMUST00000135363	16966	14413	14494	NM_007655	1000	373	454	76	4	+
NM_001198560	down	ENSMUST00000135363	down	0.9285714	0.000396825	ENSMUST00000135363	16966	3613	7024	NM_001198560	1000	160	374	169	13	+
NM_001198560	down	ENSMUST00000135363	down	0.9285714	0.000396825	ENSMUST00000135363	16966	2414	2498	NM_001198560	1000	209	293	77	7	-
NM_008572	down	ENSMUST00000135363	down	0.7857143	0.005505952	ENSMUST00000135363	16966	3494	3618	NM_008572	1000	495	625	113	6	-
NM_008572	down	ENSMUST00000135363	down	0.7857143	0.005505952	ENSMUST00000135363	16966	5917	6010	NM_008572	1000	501	595	87	6	-
NM_175096	down	ENSMUST00000135363	down	0.7857143	0.005505952	ENSMUST00000135363	16966	12669	12742	NM_175096	1000	317	388	67	4	-
NM_153068	down	ENSMUST00000135363	down	0.6428571	0.03115079	ENSMUST00000135363	16966	5865	7026	NM_153068	1000	478	677	155	9	-
NM_153068	down	ENSMUST00000135363	down	0.6428571	0.03115079	ENSMUST00000135363	16966	3473	3624	NM_153068	1000	503	677	138	10	-
NM_153068	down	ENSMUST00000135363	down	0.6428571	0.03115079	ENSMUST00000135363	16966	6892	14489	NM_153068	1000	516	645	110	4	-
NM_008461	down	ENSMUST00000135363	down	0.7857143	0.005505952	ENSMUST00000135363	16966	13921	13958	NM_008461	1000	476	514	36	1	-
NM_001025577	down	ENSMUST00000135363	down	0.6428571	0.03115079	ENSMUST00000135363	16966	12669	12744	NM_001025577	1000	339	804	61	1	-
NM_153590	down	AK009242	down	0.7142857	0.0141369	AK009242	9830	5956	5996	NM_153590	1000	618	662	39	1	+
NM_010766	down	AK009242	down	0.9285714	0.000396825	AK009242	9830	5955	5990	NM_010766	1000	159	194	34	1	+
NM_009910	down	AK009242	down	0.6428571	0.03115079	AK009242	9830	5909	5940	NM_009910	1000	522	553	31	0	+
NM_001039194	down	AK009242	down	0.6428571	0.03115079	AK009242	9830	7388	7435	NM_001039194	1000	748	795	47	0	+
NM_030682	down	AK009242	down	0.6428571	0.03115079	AK009242	9830	5956	5995	NM_030682	1000	448	487	39	0	-
NM_027446	down	AK009242	down	0.7857143	0.005505952	AK009242	9830	5979	6106	NM_027446	1000	149	319	54	0	-
NM_013653	down	AK009242	down	0.6428571	0.03115079	AK009242	9830	6901	6975	NM_013653	1000	78	165	66	0	-
NM_030682	down	uc007pll.1	down	0.7142857	0.0141369	uc007pll.1	15671	12212	12279	NM_030682	1000	424	491	67	0	+
NM_019985	down	uc007pll.1	down	0.6428571	0.03115079	uc007pll.1	15671	4660	4767	NM_019985	1000	6	113	98	9	+
NM_013560	down	uc007pll.1	down	0.7142857	0.0141369	uc007pll.1	15671	4660	4763	NM_013560	1000	264	367	94	9	+
NM_007655	down	uc007pll.1	down	0.7857143	0.005505952	uc007pll.1	15671	4660	4767	NM_007655	1000	326	433	100	7	+
NM_001101471	down	uc007pll.1	down	1	4.96E-05	uc007pll.1	15671	1047	1099	NM_001101471	1000	362	414	47	5	-
NM_008572	down	uc007pll.1	down	0.7142857	0.0141369	uc007pll.1	15671	4688	4767	NM_008572	1000	516	595	72	7	-
NM_009844	down	uc007pll.1	down	0.7857143	0.005505952	uc007pll.1	15671	7706	7740	NM_009844	1000	241	275	33	1	-
NM_008461	down	uc007pll.1	down	0.7142857	0.0141369	uc007pll.1	15671	12203	12261	NM_008461	1000	388	446	56	2	-
NM_008461	down	uc007pll.1	down	0.7142857	0.0141369	uc007pll.1	15671	12228	12279	NM_008461	1000	402	453	50	1	-
NM_008360	down	uc007pll.1	down	0.7857143	0.005505952	uc007pll.1	15671	12208	12272	NM_008360	1000	306	372	62	2	-
NM_030682	down	uc008gsi.1	down	0.6428571	0.03115079	uc008gsi.1	14413	6475	6559	NM_030682	1000	387	471	84	0	+
NM_030682	down	uc008gsi.1	down	0.6428571	0.03115079	uc008gsi.1	14413	4897	4979	NM_030682	1000	378	452	73	0	+
NM_030682	down	uc008gsi.1	down	0.6428571	0.03115079	uc008gsi.1	14413	2324	2361	NM_030682	1000	457	494	37	0	-
NM_019738	down	uc008gsi.1	down	1	4.96E-05	uc008gsi.1	14413	4814	4860	NM_019738	1000	564	610	46	0	+
NM_001039194	down	uc008gsi.1	down	0.6428571	0.03115079	uc008gsi.1	14413	4814	4888	NM_001039194	1000	763	821	57	0	+
NM_001039194	down	uc008gsi.1	down	0.6428571	0.03115079	uc008gsi.1	14413	4838	4908	NM_001039194	1000	749	801	51	0	+
NM_015766	down	uc008gsi.1	down	0.8571429	0.001736111	uc008gsi.1	14413	2320	2361	NM_015766	1000	313	354	40	1	-
NM_153590	down	uc008gsi.1	down	0.7142857	0.0141369	uc008gsi.1	14413	4948	4979	NM_153590	1000	617	648	31	0	-
NM_001101606	down	uc008gsi.1	down	0.6428571	0.03115079	uc008gsi.1	14413	4865	4906	NM_001101606	1000	363	404	41	0	-
NM_031247	down	MM9LINCRNAEXON12112-	down	0.7857143	0.005505952	MM9LINCRNAEXON12112-	488	155	213	NM_031247	1000	21	81	55	3	+
NM_013560	down	MM9LINCRNAEXON12112-	down	0.9285714	0.000396825	MM9LINCRNAEXON12112-	488	66	197	NM_013560	1000	81	212	119	12	+
NM_009910	down	uc007pvz.1	down	0.8571429	0.001736111	uc007pvz.1	7156	4374	4411	NM_009910	1000	516	553	34	3	-
NM_013653	down	ENSMUST00000170471	down	0.7857143	0.005505952	ENSMUST00000170471	33104	5412	5457	NM_013653	1000	165	214	45	0	+
NM_013653	down	ENSMUST00000170471	down	0.7857143	0.005505952	ENSMUST00000170471	33104	15646	15748	NM_013653	1000	114	202	72	2	-
NM_008461	down	ENSMUST00000170471	down	0.7857143	0.005505952	ENSMUST00000170471	33104	23101	23148	NM_008461	1000	390	437	46	1	+
NM_001163550	down	ENSMUST00000170471	down	0.8571429	0.001736111	ENSMUST00000170471	33104	1153	1210	NM_001163550	1000	241	298	56	1	+
NM_009127	down	ENSMUST00000170471	down	0.7142857	0.0141369	ENSMUST00000170471	33104	26795	26857	NM_009127	1000	938	1000	60	2	-
NM_001012520	down	ENSMUST00000170471	down	0.7142857	0.0141369	ENSMUST00000170471	33104	23103	26022	NM_001012520	1000	335	433	82	3	-
NM_013753	down	uc007pps.1	down	0.7142857	0.0141369	uc007pps.1	7710	5082	5125	NM_013753	1000	269	320	43	0	+
NM_008572	down	ENSMUST00000037976	down	0.7142857	0.0141369	ENSMUST00000037976	5568	2965	3057	NM_008572	1000	517	595	66	4	+
NM_001012520	down	ENSMUST00000037976	down	0.6428571	0.03115079	ENSMUST00000037976	5568	4072	4127	NM_001012520	1000	327	382	52	3	+
NM_019985	down	uc007toq.1	down	0.6428571	0.03115079	uc007toq.1	4173	2617	2746	NM_019985	1000	5	129	115	6	+
NM_013560	down	uc007toq.1	down	0.7142857	0.0141369	uc007toq.1	4173	2615	2757	NM_013560	1000	86	223	122	9	+
NM_007655	down	uc007toq.1	down	0.6428571	0.03115079	uc007toq.1	4173	2615	2756	NM_007655	1000	323	458	128	5	+
NM_008572	down	uc007toq.1	down	0.7142857	0.0141369	uc007toq.1	4173	2652	2714	NM_008572	1000	531	595	61	1	-
NM_008360	down	uc007toq.1	down	0.9285714	0.000396825	uc007toq.1	4173	2593	2706	NM_008360	1000	0	107	98	4	-
NM_009910	down	uc009egc.1	down	0.6428571	0.03115079	uc009egc.1	6847	5659	5695	NM_009910	1000	517	553	36	0	+
NM_009910	down	uc009egc.1	down	0.6428571	0.03115079	uc009egc.1	6847	5654	5688	NM_009910	1000	516	550	34	0	+
NM_010654	down	uc009egc.1	down	0.8571429	0.001736111	uc009egc.1	6847	682	1682	NM_010654	1000	0	1000	1000	0	+
NM_001029978	down	uc009egc.1	down	0.7857143	0.005505952	uc009egc.1	6847	4042	4133	NM_001029978	1000	319	416	80	3	-
NM_023124	down	uc009djr.1	down	0.7857143	0.005505952	uc009djr.1	8585	548	1859	NM_023124	1000	158	291	82	1	+
NM_013560	down	uc009djr.1	down	0.7857143	0.005505952	uc009djr.1	8585	543	1868	NM_013560	1000	256	407	97	2	+
NM_001198560	down	uc009djr.1	down	0.7857143	0.005505952	uc009djr.1	8585	529	610	NM_001198560	1000	184	265	77	2	+
NM_001198560	down	uc009djr.1	down	0.7857143	0.005505952	uc009djr.1	8585	7583	7717	NM_001198560	1000	187	322	108	9	-
NM_001198560	down	uc009djr.1	down	0.7857143	0.005505952	uc009djr.1	8585	8487	8581	NM_001198560	1000	191	460	78	5	-
NM_008572	down	uc009djr.1	down	0.7857143	0.005505952	uc009djr.1	8585	579	616	NM_008572	1000	558	595	37	0	-
NM_008360	down	uc007wwx.1	down	1	4.96E-05	uc007wwx.1	8026	5093	5176	NM_008360	1000	0	94	76	4	+
NM_019985	down	uc007wwx.1	down	0.7142857	0.0141369	uc007wwx.1	8026	5072	5169	NM_019985	1000	5	111	90	7	-
NM_013560	down	uc007wwx.1	down	0.7857143	0.005505952	uc007wwx.1	8026	5074	5176	NM_013560	1000	256	367	91	5	-
NM_001198560	down	uc007wwx.1	down	0.6428571	0.03115079	uc007wwx.1	8026	5072	5176	NM_001198560	1000	196	311	97	7	-
NM_153068	down	ENSMUST00000155817	down	0.7142857	0.0141369	ENSMUST00000155817	11696	4735	4964	NM_153068	1000	500	823	126	6	+
NM_001101606	down	ENSMUST00000155817	down	0.8571429	0.001736111	ENSMUST00000155817	11696	6679	6724	NM_001101606	1000	363	408	45	0	+
NM_010194	down	ENSMUST00000155817	down	0.6428571	0.03115079	ENSMUST00000155817	11696	4886	4954	NM_010194	1000	259	326	52	2	-
NM_001198560	down	ENSMUST00000155817	down	0.7142857	0.0141369	ENSMUST00000155817	11696	4811	4964	NM_001198560	1000	190	373	119	6	-
NM_008572	down	AK035162	down	0.7142857	0.0141369	AK035162	2601	1849	2002	NM_008572	1000	489	643	132	8	+
NM_008360	down	AK035162	down	0.9285714	0.000396825	AK035162	2601	1897	2000	NM_008360	1000	0	103	93	10	+
NM_019985	down	AK035162	down	0.6428571	0.03115079	AK035162	2601	1861	1974	NM_019985	1000	13	129	104	9	-
NM_013560	down	AK035162	down	0.7142857	0.0141369	AK035162	2601	1856	2002	NM_013560	1000	68	217	134	12	-
NM_007655	down	AK035162	down	0.6428571	0.03115079	AK035162	2601	1852	2002	NM_007655	1000	304	458	140	10	-
NM_007655	down	AK032662	down	0.6428571	0.03115079	AK032662	88676	72064	72225	NM_007655	1000	302	465	146	14	+
NM_007655	down	AK032662	down	0.6428571	0.03115079	AK032662	88676	44278	44347	NM_007655	1000	372	442	64	5	+
NM_007655	down	AK032662	down	0.6428571	0.03115079	AK032662	88676	2225	2372	NM_007655	1000	302	449	138	9	-
NM_007655	down	AK032662	down	0.6428571	0.03115079	AK032662	88676	52128	52256	NM_007655	1000	328	458	119	9	-
NM_007655	down	AK032662	down	0.6428571	0.03115079	AK032662	88676	12594	12648	NM_007655	1000	398	449	48	1	-
NM_001033978	down	AK032662	down	0.8571429	0.001736111	AK032662	88676	31001	31042	NM_001033978	1000	0	41	39	2	+
NM_001033978	down	AK032662	down	0.8571429	0.001736111	AK032662	88676	7311	7355	NM_001033978	1000	0	44	42	2	-
NM_133203	down	AK032662	down	0.7142857	0.0141369	AK032662	88676	85182	85477	NM_133203	1000	121	467	264	23	+
NM_028238	down	AK032662	down	0.6428571	0.03115079	AK032662	88676	85350	85459	NM_028238	1000	1	130	102	7	+
NM_145211	down	AK032662	down	0.7857143	0.005505952	AK032662	88676	25961	26050	NM_145211	1000	434	605	81	5	+
NM_027219	down	AK032662	down	0.6428571	0.03115079	AK032662	88676	37880	37935	NM_027219	1000	206	257	47	3	+
NM_019985	down	AK032662	down	0.7857143	0.005505952	AK032662	88676	72087	72210	NM_019985	1000	5	128	114	9	+
NM_019985	down	AK032662	down	0.7857143	0.005505952	AK032662	88676	2231	2349	NM_019985	1000	5	123	110	8	-
NM_019985	down	AK032662	down	0.7857143	0.005505952	AK032662	88676	52141	52256	NM_019985	1000	8	123	107	8	-
NM_019985	down	AK032662	down	0.7857143	0.005505952	AK032662	88676	3331	3452	NM_019985	1000	5	132	94	6	-
NM_008360	down	AK032662	down	0.7857143	0.005505952	AK032662	88676	2264	33539	NM_008360	1000	0	353	115	8	+
NM_008360	down	AK032662	down	0.7857143	0.005505952	AK032662	88676	52174	71797	NM_008360	1000	0	104	94	7	+
NM_008360	down	AK032662	down	0.7857143	0.005505952	AK032662	88676	12654	12735	NM_008360	1000	17	108	73	4	+
NM_008360	down	AK032662	down	0.7857143	0.005505952	AK032662	88676	3373	3452	NM_008360	1000	0	85	60	2	+
NM_008360	down	AK032662	down	0.7857143	0.005505952	AK032662	88676	40215	72172	NM_008360	1000	0	359	132	8	-
NM_008360	down	AK032662	down	0.7857143	0.005505952	AK032662	88676	8769	57150	NM_008360	1000	0	87	74	3	-
NM_001033322	down	AK032662	down	0.7142857	0.0141369	AK032662	88676	18458	18502	NM_001033322	1000	461	506	44	0	+
NM_001033322	down	AK032662	down	0.7142857	0.0141369	AK032662	88676	33501	33542	NM_001033322	1000	469	510	41	0	-
NM_001033158	down	AK032662	down	0.7857143	0.005505952	AK032662	88676	28066	28100	NM_001033158	1000	58	91	33	0	-
NM_010795	down	AK032662	down	0.8571429	0.001736111	AK032662	88676	3334	3376	NM_010795	1000	0	43	40	2	-
NM_010646	down	AK032662	down	0.6428571	0.03115079	AK032662	88676	15503	15562	NM_010646	1000	744	803	55	4	-
NM_144560	down	AK032662	down	0.6428571	0.03115079	AK032662	88676	62608	62649	NM_144560	1000	174	215	38	3	-
NM_175647	down	AK032662	down	0.8571429	0.001736111	AK032662	88676	84147	84332	NM_175647	1000	250	426	48	2	-
NM_172900	down	AK032662	down	0.7857143	0.005505952	AK032662	88676	37880	38203	NM_172900	1000	43	396	243	6	-
NM_172900	down	AK032662	down	0.7857143	0.005505952	AK032662	88676	37912	38194	NM_172900	1000	6	400	216	8	-
NM_172900	down	AK032662	down	0.7857143	0.005505952	AK032662	88676	37894	38170	NM_172900	1000	6	328	204	8	-
NM_172900	down	AK032662	down	0.7857143	0.005505952	AK032662	88676	37995	38203	NM_172900	1000	21	399	167	6	-
NM_172900	down	AK032662	down	0.7857143	0.005505952	AK032662	88676	37979	38202	NM_172900	1000	80	393	110	4	-
NM_172900	down	AK032662	down	0.7857143	0.005505952	AK032662	88676	38070	38203	NM_172900	1000	279	374	79	2	-
NM_172900	down	AK032662	down	0.7857143	0.005505952	AK032662	88676	37987	38170	NM_172900	1000	78	381	91	1	-
NM_172900	down	AK032662	down	0.7857143	0.005505952	AK032662	88676	37875	38052	NM_172900	1000	22	85	54	2	-
NM_027219	down	ENSMUST00000125056	down	0.7857143	0.005505952	ENSMUST00000125056	14109	6915	6958	NM_027219	1000	207	250	43	0	+
NM_001012520	down	ENSMUST00000125056	down	0.6428571	0.03115079	ENSMUST00000125056	14109	7765	7808	NM_001012520	1000	326	397	42	0	+
NM_027087	down	ENSMUST00000125056	down	0.7142857	0.0141369	ENSMUST00000125056	14109	7766	7796	NM_027087	1000	429	459	30	0	-
NM_001033978	down	ENSMUST00000125056	down	0.8571429	0.001736111	ENSMUST00000125056	14109	5980	6016	NM_001033978	1000	20	56	34	2	-
NM_013813	down	ENSMUST00000125056	down	0.7142857	0.0141369	ENSMUST00000125056	14109	7766	7827	NM_013813	1000	626	689	60	0	-
NM_008461	down	ENSMUST00000125056	down	0.7142857	0.0141369	ENSMUST00000125056	14109	13296	13357	NM_008461	1000	389	450	57	4	-
NM_008461	down	ENSMUST00000125056	down	0.7142857	0.0141369	ENSMUST00000125056	14109	6897	6960	NM_008461	1000	388	427	39	0	-
NM_008360	down	ENSMUST00000125056	down	0.6428571	0.03115079	ENSMUST00000125056	14109	6903	6962	NM_008360	1000	315	372	51	1	-
NM_008125	down	ENSMUST00000125056	down	0.6428571	0.03115079	ENSMUST00000125056	14109	13324	13356	NM_008125	1000	512	544	31	1	-
NM_145211	down	uc009odw.1	down	0.6428571	0.03115079	uc009odw.1	2274	241	288	NM_145211	1000	580	635	45	1	+
NM_145211	down	uc009odw.1	down	0.6428571	0.03115079	uc009odw.1	2274	242	279	NM_145211	1000	586	623	36	0	+
NM_145211	down	AK041193	down	0.9285714	0.000396825	AK041193	10466	8402	8491	NM_145211	1000	432	532	80	4	+
NM_030682	down	AK041193	down	0.7142857	0.0141369	AK041193	10466	2215	2255	NM_030682	1000	385	425	40	0	+
NM_172900	down	AK016410	down	0.7142857	0.0141369	AK016410	15336	13160	13245	NM_172900	1000	178	373	81	4	+
NM_172900	down	AK016410	down	0.7142857	0.0141369	AK016410	15336	13160	13245	NM_172900	1000	106	255	79	5	+
NM_172900	down	AK016410	down	0.7142857	0.0141369	AK016410	15336	13160	13240	NM_172900	1000	70	400	78	1	+
NM_172900	down	AK016410	down	0.7142857	0.0141369	AK016410	15336	6823	6863	NM_172900	1000	208	400	39	1	+
NM_172900	down	AK016410	down	0.7142857	0.0141369	AK016410	15336	5873	5928	NM_172900	1000	103	232	52	3	-
NM_153590	down	AK016410	down	0.8571429	0.001736111	AK016410	15336	13173	13227	NM_153590	1000	605	661	52	2	+
NM_008360	down	AK016410	down	0.7142857	0.0141369	AK016410	15336	6792	6848	NM_008360	1000	316	372	54	2	+
NM_008360	down	AK016410	down	0.7142857	0.0141369	AK016410	15336	5874	5934	NM_008360	1000	300	362	57	3	-
NM_172442	down	AK016410	down	0.6428571	0.03115079	AK016410	15336	5884	5929	NM_172442	1000	931	998	44	1	+
NM_153071	down	AK016410	down	0.8571429	0.001736111	AK016410	15336	1957	2239	NM_153071	1000	200	483	255	27	+
NM_153071	down	AK016410	down	0.8571429	0.001736111	AK016410	15336	2508	2656	NM_153071	1000	0	147	135	11	-
NM_133203	down	AK016410	down	0.9285714	0.000396825	AK016410	15336	2865	3178	NM_133203	1000	121	463	272	23	+
NM_030682	down	AK016410	down	0.6428571	0.03115079	AK016410	15336	14274	14321	NM_030682	1000	422	469	47	0	+
NM_030682	down	AK016410	down	0.6428571	0.03115079	AK016410	15336	5874	5904	NM_030682	1000	464	494	30	0	+
NM_030682	down	AK016410	down	0.6428571	0.03115079	AK016410	15336	6816	6882	NM_030682	1000	408	494	63	0	-
NM_027219	down	AK016410	down	0.7142857	0.0141369	AK016410	15336	14278	14322	NM_027219	1000	209	253	44	0	+
NM_027219	down	AK016410	down	0.7142857	0.0141369	AK016410	15336	6813	6858	NM_027219	1000	207	252	44	1	-
NM_010646	down	AK016410	down	0.8571429	0.001736111	AK016410	15336	2995	3170	NM_010646	1000	629	814	155	15	+
NM_001029978	down	AK016410	down	0.6428571	0.03115079	AK016410	15336	3026	3157	NM_001029978	1000	278	415	124	7	+
NM_013560	down	AK016410	down	0.6428571	0.03115079	AK016410	15336	8317	8364	NM_013560	1000	6	53	47	0	-
NM_009844	down	AK016410	down	0.8571429	0.001736111	AK016410	15336	13169	13225	NM_009844	1000	240	298	54	2	-
NM_008461	down	AK016410	down	0.7857143	0.005505952	AK016410	15336	8188	14303	NM_008461	1000	390	525	93	3	-
NM_008461	down	AK016410	down	0.7857143	0.005505952	AK016410	15336	5874	5919	NM_008461	1000	388	435	40	0	-
NM_001012520	down	AK016410	down	0.7142857	0.0141369	AK016410	15336	4148	4259	NM_001012520	1000	332	397	57	2	-
NM_001012520	down	AK016410	down	0.7142857	0.0141369	AK016410	15336	4156	4194	NM_001012520	1000	353	397	37	1	-
NM_023124	down	uc009tha.1	down	0.7142857	0.0141369	uc009tha.1	3735	2537	2677	NM_023124	1000	157	291	119	6	+
NM_001038845	down	uc009tha.1	down	0.6428571	0.03115079	uc009tha.1	3735	2659	2690	NM_001038845	1000	130	161	31	0	+
NM_001038839	down	uc009tha.1	down	0.6428571	0.03115079	uc009tha.1	3735	2659	2690	NM_001038839	1000	130	161	31	0	+
NM_018851	down	uc009tha.1	down	0.9285714	0.000396825	uc009tha.1	3735	2517	2674	NM_018851	1000	50	209	145	12	-
NM_172900	down	AK139019	down	0.6428571	0.03115079	AK139019	3471	828	874	NM_172900	1000	206	252	42	4	-
NM_008571	down	uc007sma.1	down	0.7142857	0.0141369	uc007sma.1	471681	205587	205721	NM_008571	1000	23	155	117	7	+
NM_008571	down	uc007sma.1	down	0.7142857	0.0141369	uc007sma.1	471681	438533	438615	NM_008571	1000	23	106	77	4	+
NM_008571	down	uc007sma.1	down	0.7142857	0.0141369	uc007sma.1	471681	349151	349285	NM_008571	1000	23	155	99	7	-
NM_008571	down	uc007sma.1	down	0.7142857	0.0141369	uc007sma.1	471681	245023	245157	NM_008571	1000	23	155	83	6	-
NM_008571	down	uc007sma.1	down	0.7142857	0.0141369	uc007sma.1	471681	209246	209295	NM_008571	1000	41	113	47	2	-
NM_028238	down	uc007sma.1	down	0.7857143	0.005505952	uc007sma.1	471681	205613	328277	NM_028238	1000	0	267	180	11	+
NM_028238	down	uc007sma.1	down	0.7857143	0.005505952	uc007sma.1	471681	371470	371603	NM_028238	1000	0	134	114	9	+
NM_028238	down	uc007sma.1	down	0.7857143	0.005505952	uc007sma.1	471681	438559	438691	NM_028238	1000	0	130	109	7	+
NM_028238	down	uc007sma.1	down	0.7857143	0.005505952	uc007sma.1	471681	319277	319401	NM_028238	1000	0	132	101	9	+
NM_028238	down	uc007sma.1	down	0.7857143	0.005505952	uc007sma.1	471681	118052	118119	NM_028238	1000	218	265	45	1	+
NM_028238	down	uc007sma.1	down	0.7857143	0.005505952	uc007sma.1	471681	218992	219149	NM_028238	1000	0	266	149	5	-
NM_028238	down	uc007sma.1	down	0.7857143	0.005505952	uc007sma.1	471681	316343	316518	NM_028238	1000	0	215	136	10	-
NM_028238	down	uc007sma.1	down	0.7857143	0.005505952	uc007sma.1	471681	330445	349259	NM_028238	1000	0	265	134	7	-
NM_001033158	down	uc007sma.1	down	0.6428571	0.03115079	uc007sma.1	471681	118105	118140	NM_001033158	1000	58	92	34	0	+
NM_001033158	down	uc007sma.1	down	0.6428571	0.03115079	uc007sma.1	471681	52766	52813	NM_001033158	1000	58	104	45	1	-
NM_001033158	down	uc007sma.1	down	0.6428571	0.03115079	uc007sma.1	471681	273659	273706	NM_001033158	1000	58	105	45	1	-
NM_001033158	down	uc007sma.1	down	0.6428571	0.03115079	uc007sma.1	471681	330418	330455	NM_001033158	1000	58	94	36	0	-
NM_001033158	down	uc007sma.1	down	0.6428571	0.03115079	uc007sma.1	471681	323524	323561	NM_001033158	1000	58	94	36	0	-
NM_172900	down	uc007sma.1	down	0.6428571	0.03115079	uc007sma.1	471681	99365	99476	NM_172900	1000	103	392	107	4	+
NM_172900	down	uc007sma.1	down	0.6428571	0.03115079	uc007sma.1	471681	99365	99476	NM_172900	1000	67	340	106	0	+
NM_172900	down	uc007sma.1	down	0.6428571	0.03115079	uc007sma.1	471681	99376	99476	NM_172900	1000	72	354	96	3	+
NM_172900	down	uc007sma.1	down	0.6428571	0.03115079	uc007sma.1	471681	99374	99473	NM_172900	1000	42	271	71	0	+
NM_172900	down	uc007sma.1	down	0.6428571	0.03115079	uc007sma.1	471681	99365	99473	NM_172900	1000	241	373	62	0	+
NM_172900	down	uc007sma.1	down	0.6428571	0.03115079	uc007sma.1	471681	99426	99476	NM_172900	1000	44	220	50	0	+
NM_172900	down	uc007sma.1	down	0.6428571	0.03115079	uc007sma.1	471681	404404	404472	NM_172900	1000	208	286	64	3	-
NM_172900	down	uc007sma.1	down	0.6428571	0.03115079	uc007sma.1	471681	184499	184563	NM_172900	1000	208	400	61	3	-
NM_172900	down	uc007sma.1	down	0.6428571	0.03115079	uc007sma.1	471681	404450	404511	NM_172900	1000	333	400	53	3	-
NM_172900	down	uc007sma.1	down	0.6428571	0.03115079	uc007sma.1	471681	158548	158600	NM_172900	1000	185	251	49	3	-
NM_172900	down	uc007sma.1	down	0.6428571	0.03115079	uc007sma.1	471681	132512	132550	NM_172900	1000	214	252	35	3	-
NM_008360	down	uc007sma.1	down	0.6428571	0.03115079	uc007sma.1	471681	217631	430101	NM_008360	1000	0	375	146	10	+
NM_008360	down	uc007sma.1	down	0.6428571	0.03115079	uc007sma.1	471681	185518	330920	NM_008360	1000	6	359	115	5	+
NM_008360	down	uc007sma.1	down	0.6428571	0.03115079	uc007sma.1	471681	91622	110970	NM_008360	1000	19	372	95	5	+
NM_008360	down	uc007sma.1	down	0.6428571	0.03115079	uc007sma.1	471681	42235	42314	NM_008360	1000	316	371	54	1	+
NM_008360	down	uc007sma.1	down	0.6428571	0.03115079	uc007sma.1	471681	25919	25966	NM_008360	1000	315	362	46	1	+
NM_008360	down	uc007sma.1	down	0.6428571	0.03115079	uc007sma.1	471681	35609	35652	NM_008360	1000	315	358	42	1	+
NM_008360	down	uc007sma.1	down	0.6428571	0.03115079	uc007sma.1	471681	111007	111056	NM_008360	1000	315	362	46	1	+
NM_008360	down	uc007sma.1	down	0.6428571	0.03115079	uc007sma.1	471681	158414	158455	NM_008360	1000	318	359	40	1	+
NM_008360	down	uc007sma.1	down	0.6428571	0.03115079	uc007sma.1	471681	110820	110880	NM_008360	1000	316	370	48	0	+
NM_008360	down	uc007sma.1	down	0.6428571	0.03115079	uc007sma.1	471681	184498	205876	NM_008360	1000	0	372	157	4	-
NM_008360	down	uc007sma.1	down	0.6428571	0.03115079	uc007sma.1	471681	88525	392264	NM_008360	1000	0	362	123	9	-
NM_008360	down	uc007sma.1	down	0.6428571	0.03115079	uc007sma.1	471681	166334	166376	NM_008360	1000	318	360	41	1	-
NM_008360	down	uc007sma.1	down	0.6428571	0.03115079	uc007sma.1	471681	158552	158599	NM_008360	1000	327	372	44	1	-
NM_008360	down	uc007sma.1	down	0.6428571	0.03115079	uc007sma.1	471681	369134	369169	NM_008360	1000	318	353	35	0	-
NM_008360	down	uc007sma.1	down	0.6428571	0.03115079	uc007sma.1	471681	132512	132547	NM_008360	1000	312	347	35	0	-
NM_008125	down	uc007sma.1	down	0.6428571	0.03115079	uc007sma.1	471681	302582	302627	NM_008125	1000	500	545	44	1	+
NM_008125	down	uc007sma.1	down	0.6428571	0.03115079	uc007sma.1	471681	32166	32212	NM_008125	1000	500	543	43	0	+
NM_008125	down	uc007sma.1	down	0.6428571	0.03115079	uc007sma.1	471681	470195	470231	NM_008125	1000	501	537	36	0	+
NM_008125	down	uc007sma.1	down	0.6428571	0.03115079	uc007sma.1	471681	140289	140326	NM_008125	1000	503	540	37	0	-
NM_008125	down	uc007sma.1	down	0.6428571	0.03115079	uc007sma.1	471681	357148	357194	NM_008125	1000	499	545	45	1	-
NM_008125	down	uc007sma.1	down	0.6428571	0.03115079	uc007sma.1	471681	240996	241051	NM_008125	1000	506	557	49	0	-
NM_008463	down	uc007sma.1	down	0.6428571	0.03115079	uc007sma.1	471681	374913	374948	NM_008463	1000	197	232	35	0	+
NM_172442	down	uc007sma.1	down	0.8571429	0.001736111	uc007sma.1	471681	184472	184516	NM_172442	1000	931	997	43	1	+
NM_145211	down	uc007sma.1	down	0.6428571	0.03115079	uc007sma.1	471681	205679	205758	NM_145211	1000	434	525	70	5	+
NM_145211	down	uc007sma.1	down	0.6428571	0.03115079	uc007sma.1	471681	118052	118112	NM_145211	1000	602	642	38	1	+
NM_145211	down	uc007sma.1	down	0.6428571	0.03115079	uc007sma.1	471681	218993	219089	NM_145211	1000	431	621	90	6	-
NM_145211	down	uc007sma.1	down	0.6428571	0.03115079	uc007sma.1	471681	244944	245071	NM_145211	1000	432	602	90	4	-
NM_145211	down	uc007sma.1	down	0.6428571	0.03115079	uc007sma.1	471681	373294	373356	NM_145211	1000	454	529	59	3	-
NM_019985	down	uc007sma.1	down	0.6428571	0.03115079	uc007sma.1	471681	392179	392298	NM_019985	1000	5	124	108	11	+
NM_019985	down	uc007sma.1	down	0.6428571	0.03115079	uc007sma.1	471681	132360	132441	NM_019985	1000	13	94	75	6	+
NM_019985	down	uc007sma.1	down	0.6428571	0.03115079	uc007sma.1	471681	21755	21863	NM_019985	1000	5	110	73	5	+
NM_019985	down	uc007sma.1	down	0.6428571	0.03115079	uc007sma.1	471681	185481	185597	NM_019985	1000	5	121	109	7	-
NM_019985	down	uc007sma.1	down	0.6428571	0.03115079	uc007sma.1	471681	243862	243995	NM_019985	1000	5	132	116	10	-
NM_019985	down	uc007sma.1	down	0.6428571	0.03115079	uc007sma.1	471681	217626	217700	NM_019985	1000	21	95	68	6	-
NM_016956	down	uc007sma.1	down	0.6428571	0.03115079	uc007sma.1	471681	198305	198384	NM_016956	1000	16	93	76	0	+
NM_016956	down	uc007sma.1	down	0.6428571	0.03115079	uc007sma.1	471681	449382	449499	NM_016956	1000	16	99	80	0	+
NM_016956	down	uc007sma.1	down	0.6428571	0.03115079	uc007sma.1	471681	4280	4347	NM_016956	1000	16	84	67	0	+
NM_016956	down	uc007sma.1	down	0.6428571	0.03115079	uc007sma.1	471681	449351	449450	NM_016956	1000	16	99	80	0	+
NM_016956	down	uc007sma.1	down	0.6428571	0.03115079	uc007sma.1	471681	449255	449410	NM_016956	1000	22	97	73	1	+
NM_016956	down	uc007sma.1	down	0.6428571	0.03115079	uc007sma.1	471681	449477	449555	NM_016956	1000	16	95	71	2	+
NM_016956	down	uc007sma.1	down	0.6428571	0.03115079	uc007sma.1	471681	449332	449542	NM_016956	1000	16	99	77	1	+
NM_016956	down	uc007sma.1	down	0.6428571	0.03115079	uc007sma.1	471681	198333	198384	NM_016956	1000	16	65	48	0	+
NM_016956	down	uc007sma.1	down	0.6428571	0.03115079	uc007sma.1	471681	218537	218591	NM_016956	1000	14	64	48	2	+
NM_016956	down	uc007sma.1	down	0.6428571	0.03115079	uc007sma.1	471681	78531	78576	NM_016956	1000	60	103	42	1	+
NM_016956	down	uc007sma.1	down	0.6428571	0.03115079	uc007sma.1	471681	112672	112716	NM_016956	1000	23	67	44	0	-
NM_016956	down	uc007sma.1	down	0.6428571	0.03115079	uc007sma.1	471681	193902	193994	NM_016956	1000	26	103	74	3	-
NM_001033978	down	uc007sma.1	down	0.7142857	0.0141369	uc007sma.1	471681	118055	386944	NM_001033978	1000	7	119	107	2	+
NM_001033978	down	uc007sma.1	down	0.7142857	0.0141369	uc007sma.1	471681	218465	218591	NM_001033978	1000	0	46	45	0	+
NM_001033978	down	uc007sma.1	down	0.7142857	0.0141369	uc007sma.1	471681	360975	361192	NM_001033978	1000	3	118	108	4	-
NM_001033978	down	uc007sma.1	down	0.7142857	0.0141369	uc007sma.1	471681	360956	361060	NM_001033978	1000	27	117	88	1	-
NM_175647	down	uc007sma.1	down	0.7142857	0.0141369	uc007sma.1	471681	437357	437542	NM_175647	1000	250	426	48	2	-
NM_001033322	down	uc007sma.1	down	0.8571429	0.001736111	uc007sma.1	471681	40050	40093	NM_001033322	1000	464	507	43	0	-
NM_001033322	down	uc007sma.1	down	0.8571429	0.001736111	uc007sma.1	471681	111010	111053	NM_001033322	1000	464	507	42	1	-
NM_001039194	down	ENSMUST00000163493	down	0.8571429	0.001736111	ENSMUST00000163493	4120	1049	1088	NM_001039194	1000	784	823	38	1	+
NM_153590	down	ENSMUST00000163493	down	0.7857143	0.005505952	ENSMUST00000163493	4120	1048	1086	NM_153590	1000	608	646	38	0	-
NM_007655	down	BY242475	down	0.9285714	0.000396825	BY242475	400244	372654	372805	NM_007655	1000	302	454	140	11	+
NM_007655	down	BY242475	down	0.9285714	0.000396825	BY242475	400244	286161	286313	NM_007655	1000	301	454	141	11	-
NM_007655	down	BY242475	down	0.9285714	0.000396825	BY242475	400244	63255	63392	NM_007655	1000	322	467	127	9	-
NM_153071	down	BY242475	down	0.9285714	0.000396825	BY242475	400244	159589	160072	NM_153071	1000	0	483	440	41	+
NM_153071	down	BY242475	down	0.9285714	0.000396825	BY242475	400244	259508	259543	NM_153071	1000	197	232	35	0	+
NM_153071	down	BY242475	down	0.9285714	0.000396825	BY242475	400244	179145	179625	NM_153071	1000	0	483	437	42	-
NM_153071	down	BY242475	down	0.9285714	0.000396825	BY242475	400244	277719	278203	NM_153071	1000	0	482	428	41	-
NM_133203	down	BY242475	down	0.8571429	0.001736111	BY242475	400244	179824	180116	NM_133203	1000	121	438	265	27	+
NM_001029978	down	BY242475	down	0.7142857	0.0141369	BY242475	400244	179984	180111	NM_001029978	1000	278	406	117	10	+
NM_001029978	down	BY242475	down	0.7142857	0.0141369	BY242475	400244	278572	278707	NM_001029978	1000	278	415	122	13	+
NM_001029978	down	BY242475	down	0.7142857	0.0141369	BY242475	400244	130983	131124	NM_001029978	1000	278	417	122	11	+
NM_001029978	down	BY242475	down	0.7142857	0.0141369	BY242475	400244	178856	178997	NM_001029978	1000	278	417	119	8	+
NM_001029978	down	BY242475	down	0.7142857	0.0141369	BY242475	400244	45384	45518	NM_001029978	1000	278	416	123	9	-
NM_001029978	down	BY242475	down	0.7142857	0.0141369	BY242475	400244	232001	258939	NM_001029978	1000	278	417	127	11	-
NM_001029978	down	BY242475	down	0.7142857	0.0141369	BY242475	400244	136050	136124	NM_001029978	1000	278	352	67	7	-
NM_001029978	down	BY242475	down	0.7142857	0.0141369	BY242475	400244	232100	232141	NM_001029978	1000	278	319	38	3	-
NM_153068	down	BY242475	down	0.7142857	0.0141369	BY242475	400244	286159	286331	NM_153068	1000	501	695	151	5	+
NM_153068	down	BY242475	down	0.7142857	0.0141369	BY242475	400244	372654	372822	NM_153068	1000	475	676	153	9	-
NM_153068	down	BY242475	down	0.7142857	0.0141369	BY242475	400244	304170	304217	NM_153068	1000	228	275	43	4	-
NM_153068	down	BY242475	down	0.7142857	0.0141369	BY242475	400244	304232	304270	NM_153068	1000	568	606	37	1	-
NM_009910	down	BY242475	down	0.7142857	0.0141369	BY242475	400244	349455	349491	NM_009910	1000	517	553	36	0	+
NM_009910	down	BY242475	down	0.7142857	0.0141369	BY242475	400244	53326	53363	NM_009910	1000	516	553	35	2	-
NM_009910	down	BY242475	down	0.7142857	0.0141369	BY242475	400244	53344	53378	NM_009910	1000	519	553	33	1	-
NM_019985	down	BY242475	down	0.7857143	0.005505952	BY242475	400244	372676	372800	NM_019985	1000	5	129	118	6	+
NM_019985	down	BY242475	down	0.7857143	0.005505952	BY242475	400244	286166	286290	NM_019985	1000	5	129	115	9	-
NM_009807	down	BY242475	down	0.6428571	0.03115079	BY242475	400244	360582	360626	NM_009807	1000	324	365	40	1	+
NM_009807	down	BY242475	down	0.6428571	0.03115079	BY242475	400244	182343	182374	NM_009807	1000	453	484	31	0	+
NM_145211	down	BY242475	down	0.6428571	0.03115079	BY242475	400244	138009	138090	NM_145211	1000	434	529	75	6	+
NM_145211	down	BY242475	down	0.6428571	0.03115079	BY242475	400244	172188	172280	NM_145211	1000	432	602	78	4	+
NM_145211	down	BY242475	down	0.6428571	0.03115079	BY242475	400244	180053	180148	NM_145211	1000	439	531	74	6	+
NM_145211	down	BY242475	down	0.6428571	0.03115079	BY242475	400244	45337	45458	NM_145211	1000	430	745	101	3	-
NM_145211	down	BY242475	down	0.6428571	0.03115079	BY242475	400244	159053	159152	NM_145211	1000	432	601	86	5	-
NM_145211	down	BY242475	down	0.6428571	0.03115079	BY242475	400244	135965	136072	NM_145211	1000	434	603	82	4	-
NM_145211	down	BY242475	down	0.6428571	0.03115079	BY242475	400244	317233	317289	NM_145211	1000	603	642	39	0	-
NM_031247	down	BY242475	down	0.7142857	0.0141369	BY242475	400244	372730	372794	NM_031247	1000	0	57	54	3	+
NM_031247	down	BY242475	down	0.7142857	0.0141369	BY242475	400244	286172	286236	NM_031247	1000	0	57	50	2	-
NM_001198560	down	BY242475	down	0.7142857	0.0141369	BY242475	400244	304164	304291	NM_001198560	1000	184	311	116	11	+
NM_001198560	down	BY242475	down	0.7142857	0.0141369	BY242475	400244	286157	286311	NM_001198560	1000	184	336	143	9	-
NM_172900	down	BY242475	down	0.7857143	0.005505952	BY242475	400244	33455	382639	NM_172900	1000	152	355	124	10	+
NM_172900	down	BY242475	down	0.7857143	0.005505952	BY242475	400244	96914	382642	NM_172900	1000	172	390	133	6	+
NM_172900	down	BY242475	down	0.7857143	0.005505952	BY242475	400244	382567	382635	NM_172900	1000	153	255	63	5	+
NM_172900	down	BY242475	down	0.7857143	0.005505952	BY242475	400244	33459	33522	NM_172900	1000	272	343	58	5	+
NM_172900	down	BY242475	down	0.7857143	0.005505952	BY242475	400244	253860	253909	NM_172900	1000	278	343	46	3	+
NM_172900	down	BY242475	down	0.7857143	0.005505952	BY242475	400244	290802	361525	NM_172900	1000	158	393	148	5	-
NM_172900	down	BY242475	down	0.7857143	0.005505952	BY242475	400244	290837	364578	NM_172900	1000	206	400	106	5	-
NM_172900	down	BY242475	down	0.7857143	0.005505952	BY242475	400244	290806	290903	NM_172900	1000	22	311	87	4	-
NM_172900	down	BY242475	down	0.7857143	0.005505952	BY242475	400244	290850	290903	NM_172900	1000	292	349	43	0	-
NM_153590	down	BY242475	down	0.7857143	0.005505952	BY242475	400244	382571	382639	NM_153590	1000	569	661	66	2	+
NM_153590	down	BY242475	down	0.7857143	0.005505952	BY242475	400244	96912	96960	NM_153590	1000	610	662	47	1	+
NM_153590	down	BY242475	down	0.7857143	0.005505952	BY242475	400244	339625	339673	NM_153590	1000	610	662	48	0	-
NM_013653	down	BY242475	down	0.7142857	0.0141369	BY242475	400244	346214	382642	NM_013653	1000	79	227	116	4	+
NM_013653	down	BY242475	down	0.7142857	0.0141369	BY242475	400244	386170	386258	NM_013653	1000	105	215	87	1	+
NM_013653	down	BY242475	down	0.7142857	0.0141369	BY242475	400244	300074	300134	NM_013653	1000	157	219	57	0	+
NM_013653	down	BY242475	down	0.7142857	0.0141369	BY242475	400244	253855	253907	NM_013653	1000	168	224	52	0	+
NM_013653	down	BY242475	down	0.7142857	0.0141369	BY242475	400244	96911	96969	NM_013653	1000	168	226	52	1	+
NM_013653	down	BY242475	down	0.7142857	0.0141369	BY242475	400244	75704	75950	NM_013653	1000	100	237	115	4	-
NM_013653	down	BY242475	down	0.7142857	0.0141369	BY242475	400244	339581	339681	NM_013653	1000	105	197	69	0	-
NM_013653	down	BY242475	down	0.7142857	0.0141369	BY242475	400244	44135	44185	NM_013653	1000	160	207	42	1	-
NM_008360	down	BY242475	down	0.6428571	0.03115079	BY242475	400244	286205	351205	NM_008360	1000	0	375	135	6	+
NM_008360	down	BY242475	down	0.6428571	0.03115079	BY242475	400244	339581	372761	NM_008360	1000	0	367	149	7	-
NM_008360	down	BY242475	down	0.6428571	0.03115079	BY242475	400244	190914	190953	NM_008360	1000	318	357	38	1	-
NM_008360	down	BY242475	down	0.6428571	0.03115079	BY242475	400244	46764	74573	NM_008360	1000	317	372	52	0	-
NM_027087	down	BY242475	down	0.7142857	0.0141369	BY242475	400244	80460	171522	NM_027087	1000	144	476	209	3	+
NM_027087	down	BY242475	down	0.7142857	0.0141369	BY242475	400244	257685	257942	NM_027087	1000	165	244	68	1	+
NM_027087	down	BY242475	down	0.7142857	0.0141369	BY242475	400244	192979	213703	NM_027087	1000	180	479	214	9	-
NM_027087	down	BY242475	down	0.7142857	0.0141369	BY242475	400244	185483	185557	NM_027087	1000	187	258	66	4	-
NM_027087	down	BY242475	down	0.7142857	0.0141369	BY242475	400244	231473	231526	NM_027087	1000	435	488	53	0	-
NM_027087	down	BY242475	down	0.7142857	0.0141369	BY242475	400244	63168	63214	NM_027087	1000	148	194	44	2	-
NM_027087	down	BY242475	down	0.7142857	0.0141369	BY242475	400244	231154	231216	NM_027087	1000	250	300	47	3	-
NM_027087	down	BY242475	down	0.7142857	0.0141369	BY242475	400244	185604	213624	NM_027087	1000	181	302	63	1	-
NM_013560	down	BY242475	down	0.7142857	0.0141369	BY242475	400244	372654	372818	NM_013560	1000	66	230	152	12	+
NM_013560	down	BY242475	down	0.7142857	0.0141369	BY242475	400244	304163	304373	NM_013560	1000	66	445	175	12	+
NM_013560	down	BY242475	down	0.7142857	0.0141369	BY242475	400244	304232	304361	NM_013560	1000	135	427	114	4	+
NM_013560	down	BY242475	down	0.7142857	0.0141369	BY242475	400244	210943	210975	NM_013560	1000	459	491	32	0	+
NM_013560	down	BY242475	down	0.7142857	0.0141369	BY242475	400244	63228	286313	NM_013560	1000	65	422	279	21	-
NM_001033978	down	BY242475	down	0.7142857	0.0141369	BY242475	400244	71129	71181	NM_001033978	1000	5	57	49	3	+
NM_001033978	down	BY242475	down	0.7142857	0.0141369	BY242475	400244	210710	210755	NM_001033978	1000	17	78	45	0	+
NM_001033978	down	BY242475	down	0.7142857	0.0141369	BY242475	400244	231478	231606	NM_001033978	1000	18	118	95	4	-
NM_001033978	down	BY242475	down	0.7142857	0.0141369	BY242475	400244	192978	193037	NM_001033978	1000	60	119	58	1	-
NM_027788	down	BY242475	down	0.8571429	0.001736111	BY242475	400244	364183	399649	NM_027788	1000	643	780	67	5	+
NM_027219	down	BY242475	down	0.6428571	0.03115079	BY242475	400244	339624	339669	NM_027219	1000	207	252	45	0	+
NM_027219	down	BY242475	down	0.6428571	0.03115079	BY242475	400244	96916	96962	NM_027219	1000	206	252	45	1	-
NM_027219	down	BY242475	down	0.6428571	0.03115079	BY242475	400244	382556	382602	NM_027219	1000	206	252	44	2	-
NM_009844	down	BY242475	down	0.9285714	0.000396825	BY242475	400244	361458	361507	NM_009844	1000	258	311	47	2	+
NM_009844	down	BY242475	down	0.9285714	0.000396825	BY242475	400244	116390	116435	NM_009844	1000	240	283	42	1	+
NM_009844	down	BY242475	down	0.9285714	0.000396825	BY242475	400244	74541	74599	NM_009844	1000	239	283	42	1	+
NM_009844	down	BY242475	down	0.9285714	0.000396825	BY242475	400244	364522	364578	NM_009844	1000	241	285	42	1	+
NM_009844	down	BY242475	down	0.9285714	0.000396825	BY242475	400244	290858	290901	NM_009844	1000	242	287	40	0	+
NM_009844	down	BY242475	down	0.9285714	0.000396825	BY242475	400244	44135	44169	NM_009844	1000	245	279	33	1	+
NM_009844	down	BY242475	down	0.9285714	0.000396825	BY242475	400244	74581	74615	NM_009844	1000	239	273	32	2	+
NM_009844	down	BY242475	down	0.9285714	0.000396825	BY242475	400244	96916	96960	NM_009844	1000	239	283	41	3	-
NM_009844	down	BY242475	down	0.9285714	0.000396825	BY242475	400244	382606	382639	NM_009844	1000	252	287	33	0	-
NM_008461	down	BY242475	down	0.8571429	0.001736111	BY242475	400244	382568	382631	NM_008461	1000	390	453	60	3	+
NM_008461	down	BY242475	down	0.8571429	0.001736111	BY242475	400244	74535	74671	NM_008461	1000	452	536	61	0	+
NM_008461	down	BY242475	down	0.8571429	0.001736111	BY242475	400244	386214	386258	NM_008461	1000	388	432	42	2	+
NM_008461	down	BY242475	down	0.8571429	0.001736111	BY242475	400244	104966	339674	NM_008461	1000	389	481	77	0	+
NM_008461	down	BY242475	down	0.8571429	0.001736111	BY242475	400244	74573	74672	NM_008461	1000	450	543	51	0	+
NM_008461	down	BY242475	down	0.8571429	0.001736111	BY242475	400244	210686	382587	NM_008461	1000	388	453	62	1	+
NM_008461	down	BY242475	down	0.8571429	0.001736111	BY242475	400244	53329	74611	NM_008461	1000	390	539	123	0	-
NM_008461	down	BY242475	down	0.8571429	0.001736111	BY242475	400244	74512	325722	NM_008461	1000	388	543	95	1	-
NM_008461	down	BY242475	down	0.8571429	0.001736111	BY242475	400244	349432	349490	NM_008461	1000	477	543	56	2	-
NM_008461	down	BY242475	down	0.8571429	0.001736111	BY242475	400244	25615	25663	NM_008461	1000	390	438	46	2	-
NM_008461	down	BY242475	down	0.8571429	0.001736111	BY242475	400244	320056	320121	NM_008461	1000	440	529	56	1	-
NM_008461	down	BY242475	down	0.8571429	0.001736111	BY242475	400244	53266	104988	NM_008461	1000	459	543	71	0	-
NM_008461	down	BY242475	down	0.8571429	0.001736111	BY242475	400244	53229	53313	NM_008461	1000	412	517	57	1	-
NM_008461	down	BY242475	down	0.8571429	0.001736111	BY242475	400244	47370	124812	NM_008461	1000	459	524	61	0	-
NM_001163550	down	BY242475	down	0.6428571	0.03115079	BY242475	400244	306009	306067	NM_001163550	1000	228	286	57	1	+
NM_001012520	down	BY242475	down	0.7857143	0.005505952	BY242475	400244	325629	325720	NM_001012520	1000	327	421	85	2	+
NM_001012520	down	BY242475	down	0.7857143	0.005505952	BY242475	400244	325597	325721	NM_001012520	1000	329	426	85	0	+
NM_001012520	down	BY242475	down	0.7857143	0.005505952	BY242475	400244	192983	399651	NM_001012520	1000	347	426	69	2	+
NM_001012520	down	BY242475	down	0.7857143	0.005505952	BY242475	400244	325559	325609	NM_001012520	1000	343	381	37	1	+
NM_001012520	down	BY242475	down	0.7857143	0.005505952	BY242475	400244	124789	193110	NM_001012520	1000	320	443	106	5	-
NM_001012520	down	BY242475	down	0.7857143	0.005505952	BY242475	400244	386212	386259	NM_001012520	1000	396	445	44	3	-
NM_021718	down	BY242475	down	0.6428571	0.03115079	BY242475	400244	176541	176577	NM_021718	1000	319	355	33	3	-
NM_029658	down	BY242475	down	0.7857143	0.005505952	BY242475	400244	317248	317310	NM_029658	1000	14	74	60	0	-
NM_013753	down	BY242475	down	0.7142857	0.0141369	BY242475	400244	325605	325659	NM_013753	1000	272	320	46	1	-
NM_175096	down	BY242475	down	0.7142857	0.0141369	BY242475	400244	192979	193037	NM_175096	1000	329	389	57	1	-
NM_016956	down	BY242475	down	0.6428571	0.03115079	BY242475	400244	231440	231526	NM_016956	1000	18	134	76	1	-
NM_016956	down	BY242475	down	0.6428571	0.03115079	BY242475	400244	231471	231520	NM_016956	1000	48	97	49	0	-
NM_008125	down	BY242475	down	0.6428571	0.03115079	BY242475	400244	116416	116455	NM_008125	1000	504	543	39	0	-
NM_008360	down	ENSMUST00000147379	down	0.6428571	0.03115079	ENSMUST00000147379	9106	4942	5034	NM_008360	1000	12	102	79	5	+
NM_001033322	down	AK016719	down	0.6428571	0.03115079	AK016719	13596	3701	3754	NM_001033322	1000	462	534	52	0	+
NM_030682	down	AK171775	down	0.7857143	0.005505952	AK171775	1382	1253	1329	NM_030682	1000	387	463	76	0	+
NM_009844	down	AK171775	down	0.7142857	0.0141369	AK171775	1382	1290	1331	NM_009844	1000	244	285	39	2	+
NM_029658	down	ENSMUST00000133599	down	0.6428571	0.03115079	ENSMUST00000133599	26685	13049	13111	NM_029658	1000	14	74	60	0	+
NM_027219	down	ENSMUST00000133599	down	0.6428571	0.03115079	ENSMUST00000133599	26685	13012	13081	NM_027219	1000	553	624	68	1	+
NM_027219	down	ENSMUST00000133599	down	0.6428571	0.03115079	ENSMUST00000133599	26685	13032	13094	NM_027219	1000	555	617	62	0	+
NM_027219	down	ENSMUST00000133599	down	0.6428571	0.03115079	ENSMUST00000133599	26685	3130	3197	NM_027219	1000	556	624	62	5	-
NM_027219	down	ENSMUST00000133599	down	0.6428571	0.03115079	ENSMUST00000133599	26685	3109	3146	NM_027219	1000	556	595	37	0	-
NM_001033978	down	ENSMUST00000133599	down	0.7142857	0.0141369	ENSMUST00000133599	26685	21309	21365	NM_001033978	1000	64	120	56	0	+
NM_008360	down	ENSMUST00000133599	down	0.6428571	0.03115079	ENSMUST00000133599	26685	19714	19868	NM_008360	1000	305	388	55	1	-
NM_008461	down	AK085607	down	0.6428571	0.03115079	AK085607	1135	997	1041	NM_008461	1000	497	542	43	1	+
NM_007655	down	AK032991	down	0.6428571	0.03115079	AK032991	1202	1082	1154	NM_007655	1000	391	462	67	3	-
NM_019738	down	humanlincRNA1799+	down	0.8571429	0.001736111	humanlincRNA1799+	8249	2917	2958	NM_019738	1000	555	596	41	0	-
NM_145211	down	MM9LINCRNAEXON11795+	down	0.7142857	0.0141369	MM9LINCRNAEXON11795+	462	156	249	NM_145211	1000	432	604	79	3	-
NM_133203	down	MM9LINCRNAEXON11795+	down	0.7857143	0.005505952	MM9LINCRNAEXON11795+	462	177	249	NM_133203	1000	364	445	64	2	-
NM_001029978	down	MM9LINCRNAEXON11795+	down	0.6428571	0.03115079	MM9LINCRNAEXON11795+	462	175	236	NM_001029978	1000	357	418	55	6	-
NM_009127	down	NR_027710	down	0.6428571	0.03115079	NR_027710	99674	30540	30589	NM_009127	1000	942	991	48	1	+
NM_009127	down	NR_027710	down	0.6428571	0.03115079	NR_027710	99674	30563	30593	NM_009127	1000	945	975	30	0	+
NM_009807	down	NR_027710	down	0.9285714	0.000396825	NR_027710	99674	19361	19393	NM_009807	1000	441	473	32	0	+
NM_175096	down	NR_027710	down	0.8571429	0.001736111	NR_027710	99674	12674	12707	NM_175096	1000	429	464	33	0	+
NM_175096	down	NR_027710	down	0.8571429	0.001736111	NR_027710	99674	61280	61313	NM_175096	1000	429	462	32	1	-
NM_030682	down	NR_027710	down	0.8571429	0.001736111	NR_027710	99674	11914	11997	NM_030682	1000	387	470	82	1	+
NM_030682	down	NR_027710	down	0.8571429	0.001736111	NR_027710	99674	6565	17627	NM_030682	1000	386	473	87	0	-
NM_030682	down	NR_027710	down	0.8571429	0.001736111	NR_027710	99674	71006	74742	NM_030682	1000	400	487	85	2	-
NM_030682	down	NR_027710	down	0.8571429	0.001736111	NR_027710	99674	74672	74703	NM_030682	1000	463	494	31	0	-
NM_001163550	down	NR_027710	down	0.6428571	0.03115079	NR_027710	99674	96051	96089	NM_001163550	1000	256	294	36	2	+
NM_001012520	down	NR_027710	down	0.6428571	0.03115079	NR_027710	99674	11833	11996	NM_001012520	1000	329	433	89	4	+
NM_001012520	down	NR_027710	down	0.6428571	0.03115079	NR_027710	99674	96467	96522	NM_001012520	1000	338	397	51	3	+
NM_001012520	down	NR_027710	down	0.6428571	0.03115079	NR_027710	99674	2841	85534	NM_001012520	1000	327	426	88	1	-
NM_001012520	down	NR_027710	down	0.6428571	0.03115079	NR_027710	99674	12671	12705	NM_001012520	1000	350	384	32	2	-
NM_153590	down	NR_027710	down	0.7857143	0.005505952	NR_027710	99674	71046	71086	NM_153590	1000	604	644	40	0	+
NM_153590	down	NR_027710	down	0.7857143	0.005505952	NR_027710	99674	11948	11999	NM_153590	1000	577	648	50	0	-
NM_023124	down	NR_027710	down	0.7142857	0.0141369	NR_027710	99674	42922	43068	NM_023124	1000	154	291	123	8	+
NM_023124	down	NR_027710	down	0.7142857	0.0141369	NR_027710	99674	4662	4782	NM_023124	1000	147	267	109	11	-
NM_018851	down	NR_027710	down	0.6428571	0.03115079	NR_027710	99674	4642	4772	NM_018851	1000	46	189	117	13	+
NM_018851	down	NR_027710	down	0.6428571	0.03115079	NR_027710	99674	19364	43017	NM_018851	1000	97	450	113	8	-
NM_013653	down	NR_027710	down	0.8571429	0.001736111	NR_027710	99674	71005	71087	NM_013653	1000	168	234	61	1	+
NM_009910	down	NR_027710	down	0.7142857	0.0141369	NR_027710	99674	10547	10583	NM_009910	1000	517	553	36	0	+
NM_009910	down	NR_027710	down	0.7142857	0.0141369	NR_027710	99674	10563	10599	NM_009910	1000	517	553	35	1	+
NM_009910	down	NR_027710	down	0.7142857	0.0141369	NR_027710	99674	10576	10610	NM_009910	1000	516	550	32	2	-
NM_001104547	down	NR_027710	down	0.7142857	0.0141369	NR_027710	99674	10539	10609	NM_001104547	1000	203	277	66	0	+
NM_001104547	down	NR_027710	down	0.7142857	0.0141369	NR_027710	99674	10539	10606	NM_001104547	1000	211	292	65	1	+
NM_001104547	down	NR_027710	down	0.7142857	0.0141369	NR_027710	99674	6547	6637	NM_001104547	1000	223	279	41	0	+
NM_001104547	down	NR_027710	down	0.7142857	0.0141369	NR_027710	99674	10583	10632	NM_001104547	1000	221	279	46	0	-
NM_013560	down	NR_027710	down	0.7142857	0.0141369	NR_027710	99674	96494	96531	NM_013560	1000	489	527	36	1	-
NM_008360	down	NR_027710	down	0.6428571	0.03115079	NR_027710	99674	11954	43013	NM_008360	1000	0	353	136	7	-
NM_008360	down	NR_027710	down	0.6428571	0.03115079	NR_027710	99674	96052	96102	NM_008360	1000	312	362	46	4	-
NM_013560	down	AK037505	down	0.6428571	0.03115079	AK037505	3452	2153	2230	NM_013560	1000	265	341	56	4	+
NM_013560	down	AK037505	down	0.6428571	0.03115079	AK037505	3452	954	1059	NM_013560	1000	123	229	100	5	-
NM_008360	down	AK037505	down	0.8571429	0.001736111	AK037505	3452	1009	1077	NM_008360	1000	0	68	62	6	+
NM_031247	down	AK036123	down	0.6428571	0.03115079	AK036123	1564	78	157	NM_031247	1000	0	198	68	4	-
NM_013813	down	ENSMUST00000126437	down	0.6428571	0.03115079	ENSMUST00000126437	9143	7336	8886	NM_013813	1000	623	694	70	1	+
NM_007655	down	ENSMUST00000126437	down	0.7142857	0.0141369	ENSMUST00000126437	9143	8358	8503	NM_007655	1000	302	449	135	8	+
NM_007655	down	ENSMUST00000126437	down	0.7142857	0.0141369	ENSMUST00000126437	9143	7229	7340	NM_007655	1000	322	449	99	5	+
NM_007655	down	ENSMUST00000126437	down	0.7142857	0.0141369	ENSMUST00000126437	9143	5423	5486	NM_007655	1000	372	437	62	1	+
NM_013560	down	ENSMUST00000126437	down	0.6428571	0.03115079	ENSMUST00000126437	9143	8358	8543	NM_013560	1000	66	393	164	13	+
NM_013560	down	ENSMUST00000126437	down	0.6428571	0.03115079	ENSMUST00000126437	9143	5418	7320	NM_013560	1000	130	367	156	5	+
NM_013560	down	ENSMUST00000126437	down	0.6428571	0.03115079	ENSMUST00000126437	9143	6267	6364	NM_013560	1000	330	510	62	0	+
NM_153068	down	ENSMUST00000126437	down	0.6428571	0.03115079	ENSMUST00000126437	9143	8357	8502	NM_153068	1000	516	677	133	12	-
NM_153068	down	ENSMUST00000126437	down	0.6428571	0.03115079	ENSMUST00000126437	9143	7209	7341	NM_153068	1000	515	676	113	3	-
NM_008360	down	ENSMUST00000126437	down	0.7142857	0.0141369	ENSMUST00000126437	9143	8368	8464	NM_008360	1000	0	100	91	5	-
NM_008360	down	ENSMUST00000126437	down	0.7142857	0.0141369	ENSMUST00000126437	9143	5424	5459	NM_008360	1000	0	37	35	0	-
NM_008461	down	NR_030669	down	0.7142857	0.0141369	NR_030669	13457	11248	11297	NM_008461	1000	390	439	47	2	+
NM_001101606	down	NR_030669	down	0.8571429	0.001736111	NR_030669	13457	11235	11279	NM_001101606	1000	362	406	43	1	+
NM_001101606	down	NR_030669	down	0.8571429	0.001736111	NR_030669	13457	11168	11212	NM_001101606	1000	365	409	43	1	+
NM_008360	down	humanlincRNA2268+	down	0.6428571	0.03115079	humanlincRNA2268+	30307	713	8997	NM_008360	1000	0	372	64	0	+
NM_001033322	down	humanlincRNA2268+	down	0.8571429	0.001736111	humanlincRNA2268+	30307	8969	9018	NM_001033322	1000	460	503	43	0	-
NM_028238	down	humanlincRNA2268+	down	0.7857143	0.005505952	humanlincRNA2268+	30307	18647	18696	NM_028238	1000	15	64	45	4	-
NM_016956	down	humanlincRNA2268+	down	0.6428571	0.03115079	humanlincRNA2268+	30307	17482	17547	NM_016956	1000	23	88	65	0	-
NM_019985	down	humanlincRNA2268+	down	0.6428571	0.03115079	humanlincRNA2268+	30307	694	750	NM_019985	1000	53	109	54	2	-
NM_008360	down	ENSMUST00000153461	down	0.7857143	0.005505952	ENSMUST00000153461	2551	1053	1153	NM_008360	1000	0	100	90	10	-
NM_007655	down	humanlincRNA0671+	down	0.7142857	0.0141369	humanlincRNA0671+	29411	23490	23547	NM_007655	1000	310	361	48	3	+
NM_023124	down	humanlincRNA0671+	down	0.6428571	0.03115079	humanlincRNA0671+	29411	23492	23533	NM_023124	1000	147	188	38	3	+
NM_008572	down	humanlincRNA0671+	down	0.7857143	0.005505952	humanlincRNA0671+	29411	12347	12437	NM_008572	1000	501	591	83	7	+
NM_008360	down	humanlincRNA0671+	down	0.8571429	0.001736111	humanlincRNA0671+	29411	12385	12444	NM_008360	1000	0	59	56	3	+
NM_008360	down	humanlincRNA0671+	down	0.8571429	0.001736111	humanlincRNA0671+	29411	3344	3543	NM_008360	1000	318	375	54	1	-
NM_153071	down	humanlincRNA0671+	down	0.7142857	0.0141369	humanlincRNA0671+	29411	5486	5969	NM_153071	1000	0	483	442	39	+
NM_030682	down	humanlincRNA0671+	down	0.7857143	0.005505952	humanlincRNA0671+	29411	3498	3543	NM_030682	1000	427	472	45	0	+
NM_009127	down	humanlincRNA0671+	down	0.7142857	0.0141369	humanlincRNA0671+	29411	2868	2949	NM_009127	1000	938	992	52	1	+
NM_009127	down	humanlincRNA0671+	down	0.7142857	0.0141369	humanlincRNA0671+	29411	27423	27459	NM_009127	1000	941	977	35	1	-
NM_133203	down	humanlincRNA0671+	down	0.9285714	0.000396825	humanlincRNA0671+	29411	4983	5276	NM_133203	1000	121	437	257	26	-
NM_001198560	down	humanlincRNA0671+	down	0.6428571	0.03115079	humanlincRNA0671+	29411	12343	12862	NM_001198560	1000	202	333	122	8	-
NM_013560	down	humanlincRNA0671+	down	0.7857143	0.005505952	humanlincRNA0671+	29411	12342	12873	NM_013560	1000	74	231	113	5	-
NM_013560	down	humanlincRNA0671+	down	0.7857143	0.005505952	humanlincRNA0671+	29411	12342	12853	NM_013560	1000	268	407	91	4	-
NM_001033978	down	humanlincRNA0671+	down	0.7857143	0.005505952	humanlincRNA0671+	29411	12311	12346	NM_001033978	1000	49	84	35	0	-
NM_013653	down	humanlincRNA0671+	down	0.9285714	0.000396825	humanlincRNA0671+	29411	3496	3547	NM_013653	1000	120	235	51	0	-
NM_010766	down	humanlincRNA0671+	down	0.6428571	0.03115079	humanlincRNA0671+	29411	3508	3547	NM_010766	1000	155	194	39	0	-
NM_008461	down	humanlincRNA0671+	down	0.6428571	0.03115079	humanlincRNA0671+	29411	3239	3543	NM_008461	1000	389	492	59	2	-
NM_010646	down	uc008lzo.1	down	0.6428571	0.03115079	uc008lzo.1	258753	224796	224961	NM_010646	1000	624	804	140	13	+
NM_178791	down	uc008lzo.1	down	0.7142857	0.0141369	uc008lzo.1	258753	136338	136377	NM_178791	1000	270	309	39	0	+
NM_001104547	down	uc008lzo.1	down	0.8571429	0.001736111	uc008lzo.1	258753	121847	121900	NM_001104547	1000	202	267	53	0	+
NM_010194	down	uc008lzo.1	down	0.6428571	0.03115079	uc008lzo.1	258753	254783	254817	NM_010194	1000	259	293	32	2	+
NM_144560	down	uc008lzo.1	down	0.6428571	0.03115079	uc008lzo.1	258753	67778	68009	NM_144560	1000	119	301	167	14	+
NM_144560	down	uc008lzo.1	down	0.6428571	0.03115079	uc008lzo.1	258753	234311	234498	NM_144560	1000	119	301	152	10	+
NM_144560	down	uc008lzo.1	down	0.6428571	0.03115079	uc008lzo.1	258753	82225	82285	NM_144560	1000	155	215	55	5	+
NM_144560	down	uc008lzo.1	down	0.6428571	0.03115079	uc008lzo.1	258753	198584	198771	NM_144560	1000	118	301	171	12	-
NM_144560	down	uc008lzo.1	down	0.6428571	0.03115079	uc008lzo.1	258753	229729	229914	NM_144560	1000	119	300	169	12	-
NM_144560	down	uc008lzo.1	down	0.6428571	0.03115079	uc008lzo.1	258753	246451	246642	NM_144560	1000	118	305	171	14	-
NM_144560	down	uc008lzo.1	down	0.6428571	0.03115079	uc008lzo.1	258753	76929	77139	NM_144560	1000	119	301	166	13	-
NM_153590	down	uc008lzo.1	down	0.6428571	0.03115079	uc008lzo.1	258753	89088	89134	NM_153590	1000	605	651	46	0	+
NM_153590	down	uc008lzo.1	down	0.6428571	0.03115079	uc008lzo.1	258753	245691	245749	NM_153590	1000	594	646	48	0	+
NM_153590	down	uc008lzo.1	down	0.6428571	0.03115079	uc008lzo.1	258753	58836	58890	NM_153590	1000	605	663	54	0	-
NM_153590	down	uc008lzo.1	down	0.6428571	0.03115079	uc008lzo.1	258753	65608	65647	NM_153590	1000	608	647	39	0	-
NM_013653	down	uc008lzo.1	down	0.7142857	0.0141369	uc008lzo.1	258753	48068	87273	NM_013653	1000	90	233	75	2	+
NM_013653	down	uc008lzo.1	down	0.7142857	0.0141369	uc008lzo.1	258753	32102	32389	NM_013653	1000	168	247	56	0	+
NM_013653	down	uc008lzo.1	down	0.7142857	0.0141369	uc008lzo.1	258753	219560	219604	NM_013653	1000	168	216	44	0	+
NM_013653	down	uc008lzo.1	down	0.7142857	0.0141369	uc008lzo.1	258753	229929	229992	NM_013653	1000	169	236	63	0	-
NM_013653	down	uc008lzo.1	down	0.7142857	0.0141369	uc008lzo.1	258753	16549	37385	NM_013653	1000	90	219	85	1	-
NM_009807	down	uc008lzo.1	down	0.7857143	0.005505952	uc008lzo.1	258753	175464	175506	NM_009807	1000	329	378	41	1	+
NM_009807	down	uc008lzo.1	down	0.7857143	0.005505952	uc008lzo.1	258753	234649	234686	NM_009807	1000	444	481	37	0	-
NM_009807	down	uc008lzo.1	down	0.7857143	0.005505952	uc008lzo.1	258753	234643	234685	NM_009807	1000	447	488	41	0	-
NM_008572	down	uc008lzo.1	down	0.7142857	0.0141369	uc008lzo.1	258753	139584	139720	NM_008572	1000	502	638	117	8	+
NM_008572	down	uc008lzo.1	down	0.7142857	0.0141369	uc008lzo.1	258753	72662	72759	NM_008572	1000	495	595	91	6	+
NM_008572	down	uc008lzo.1	down	0.7142857	0.0141369	uc008lzo.1	258753	122914	123012	NM_008572	1000	495	595	75	2	+
NM_008572	down	uc008lzo.1	down	0.7142857	0.0141369	uc008lzo.1	258753	53791	53845	NM_008572	1000	541	595	52	2	+
NM_008572	down	uc008lzo.1	down	0.7142857	0.0141369	uc008lzo.1	258753	213800	213943	NM_008572	1000	501	642	121	8	-
NM_008572	down	uc008lzo.1	down	0.7142857	0.0141369	uc008lzo.1	258753	43520	43652	NM_008572	1000	493	626	117	9	-
NM_008572	down	uc008lzo.1	down	0.7142857	0.0141369	uc008lzo.1	258753	171166	171351	NM_008572	1000	381	593	107	4	-
NM_008572	down	uc008lzo.1	down	0.7142857	0.0141369	uc008lzo.1	258753	247850	247893	NM_008572	1000	533	576	42	1	-
NM_175096	down	uc008lzo.1	down	0.7142857	0.0141369	uc008lzo.1	258753	106471	167758	NM_175096	1000	327	462	73	1	+
NM_175096	down	uc008lzo.1	down	0.7142857	0.0141369	uc008lzo.1	258753	88680	88728	NM_175096	1000	416	462	44	2	-
NM_030682	down	uc008lzo.1	down	0.7142857	0.0141369	uc008lzo.1	258753	132252	163029	NM_030682	1000	387	494	82	0	+
NM_030682	down	uc008lzo.1	down	0.7142857	0.0141369	uc008lzo.1	258753	65608	106472	NM_030682	1000	422	492	69	1	+
NM_030682	down	uc008lzo.1	down	0.7142857	0.0141369	uc008lzo.1	258753	132384	132424	NM_030682	1000	387	427	40	0	+
NM_030682	down	uc008lzo.1	down	0.7142857	0.0141369	uc008lzo.1	258753	13247	13281	NM_030682	1000	441	475	34	0	+
NM_030682	down	uc008lzo.1	down	0.7142857	0.0141369	uc008lzo.1	258753	25607	25657	NM_030682	1000	424	474	50	0	-
NM_030682	down	uc008lzo.1	down	0.7142857	0.0141369	uc008lzo.1	258753	48059	48113	NM_030682	1000	441	495	51	3	-
NM_030682	down	uc008lzo.1	down	0.7142857	0.0141369	uc008lzo.1	258753	87228	87277	NM_030682	1000	451	494	42	1	-
NM_001163550	down	uc008lzo.1	down	0.6428571	0.03115079	uc008lzo.1	258753	49430	49490	NM_001163550	1000	238	296	58	0	+
NM_001163550	down	uc008lzo.1	down	0.6428571	0.03115079	uc008lzo.1	258753	87227	87277	NM_001163550	1000	242	286	42	2	-
NM_001025577	down	uc008lzo.1	down	0.7142857	0.0141369	uc008lzo.1	258753	106469	106518	NM_001025577	1000	339	775	48	1	+
NM_001025577	down	uc008lzo.1	down	0.7142857	0.0141369	uc008lzo.1	258753	202811	202850	NM_001025577	1000	341	402	39	0	+
NM_001025577	down	uc008lzo.1	down	0.7142857	0.0141369	uc008lzo.1	258753	236429	236589	NM_001025577	1000	187	368	61	0	-
NM_029658	down	uc008lzo.1	down	0.6428571	0.03115079	uc008lzo.1	258753	83734	83781	NM_029658	1000	12	59	47	0	-
NM_011693	down	uc008lzo.1	down	0.6428571	0.03115079	uc008lzo.1	258753	106439	106473	NM_011693	1000	915	949	32	2	-
