# Supplementary material for: Dynamic Transcription of Long Non-Coding RNA Genes during CD4+ T Cell Development and Activation
Source: PLoS One. 2014 Jul 8;9(7):e101588. doi: 10.1371/journal.pone.0101588 (PMC4086894; doi:10.1371/journal.pone.0101588)
Supplement: Table S16 — CD4+ VS. DP LncRNA-mRNAs pairs with the expression of LncRNAs and mRNAs were positively and LncRNA sequence matched genebody of the mRNA. (CSV) [file pone.0101588.s016.csv]

gene id	gene regulation	lncRNA id	lncRNA regulation	PCC	pvalue	lncRNA Name	lncRNA Size	lncRNA Start	lncRNA End	gene Name	gene Size	gene Start	gene End	matches	misMatches	strand
NM_026410	up	uc009hxj.1	up	0.7857143	0.005505952	uc009hxj.1	150635	148953	148994	NM_026410	6678	3037	3078	40	1	+
NM_026410	up	uc009hxj.1	up	0.7857143	0.005505952	uc009hxj.1	150635	11064	128485	NM_026410	6678	1777	4330	236	14	-
NM_026410	up	uc009hxj.1	up	0.7857143	0.005505952	uc009hxj.1	150635	1339	1440	NM_026410	6678	2975	3076	91	10	-
NM_176830	up	uc009hxj.1	up	0.8571429	0.001736111	uc009hxj.1	150635	12379	59856	NM_176830	6071	953	1793	63	4	+
NM_176830	up	uc009hxj.1	up	0.8571429	0.001736111	uc009hxj.1	150635	89182	91060	NM_176830	6071	954	1793	69	1	-
NM_176830	up	uc009hxj.1	up	0.8571429	0.001736111	uc009hxj.1	150635	53379	53800	NM_176830	6071	952	1793	56	0	-
NM_028006	up	uc009hxj.1	up	0.8571429	0.001736111	uc009hxj.1	150635	123013	123070	NM_028006	17037	589	646	54	3	+
NM_028006	up	uc009hxj.1	up	0.8571429	0.001736111	uc009hxj.1	150635	123108	123175	NM_028006	17037	588	640	50	1	+
NM_028006	up	uc009hxj.1	up	0.8571429	0.001736111	uc009hxj.1	150635	12403	12441	NM_028006	17037	8937	8990	36	2	+
NM_028006	up	uc009hxj.1	up	0.8571429	0.001736111	uc009hxj.1	150635	73957	74020	NM_028006	17037	14258	14307	46	2	-
NM_028006	up	uc009hxj.1	up	0.8571429	0.001736111	uc009hxj.1	150635	53704	53736	NM_028006	17037	8958	8990	32	0	-
NM_001085390	up	uc009hxj.1	up	0.7857143	0.005505952	uc009hxj.1	150635	53274	103242	NM_001085390	12006	10459	10666	120	2	+
NM_001085390	up	uc009hxj.1	up	0.7857143	0.005505952	uc009hxj.1	150635	53272	138484	NM_001085390	12006	10418	10533	106	1	+
NM_001085390	up	uc009hxj.1	up	0.7857143	0.005505952	uc009hxj.1	150635	12424	12456	NM_001085390	12006	10489	10521	31	1	+
NM_001085390	up	uc009hxj.1	up	0.7857143	0.005505952	uc009hxj.1	150635	48553	73976	NM_001085390	12006	10434	10604	146	2	-
NM_001085390	up	uc009hxj.1	up	0.7857143	0.005505952	uc009hxj.1	150635	53701	120515	NM_001085390	12006	10432	10727	171	2	-
NM_001085390	up	uc009hxj.1	up	0.7857143	0.005505952	uc009hxj.1	150635	53701	91060	NM_001085390	12006	10566	10693	110	0	-
NM_001085390	up	uc009hxj.1	up	0.7857143	0.005505952	uc009hxj.1	150635	48553	53798	NM_001085390	12006	10466	10666	103	2	-
NM_001085390	up	uc009hxj.1	up	0.7857143	0.005505952	uc009hxj.1	150635	2677	48595	NM_001085390	12006	10420	10605	72	1	-
NM_001085390	up	uc009hxj.1	up	0.7857143	0.005505952	uc009hxj.1	150635	53756	73976	NM_001085390	12006	10576	10704	67	0	-
NM_001085390	up	uc009hxj.1	up	0.7857143	0.005505952	uc009hxj.1	150635	48583	48619	NM_001085390	12006	10467	10504	34	2	-
NM_001085390	up	uc009hxj.1	up	0.7857143	0.005505952	uc009hxj.1	150635	2677	2707	NM_001085390	12006	10433	10463	30	0	-
NM_177619	up	uc009hxj.1	up	0.7857143	0.005505952	uc009hxj.1	150635	37116	45877	NM_177619	38395	7159	21835	172	11	+
NM_177619	up	uc009hxj.1	up	0.7857143	0.005505952	uc009hxj.1	150635	37122	37268	NM_177619	38395	10619	10771	133	10	+
NM_177619	up	uc009hxj.1	up	0.7857143	0.005505952	uc009hxj.1	150635	37107	37256	NM_177619	38395	24432	24583	130	11	+
NM_177619	up	uc009hxj.1	up	0.7857143	0.005505952	uc009hxj.1	150635	37162	37203	NM_177619	38395	15206	15247	37	4	+
NM_177619	up	uc009hxj.1	up	0.7857143	0.005505952	uc009hxj.1	150635	11043	11076	NM_177619	38395	31084	31117	32	1	+
NM_175933	up	uc009hxj.1	up	0.7857143	0.005505952	uc009hxj.1	150635	1319	37276	NM_175933	18253	3104	5125	225	14	+
NM_175933	up	uc009hxj.1	up	0.7857143	0.005505952	uc009hxj.1	150635	1339	11128	NM_175933	18253	4988	11510	171	12	+
NM_175933	up	uc009hxj.1	up	0.7857143	0.005505952	uc009hxj.1	150635	99803	148992	NM_175933	18253	4988	11599	148	10	-
NM_175521	up	uc009hxj.1	up	0.6428571	0.03115079	uc009hxj.1	150635	37121	116249	NM_175521	9037	3082	7162	223	12	+
NM_175521	up	uc009hxj.1	up	0.6428571	0.03115079	uc009hxj.1	150635	107747	135543	NM_175521	9037	1273	1599	91	3	+
NM_175521	up	uc009hxj.1	up	0.6428571	0.03115079	uc009hxj.1	150635	1401	74135	NM_175521	9037	3152	7146	74	0	+
NM_175521	up	uc009hxj.1	up	0.6428571	0.03115079	uc009hxj.1	150635	55007	127064	NM_175521	9037	1304	7215	181	0	-
NM_175521	up	uc009hxj.1	up	0.6428571	0.03115079	uc009hxj.1	150635	55021	149046	NM_175521	9037	3066	7213	129	2	-
NM_172913	up	uc009hxj.1	up	0.7142857	0.0141369	uc009hxj.1	150635	74909	128470	NM_172913	101142	3937	89201	313	12	+
NM_172913	up	uc009hxj.1	up	0.7142857	0.0141369	uc009hxj.1	150635	74907	107837	NM_172913	101142	3949	63111	313	12	+
NM_172913	up	uc009hxj.1	up	0.7142857	0.0141369	uc009hxj.1	150635	59806	123153	NM_172913	101142	3933	5793	243	11	+
NM_172913	up	uc009hxj.1	up	0.7142857	0.0141369	uc009hxj.1	150635	55115	107837	NM_172913	101142	5681	91143	286	7	+
NM_172913	up	uc009hxj.1	up	0.7142857	0.0141369	uc009hxj.1	150635	59820	123193	NM_172913	101142	3933	5792	172	8	+
NM_172913	up	uc009hxj.1	up	0.7142857	0.0141369	uc009hxj.1	150635	53450	74192	NM_172913	101142	26641	91482	176	4	+
NM_172913	up	uc009hxj.1	up	0.7142857	0.0141369	uc009hxj.1	150635	123120	123175	NM_172913	101142	5592	5683	50	1	+
NM_172913	up	uc009hxj.1	up	0.7142857	0.0141369	uc009hxj.1	150635	54920	54966	NM_172913	101142	81206	81257	44	1	+
NM_172913	up	uc009hxj.1	up	0.7142857	0.0141369	uc009hxj.1	150635	59800	59839	NM_172913	101142	73929	73980	37	1	+
NM_172913	up	uc009hxj.1	up	0.7142857	0.0141369	uc009hxj.1	150635	53359	74180	NM_172913	101142	3937	73981	290	2	-
NM_172913	up	uc009hxj.1	up	0.7142857	0.0141369	uc009hxj.1	150635	59800	74168	NM_172913	101142	3937	63115	208	6	-
NM_172913	up	uc009hxj.1	up	0.7142857	0.0141369	uc009hxj.1	150635	122899	148991	NM_172913	101142	37882	91425	206	3	-
NM_172913	up	uc009hxj.1	up	0.7142857	0.0141369	uc009hxj.1	150635	74081	107796	NM_172913	101142	37771	73975	139	6	-
NM_172913	up	uc009hxj.1	up	0.7142857	0.0141369	uc009hxj.1	150635	73975	107815	NM_172913	101142	48760	73975	112	2	-
NM_172913	up	uc009hxj.1	up	0.7142857	0.0141369	uc009hxj.1	150635	53706	74119	NM_172913	101142	4002	39132	109	0	-
NM_172913	up	uc009hxj.1	up	0.7142857	0.0141369	uc009hxj.1	150635	53701	74119	NM_172913	101142	3974	5094	62	1	-
NM_172913	up	uc009hxj.1	up	0.7142857	0.0141369	uc009hxj.1	150635	122998	123051	NM_172913	101142	91342	91425	49	3	-
NM_172913	up	uc009hxj.1	up	0.7142857	0.0141369	uc009hxj.1	150635	122951	123009	NM_172913	101142	91149	91243	47	1	-
NM_172913	up	uc009hxj.1	up	0.7142857	0.0141369	uc009hxj.1	150635	74045	74119	NM_172913	101142	3958	73955	52	1	-
NM_172868	up	uc009hxj.1	up	0.6428571	0.03115079	uc009hxj.1	150635	73951	135529	NM_172868	148882	1985	109039	654	24	+
NM_172868	up	uc009hxj.1	up	0.6428571	0.03115079	uc009hxj.1	150635	1339	12458	NM_172868	148882	136801	142396	150	12	+
NM_172868	up	uc009hxj.1	up	0.6428571	0.03115079	uc009hxj.1	150635	89268	107776	NM_172868	148882	22478	37393	90	1	+
NM_172868	up	uc009hxj.1	up	0.6428571	0.03115079	uc009hxj.1	150635	89252	89307	NM_172868	148882	22480	22525	43	0	+
NM_172868	up	uc009hxj.1	up	0.6428571	0.03115079	uc009hxj.1	150635	1319	123175	NM_172868	148882	37137	79557	348	12	-
NM_172868	up	uc009hxj.1	up	0.6428571	0.03115079	uc009hxj.1	150635	11042	116382	NM_172868	148882	26279	117586	358	13	-
NM_172868	up	uc009hxj.1	up	0.6428571	0.03115079	uc009hxj.1	150635	48560	127078	NM_172868	148882	37359	142394	329	13	-
NM_172868	up	uc009hxj.1	up	0.6428571	0.03115079	uc009hxj.1	150635	73975	91051	NM_172868	148882	26279	144708	221	3	-
NM_172868	up	uc009hxj.1	up	0.6428571	0.03115079	uc009hxj.1	150635	53701	55147	NM_172868	148882	37055	142392	179	3	-
NM_172868	up	uc009hxj.1	up	0.6428571	0.03115079	uc009hxj.1	150635	74002	148994	NM_172868	148882	136799	144709	170	3	-
NM_172868	up	uc009hxj.1	up	0.6428571	0.03115079	uc009hxj.1	150635	74050	123242	NM_172868	148882	37238	144709	162	1	-
NM_172868	up	uc009hxj.1	up	0.6428571	0.03115079	uc009hxj.1	150635	116172	120513	NM_172868	148882	26279	144764	127	3	-
NM_172868	up	uc009hxj.1	up	0.6428571	0.03115079	uc009hxj.1	150635	91026	110549	NM_172868	148882	79384	142372	83	0	-
NM_172868	up	uc009hxj.1	up	0.6428571	0.03115079	uc009hxj.1	150635	2680	36751	NM_172868	148882	10321	26305	72	0	-
NM_172868	up	uc009hxj.1	up	0.6428571	0.03115079	uc009hxj.1	150635	48583	53742	NM_172868	148882	10321	10687	59	3	-
NM_146254	up	uc009hxj.1	up	0.7142857	0.0141369	uc009hxj.1	150635	18722	108708	NM_146254	76236	5732	59759	1317	80	+
NM_146254	up	uc009hxj.1	up	0.7142857	0.0141369	uc009hxj.1	150635	22718	106367	NM_146254	76236	36784	70176	1119	87	+
NM_146254	up	uc009hxj.1	up	0.7142857	0.0141369	uc009hxj.1	150635	11035	53417	NM_146254	76236	49924	65613	184	8	+
NM_146254	up	uc009hxj.1	up	0.7142857	0.0141369	uc009hxj.1	150635	53281	53398	NM_146254	76236	44016	44128	96	3	+
NM_146254	up	uc009hxj.1	up	0.7142857	0.0141369	uc009hxj.1	150635	12380	89299	NM_146254	76236	5734	44127	99	3	+
NM_146254	up	uc009hxj.1	up	0.7142857	0.0141369	uc009hxj.1	150635	59810	107755	NM_146254	76236	47126	65587	118	4	-
NM_146254	up	uc009hxj.1	up	0.7142857	0.0141369	uc009hxj.1	150635	59802	89170	NM_146254	76236	47127	65581	93	3	-
NM_146254	up	uc009hxj.1	up	0.7142857	0.0141369	uc009hxj.1	150635	53701	53798	NM_146254	76236	16663	44084	77	1	-
NM_146254	up	uc009hxj.1	up	0.7142857	0.0141369	uc009hxj.1	150635	48561	48613	NM_146254	76236	44033	44085	50	2	-
NM_146254	up	uc009hxj.1	up	0.7142857	0.0141369	uc009hxj.1	150635	53701	53741	NM_146254	76236	54476	54516	39	1	-
NM_146254	up	uc009hxj.1	up	0.7142857	0.0141369	uc009hxj.1	150635	53750	53799	NM_146254	76236	56433	56473	38	1	-
NM_146171	up	uc009hxj.1	up	0.7857143	0.005505952	uc009hxj.1	150635	1339	37268	NM_146171	23581	2031	15138	218	15	+
NM_146171	up	uc009hxj.1	up	0.7857143	0.005505952	uc009hxj.1	150635	1339	1440	NM_146171	23581	15006	15107	91	10	+
NM_146171	up	uc009hxj.1	up	0.7857143	0.005505952	uc009hxj.1	150635	37148	45878	NM_146171	23581	1020	15109	112	3	+
NM_146171	up	uc009hxj.1	up	0.7857143	0.005505952	uc009hxj.1	150635	74901	149035	NM_146171	23581	14970	16949	127	0	-
NM_146171	up	uc009hxj.1	up	0.7857143	0.005505952	uc009hxj.1	150635	1320	1440	NM_146171	23581	7899	8003	97	7	-
NM_146171	up	uc009hxj.1	up	0.7857143	0.005505952	uc009hxj.1	150635	45796	45877	NM_146171	23581	7898	7977	43	1	-
NM_145538	up	uc009hxj.1	up	0.7142857	0.0141369	uc009hxj.1	150635	37167	148991	NM_145538	18321	3939	14054	163	7	+
NM_145538	up	uc009hxj.1	up	0.7142857	0.0141369	uc009hxj.1	150635	1369	1440	NM_145538	18321	3939	4010	68	3	+
NM_145538	up	uc009hxj.1	up	0.7142857	0.0141369	uc009hxj.1	150635	37127	45818	NM_145538	18321	5453	17192	151	9	-
NM_145538	up	uc009hxj.1	up	0.7142857	0.0141369	uc009hxj.1	150635	1339	1440	NM_145538	18321	13953	14054	91	10	-
NM_145413	up	uc009hxj.1	up	0.7142857	0.0141369	uc009hxj.1	150635	1339	37256	NM_145413	40341	23454	27182	227	15	+
NM_145413	up	uc009hxj.1	up	0.7142857	0.0141369	uc009hxj.1	150635	1319	11128	NM_145413	40341	27050	35961	194	12	+
NM_145413	up	uc009hxj.1	up	0.7142857	0.0141369	uc009hxj.1	150635	37129	45877	NM_145413	40341	1549	24477	168	14	-
NM_145413	up	uc009hxj.1	up	0.7142857	0.0141369	uc009hxj.1	150635	37142	149989	NM_145413	40341	16759	19486	140	8	-
NM_145413	up	uc009hxj.1	up	0.7142857	0.0141369	uc009hxj.1	150635	37146	37249	NM_145413	40341	9488	9591	94	9	-
NM_145413	up	uc009hxj.1	up	0.7142857	0.0141369	uc009hxj.1	150635	1348	37134	NM_145413	40341	4906	9591	116	7	-
NM_145413	up	uc009hxj.1	up	0.7142857	0.0141369	uc009hxj.1	150635	45796	149989	NM_145413	40341	16761	35021	96	0	-
NM_144813	up	uc009hxj.1	up	0.8571429	0.001736111	uc009hxj.1	150635	11043	11112	NM_144813	28748	13818	13887	65	4	+
NM_144813	up	uc009hxj.1	up	0.8571429	0.001736111	uc009hxj.1	150635	59830	59880	NM_144813	28748	8439	8495	49	1	+
NM_144813	up	uc009hxj.1	up	0.8571429	0.001736111	uc009hxj.1	150635	18712	18752	NM_144813	28748	11970	12010	39	1	+
NM_144813	up	uc009hxj.1	up	0.8571429	0.001736111	uc009hxj.1	150635	145854	145897	NM_144813	28748	8439	8504	42	0	+
NM_144813	up	uc009hxj.1	up	0.8571429	0.001736111	uc009hxj.1	150635	12410	12456	NM_144813	28748	11952	12004	41	1	+
NM_144813	up	uc009hxj.1	up	0.8571429	0.001736111	uc009hxj.1	150635	59844	59877	NM_144813	28748	8439	8474	33	0	+
NM_144813	up	uc009hxj.1	up	0.8571429	0.001736111	uc009hxj.1	150635	48576	89307	NM_144813	28748	8443	12010	172	3	-
NM_144813	up	uc009hxj.1	up	0.8571429	0.001736111	uc009hxj.1	150635	37146	37272	NM_144813	28748	5615	5743	117	9	-
NM_144813	up	uc009hxj.1	up	0.8571429	0.001736111	uc009hxj.1	150635	53715	89285	NM_144813	28748	8439	12010	163	0	-
NM_144813	up	uc009hxj.1	up	0.8571429	0.001736111	uc009hxj.1	150635	53360	53401	NM_144813	28748	8443	8484	38	3	-
NM_144813	up	uc009hxj.1	up	0.8571429	0.001736111	uc009hxj.1	150635	48556	48591	NM_144813	28748	8534	8569	35	0	-
NM_033264	up	uc009hxj.1	up	0.6428571	0.03115079	uc009hxj.1	150635	12398	123175	NM_033264	122677	23509	100972	739	22	+
NM_033264	up	uc009hxj.1	up	0.6428571	0.03115079	uc009hxj.1	150635	12380	116296	NM_033264	122677	63553	114524	489	20	+
NM_033264	up	uc009hxj.1	up	0.6428571	0.03115079	uc009hxj.1	150635	107762	138474	NM_033264	122677	21459	63652	330	4	+
NM_033264	up	uc009hxj.1	up	0.6428571	0.03115079	uc009hxj.1	150635	18713	103308	NM_033264	122677	31790	90341	320	10	+
NM_033264	up	uc009hxj.1	up	0.6428571	0.03115079	uc009hxj.1	150635	73973	149045	NM_033264	122677	21457	49133	283	8	+
NM_033264	up	uc009hxj.1	up	0.6428571	0.03115079	uc009hxj.1	150635	12422	74188	NM_033264	122677	63549	114542	248	12	+
NM_033264	up	uc009hxj.1	up	0.6428571	0.03115079	uc009hxj.1	150635	116171	138484	NM_033264	122677	27856	90243	187	7	+
NM_033264	up	uc009hxj.1	up	0.6428571	0.03115079	uc009hxj.1	150635	12380	74192	NM_033264	122677	31825	114534	179	1	+
NM_033264	up	uc009hxj.1	up	0.6428571	0.03115079	uc009hxj.1	150635	74078	107734	NM_033264	122677	27846	41140	129	4	+
NM_033264	up	uc009hxj.1	up	0.6428571	0.03115079	uc009hxj.1	150635	74124	107836	NM_033264	122677	27931	28065	106	2	+
NM_033264	up	uc009hxj.1	up	0.6428571	0.03115079	uc009hxj.1	150635	53309	74159	NM_033264	122677	31778	114549	133	3	+
NM_033264	up	uc009hxj.1	up	0.6428571	0.03115079	uc009hxj.1	150635	116243	116296	NM_033264	122677	27846	27899	53	0	+
NM_033264	up	uc009hxj.1	up	0.6428571	0.03115079	uc009hxj.1	150635	2677	74960	NM_033264	122677	27846	90388	740	29	-
NM_033264	up	uc009hxj.1	up	0.6428571	0.03115079	uc009hxj.1	150635	48553	110475	NM_033264	122677	31976	90387	630	21	-
NM_033264	up	uc009hxj.1	up	0.6428571	0.03115079	uc009hxj.1	150635	7606	75021	NM_033264	122677	27927	74092	377	12	-
NM_033264	up	uc009hxj.1	up	0.6428571	0.03115079	uc009hxj.1	150635	89148	120515	NM_033264	122677	63730	116874	329	13	-
NM_033264	up	uc009hxj.1	up	0.6428571	0.03115079	uc009hxj.1	150635	8340	53799	NM_033264	122677	15802	63757	267	15	-
NM_033264	up	uc009hxj.1	up	0.6428571	0.03115079	uc009hxj.1	150635	107737	116400	NM_033264	122677	90340	116873	168	4	-
NM_033264	up	uc009hxj.1	up	0.6428571	0.03115079	uc009hxj.1	150635	2677	74957	NM_033264	122677	21475	61382	187	4	-
NM_033264	up	uc009hxj.1	up	0.6428571	0.03115079	uc009hxj.1	150635	48589	110455	NM_033264	122677	63548	115815	212	7	-
NM_033264	up	uc009hxj.1	up	0.6428571	0.03115079	uc009hxj.1	150635	1340	1440	NM_033264	122677	20870	20970	93	7	-
NM_033264	up	uc009hxj.1	up	0.6428571	0.03115079	uc009hxj.1	150635	107755	112150	NM_033264	122677	90177	116873	119	6	-
NM_033264	up	uc009hxj.1	up	0.6428571	0.03115079	uc009hxj.1	150635	48563	55090	NM_033264	122677	27904	67687	156	3	-
NM_033264	up	uc009hxj.1	up	0.6428571	0.03115079	uc009hxj.1	150635	53706	74981	NM_033264	122677	27903	67683	156	2	-
NM_030725	up	uc009hxj.1	up	0.7142857	0.0141369	uc009hxj.1	150635	55041	128487	NM_030725	40952	8587	35402	215	0	+
NM_030725	up	uc009hxj.1	up	0.7142857	0.0141369	uc009hxj.1	150635	55083	55186	NM_030725	40952	8597	8650	49	1	+
NM_030725	up	uc009hxj.1	up	0.7142857	0.0141369	uc009hxj.1	150635	1347	1440	NM_030725	40952	35238	35331	84	9	-
NM_027893	up	uc009hxj.1	up	0.7142857	0.0141369	uc009hxj.1	150635	12388	78752	NM_027893	18116	658	9026	285	15	+
NM_027893	up	uc009hxj.1	up	0.7142857	0.0141369	uc009hxj.1	150635	53319	110010	NM_027893	18116	669	7206	99	0	+
NM_027893	up	uc009hxj.1	up	0.7142857	0.0141369	uc009hxj.1	150635	123060	123147	NM_027893	18116	11193	11318	80	6	-
NM_027893	up	uc009hxj.1	up	0.7142857	0.0141369	uc009hxj.1	150635	53704	53769	NM_027893	18116	670	721	50	1	-
NM_027258	up	uc009hxj.1	up	0.7857143	0.005505952	uc009hxj.1	150635	1339	75008	NM_027258	76689	11845	49156	387	23	+
NM_027258	up	uc009hxj.1	up	0.7857143	0.005505952	uc009hxj.1	150635	1339	149000	NM_027258	76689	13921	48169	322	18	+
NM_027258	up	uc009hxj.1	up	0.7857143	0.005505952	uc009hxj.1	150635	1321	37274	NM_027258	76689	37728	66767	267	23	+
NM_027258	up	uc009hxj.1	up	0.7857143	0.005505952	uc009hxj.1	150635	37103	55115	NM_027258	76689	2485	49173	245	8	+
NM_027258	up	uc009hxj.1	up	0.7857143	0.005505952	uc009hxj.1	150635	1391	37238	NM_027258	76689	7032	11946	124	9	+
NM_027258	up	uc009hxj.1	up	0.7857143	0.005505952	uc009hxj.1	150635	1346	1440	NM_027258	76689	40444	40538	89	5	+
NM_027258	up	uc009hxj.1	up	0.7857143	0.005505952	uc009hxj.1	150635	1340	1440	NM_027258	76689	66630	66729	92	7	+
NM_027258	up	uc009hxj.1	up	0.7857143	0.005505952	uc009hxj.1	150635	1319	120930	NM_027258	76689	24624	56125	354	17	-
NM_027258	up	uc009hxj.1	up	0.7857143	0.005505952	uc009hxj.1	150635	1339	45877	NM_027258	76689	13077	46056	289	16	-
NM_027258	up	uc009hxj.1	up	0.7857143	0.005505952	uc009hxj.1	150635	37117	110447	NM_027258	76689	16378	62053	285	18	-
NM_027258	up	uc009hxj.1	up	0.7857143	0.005505952	uc009hxj.1	150635	1319	37251	NM_027258	76689	3533	13191	215	19	-
NM_027258	up	uc009hxj.1	up	0.7857143	0.005505952	uc009hxj.1	150635	12392	37247	NM_027258	76689	24502	49651	174	14	-
NM_027258	up	uc009hxj.1	up	0.7857143	0.005505952	uc009hxj.1	150635	37190	148985	NM_027258	76689	37036	69411	183	10	-
NM_027258	up	uc009hxj.1	up	0.7857143	0.005505952	uc009hxj.1	150635	1339	1440	NM_027258	76689	3546	3647	92	9	-
NM_027258	up	uc009hxj.1	up	0.7857143	0.005505952	uc009hxj.1	150635	2677	37213	NM_027258	76689	7602	47666	111	8	-
NM_027258	up	uc009hxj.1	up	0.7857143	0.005505952	uc009hxj.1	150635	99929	149017	NM_027258	76689	55679	71695	134	2	-
NM_027258	up	uc009hxj.1	up	0.7857143	0.005505952	uc009hxj.1	150635	1339	1415	NM_027258	76689	7602	7678	70	6	-
NM_027258	up	uc009hxj.1	up	0.7857143	0.005505952	uc009hxj.1	150635	37143	37203	NM_027258	76689	48096	48156	55	5	-
NM_026280	up	uc009hxj.1	up	0.6428571	0.03115079	uc009hxj.1	150635	45796	123194	NM_026280	24648	3561	6133	91	1	+
NM_026280	up	uc009hxj.1	up	0.6428571	0.03115079	uc009hxj.1	150635	12409	12457	NM_026280	24648	8734	20511	46	2	+
NM_026280	up	uc009hxj.1	up	0.6428571	0.03115079	uc009hxj.1	150635	36690	37256	NM_026280	24648	4162	20562	170	7	-
NM_026280	up	uc009hxj.1	up	0.6428571	0.03115079	uc009hxj.1	150635	48556	116297	NM_026280	24648	6622	20544	216	5	-
NM_026280	up	uc009hxj.1	up	0.6428571	0.03115079	uc009hxj.1	150635	53705	116411	NM_026280	24648	8630	20646	164	6	-
NM_026280	up	uc009hxj.1	up	0.6428571	0.03115079	uc009hxj.1	150635	110413	110465	NM_026280	24648	20600	20647	44	2	-
NM_024184	up	uc009hxj.1	up	0.9285714	0.000396825	uc009hxj.1	150635	1339	1440	NM_024184	14503	10246	10347	92	9	+
NM_024184	up	uc009hxj.1	up	0.9285714	0.000396825	uc009hxj.1	150635	11042	37276	NM_024184	14503	3203	5564	257	18	-
NM_024184	up	uc009hxj.1	up	0.9285714	0.000396825	uc009hxj.1	150635	37103	148998	NM_024184	14503	10241	10756	186	11	-
NM_021506	up	uc009hxj.1	up	0.7857143	0.005505952	uc009hxj.1	150635	45798	148991	NM_021506	171903	6408	83503	220	5	+
NM_021506	up	uc009hxj.1	up	0.7857143	0.005505952	uc009hxj.1	150635	1322	1439	NM_021506	171903	162085	162198	101	8	+
NM_021506	up	uc009hxj.1	up	0.7857143	0.005505952	uc009hxj.1	150635	53302	103240	NM_021506	171903	40592	150788	139	1	+
NM_021506	up	uc009hxj.1	up	0.7857143	0.005505952	uc009hxj.1	150635	12380	12456	NM_021506	171903	84326	90288	67	4	+
NM_021506	up	uc009hxj.1	up	0.7857143	0.005505952	uc009hxj.1	150635	96144	128479	NM_021506	171903	8435	11719	70	2	+
NM_021506	up	uc009hxj.1	up	0.7857143	0.005505952	uc009hxj.1	150635	11042	124878	NM_021506	171903	40464	165446	1321	89	-
NM_021506	up	uc009hxj.1	up	0.7857143	0.005505952	uc009hxj.1	150635	1335	110458	NM_021506	171903	59020	122396	1050	67	-
NM_021506	up	uc009hxj.1	up	0.7857143	0.005505952	uc009hxj.1	150635	48557	64632	NM_021506	171903	56736	79664	144	5	-
NM_021506	up	uc009hxj.1	up	0.7857143	0.005505952	uc009hxj.1	150635	48512	48604	NM_021506	171903	40592	67314	87	1	-
NM_021506	up	uc009hxj.1	up	0.7857143	0.005505952	uc009hxj.1	150635	53701	53799	NM_021506	171903	69725	90308	86	3	-
NM_016692	up	uc009hxj.1	up	0.7857143	0.005505952	uc009hxj.1	150635	1338	37268	NM_016692	27238	11782	24039	230	19	+
NM_016692	up	uc009hxj.1	up	0.7857143	0.005505952	uc009hxj.1	150635	37112	45877	NM_016692	27238	11079	11885	170	12	+
NM_016692	up	uc009hxj.1	up	0.7857143	0.005505952	uc009hxj.1	150635	107756	149967	NM_016692	27238	6903	9031	97	2	+
NM_016692	up	uc009hxj.1	up	0.7857143	0.005505952	uc009hxj.1	150635	11042	11128	NM_016692	27238	6744	6822	73	5	-
NM_015752	up	uc009hxj.1	up	0.7142857	0.0141369	uc009hxj.1	150635	1339	120930	NM_015752	89744	36153	67023	270	13	+
NM_015752	up	uc009hxj.1	up	0.7142857	0.0141369	uc009hxj.1	150635	74067	74936	NM_015752	89744	32906	37221	57	1	+
NM_015752	up	uc009hxj.1	up	0.7142857	0.0141369	uc009hxj.1	150635	127032	127063	NM_015752	89744	37190	37221	31	0	+
NM_015752	up	uc009hxj.1	up	0.7142857	0.0141369	uc009hxj.1	150635	1339	78753	NM_015752	89744	11517	27864	259	19	-
NM_015752	up	uc009hxj.1	up	0.7142857	0.0141369	uc009hxj.1	150635	53703	148999	NM_015752	89744	36146	40556	156	4	-
NM_015752	up	uc009hxj.1	up	0.7142857	0.0141369	uc009hxj.1	150635	48556	127177	NM_015752	89744	32893	40542	139	0	-
NM_015752	up	uc009hxj.1	up	0.7142857	0.0141369	uc009hxj.1	150635	74037	74976	NM_015752	89744	32899	75737	71	1	-
NM_012025	up	uc009hxj.1	up	0.6428571	0.03115079	uc009hxj.1	150635	1320	37274	NM_012025	31127	12564	28444	265	18	+
NM_012025	up	uc009hxj.1	up	0.6428571	0.03115079	uc009hxj.1	150635	1319	45877	NM_012025	31127	11118	28407	276	12	+
NM_012025	up	uc009hxj.1	up	0.6428571	0.03115079	uc009hxj.1	150635	37112	45818	NM_012025	31127	8059	11175	148	8	+
NM_012025	up	uc009hxj.1	up	0.6428571	0.03115079	uc009hxj.1	150635	1346	1440	NM_012025	31127	28312	28406	86	8	+
NM_012025	up	uc009hxj.1	up	0.6428571	0.03115079	uc009hxj.1	150635	148953	149001	NM_012025	31127	7819	7872	46	2	+
NM_012025	up	uc009hxj.1	up	0.6428571	0.03115079	uc009hxj.1	150635	1321	80806	NM_012025	31127	4692	23249	346	22	-
NM_012025	up	uc009hxj.1	up	0.6428571	0.03115079	uc009hxj.1	150635	1339	148992	NM_012025	31127	12579	24500	239	15	-
NM_012025	up	uc009hxj.1	up	0.6428571	0.03115079	uc009hxj.1	150635	1339	1433	NM_012025	31127	7758	7860	84	5	-
NM_011623	up	uc009hxj.1	up	0.7142857	0.0141369	uc009hxj.1	150635	11049	37268	NM_011623	31244	10474	19301	208	16	+
NM_011623	up	uc009hxj.1	up	0.7142857	0.0141369	uc009hxj.1	150635	1339	1452	NM_011623	31244	25355	25468	103	10	+
NM_011623	up	uc009hxj.1	up	0.7142857	0.0141369	uc009hxj.1	150635	1339	37251	NM_011623	31244	15789	19283	94	4	+
NM_011623	up	uc009hxj.1	up	0.7142857	0.0141369	uc009hxj.1	150635	1339	1388	NM_011623	31244	18425	18474	46	3	+
NM_011623	up	uc009hxj.1	up	0.7142857	0.0141369	uc009hxj.1	150635	37126	148993	NM_011623	31244	19164	27679	196	8	-
NM_011623	up	uc009hxj.1	up	0.7142857	0.0141369	uc009hxj.1	150635	11064	12456	NM_011623	31244	1484	11931	60	2	-
NM_011496	up	uc009hxj.1	up	0.7857143	0.005505952	uc009hxj.1	150635	148953	148992	NM_011496	6021	1626	1665	37	2	+
NM_011100	up	uc009hxj.1	up	0.7857143	0.005505952	uc009hxj.1	150635	37143	74193	NM_011100	83369	14611	51840	131	9	+
NM_011100	up	uc009hxj.1	up	0.7857143	0.005505952	uc009hxj.1	150635	37119	101766	NM_011100	83369	18168	51813	547	38	-
NM_011100	up	uc009hxj.1	up	0.7857143	0.005505952	uc009hxj.1	150635	22688	22962	NM_011100	83369	17843	18482	252	15	-
NM_011100	up	uc009hxj.1	up	0.7857143	0.005505952	uc009hxj.1	150635	53391	149017	NM_011100	83369	56678	58836	128	3	-
NM_011100	up	uc009hxj.1	up	0.7857143	0.005505952	uc009hxj.1	150635	53714	89231	NM_011100	83369	58741	59617	59	0	-
NM_011015	up	uc009hxj.1	up	0.9285714	0.000396825	uc009hxj.1	150635	1322	149017	NM_011015	35379	6600	19711	362	18	+
NM_011015	up	uc009hxj.1	up	0.9285714	0.000396825	uc009hxj.1	150635	37143	37256	NM_011015	35379	17020	17134	102	11	+
NM_011015	up	uc009hxj.1	up	0.9285714	0.000396825	uc009hxj.1	150635	59800	59863	NM_011015	35379	8653	10540	62	1	+
NM_011015	up	uc009hxj.1	up	0.9285714	0.000396825	uc009hxj.1	150635	59810	59851	NM_011015	35379	8649	8690	40	1	+
NM_011015	up	uc009hxj.1	up	0.9285714	0.000396825	uc009hxj.1	150635	37103	110558	NM_011015	35379	4106	34499	365	19	-
NM_011015	up	uc009hxj.1	up	0.9285714	0.000396825	uc009hxj.1	150635	53289	89230	NM_011015	35379	8647	22106	111	0	-
NM_011015	up	uc009hxj.1	up	0.9285714	0.000396825	uc009hxj.1	150635	89173	107774	NM_011015	35379	8645	10538	76	3	-
NM_011015	up	uc009hxj.1	up	0.9285714	0.000396825	uc009hxj.1	150635	148953	149017	NM_011015	35379	11623	11674	51	0	-
NM_010892	up	uc009hxj.1	up	0.7142857	0.0141369	uc009hxj.1	150635	37144	37281	NM_010892	11578	2342	2481	120	11	+
NM_009984	up	uc009hxj.1	up	0.6428571	0.03115079	uc009hxj.1	150635	37113	37268	NM_009984	7094	2809	2967	142	10	+
NM_009984	up	uc009hxj.1	up	0.6428571	0.03115079	uc009hxj.1	150635	1339	1440	NM_009984	7094	2834	2935	92	9	+
NM_009773	up	uc009hxj.1	up	0.7857143	0.005505952	uc009hxj.1	150635	1319	37276	NM_009773	43383	21351	33237	243	15	+
NM_009773	up	uc009hxj.1	up	0.7857143	0.005505952	uc009hxj.1	150635	1339	37268	NM_009773	43383	33096	40554	225	19	+
NM_009773	up	uc009hxj.1	up	0.7857143	0.005505952	uc009hxj.1	150635	1323	1440	NM_009773	43383	40406	40523	106	11	+
NM_009773	up	uc009hxj.1	up	0.7857143	0.005505952	uc009hxj.1	150635	110417	110464	NM_009773	43383	36582	36626	43	1	-
NM_007634	up	uc009hxj.1	up	0.7857143	0.005505952	uc009hxj.1	150635	1339	148998	NM_007634	28179	1743	24163	610	28	+
NM_007634	up	uc009hxj.1	up	0.7857143	0.005505952	uc009hxj.1	150635	54860	55098	NM_007634	28179	5291	5573	113	0	+
NM_007634	up	uc009hxj.1	up	0.7857143	0.005505952	uc009hxj.1	150635	11042	11128	NM_007634	28179	9545	9631	78	8	+
NM_007634	up	uc009hxj.1	up	0.7857143	0.005505952	uc009hxj.1	150635	9859	10080	NM_007634	28179	12635	12843	75	1	+
NM_007634	up	uc009hxj.1	up	0.7857143	0.005505952	uc009hxj.1	150635	37120	37268	NM_007634	28179	3683	3832	137	11	-
NM_007634	up	uc009hxj.1	up	0.7857143	0.005505952	uc009hxj.1	150635	37130	37217	NM_007634	28179	24078	24158	74	6	-
NM_007397	up	uc009hxj.1	up	0.7857143	0.005505952	uc009hxj.1	150635	37144	37238	NM_007397	31007	21708	21779	70	1	+
NM_007397	up	uc009hxj.1	up	0.7857143	0.005505952	uc009hxj.1	150635	11049	74144	NM_007397	31007	7141	13843	155	4	-
NM_007397	up	uc009hxj.1	up	0.7857143	0.005505952	uc009hxj.1	150635	74066	74142	NM_007397	31007	7141	7194	49	1	-
NM_007397	up	uc009hxj.1	up	0.7857143	0.005505952	uc009hxj.1	150635	53379	53415	NM_007397	31007	7123	7179	36	0	-
NM_001184706	up	uc009hxj.1	up	0.6428571	0.03115079	uc009hxj.1	150635	1339	45876	NM_001184706	127373	76184	99267	257	14	+
NM_001184706	up	uc009hxj.1	up	0.6428571	0.03115079	uc009hxj.1	150635	1339	18758	NM_001184706	127373	91939	119087	170	12	+
NM_001184706	up	uc009hxj.1	up	0.6428571	0.03115079	uc009hxj.1	150635	37121	37251	NM_001184706	127373	87129	87250	114	6	+
NM_001184706	up	uc009hxj.1	up	0.6428571	0.03115079	uc009hxj.1	150635	1339	12411	NM_001184706	127373	102124	119086	121	11	+
NM_001184706	up	uc009hxj.1	up	0.6428571	0.03115079	uc009hxj.1	150635	1330	113694	NM_001184706	127373	7101	117783	1571	100	-
NM_001184706	up	uc009hxj.1	up	0.6428571	0.03115079	uc009hxj.1	150635	37124	148992	NM_001184706	127373	23457	111231	486	17	-
NM_001184706	up	uc009hxj.1	up	0.6428571	0.03115079	uc009hxj.1	150635	11042	45877	NM_001184706	127373	12429	15535	125	9	-
NM_001184706	up	uc009hxj.1	up	0.6428571	0.03115079	uc009hxj.1	150635	45798	110455	NM_001184706	127373	72546	117749	185	2	-
NM_001184706	up	uc009hxj.1	up	0.6428571	0.03115079	uc009hxj.1	150635	86889	112149	NM_001184706	127373	72689	119084	99	1	-
NM_001177810	up	uc009hxj.1	up	0.6428571	0.03115079	uc009hxj.1	150635	1339	1440	NM_001177810	22898	19723	19826	91	10	+
NM_001177810	up	uc009hxj.1	up	0.6428571	0.03115079	uc009hxj.1	150635	7159	11125	NM_001177810	22898	14911	16050	102	6	+
NM_001177810	up	uc009hxj.1	up	0.6428571	0.03115079	uc009hxj.1	150635	59800	59838	NM_001177810	22898	4025	4063	36	2	+
NM_001177810	up	uc009hxj.1	up	0.6428571	0.03115079	uc009hxj.1	150635	99846	116293	NM_001177810	22898	1561	16101	199	17	-
NM_001177810	up	uc009hxj.1	up	0.6428571	0.03115079	uc009hxj.1	150635	1340	89242	NM_001177810	22898	1567	3290	187	9	-
NM_001177810	up	uc009hxj.1	up	0.6428571	0.03115079	uc009hxj.1	150635	148953	149041	NM_001177810	22898	19700	19764	56	3	-
NM_001177659	up	uc009hxj.1	up	0.7857143	0.005505952	uc009hxj.1	150635	11043	11128	NM_001177659	42028	39541	39627	77	8	+
NM_001177659	up	uc009hxj.1	up	0.7857143	0.005505952	uc009hxj.1	150635	37158	37221	NM_001177659	42028	29858	29919	58	3	-
NM_001177659	up	uc009hxj.1	up	0.7857143	0.005505952	uc009hxj.1	150635	74015	74062	NM_001177659	42028	30164	30209	45	0	-
NM_001177659	up	uc009hxj.1	up	0.7857143	0.005505952	uc009hxj.1	150635	74013	74092	NM_001177659	42028	30168	30213	45	0	-
NM_001164151	up	uc009hxj.1	up	0.8571429	0.001736111	uc009hxj.1	150635	1339	135512	NM_001164151	24490	4666	18985	344	15	+
NM_001164151	up	uc009hxj.1	up	0.8571429	0.001736111	uc009hxj.1	150635	1322	37268	NM_001164151	24490	5417	20065	212	17	+
NM_001164151	up	uc009hxj.1	up	0.8571429	0.001736111	uc009hxj.1	150635	1349	1440	NM_001164151	24490	19943	20034	85	6	+
NM_001164151	up	uc009hxj.1	up	0.8571429	0.001736111	uc009hxj.1	150635	1341	1433	NM_001164151	24490	7807	7905	87	5	+
NM_001164151	up	uc009hxj.1	up	0.8571429	0.001736111	uc009hxj.1	150635	37165	45818	NM_001164151	24490	4714	5469	99	7	+
NM_001164151	up	uc009hxj.1	up	0.8571429	0.001736111	uc009hxj.1	150635	45799	45877	NM_001164151	24490	4712	4788	44	1	+
NM_001163768	up	uc009hxj.1	up	0.7857143	0.005505952	uc009hxj.1	150635	1339	1440	NM_001163768	13801	10039	10140	94	7	+
NM_001163768	up	uc009hxj.1	up	0.7857143	0.005505952	uc009hxj.1	150635	102170	102520	NM_001163768	13801	5876	6227	295	16	-
NM_001162539	up	uc009hxj.1	up	0.6428571	0.03115079	uc009hxj.1	150635	22895	105837	NM_001162539	35328	22204	22549	324	15	+
NM_001162539	up	uc009hxj.1	up	0.6428571	0.03115079	uc009hxj.1	150635	148953	148992	NM_001162539	35328	5000	5039	38	1	+
NM_001162539	up	uc009hxj.1	up	0.6428571	0.03115079	uc009hxj.1	150635	1339	37275	NM_001162539	35328	4900	23494	396	19	-
NM_001162539	up	uc009hxj.1	up	0.6428571	0.03115079	uc009hxj.1	150635	1339	1433	NM_001162539	35328	4939	5039	87	7	-
NM_001161747	up	uc009hxj.1	up	0.7857143	0.005505952	uc009hxj.1	150635	1340	37279	NM_001161747	27326	16236	17905	238	17	+
NM_001161747	up	uc009hxj.1	up	0.7857143	0.005505952	uc009hxj.1	150635	1390	37284	NM_001161747	27326	9669	16384	171	15	+
NM_001161747	up	uc009hxj.1	up	0.7857143	0.005505952	uc009hxj.1	150635	78914	148993	NM_001161747	27326	17760	20078	185	9	-
NM_001161747	up	uc009hxj.1	up	0.7857143	0.005505952	uc009hxj.1	150635	37141	53493	NM_001161747	27326	5804	15830	192	10	-
NM_001161747	up	uc009hxj.1	up	0.7857143	0.005505952	uc009hxj.1	150635	1348	1436	NM_001161747	27326	2072	2414	81	7	-
NM_001161747	up	uc009hxj.1	up	0.7857143	0.005505952	uc009hxj.1	150635	116170	116219	NM_001161747	27326	20638	20689	49	0	-
NM_001141976	up	uc009hxj.1	up	0.6428571	0.03115079	uc009hxj.1	150635	37162	59857	NM_001141976	47359	7445	8756	157	10	+
NM_001141976	up	uc009hxj.1	up	0.6428571	0.03115079	uc009hxj.1	150635	1339	1440	NM_001141976	47359	27043	27144	91	10	+
NM_001141976	up	uc009hxj.1	up	0.6428571	0.03115079	uc009hxj.1	150635	51660	51693	NM_001141976	47359	9416	9449	33	0	+
NM_001141976	up	uc009hxj.1	up	0.6428571	0.03115079	uc009hxj.1	150635	1339	148991	NM_001141976	47359	922	35685	699	51	-
NM_001141976	up	uc009hxj.1	up	0.6428571	0.03115079	uc009hxj.1	150635	37143	89204	NM_001141976	47359	8705	35679	218	9	-
NM_001141976	up	uc009hxj.1	up	0.6428571	0.03115079	uc009hxj.1	150635	1320	1431	NM_001141976	47359	3927	4024	91	6	-
NM_001141976	up	uc009hxj.1	up	0.6428571	0.03115079	uc009hxj.1	150635	17016	17050	NM_001141976	47359	9416	9450	34	0	-
NM_001141975	up	uc009hxj.1	up	0.8571429	0.001736111	uc009hxj.1	150635	37162	59857	NM_001141975	47359	7445	8756	157	10	+
NM_001141975	up	uc009hxj.1	up	0.8571429	0.001736111	uc009hxj.1	150635	1339	1440	NM_001141975	47359	27043	27144	91	10	+
NM_001141975	up	uc009hxj.1	up	0.8571429	0.001736111	uc009hxj.1	150635	51660	51693	NM_001141975	47359	9416	9449	33	0	+
NM_001141975	up	uc009hxj.1	up	0.8571429	0.001736111	uc009hxj.1	150635	1339	148991	NM_001141975	47359	922	35685	699	51	-
NM_001141975	up	uc009hxj.1	up	0.8571429	0.001736111	uc009hxj.1	150635	37143	89204	NM_001141975	47359	8705	35679	218	9	-
NM_001141975	up	uc009hxj.1	up	0.8571429	0.001736111	uc009hxj.1	150635	1320	1431	NM_001141975	47359	3927	4024	91	6	-
NM_001141975	up	uc009hxj.1	up	0.8571429	0.001736111	uc009hxj.1	150635	17016	17050	NM_001141975	47359	9416	9450	34	0	-
NM_001113213	up	uc009hxj.1	up	0.8571429	0.001736111	uc009hxj.1	150635	11043	11128	NM_001113213	42028	39541	39627	77	8	+
NM_001113213	up	uc009hxj.1	up	0.8571429	0.001736111	uc009hxj.1	150635	37158	37221	NM_001113213	42028	29858	29919	58	3	-
NM_001113213	up	uc009hxj.1	up	0.8571429	0.001736111	uc009hxj.1	150635	74015	74062	NM_001113213	42028	30164	30209	45	0	-
NM_001113213	up	uc009hxj.1	up	0.8571429	0.001736111	uc009hxj.1	150635	74013	74092	NM_001113213	42028	30168	30213	45	0	-
NM_001100109	up	uc009hxj.1	up	0.7857143	0.005505952	uc009hxj.1	150635	1319	45877	NM_001100109	34111	6046	16604	247	14	+
NM_001100109	up	uc009hxj.1	up	0.7857143	0.005505952	uc009hxj.1	150635	37115	37256	NM_001100109	34111	6036	16622	131	8	+
NM_001100109	up	uc009hxj.1	up	0.7857143	0.005505952	uc009hxj.1	150635	37190	37272	NM_001100109	34111	5950	8525	74	5	+
NM_001100109	up	uc009hxj.1	up	0.7857143	0.005505952	uc009hxj.1	150635	1339	148993	NM_001100109	34111	6055	26295	134	7	-
NM_001100109	up	uc009hxj.1	up	0.7857143	0.005505952	uc009hxj.1	150635	78690	78721	NM_001100109	34111	7938	7969	31	0	-
NM_001033274	up	uc009hxj.1	up	0.6428571	0.03115079	uc009hxj.1	150635	37108	99980	NM_001033274	47186	6048	24678	269	23	+
NM_001033274	up	uc009hxj.1	up	0.6428571	0.03115079	uc009hxj.1	150635	1319	149000	NM_001033274	47186	6060	14685	246	13	-
NM_001033274	up	uc009hxj.1	up	0.6428571	0.03115079	uc009hxj.1	150635	37118	45818	NM_001033274	47186	12282	32509	143	10	-
NM_001033274	up	uc009hxj.1	up	0.6428571	0.03115079	uc009hxj.1	150635	53390	53429	NM_001033274	47186	34223	34262	39	0	-
NM_001033272	up	uc009hxj.1	up	0.6428571	0.03115079	uc009hxj.1	150635	74959	149017	NM_001033272	129829	43711	89726	138	3	+
NM_001033272	up	uc009hxj.1	up	0.6428571	0.03115079	uc009hxj.1	150635	53048	59858	NM_001033272	129829	39201	113931	108	3	+
NM_001033272	up	uc009hxj.1	up	0.6428571	0.03115079	uc009hxj.1	150635	121401	149000	NM_001033272	129829	20292	53398	79	3	+
NM_001033272	up	uc009hxj.1	up	0.6428571	0.03115079	uc009hxj.1	150635	73951	74020	NM_001033272	129829	88324	88379	50	2	+
NM_001033272	up	uc009hxj.1	up	0.6428571	0.03115079	uc009hxj.1	150635	59800	59844	NM_001033272	129829	113887	113931	42	2	+
NM_001033272	up	uc009hxj.1	up	0.6428571	0.03115079	uc009hxj.1	150635	12380	12421	NM_001033272	129829	119892	119933	38	3	+
NM_001033272	up	uc009hxj.1	up	0.6428571	0.03115079	uc009hxj.1	150635	1320	74135	NM_001033272	129829	43714	53418	724	33	-
NM_001033272	up	uc009hxj.1	up	0.6428571	0.03115079	uc009hxj.1	150635	11041	113757	NM_001033272	129829	50362	90684	389	23	-
NM_001033272	up	uc009hxj.1	up	0.6428571	0.03115079	uc009hxj.1	150635	48556	108480	NM_001033272	129829	46145	119930	236	13	-
NM_001033272	up	uc009hxj.1	up	0.6428571	0.03115079	uc009hxj.1	150635	11039	74135	NM_001033272	129829	43750	80126	132	7	-
NM_001033272	up	uc009hxj.1	up	0.6428571	0.03115079	uc009hxj.1	150635	53701	116252	NM_001033272	129829	81950	119924	134	5	-
NM_001033272	up	uc009hxj.1	up	0.6428571	0.03115079	uc009hxj.1	150635	48555	116249	NM_001033272	129829	81973	88116	83	1	-
NM_001033272	up	uc009hxj.1	up	0.6428571	0.03115079	uc009hxj.1	150635	73974	74053	NM_001033272	129829	81950	113846	58	1	-
NM_001033272	up	uc009hxj.1	up	0.6428571	0.03115079	uc009hxj.1	150635	59800	74087	NM_001033272	129829	81950	88382	57	2	-
NM_001033268	up	uc009hxj.1	up	0.7857143	0.005505952	uc009hxj.1	150635	1319	37272	NM_001033268	88613	23167	85312	311	23	+
NM_001033268	up	uc009hxj.1	up	0.7857143	0.005505952	uc009hxj.1	150635	101448	138474	NM_001033268	88613	3955	10142	237	11	+
NM_001033268	up	uc009hxj.1	up	0.7857143	0.005505952	uc009hxj.1	150635	1319	45818	NM_001033268	88613	40244	85220	254	16	+
NM_001033268	up	uc009hxj.1	up	0.7857143	0.005505952	uc009hxj.1	150635	44356	79107	NM_001033268	88613	7602	7804	179	11	+
NM_001033268	up	uc009hxj.1	up	0.7857143	0.005505952	uc009hxj.1	150635	37110	37278	NM_001033268	88613	26529	35317	153	11	+
NM_001033268	up	uc009hxj.1	up	0.7857143	0.005505952	uc009hxj.1	150635	37126	53350	NM_001033268	88613	19379	20449	171	6	+
NM_001033268	up	uc009hxj.1	up	0.7857143	0.005505952	uc009hxj.1	150635	1320	1440	NM_001033268	88613	85164	85276	104	6	+
NM_001033268	up	uc009hxj.1	up	0.7857143	0.005505952	uc009hxj.1	150635	1339	45879	NM_001033268	88613	84560	84805	128	7	+
NM_001033268	up	uc009hxj.1	up	0.7857143	0.005505952	uc009hxj.1	150635	37143	37250	NM_001033268	88613	35181	35288	97	10	+
NM_001033268	up	uc009hxj.1	up	0.7857143	0.005505952	uc009hxj.1	150635	59855	101539	NM_001033268	88613	5471	7677	91	4	+
NM_001033268	up	uc009hxj.1	up	0.7857143	0.005505952	uc009hxj.1	150635	37152	148993	NM_001033268	88613	19381	59978	187	9	-
NM_001033268	up	uc009hxj.1	up	0.7857143	0.005505952	uc009hxj.1	150635	37142	89264	NM_001033268	88613	15512	73326	151	6	-
NM_001033268	up	uc009hxj.1	up	0.7857143	0.005505952	uc009hxj.1	150635	74108	149989	NM_001033268	88613	29042	77167	143	2	-
NM_001033268	up	uc009hxj.1	up	0.7857143	0.005505952	uc009hxj.1	150635	45839	53776	NM_001033268	88613	20404	73261	103	2	-
NM_001033268	up	uc009hxj.1	up	0.7857143	0.005505952	uc009hxj.1	150635	116199	148992	NM_001033268	88613	29509	77174	92	0	-
NM_001033268	up	uc009hxj.1	up	0.7857143	0.005505952	uc009hxj.1	150635	74001	110465	NM_001033268	88613	29012	77169	78	3	-
NM_001033266	up	uc009hxj.1	up	0.6428571	0.03115079	uc009hxj.1	150635	12392	99935	NM_001033266	19225	2197	9914	262	17	+
NM_001033266	up	uc009hxj.1	up	0.6428571	0.03115079	uc009hxj.1	150635	1354	56617	NM_001033266	19225	9346	13080	138	6	+
NM_001033266	up	uc009hxj.1	up	0.6428571	0.03115079	uc009hxj.1	150635	1319	1440	NM_001033266	19225	16771	16884	102	9	+
NM_001033266	up	uc009hxj.1	up	0.6428571	0.03115079	uc009hxj.1	150635	59798	89150	NM_001033266	19225	8810	16561	74	2	+
NM_001033266	up	uc009hxj.1	up	0.6428571	0.03115079	uc009hxj.1	150635	59800	59838	NM_001033266	19225	8858	8896	35	3	+
NM_001033266	up	uc009hxj.1	up	0.6428571	0.03115079	uc009hxj.1	150635	48509	110465	NM_001033266	19225	2197	18574	251	4	-
NM_001033266	up	uc009hxj.1	up	0.6428571	0.03115079	uc009hxj.1	150635	36689	36741	NM_001033266	19225	16543	16595	52	0	-
NM_001033266	up	uc009hxj.1	up	0.6428571	0.03115079	uc009hxj.1	150635	148953	149017	NM_001033266	19225	16771	16822	50	1	-
NM_001033266	up	uc009hxj.1	up	0.6428571	0.03115079	uc009hxj.1	150635	91024	91060	NM_001033266	19225	16560	16596	35	1	-
NM_001013749	up	uc009hxj.1	up	0.7857143	0.005505952	uc009hxj.1	150635	53326	53371	NM_001013749	7739	7124	7169	44	1	+
NM_001013749	up	uc009hxj.1	up	0.7857143	0.005505952	uc009hxj.1	150635	107697	107742	NM_001013749	7739	7124	7169	44	1	+
NM_001013749	up	uc009hxj.1	up	0.7857143	0.005505952	uc009hxj.1	150635	12410	12456	NM_001013749	7739	7126	7192	44	2	+
NM_001013749	up	uc009hxj.1	up	0.7857143	0.005505952	uc009hxj.1	150635	138442	138485	NM_001013749	7739	7123	7162	39	0	+
NM_001013749	up	uc009hxj.1	up	0.7857143	0.005505952	uc009hxj.1	150635	96159	96192	NM_001013749	7739	7124	7157	33	0	+
NM_001013749	up	uc009hxj.1	up	0.7857143	0.005505952	uc009hxj.1	150635	107691	107724	NM_001013749	7739	7122	7155	33	0	+
NM_001013749	up	uc009hxj.1	up	0.7857143	0.005505952	uc009hxj.1	150635	53717	53792	NM_001013749	7739	7124	7196	58	1	-
NM_001013749	up	uc009hxj.1	up	0.7857143	0.005505952	uc009hxj.1	150635	48555	48606	NM_001013749	7739	7124	7197	49	2	-
NM_001013749	up	uc009hxj.1	up	0.7857143	0.005505952	uc009hxj.1	150635	91025	110456	NM_001013749	7739	7122	7197	57	3	-
NM_001008791	up	uc009hxj.1	up	0.7142857	0.0141369	uc009hxj.1	150635	37141	55194	NM_001008791	81043	30993	52047	259	11	+
NM_001008791	up	uc009hxj.1	up	0.7142857	0.0141369	uc009hxj.1	150635	89148	135529	NM_001008791	81043	23919	35942	181	5	+
NM_001008791	up	uc009hxj.1	up	0.7142857	0.0141369	uc009hxj.1	150635	107805	123175	NM_001008791	81043	4016	9617	84	1	+
NM_001008791	up	uc009hxj.1	up	0.7142857	0.0141369	uc009hxj.1	150635	74063	74135	NM_001008791	81043	37013	37070	56	0	+
NM_001008791	up	uc009hxj.1	up	0.7142857	0.0141369	uc009hxj.1	150635	107741	116262	NM_001008791	81043	4016	12179	67	1	+
NM_001008791	up	uc009hxj.1	up	0.7142857	0.0141369	uc009hxj.1	150635	12319	55090	NM_001008791	81043	48567	52023	68	1	+
NM_001008791	up	uc009hxj.1	up	0.7142857	0.0141369	uc009hxj.1	150635	37122	116234	NM_001008791	81043	35839	50747	380	13	-
NM_001008791	up	uc009hxj.1	up	0.7142857	0.0141369	uc009hxj.1	150635	1319	74938	NM_001008791	81043	4016	50744	328	12	-
NM_001008791	up	uc009hxj.1	up	0.7142857	0.0141369	uc009hxj.1	150635	91022	135566	NM_001008791	81043	39550	72395	114	1	-
NM_001008791	up	uc009hxj.1	up	0.7142857	0.0141369	uc009hxj.1	150635	59800	91082	NM_001008791	81043	48213	48699	67	2	-
NM_001008791	up	uc009hxj.1	up	0.7142857	0.0141369	uc009hxj.1	150635	53708	53763	NM_001008791	81043	48608	48649	41	0	-
NM_001008791	up	uc009hxj.1	up	0.7142857	0.0141369	uc009hxj.1	150635	48556	48591	NM_001008791	81043	35904	35939	35	0	-
NM_025829	up	uc009hxj.1	up	0.6428571	0.03115079	uc009hxj.1	150635	53704	53798	NM_025829	41636	38042	38124	66	2	-
NM_177465	up	AK138103	up	0.7142857	0.0141369	AK138103	1418	54	148	NM_177465	56029	30619	30710	86	0	+
NM_177465	up	AK138103	up	0.7142857	0.0141369	AK138103	1418	75	141	NM_177465	56029	3002	3093	63	1	+
NM_153402	up	AK138103	up	0.7142857	0.0141369	AK138103	1418	76	184	NM_153402	88866	44879	45210	62	0	+
NM_146254	up	AK138103	up	0.8571429	0.001736111	AK138103	1418	1071	1235	NM_146254	76236	24880	70176	111	10	+
NM_146254	up	AK138103	up	0.8571429	0.001736111	AK138103	1418	985	1058	NM_146254	76236	69859	69976	62	4	+
NM_146254	up	AK138103	up	0.8571429	0.001736111	AK138103	1418	888	958	NM_146254	76236	23219	23289	66	4	-
NM_145413	up	AK138103	up	0.7142857	0.0141369	AK138103	1418	1379	1418	NM_145413	40341	9392	9432	39	0	+
NM_021506	up	AK138103	up	0.7857143	0.005505952	AK138103	1418	1089	1157	NM_021506	171903	75506	75574	63	5	+
NM_021506	up	AK138103	up	0.7857143	0.005505952	AK138103	1418	81	132	NM_021506	171903	15726	15783	46	0	-
NM_011990	up	AK138103	up	0.6428571	0.03115079	AK138103	1418	932	1234	NM_011990	78679	43930	44232	275	19	+
NM_001177810	up	AK138103	up	0.7857143	0.005505952	AK138103	1418	52	148	NM_001177810	22898	1542	1633	85	5	+
NM_001168693	up	AK138103	up	0.6428571	0.03115079	AK138103	1418	88	144	NM_001168693	20388	3434	3491	51	1	+
NM_001141975	up	AK138103	up	0.8571429	0.001736111	AK138103	1418	86	144	NM_001141975	47359	8709	8760	50	0	+
NM_173402	up	AK138103	up	0.6428571	0.03115079	AK138103	1418	1023	1236	NM_173402	84147	57700	57881	163	13	-
NM_172913	up	AK138103	up	0.7142857	0.0141369	AK138103	1418	52	148	NM_172913	101142	91085	91488	93	1	-
NM_172913	up	AK138103	up	0.7142857	0.0141369	AK138103	1418	33	93	NM_172913	101142	91101	91160	55	3	-
NM_033264	up	AK138103	up	0.7857143	0.005505952	AK138103	1418	48	148	NM_033264	122677	21462	27912	87	0	-
NM_033264	up	AK138103	up	0.7857143	0.005505952	AK138103	1418	1109	1157	NM_033264	122677	86019	86067	45	3	-
NM_033264	up	AK138103	up	0.7857143	0.005505952	AK138103	1418	78	118	NM_033264	122677	21485	21525	40	0	-
NM_011015	up	AK138103	up	0.7857143	0.005505952	AK138103	1418	1171	1418	NM_011015	35379	16637	16695	54	1	-
NM_001184706	up	AK138103	up	0.6428571	0.03115079	AK138103	1418	913	1418	NM_001184706	127373	55098	55451	263	10	-
NM_001033268	up	AK138103	up	0.6428571	0.03115079	AK138103	1418	1036	1418	NM_001033268	88613	7611	7804	171	11	-
NM_028082	up	AK054386	up	0.7857143	0.005505952	AK054386	925	869	911	NM_028082	96352	29205	29263	41	1	-
NM_011195	up	ENSMUST00000143564	up	0.8571429	0.001736111	ENSMUST00000143564	37679	6439	30997	NM_011195	8051	331	4295	486	25	+
NM_011195	up	ENSMUST00000143564	up	0.8571429	0.001736111	ENSMUST00000143564	37679	11329	11498	NM_011195	8051	4132	4295	138	8	+
NM_011195	up	ENSMUST00000143564	up	0.8571429	0.001736111	ENSMUST00000143564	37679	6440	6541	NM_011195	8051	5802	6240	98	2	+
NM_011195	up	ENSMUST00000143564	up	0.8571429	0.001736111	ENSMUST00000143564	37679	29796	29884	NM_011195	8051	4152	4240	83	5	+
NM_011195	up	ENSMUST00000143564	up	0.8571429	0.001736111	ENSMUST00000143564	37679	22117	34792	NM_011195	8051	320	6240	398	31	-
NM_011195	up	ENSMUST00000143564	up	0.8571429	0.001736111	ENSMUST00000143564	37679	6463	30973	NM_011195	8051	320	4240	378	23	-
NM_011195	up	ENSMUST00000143564	up	0.8571429	0.001736111	ENSMUST00000143564	37679	29806	30953	NM_011195	8051	5819	6240	180	9	-
NM_011195	up	ENSMUST00000143564	up	0.8571429	0.001736111	ENSMUST00000143564	37679	11348	22187	NM_011195	8051	362	5929	159	10	-
NM_011195	up	ENSMUST00000143564	up	0.8571429	0.001736111	ENSMUST00000143564	37679	29899	30944	NM_011195	8051	6156	6264	100	5	-
NM_011195	up	ENSMUST00000143564	up	0.8571429	0.001736111	ENSMUST00000143564	37679	34666	34731	NM_011195	8051	6175	6240	62	3	-
NM_001168693	up	ENSMUST00000143564	up	0.6428571	0.03115079	ENSMUST00000143564	37679	30847	30882	NM_001168693	20388	13973	14008	34	1	+
NM_001168693	up	ENSMUST00000143564	up	0.6428571	0.03115079	ENSMUST00000143564	37679	6449	6554	NM_001168693	20388	3892	3987	85	3	-
NM_178914	up	ENSMUST00000143564	up	0.7142857	0.0141369	ENSMUST00000143564	37679	4997	6554	NM_178914	41632	19445	24226	163	13	+
NM_178914	up	ENSMUST00000143564	up	0.7142857	0.0141369	ENSMUST00000143564	37679	4149	5102	NM_178914	41632	19501	28127	144	5	+
NM_178914	up	ENSMUST00000143564	up	0.7142857	0.0141369	ENSMUST00000143564	37679	16155	27820	NM_178914	41632	4667	28159	283	21	-
NM_178914	up	ENSMUST00000143564	up	0.7142857	0.0141369	ENSMUST00000143564	37679	30834	34702	NM_178914	41632	24177	28158	184	12	-
NM_178914	up	ENSMUST00000143564	up	0.7142857	0.0141369	ENSMUST00000143564	37679	11345	11472	NM_178914	41632	19441	19568	118	9	-
NM_178914	up	ENSMUST00000143564	up	0.7142857	0.0141369	ENSMUST00000143564	37679	29780	29907	NM_178914	41632	28030	28158	116	4	-
NM_178914	up	ENSMUST00000143564	up	0.7142857	0.0141369	ENSMUST00000143564	37679	34640	34787	NM_178914	41632	28015	28158	124	9	-
NM_178914	up	ENSMUST00000143564	up	0.7142857	0.0141369	ENSMUST00000143564	37679	16125	16218	NM_178914	41632	24177	24256	73	2	-
NM_178914	up	ENSMUST00000143564	up	0.7142857	0.0141369	ENSMUST00000143564	37679	22091	22152	NM_178914	41632	24178	24239	58	3	-
NM_175521	up	ENSMUST00000143564	up	0.6428571	0.03115079	ENSMUST00000143564	37679	904	6553	NM_175521	9037	831	7830	290	16	+
NM_175521	up	ENSMUST00000143564	up	0.6428571	0.03115079	ENSMUST00000143564	37679	6439	6554	NM_175521	9037	3096	3209	104	4	+
NM_175521	up	ENSMUST00000143564	up	0.6428571	0.03115079	ENSMUST00000143564	37679	19239	19302	NM_175521	9037	1566	1641	48	2	+
NM_175521	up	ENSMUST00000143564	up	0.6428571	0.03115079	ENSMUST00000143564	37679	34644	34793	NM_175521	9037	3067	3221	135	10	-
NM_175521	up	ENSMUST00000143564	up	0.6428571	0.03115079	ENSMUST00000143564	37679	16188	16294	NM_175521	9037	3085	3191	96	10	-
NM_173735	up	ENSMUST00000143564	up	0.6428571	0.03115079	ENSMUST00000143564	37679	5010	6554	NM_173735	18023	6288	12333	205	14	+
NM_173735	up	ENSMUST00000143564	up	0.6428571	0.03115079	ENSMUST00000143564	37679	6446	30929	NM_173735	18023	6290	7331	127	3	+
NM_173735	up	ENSMUST00000143564	up	0.6428571	0.03115079	ENSMUST00000143564	37679	16169	22245	NM_173735	18023	6255	12333	232	17	-
NM_173735	up	ENSMUST00000143564	up	0.6428571	0.03115079	ENSMUST00000143564	37679	6472	29932	NM_173735	18023	6252	7331	168	12	-
NM_173735	up	ENSMUST00000143564	up	0.6428571	0.03115079	ENSMUST00000143564	37679	32922	34766	NM_173735	18023	12220	13464	164	8	-
NM_173735	up	ENSMUST00000143564	up	0.6428571	0.03115079	ENSMUST00000143564	37679	29795	29928	NM_173735	18023	12198	12331	126	6	-
NM_173735	up	ENSMUST00000143564	up	0.6428571	0.03115079	ENSMUST00000143564	37679	11329	11520	NM_173735	18023	6250	6414	144	7	-
NM_173735	up	ENSMUST00000143564	up	0.6428571	0.03115079	ENSMUST00000143564	37679	30847	30997	NM_173735	18023	12202	12333	125	6	-
NM_139140	up	ENSMUST00000143564	up	0.7857143	0.005505952	ENSMUST00000143564	37679	6450	30973	NM_139140	85623	5473	74119	468	33	+
NM_139140	up	ENSMUST00000143564	up	0.7857143	0.005505952	ENSMUST00000143564	37679	29781	34793	NM_139140	85623	1617	27412	385	29	+
NM_139140	up	ENSMUST00000143564	up	0.7857143	0.005505952	ENSMUST00000143564	37679	2698	5035	NM_139140	85623	79972	82406	70	4	+
NM_139140	up	ENSMUST00000143564	up	0.7857143	0.005505952	ENSMUST00000143564	37679	4997	29943	NM_139140	85623	8629	27399	621	46	-
NM_139140	up	ENSMUST00000143564	up	0.7857143	0.005505952	ENSMUST00000143564	37679	6439	34792	NM_139140	85623	16658	76237	526	30	-
NM_139140	up	ENSMUST00000143564	up	0.7857143	0.005505952	ENSMUST00000143564	37679	4997	22245	NM_139140	85623	8639	23565	367	32	-
NM_139140	up	ENSMUST00000143564	up	0.7857143	0.005505952	ENSMUST00000143564	37679	30044	34793	NM_139140	85623	45738	64827	319	15	-
NM_029102	up	ENSMUST00000143564	up	0.7142857	0.0141369	ENSMUST00000143564	37679	5008	19404	NM_029102	40219	34092	35529	140	1	+
NM_029102	up	ENSMUST00000143564	up	0.7142857	0.0141369	ENSMUST00000143564	37679	6443	19470	NM_029102	40219	30514	35509	124	4	+
NM_029102	up	ENSMUST00000143564	up	0.7142857	0.0141369	ENSMUST00000143564	37679	11669	11704	NM_029102	40219	21231	21284	35	0	+
NM_029102	up	ENSMUST00000143564	up	0.7142857	0.0141369	ENSMUST00000143564	37679	901	995	NM_029102	40219	1219	1323	88	0	-
NM_018855	up	ENSMUST00000143564	up	0.6428571	0.03115079	ENSMUST00000143564	37679	6446	34759	NM_018855	17817	2507	7045	184	8	+
NM_018855	up	ENSMUST00000143564	up	0.6428571	0.03115079	ENSMUST00000143564	37679	5359	11452	NM_018855	17817	2472	7045	145	7	+
NM_018855	up	ENSMUST00000143564	up	0.6428571	0.03115079	ENSMUST00000143564	37679	29792	29899	NM_018855	17817	6937	7045	100	7	+
NM_018855	up	ENSMUST00000143564	up	0.6428571	0.03115079	ENSMUST00000143564	37679	30850	30953	NM_018855	17817	6942	7045	96	7	+
NM_018855	up	ENSMUST00000143564	up	0.6428571	0.03115079	ENSMUST00000143564	37679	22107	22210	NM_018855	17817	6942	7045	94	9	+
NM_018855	up	ENSMUST00000143564	up	0.6428571	0.03115079	ENSMUST00000143564	37679	4998	5140	NM_018855	17817	14982	15088	93	7	+
NM_018855	up	ENSMUST00000143564	up	0.6428571	0.03115079	ENSMUST00000143564	37679	6446	6554	NM_018855	17817	9858	9968	90	4	+
NM_018855	up	ENSMUST00000143564	up	0.6428571	0.03115079	ENSMUST00000143564	37679	32217	32249	NM_018855	17817	2532	2564	31	1	+
NM_018855	up	ENSMUST00000143564	up	0.6428571	0.03115079	ENSMUST00000143564	37679	11318	29204	NM_018855	17817	1262	15097	487	31	-
NM_018855	up	ENSMUST00000143564	up	0.6428571	0.03115079	ENSMUST00000143564	37679	6447	11498	NM_018855	17817	2459	7045	253	15	-
NM_018855	up	ENSMUST00000143564	up	0.6428571	0.03115079	ENSMUST00000143564	37679	30834	34785	NM_018855	17817	9831	15080	232	11	-
NM_001042710	up	ENSMUST00000143564	up	0.6428571	0.03115079	ENSMUST00000143564	37679	5001	11471	NM_001042710	7513	796	2907	408	28	+
NM_001042710	up	ENSMUST00000143564	up	0.6428571	0.03115079	ENSMUST00000143564	37679	5006	29943	NM_001042710	7513	2421	2905	234	17	+
NM_001042710	up	ENSMUST00000143564	up	0.6428571	0.03115079	ENSMUST00000143564	37679	30847	30974	NM_001042710	7513	2782	2907	120	5	+
NM_001042710	up	ENSMUST00000143564	up	0.6428571	0.03115079	ENSMUST00000143564	37679	22103	22229	NM_001042710	7513	2781	2907	117	9	+
NM_001042710	up	ENSMUST00000143564	up	0.6428571	0.03115079	ENSMUST00000143564	37679	16169	16295	NM_001042710	7513	2782	2908	116	10	+
NM_001042710	up	ENSMUST00000143564	up	0.6428571	0.03115079	ENSMUST00000143564	37679	16159	22222	NM_001042710	7513	796	2547	240	20	-
NM_001042710	up	ENSMUST00000143564	up	0.6428571	0.03115079	ENSMUST00000143564	37679	34631	34784	NM_001042710	7513	2408	2556	139	3	-
NM_001042710	up	ENSMUST00000143564	up	0.6428571	0.03115079	ENSMUST00000143564	37679	29699	29912	NM_001042710	7513	2415	3366	127	7	-
NM_001042710	up	ENSMUST00000143564	up	0.6428571	0.03115079	ENSMUST00000143564	37679	11333	11464	NM_001042710	7513	796	927	118	13	-
NM_001013390	up	ENSMUST00000143564	up	0.7857143	0.005505952	ENSMUST00000143564	37679	33300	33353	NM_001013390	15021	5894	5937	40	2	-
NM_033264	up	AK138784	up	1	4.96E-05	AK138784	3815	3624	3684	NM_033264	122677	23551	61538	56	4	+
NM_027893	up	AK138784	up	0.6428571	0.03115079	AK138784	3815	3626	3689	NM_027893	18116	706	1016	51	1	+
NM_027258	up	AK138784	up	0.7142857	0.0141369	AK138784	3815	1193	1229	NM_027258	76689	16379	16415	36	0	-
NM_027258	up	AK138784	up	0.7142857	0.0141369	AK138784	3815	1194	1228	NM_027258	76689	53623	53657	32	2	-
NM_009649	up	AK138784	up	0.6428571	0.03115079	AK138784	3815	1193	1231	NM_009649	51738	38903	38941	37	1	-
NM_009649	up	AK138784	up	0.6428571	0.03115079	AK138784	3815	1192	1229	NM_009649	51738	1239	1276	36	1	-
NM_031185	up	NR_030712	up	0.8571429	0.001736111	NR_030712	18690	15307	16017	NM_031185	93144	3589	39174	140	5	+
NM_009649	up	NR_030712	up	0.6428571	0.03115079	NR_030712	18690	15898	16017	NM_009649	51738	27723	27842	114	5	+
NM_001038499	up	NR_030712	up	0.7142857	0.0141369	NR_030712	18690	11172	11217	NM_001038499	5530	2162	2207	44	1	-
NM_183155	up	uc008hln.1	up	0.7142857	0.0141369	uc008hln.1	2602	241	298	NM_183155	34203	20794	20851	55	2	+
NM_183155	up	uc008hln.1	up	0.7142857	0.0141369	uc008hln.1	2602	312	358	NM_183155	34203	10229	10275	43	3	+
NM_175105	up	uc008hln.1	up	0.8571429	0.001736111	uc008hln.1	2602	214	2445	NM_175105	11870	3555	5753	135	5	+
NM_175105	up	uc008hln.1	up	0.8571429	0.001736111	uc008hln.1	2602	216	298	NM_175105	11870	1422	1509	78	4	+
NM_175105	up	uc008hln.1	up	0.8571429	0.001736111	uc008hln.1	2602	233	355	NM_175105	11870	4686	4806	101	7	-
NM_175105	up	uc008hln.1	up	0.8571429	0.001736111	uc008hln.1	2602	229	358	NM_175105	11870	10256	10386	91	5	-
NM_173402	up	uc008hln.1	up	0.7142857	0.0141369	uc008hln.1	2602	215	355	NM_173402	84147	62810	62951	116	6	+
NM_173402	up	uc008hln.1	up	0.7142857	0.0141369	uc008hln.1	2602	2244	2347	NM_173402	84147	39023	39126	94	9	-
NM_153402	up	uc008hln.1	up	0.7857143	0.005505952	uc008hln.1	2602	213	2348	NM_153402	88866	24878	62005	222	14	+
NM_153402	up	uc008hln.1	up	0.7857143	0.005505952	uc008hln.1	2602	202	2348	NM_153402	88866	40486	63452	226	11	+
NM_153402	up	uc008hln.1	up	0.7857143	0.005505952	uc008hln.1	2602	202	366	NM_153402	88866	39804	69688	139	5	+
NM_153402	up	uc008hln.1	up	0.7857143	0.005505952	uc008hln.1	2602	202	358	NM_153402	88866	6978	10037	131	10	+
NM_153402	up	uc008hln.1	up	0.7857143	0.005505952	uc008hln.1	2602	214	355	NM_153402	88866	29278	29427	118	5	+
NM_153402	up	uc008hln.1	up	0.7857143	0.005505952	uc008hln.1	2602	215	355	NM_153402	88866	31875	32012	115	8	+
NM_153402	up	uc008hln.1	up	0.7857143	0.005505952	uc008hln.1	2602	224	355	NM_153402	88866	39822	39954	110	7	+
NM_153402	up	uc008hln.1	up	0.7857143	0.005505952	uc008hln.1	2602	215	342	NM_153402	88866	79803	79941	106	6	+
NM_153402	up	uc008hln.1	up	0.7857143	0.005505952	uc008hln.1	2602	234	298	NM_153402	88866	7007	7071	61	3	+
NM_153402	up	uc008hln.1	up	0.7857143	0.005505952	uc008hln.1	2602	234	298	NM_153402	88866	42649	42713	60	4	+
NM_153402	up	uc008hln.1	up	0.7857143	0.005505952	uc008hln.1	2602	203	355	NM_153402	88866	82953	83101	124	7	-
NM_153402	up	uc008hln.1	up	0.7857143	0.005505952	uc008hln.1	2602	214	358	NM_153402	88866	74058	74205	120	9	-
NM_153402	up	uc008hln.1	up	0.7857143	0.005505952	uc008hln.1	2602	202	355	NM_153402	88866	55099	60106	126	6	-
NM_153402	up	uc008hln.1	up	0.7857143	0.005505952	uc008hln.1	2602	213	355	NM_153402	88866	72832	72973	117	6	-
NM_153402	up	uc008hln.1	up	0.7857143	0.005505952	uc008hln.1	2602	228	298	NM_153402	88866	82013	82085	66	4	-
NM_153402	up	uc008hln.1	up	0.7857143	0.005505952	uc008hln.1	2602	234	352	NM_153402	88866	59972	60076	63	2	-
NM_133991	up	uc008hln.1	up	0.6428571	0.03115079	uc008hln.1	2602	209	358	NM_133991	13740	9760	9912	125	7	+
NM_133991	up	uc008hln.1	up	0.6428571	0.03115079	uc008hln.1	2602	202	360	NM_133991	13740	12776	12923	116	4	-
NM_028082	up	uc008hln.1	up	0.7857143	0.005505952	uc008hln.1	2602	204	357	NM_028082	96352	11058	72140	131	7	+
NM_028082	up	uc008hln.1	up	0.7857143	0.005505952	uc008hln.1	2602	202	358	NM_028082	96352	29241	29394	127	9	+
NM_028082	up	uc008hln.1	up	0.7857143	0.005505952	uc008hln.1	2602	202	358	NM_028082	96352	665	10372	129	7	+
NM_028082	up	uc008hln.1	up	0.7857143	0.005505952	uc008hln.1	2602	234	350	NM_028082	96352	2500	2615	96	6	+
NM_028082	up	uc008hln.1	up	0.7857143	0.005505952	uc008hln.1	2602	215	298	NM_028082	96352	71991	72083	77	6	+
NM_028082	up	uc008hln.1	up	0.7857143	0.005505952	uc008hln.1	2602	202	342	NM_028082	96352	20322	20474	119	4	-
NM_028082	up	uc008hln.1	up	0.7857143	0.005505952	uc008hln.1	2602	224	319	NM_028082	96352	49769	49866	90	4	-
NM_028082	up	uc008hln.1	up	0.7857143	0.005505952	uc008hln.1	2602	315	354	NM_028082	96352	59180	59219	37	2	-
NM_027258	up	uc008hln.1	up	0.7142857	0.0141369	uc008hln.1	2602	0	358	NM_027258	76689	29755	66764	152	5	+
NM_027258	up	uc008hln.1	up	0.7142857	0.0141369	uc008hln.1	2602	203	358	NM_027258	76689	29206	29730	131	5	+
NM_027258	up	uc008hln.1	up	0.7142857	0.0141369	uc008hln.1	2602	214	354	NM_027258	76689	37732	40569	122	4	+
NM_027258	up	uc008hln.1	up	0.7142857	0.0141369	uc008hln.1	2602	202	355	NM_027258	76689	2508	2658	123	8	+
NM_027258	up	uc008hln.1	up	0.7142857	0.0141369	uc008hln.1	2602	214	355	NM_027258	76689	4551	7113	120	7	+
NM_027258	up	uc008hln.1	up	0.7142857	0.0141369	uc008hln.1	2602	214	360	NM_027258	76689	11834	11982	122	9	+
NM_027258	up	uc008hln.1	up	0.7142857	0.0141369	uc008hln.1	2602	224	352	NM_027258	76689	29597	37876	109	5	+
NM_027258	up	uc008hln.1	up	0.7142857	0.0141369	uc008hln.1	2602	234	355	NM_027258	76689	12643	55823	93	5	+
NM_027258	up	uc008hln.1	up	0.7142857	0.0141369	uc008hln.1	2602	235	298	NM_027258	76689	29610	29673	59	4	+
NM_027258	up	uc008hln.1	up	0.7142857	0.0141369	uc008hln.1	2602	248	298	NM_027258	76689	55549	55599	49	1	+
NM_027258	up	uc008hln.1	up	0.7142857	0.0141369	uc008hln.1	2602	251	298	NM_027258	76689	7011	7058	45	2	+
NM_027258	up	uc008hln.1	up	0.7142857	0.0141369	uc008hln.1	2602	214	2339	NM_027258	76689	27607	46066	219	14	-
NM_027258	up	uc008hln.1	up	0.7142857	0.0141369	uc008hln.1	2602	214	358	NM_027258	76689	7542	7848	126	5	-
NM_027258	up	uc008hln.1	up	0.7142857	0.0141369	uc008hln.1	2602	214	356	NM_027258	76689	48030	56694	126	7	-
NM_027258	up	uc008hln.1	up	0.7142857	0.0141369	uc008hln.1	2602	202	342	NM_027258	76689	3527	13196	116	4	-
NM_027258	up	uc008hln.1	up	0.7142857	0.0141369	uc008hln.1	2602	202	355	NM_027258	76689	24479	24633	115	7	-
NM_027258	up	uc008hln.1	up	0.7142857	0.0141369	uc008hln.1	2602	229	355	NM_027258	76689	56533	56659	104	6	-
NM_027258	up	uc008hln.1	up	0.7142857	0.0141369	uc008hln.1	2602	234	348	NM_027258	76689	60683	60795	88	4	-
NM_027258	up	uc008hln.1	up	0.7142857	0.0141369	uc008hln.1	2602	213	298	NM_027258	76689	3569	3663	80	5	-
NM_027258	up	uc008hln.1	up	0.7142857	0.0141369	uc008hln.1	2602	224	298	NM_027258	76689	27809	27885	70	4	-
NM_026735	up	uc008hln.1	up	0.7857143	0.005505952	uc008hln.1	2602	214	354	NM_026735	37586	31766	31908	117	9	+
NM_026735	up	uc008hln.1	up	0.7857143	0.005505952	uc008hln.1	2602	214	354	NM_026735	37586	20876	21018	114	6	+
NM_026735	up	uc008hln.1	up	0.7857143	0.005505952	uc008hln.1	2602	213	298	NM_026735	37586	14902	14988	79	4	+
NM_026735	up	uc008hln.1	up	0.7857143	0.005505952	uc008hln.1	2602	202	355	NM_026735	37586	5793	5943	125	8	-
NM_026735	up	uc008hln.1	up	0.7857143	0.005505952	uc008hln.1	2602	229	354	NM_026735	37586	30323	30448	104	7	-
NM_026410	up	uc008hln.1	up	0.7142857	0.0141369	uc008hln.1	2602	228	358	NM_026410	6678	1085	1219	85	4	+
NM_026280	up	uc008hln.1	up	0.7142857	0.0141369	uc008hln.1	2602	215	298	NM_026280	24648	3530	3616	79	3	+
NM_025401	up	uc008hln.1	up	0.7142857	0.0141369	uc008hln.1	2602	224	355	NM_025401	3473	2417	2549	111	6	+
NM_016879	up	uc008hln.1	up	0.6428571	0.03115079	uc008hln.1	2602	219	355	NM_016879	175823	69044	69181	116	4	+
NM_016879	up	uc008hln.1	up	0.6428571	0.03115079	uc008hln.1	2602	229	355	NM_016879	175823	94670	94796	99	4	-
NM_011623	up	uc008hln.1	up	0.6428571	0.03115079	uc008hln.1	2602	229	356	NM_011623	31244	8405	8532	105	8	+
NM_011623	up	uc008hln.1	up	0.6428571	0.03115079	uc008hln.1	2602	220	315	NM_011623	31244	22499	22592	77	2	+
NM_011623	up	uc008hln.1	up	0.6428571	0.03115079	uc008hln.1	2602	228	358	NM_011623	31244	27156	27664	112	4	-
NM_011623	up	uc008hln.1	up	0.6428571	0.03115079	uc008hln.1	2602	214	347	NM_011623	31244	24020	24158	113	6	-
NM_011623	up	uc008hln.1	up	0.6428571	0.03115079	uc008hln.1	2602	159	355	NM_011623	31244	5465	5747	126	7	-
NM_011623	up	uc008hln.1	up	0.6428571	0.03115079	uc008hln.1	2602	228	355	NM_011623	31244	12457	12587	105	7	-
NM_011100	up	uc008hln.1	up	0.7142857	0.0141369	uc008hln.1	2602	213	354	NM_011100	83369	19762	19905	118	8	+
NM_011100	up	uc008hln.1	up	0.7142857	0.0141369	uc008hln.1	2602	229	354	NM_011100	83369	51663	51788	103	8	-
NM_010892	up	uc008hln.1	up	0.6428571	0.03115079	uc008hln.1	2602	213	360	NM_010892	11578	2318	2473	123	9	+
NM_010892	up	uc008hln.1	up	0.6428571	0.03115079	uc008hln.1	2602	227	298	NM_010892	11578	1296	1369	66	5	+
NM_009984	up	uc008hln.1	up	0.7142857	0.0141369	uc008hln.1	2602	213	355	NM_009984	7094	2826	2968	120	6	+
NM_009773	up	uc008hln.1	up	0.7142857	0.0141369	uc008hln.1	2602	213	355	NM_009773	43383	33085	40555	122	5	+
NM_009773	up	uc008hln.1	up	0.7142857	0.0141369	uc008hln.1	2602	229	358	NM_009773	43383	21368	21497	109	6	+
NM_009773	up	uc008hln.1	up	0.7142857	0.0141369	uc008hln.1	2602	229	358	NM_009773	43383	17637	17766	109	6	+
NM_009773	up	uc008hln.1	up	0.7142857	0.0141369	uc008hln.1	2602	234	298	NM_009773	43383	40436	40500	61	3	+
NM_009773	up	uc008hln.1	up	0.7142857	0.0141369	uc008hln.1	2602	224	357	NM_009773	43383	41111	41244	102	6	-
NM_009773	up	uc008hln.1	up	0.7142857	0.0141369	uc008hln.1	2602	216	355	NM_009773	43383	37347	37486	89	5	-
NM_009710	up	uc008hln.1	up	0.7142857	0.0141369	uc008hln.1	2602	229	298	NM_009710	9407	8082	8153	65	4	+
NM_009649	up	uc008hln.1	up	0.6428571	0.03115079	uc008hln.1	2602	196	355	NM_009649	51738	34376	34537	132	5	+
NM_009649	up	uc008hln.1	up	0.6428571	0.03115079	uc008hln.1	2602	216	342	NM_009649	51738	24902	25026	102	4	-
NM_009542	up	uc008hln.1	up	0.6428571	0.03115079	uc008hln.1	2602	2242	2348	NM_009542	14460	9331	9438	98	7	+
NM_009020	up	uc008hln.1	up	0.7142857	0.0141369	uc008hln.1	2602	222	355	NM_009020	7782	652	792	110	7	+
NM_007634	up	uc008hln.1	up	0.7142857	0.0141369	uc008hln.1	2602	213	358	NM_007634	28179	4095	4257	125	6	+
NM_007634	up	uc008hln.1	up	0.7142857	0.0141369	uc008hln.1	2602	216	334	NM_007634	28179	1735	1855	99	4	+
NM_007634	up	uc008hln.1	up	0.7142857	0.0141369	uc008hln.1	2602	202	355	NM_007634	28179	3682	3832	126	5	-
NM_007634	up	uc008hln.1	up	0.7142857	0.0141369	uc008hln.1	2602	224	358	NM_007634	28179	20254	24157	107	6	-
NM_007634	up	uc008hln.1	up	0.7142857	0.0141369	uc008hln.1	2602	229	298	NM_007634	28179	20312	20382	64	3	-
NM_007397	up	uc008hln.1	up	0.7142857	0.0141369	uc008hln.1	2602	234	355	NM_007397	31007	11459	11578	100	7	+
NM_007397	up	uc008hln.1	up	0.7142857	0.0141369	uc008hln.1	2602	229	329	NM_007397	31007	21708	21785	57	0	+
NM_001177659	up	uc008hln.1	up	0.8571429	0.001736111	uc008hln.1	2602	229	355	NM_001177659	42028	17501	17627	103	9	+
NM_001177659	up	uc008hln.1	up	0.8571429	0.001736111	uc008hln.1	2602	213	357	NM_001177659	42028	28507	38166	124	6	-
NM_001177659	up	uc008hln.1	up	0.8571429	0.001736111	uc008hln.1	2602	214	355	NM_001177659	42028	20937	21087	119	6	-
NM_001177659	up	uc008hln.1	up	0.8571429	0.001736111	uc008hln.1	2602	235	355	NM_001177659	42028	29809	38142	96	5	-
NM_001177659	up	uc008hln.1	up	0.8571429	0.001736111	uc008hln.1	2602	202	274	NM_001177659	42028	4665	29959	62	4	-
NM_001163768	up	uc008hln.1	up	0.8571429	0.001736111	uc008hln.1	2602	215	358	NM_001163768	13801	10010	10175	124	4	+
NM_001146153	up	uc008hln.1	up	0.8571429	0.001736111	uc008hln.1	2602	196	355	NM_001146153	11364	5423	6210	136	6	+
NM_001146153	up	uc008hln.1	up	0.8571429	0.001736111	uc008hln.1	2602	234	358	NM_001146153	11364	7323	7445	104	6	+
NM_001146153	up	uc008hln.1	up	0.8571429	0.001736111	uc008hln.1	2602	234	329	NM_001146153	11364	5461	5554	78	3	+
NM_001141975	up	uc008hln.1	up	0.7857143	0.005505952	uc008hln.1	2602	213	354	NM_001141975	47359	911	7974	131	10	+
NM_001141975	up	uc008hln.1	up	0.7857143	0.005505952	uc008hln.1	2602	214	352	NM_001141975	47359	27035	27173	116	8	+
NM_001141975	up	uc008hln.1	up	0.7857143	0.005505952	uc008hln.1	2602	203	358	NM_001141975	47359	3633	7556	124	6	+
NM_001141975	up	uc008hln.1	up	0.7857143	0.005505952	uc008hln.1	2602	202	337	NM_001141975	47359	7821	23833	110	4	+
NM_001141975	up	uc008hln.1	up	0.7857143	0.005505952	uc008hln.1	2602	234	298	NM_001141975	47359	23595	23659	59	5	+
NM_001141975	up	uc008hln.1	up	0.7857143	0.005505952	uc008hln.1	2602	244	298	NM_001141975	47359	7444	7498	51	3	+
NM_001141975	up	uc008hln.1	up	0.7857143	0.005505952	uc008hln.1	2602	213	355	NM_001141975	47359	35552	35696	122	6	-
NM_001141975	up	uc008hln.1	up	0.7857143	0.005505952	uc008hln.1	2602	216	358	NM_001141975	47359	9174	9314	116	4	-
NM_001141975	up	uc008hln.1	up	0.7857143	0.005505952	uc008hln.1	2602	229	298	NM_001141975	47359	3941	4012	68	1	-
NM_001081369	up	uc008hln.1	up	0.8571429	0.001736111	uc008hln.1	2602	215	354	NM_001081369	6631	1507	1643	116	6	+
NM_001081369	up	uc008hln.1	up	0.8571429	0.001736111	uc008hln.1	2602	214	364	NM_001081369	6631	3672	3839	129	5	-
NM_001033266	up	uc008hln.1	up	0.8571429	0.001736111	uc008hln.1	2602	229	358	NM_001033266	19225	9640	9769	110	5	+
NM_001033266	up	uc008hln.1	up	0.8571429	0.001736111	uc008hln.1	2602	202	354	NM_001033266	19225	16766	16915	123	7	+
NM_001013374	up	uc008hln.1	up	0.6428571	0.03115079	uc008hln.1	2602	196	298	NM_001013374	22055	1062	1162	92	2	+
NM_001013374	up	uc008hln.1	up	0.6428571	0.03115079	uc008hln.1	2602	202	298	NM_001013374	22055	4261	4360	88	3	+
NM_001013374	up	uc008hln.1	up	0.6428571	0.03115079	uc008hln.1	2602	234	267	NM_001013374	22055	8724	8757	32	1	+
NM_001013374	up	uc008hln.1	up	0.6428571	0.03115079	uc008hln.1	2602	213	354	NM_001013374	22055	13702	13841	118	7	-
NM_172913	up	uc008hln.1	up	0.7857143	0.005505952	uc008hln.1	2602	2244	2348	NM_172913	101142	27472	27576	97	7	-
NM_172560	up	uc008hln.1	up	0.8571429	0.001736111	uc008hln.1	2602	224	358	NM_172560	24379	20119	20254	104	9	-
NM_146254	up	uc008hln.1	up	0.7857143	0.005505952	uc008hln.1	2602	224	2348	NM_146254	76236	61025	63552	204	17	-
NM_146254	up	uc008hln.1	up	0.7857143	0.005505952	uc008hln.1	2602	228	345	NM_146254	76236	37849	37966	79	5	-
NM_033264	up	uc008hln.1	up	0.8571429	0.001736111	uc008hln.1	2602	214	358	NM_033264	122677	20835	49089	112	3	-
NM_033264	up	uc008hln.1	up	0.8571429	0.001736111	uc008hln.1	2602	235	284	NM_033264	122677	49010	49059	45	4	-
NM_011079	up	uc008hln.1	up	0.7142857	0.0141369	uc008hln.1	2602	215	364	NM_011079	15645	7089	7252	125	10	-
NM_011079	up	uc008hln.1	up	0.7142857	0.0141369	uc008hln.1	2602	224	355	NM_011079	15645	10200	10330	106	6	-
NM_011079	up	uc008hln.1	up	0.7142857	0.0141369	uc008hln.1	2602	229	342	NM_011079	15645	2633	2746	94	5	-
NM_011079	up	uc008hln.1	up	0.7142857	0.0141369	uc008hln.1	2602	229	354	NM_011079	15645	13496	13621	102	4	-
NM_001177810	up	uc008hln.1	up	0.7142857	0.0141369	uc008hln.1	2602	215	355	NM_001177810	22898	14657	14798	119	6	-
NM_001177810	up	uc008hln.1	up	0.7142857	0.0141369	uc008hln.1	2602	215	356	NM_001177810	22898	3147	3306	116	6	-
NM_001168392	up	uc008hln.1	up	0.6428571	0.03115079	uc008hln.1	2602	0	299	NM_001168392	26970	10339	21918	107	2	-
NM_146125	up	uc009axr.1	up	0.7857143	0.005505952	uc009axr.1	16717	10524	10571	NM_146125	8918	4512	4568	43	0	+
NM_144813	up	uc009axr.1	up	0.6428571	0.03115079	uc009axr.1	16717	10522	14441	NM_144813	28748	5630	8567	110	1	+
NM_027696	up	uc009axr.1	up	0.7142857	0.0141369	uc009axr.1	16717	10524	10571	NM_027696	51286	17648	17696	40	1	+
NM_025609	up	uc009axr.1	up	0.6428571	0.03115079	uc009axr.1	16717	10524	10567	NM_025609	28550	11847	11891	41	2	+
NM_012025	up	uc009axr.1	up	0.7142857	0.0141369	uc009axr.1	16717	10524	10571	NM_012025	31127	7738	7786	40	1	+
NM_012025	up	uc009axr.1	up	0.7142857	0.0141369	uc009axr.1	16717	10522	10571	NM_012025	31127	11202	11252	43	0	-
NM_011015	up	uc009axr.1	up	0.7142857	0.0141369	uc009axr.1	16717	10524	10571	NM_011015	35379	34339	34387	41	0	+
NM_001184706	up	uc009axr.1	up	0.7142857	0.0141369	uc009axr.1	16717	14373	14436	NM_001184706	127373	43655	43718	63	0	+
NM_001184706	up	uc009axr.1	up	0.7142857	0.0141369	uc009axr.1	16717	10523	10567	NM_001184706	127373	111093	111138	42	2	+
NM_001184706	up	uc009axr.1	up	0.7142857	0.0141369	uc009axr.1	16717	10524	10571	NM_001184706	127373	75446	75494	41	0	+
NM_001184706	up	uc009axr.1	up	0.7142857	0.0141369	uc009axr.1	16717	14406	14441	NM_001184706	127373	72668	72703	34	1	+
NM_001184706	up	uc009axr.1	up	0.7142857	0.0141369	uc009axr.1	16717	14408	14440	NM_001184706	127373	72706	72738	32	0	+
NM_001184706	up	uc009axr.1	up	0.7142857	0.0141369	uc009axr.1	16717	10524	10571	NM_001184706	127373	42916	42964	41	0	-
NM_001184706	up	uc009axr.1	up	0.7142857	0.0141369	uc009axr.1	16717	10525	10571	NM_001184706	127373	92011	92058	40	0	-
NM_001113213	up	uc009axr.1	up	0.7857143	0.005505952	uc009axr.1	16717	10524	10571	NM_001113213	42028	28522	28570	41	0	+
NM_001113213	up	uc009axr.1	up	0.7857143	0.005505952	uc009axr.1	16717	10524	10571	NM_001113213	42028	20950	21004	41	0	+
NM_001113213	up	uc009axr.1	up	0.7857143	0.005505952	uc009axr.1	16717	10525	10573	NM_001113213	42028	17564	17613	41	0	-
NM_001033268	up	uc009axr.1	up	0.7142857	0.0141369	uc009axr.1	16717	10522	10571	NM_001033268	88613	13070	13120	43	0	+
NM_001033268	up	uc009axr.1	up	0.7142857	0.0141369	uc009axr.1	16717	10524	10571	NM_001033268	88613	39005	39053	44	0	-
NM_001033268	up	uc009axr.1	up	0.7142857	0.0141369	uc009axr.1	16717	10524	10571	NM_001033268	88613	85247	85295	41	0	-
NM_001033268	up	uc009axr.1	up	0.7142857	0.0141369	uc009axr.1	16717	10524	10571	NM_001033268	88613	84632	84680	41	0	-
NM_001033268	up	uc009axr.1	up	0.7142857	0.0141369	uc009axr.1	16717	10524	10571	NM_001033268	88613	12250	12298	41	0	-
NM_001164151	up	uc009axr.1	up	0.7857143	0.005505952	uc009axr.1	16717	10522	10573	NM_001164151	24490	20003	20055	44	1	-
NM_199196	up	uc009axr.1	up	0.6428571	0.03115079	uc009axr.1	16717	10524	10571	NM_199196	41019	25703	25751	41	0	-
NM_199196	up	uc009axr.1	up	0.6428571	0.03115079	uc009axr.1	16717	10525	10571	NM_199196	41019	5646	5693	40	0	-
NM_199196	up	uc009axr.1	up	0.6428571	0.03115079	uc009axr.1	16717	10524	10570	NM_199196	41019	4465	4512	40	0	-
NM_133991	up	uc009axr.1	up	0.6428571	0.03115079	uc009axr.1	16717	10524	10571	NM_133991	13740	2947	2995	41	0	-
NM_028082	up	uc009axr.1	up	0.6428571	0.03115079	uc009axr.1	16717	14406	14441	NM_028082	96352	17375	17410	35	0	-
NM_016692	up	uc009axr.1	up	0.7142857	0.0141369	uc009axr.1	16717	14395	14443	NM_016692	27238	6871	6919	45	3	-
NM_028082	up	NR_033431	up	0.7142857	0.0141369	NR_033431	1743	765	815	NM_028082	96352	2398	2445	47	0	+
NM_028082	up	NR_033431	up	0.7142857	0.0141369	NR_033431	1743	695	738	NM_028082	96352	2404	2451	43	0	+
NM_001198914	up	NR_033431	up	0.6428571	0.03115079	NR_033431	1743	781	818	NM_001198914	36056	17772	17809	37	0	+
NM_001184706	up	NR_033431	up	0.6428571	0.03115079	NR_033431	1743	774	815	NM_001184706	127373	43648	43689	41	0	+
NM_001184706	up	NR_033431	up	0.6428571	0.03115079	NR_033431	1743	689	779	NM_001184706	127373	31625	31718	84	0	-
NM_001184706	up	NR_033431	up	0.6428571	0.03115079	NR_033431	1743	774	847	NM_001184706	127373	86481	86588	52	0	-
NM_001177810	up	NR_033431	up	0.6428571	0.03115079	NR_033431	1743	692	815	NM_001177810	22898	1531	1650	111	0	+
NM_001177810	up	NR_033431	up	0.6428571	0.03115079	NR_033431	1743	727	819	NM_001177810	22898	1528	1612	79	1	+
NM_001146153	up	NR_033431	up	0.6428571	0.03115079	NR_033431	1743	702	819	NM_001146153	11364	1089	1207	109	1	+
NM_001146153	up	NR_033431	up	0.6428571	0.03115079	NR_033431	1743	721	816	NM_001146153	11364	1084	1189	91	1	+
NM_001146153	up	NR_033431	up	0.6428571	0.03115079	NR_033431	1743	714	757	NM_001146153	11364	1092	1137	41	0	+
NM_001146153	up	NR_033431	up	0.6428571	0.03115079	NR_033431	1743	692	727	NM_001146153	11364	1165	1202	35	0	+
NM_173735	up	NR_033431	up	0.7857143	0.005505952	NR_033431	1743	774	804	NM_173735	18023	13463	13493	30	0	-
NM_011079	up	NR_033431	up	0.6428571	0.03115079	NR_033431	1743	726	816	NM_011079	15645	4354	4435	78	0	-
NM_011079	up	NR_033431	up	0.6428571	0.03115079	NR_033431	1743	759	807	NM_011079	15645	4355	4401	45	0	-
NM_009710	up	NR_033431	up	0.7857143	0.005505952	NR_033431	1743	774	815	NM_009710	9407	1856	1897	41	0	-
NM_009710	up	NR_033431	up	0.7857143	0.005505952	NR_033431	1743	695	733	NM_009710	9407	1856	1897	38	0	-
NM_009649	up	NR_033431	up	0.7142857	0.0141369	NR_033431	1743	696	732	NM_009649	51738	24697	24733	35	0	-
NM_001083960	up	NR_033431	up	0.6428571	0.03115079	NR_033431	1743	773	815	NM_001083960	13736	4960	5002	42	0	-
NM_001083959	up	NR_033431	up	0.6428571	0.03115079	NR_033431	1743	773	815	NM_001083959	13736	4960	5002	42	0	-
NM_133930	up	AK079976	up	0.6428571	0.03115079	AK079976	853	750	829	NM_133930	9771	6890	6965	58	2	+
NM_027696	up	AK079976	up	0.6428571	0.03115079	AK079976	853	779	829	NM_027696	51286	17683	17730	39	0	+
NM_026410	up	AK079976	up	0.6428571	0.03115079	AK079976	853	776	808	NM_026410	6678	2988	3020	32	0	+
NM_018855	up	AK079976	up	0.7857143	0.005505952	AK079976	853	746	829	NM_018855	17817	6942	7021	62	2	+
NM_011015	up	AK079976	up	0.7857143	0.005505952	AK079976	853	746	829	NM_011015	35379	19576	19661	62	2	+
NM_001184706	up	AK079976	up	0.7857143	0.005505952	AK079976	853	779	829	NM_001184706	127373	17444	17491	46	1	+
NM_001162539	up	AK079976	up	0.6428571	0.03115079	AK079976	853	731	829	NM_001162539	35328	4907	34207	76	4	+
NM_001141975	up	AK079976	up	0.7142857	0.0141369	AK079976	853	777	829	NM_001141975	47359	35598	35647	47	2	+
NM_001141975	up	AK079976	up	0.7142857	0.0141369	AK079976	853	776	826	NM_001141975	47359	12331	12378	46	1	+
NM_001033268	up	AK079976	up	0.7857143	0.005505952	AK079976	853	779	829	NM_001033268	88613	12457	12502	42	2	+
NM_173402	up	AK079976	up	0.6428571	0.03115079	AK079976	853	779	829	NM_173402	84147	62856	62903	46	1	-
NM_172913	up	AK079976	up	0.7142857	0.0141369	AK079976	853	776	853	NM_172913	101142	37886	37969	64	2	-
NM_024184	up	AK079976	up	0.6428571	0.03115079	AK079976	853	776	829	NM_024184	14503	2039	2089	47	3	-
NM_024184	up	AK079976	up	0.6428571	0.03115079	AK079976	853	776	808	NM_024184	14503	10302	10334	32	0	-
NM_011623	up	AK079976	up	0.7142857	0.0141369	AK079976	853	779	829	NM_011623	31244	4921	4968	42	0	-
NM_011100	up	AK079976	up	0.9285714	0.000396825	AK079976	853	776	829	NM_011100	83369	19811	19861	49	1	-
NM_010892	up	AK079976	up	0.7142857	0.0141369	AK079976	853	776	829	NM_010892	11578	2373	2423	48	2	-
NM_009773	up	AK079976	up	0.7857143	0.005505952	AK079976	853	746	829	NM_009773	43383	33135	33213	61	1	-
NM_001100109	up	AK079976	up	0.6428571	0.03115079	AK079976	853	776	829	NM_001100109	34111	13277	13327	49	1	-
NM_173402	up	uc008acg.1	up	0.7857143	0.005505952	uc008acg.1	1291	302	396	NM_173402	84147	2486	2587	60	3	+
NM_172913	up	uc008acg.1	up	0.8571429	0.001736111	uc008acg.1	1291	403	492	NM_172913	101142	69637	91275	76	3	+
NM_146171	up	uc008acg.1	up	0.7857143	0.005505952	uc008acg.1	1291	356	403	NM_146171	23581	16824	16873	44	3	+
NM_028082	up	uc008acg.1	up	0.7142857	0.0141369	uc008acg.1	1291	277	408	NM_028082	96352	20322	50316	119	11	+
NM_027258	up	uc008acg.1	up	0.6428571	0.03115079	uc008acg.1	1291	315	469	NM_027258	76689	1746	8301	101	2	+
NM_027258	up	uc008acg.1	up	0.6428571	0.03115079	uc008acg.1	1291	329	388	NM_027258	76689	7768	24830	48	2	+
NM_027258	up	uc008acg.1	up	0.6428571	0.03115079	uc008acg.1	1291	356	391	NM_027258	76689	60766	60801	34	1	+
NM_027258	up	uc008acg.1	up	0.6428571	0.03115079	uc008acg.1	1291	356	406	NM_027258	76689	55681	55733	47	3	-
NM_027258	up	uc008acg.1	up	0.6428571	0.03115079	uc008acg.1	1291	369	404	NM_027258	76689	41944	41979	34	1	-
NM_024184	up	uc008acg.1	up	0.6428571	0.03115079	uc008acg.1	1291	273	350	NM_024184	14503	4313	10700	66	4	+
NM_024184	up	uc008acg.1	up	0.6428571	0.03115079	uc008acg.1	1291	369	406	NM_024184	14503	3313	3358	37	0	+
NM_021506	up	uc008acg.1	up	0.7857143	0.005505952	uc008acg.1	1291	369	406	NM_021506	171903	91142	91179	36	1	+
NM_011079	up	uc008acg.1	up	0.7857143	0.005505952	uc008acg.1	1291	369	596	NM_011079	15645	2723	6235	59	0	+
NM_011079	up	uc008acg.1	up	0.7857143	0.005505952	uc008acg.1	1291	327	408	NM_011079	15645	6062	6599	75	6	-
NM_009773	up	uc008acg.1	up	0.6428571	0.03115079	uc008acg.1	1291	272	408	NM_009773	43383	12350	12461	57	1	+
NM_009773	up	uc008acg.1	up	0.6428571	0.03115079	uc008acg.1	1291	304	347	NM_009773	43383	18517	18560	40	3	-
NM_001141976	up	uc008acg.1	up	0.6428571	0.03115079	uc008acg.1	1291	272	406	NM_001141976	47359	3894	9321	118	9	+
NM_001141976	up	uc008acg.1	up	0.6428571	0.03115079	uc008acg.1	1291	363	406	NM_001141976	47359	18085	18131	40	3	+
NM_001141976	up	uc008acg.1	up	0.6428571	0.03115079	uc008acg.1	1291	329	406	NM_001141976	47359	29222	29300	56	2	-
NM_001141975	up	uc008acg.1	up	0.7142857	0.0141369	uc008acg.1	1291	272	406	NM_001141975	47359	3894	9321	118	9	+
NM_001141975	up	uc008acg.1	up	0.7142857	0.0141369	uc008acg.1	1291	363	406	NM_001141975	47359	18085	18131	40	3	+
NM_001141975	up	uc008acg.1	up	0.7142857	0.0141369	uc008acg.1	1291	329	406	NM_001141975	47359	29222	29300	56	2	-
NM_001033272	up	uc008acg.1	up	0.6428571	0.03115079	uc008acg.1	1291	361	408	NM_001033272	129829	114059	114121	41	1	+
NM_027893	up	uc008acg.1	up	0.8571429	0.001736111	uc008acg.1	1291	356	411	NM_027893	18116	7173	7250	51	4	-
NM_026280	up	uc008acg.1	up	0.6428571	0.03115079	uc008acg.1	1291	286	389	NM_026280	24648	3371	3649	50	2	-
NM_001184706	up	uc008acg.1	up	0.7857143	0.005505952	uc008acg.1	1291	272	405	NM_001184706	127373	42836	65750	121	11	-
NM_001184706	up	uc008acg.1	up	0.7857143	0.005505952	uc008acg.1	1291	356	404	NM_001184706	127373	91932	91982	45	3	-
NM_001033274	up	uc008acg.1	up	0.6428571	0.03115079	uc008acg.1	1291	333	407	NM_001033274	47186	13903	15598	70	4	-
NM_001033274	up	uc008acg.1	up	0.6428571	0.03115079	uc008acg.1	1291	369	406	NM_001033274	47186	8307	8344	35	2	-
NM_001033268	up	uc008acg.1	up	0.6428571	0.03115079	uc008acg.1	1291	331	406	NM_001033268	88613	35168	35243	69	6	-
NM_183155	up	ENSMUST00000123094	up	0.6428571	0.03115079	ENSMUST00000123094	3012	936	1018	NM_183155	34203	22276	22358	81	0	+
NM_177619	up	ENSMUST00000123094	up	0.6428571	0.03115079	ENSMUST00000123094	3012	1048	1097	NM_177619	38395	21745	21804	46	2	+
NM_173402	up	ENSMUST00000123094	up	0.7857143	0.005505952	ENSMUST00000123094	3012	641	1165	NM_173402	84147	20765	28676	201	1	+
NM_173402	up	ENSMUST00000123094	up	0.7857143	0.005505952	ENSMUST00000123094	3012	1058	1096	NM_173402	84147	62850	62888	35	3	+
NM_028082	up	ENSMUST00000123094	up	0.8571429	0.001736111	ENSMUST00000123094	3012	946	1097	NM_028082	96352	2448	29329	77	3	+
NM_028082	up	ENSMUST00000123094	up	0.8571429	0.001736111	ENSMUST00000123094	3012	1048	1097	NM_028082	96352	49796	49855	46	2	-
NM_027258	up	ENSMUST00000123094	up	0.7857143	0.005505952	ENSMUST00000123094	3012	1048	1145	NM_027258	76689	4573	4691	69	3	+
NM_025401	up	ENSMUST00000123094	up	0.6428571	0.03115079	ENSMUST00000123094	3012	1058	1136	NM_025401	3473	2448	2537	49	3	+
NM_018855	up	ENSMUST00000123094	up	0.6428571	0.03115079	ENSMUST00000123094	3012	1058	1136	NM_018855	17817	2526	2614	52	2	+
NM_011079	up	ENSMUST00000123094	up	0.7857143	0.005505952	ENSMUST00000123094	3012	935	1114	NM_011079	15645	2172	2365	114	3	+
NM_011015	up	ENSMUST00000123094	up	0.6428571	0.03115079	ENSMUST00000123094	3012	1048	1096	NM_011015	35379	11647	11705	45	2	+
NM_011015	up	ENSMUST00000123094	up	0.6428571	0.03115079	ENSMUST00000123094	3012	1058	1098	NM_011015	35379	18564	18604	38	2	+
NM_011015	up	ENSMUST00000123094	up	0.6428571	0.03115079	ENSMUST00000123094	3012	657	714	NM_011015	35379	8326	8371	44	0	-
NM_009773	up	ENSMUST00000123094	up	0.7857143	0.005505952	ENSMUST00000123094	3012	1048	1146	NM_009773	43383	17642	17764	69	3	+
NM_009773	up	ENSMUST00000123094	up	0.7857143	0.005505952	ENSMUST00000123094	3012	1058	1097	NM_009773	43383	33129	33167	37	1	+
NM_007634	up	ENSMUST00000123094	up	0.7857143	0.005505952	ENSMUST00000123094	3012	916	1043	NM_007634	28179	5513	5794	111	1	+
NM_007634	up	ENSMUST00000123094	up	0.7857143	0.005505952	ENSMUST00000123094	3012	1000	1041	NM_007634	28179	5599	5652	40	0	+
NM_001184706	up	ENSMUST00000123094	up	0.6428571	0.03115079	ENSMUST00000123094	3012	1048	1136	NM_001184706	127373	87149	87257	60	2	+
NM_001163768	up	ENSMUST00000123094	up	0.9285714	0.000396825	ENSMUST00000123094	3012	1048	1146	NM_001163768	13801	10051	10173	69	3	+
NM_001141975	up	ENSMUST00000123094	up	0.8571429	0.001736111	ENSMUST00000123094	3012	946	1196	NM_001141975	47359	7302	16787	160	2	+
NM_001141975	up	ENSMUST00000123094	up	0.8571429	0.001736111	ENSMUST00000123094	3012	1048	1145	NM_001141975	47359	35555	35673	69	2	-
NM_001141975	up	ENSMUST00000123094	up	0.8571429	0.001736111	ENSMUST00000123094	3012	1048	1098	NM_001141975	47359	9238	9298	47	2	-
NM_172913	up	ENSMUST00000123094	up	0.8571429	0.001736111	ENSMUST00000123094	3012	1173	2172	NM_172913	101142	5065	26636	59	1	-
NM_153402	up	ENSMUST00000123094	up	0.7142857	0.0141369	ENSMUST00000123094	3012	878	1097	NM_153402	88866	55162	59843	152	3	-
NM_133991	up	ENSMUST00000123094	up	0.7142857	0.0141369	ENSMUST00000123094	3012	1058	1136	NM_133991	13740	12792	12871	51	3	-
NM_033264	up	ENSMUST00000123094	up	0.7857143	0.005505952	ENSMUST00000123094	3012	603	2169	NM_033264	122677	31789	67675	133	1	-
NM_033264	up	ENSMUST00000123094	up	0.7857143	0.005505952	ENSMUST00000123094	3012	603	2175	NM_033264	122677	63663	115748	125	2	-
NM_033264	up	ENSMUST00000123094	up	0.7857143	0.005505952	ENSMUST00000123094	3012	603	2172	NM_033264	122677	63622	115796	101	0	-
NM_033264	up	ENSMUST00000123094	up	0.7857143	0.005505952	ENSMUST00000123094	3012	2129	2172	NM_033264	122677	90145	90388	43	0	-
NM_030725	up	ENSMUST00000123094	up	0.8571429	0.001736111	ENSMUST00000123094	3012	2131	2172	NM_030725	40952	14428	14469	40	1	-
NM_026735	up	ENSMUST00000123094	up	0.7142857	0.0141369	ENSMUST00000123094	3012	1048	1097	NM_026735	37586	14508	14567	46	2	-
NM_026280	up	ENSMUST00000123094	up	0.7857143	0.005505952	ENSMUST00000123094	3012	2129	2172	NM_026280	24648	20491	20535	43	0	-
NM_016879	up	ENSMUST00000123094	up	0.7142857	0.0141369	ENSMUST00000123094	3012	949	1136	NM_016879	175823	94682	110232	166	4	-
NM_016879	up	ENSMUST00000123094	up	0.7142857	0.0141369	ENSMUST00000123094	3012	2129	2169	NM_016879	175823	172402	172442	39	1	-
NM_001038499	up	ENSMUST00000123094	up	0.6428571	0.03115079	ENSMUST00000123094	3012	2129	2173	NM_001038499	5530	2452	2509	44	0	-
NM_175105	up	ENSMUST00000123155	up	0.6428571	0.03115079	ENSMUST00000123155	17431	11716	11759	NM_175105	11870	10330	10373	40	3	+
NM_175105	up	ENSMUST00000123155	up	0.6428571	0.03115079	ENSMUST00000123155	17431	11024	11061	NM_175105	11870	10266	10303	34	3	-
NM_175105	up	ENSMUST00000123155	up	0.6428571	0.03115079	ENSMUST00000123155	17431	13962	13992	NM_175105	11870	3589	3619	30	0	-
NM_018855	up	ENSMUST00000123155	up	0.6428571	0.03115079	ENSMUST00000123155	17431	10980	11055	NM_018855	17817	9891	9968	53	2	+
NM_018855	up	ENSMUST00000123155	up	0.6428571	0.03115079	ENSMUST00000123155	17431	11646	14972	NM_018855	17817	8291	15080	154	9	-
NM_018855	up	ENSMUST00000123155	up	0.6428571	0.03115079	ENSMUST00000123155	17431	11715	11759	NM_018855	17817	15003	15047	42	2	-
NM_018855	up	ENSMUST00000123155	up	0.6428571	0.03115079	ENSMUST00000123155	17431	14898	14930	NM_018855	17817	15181	15213	32	0	-
NM_011496	up	ENSMUST00000123155	up	0.6428571	0.03115079	ENSMUST00000123155	17431	11649	11741	NM_011496	6021	3423	3525	85	6	+
NM_011496	up	ENSMUST00000123155	up	0.6428571	0.03115079	ENSMUST00000123155	17431	13851	13911	NM_011496	6021	1598	1658	57	3	+
NM_009020	up	ENSMUST00000123155	up	0.6428571	0.03115079	ENSMUST00000123155	17431	10944	11059	NM_009020	7782	661	783	96	6	+
NM_009020	up	ENSMUST00000123155	up	0.6428571	0.03115079	ENSMUST00000123155	17431	11646	13911	NM_009020	7782	659	792	116	5	-
NM_009020	up	ENSMUST00000123155	up	0.6428571	0.03115079	ENSMUST00000123155	17431	13851	13893	NM_009020	7782	678	720	42	0	-
NM_001168693	up	ENSMUST00000123155	up	0.6428571	0.03115079	ENSMUST00000123155	17431	11646	11759	NM_001168693	20388	3876	3983	95	5	+
NM_001081369	up	ENSMUST00000123155	up	0.6428571	0.03115079	ENSMUST00000123155	17431	12381	12425	NM_001081369	6631	3692	3736	40	4	+
NM_175521	up	ENSMUST00000123155	up	0.6428571	0.03115079	ENSMUST00000123155	17431	11886	13950	NM_175521	9037	1275	7163	75	0	+
NM_172913	up	ENSMUST00000123155	up	1	4.96E-05	ENSMUST00000123155	17431	14090	14159	NM_172913	101142	91160	91244	54	1	+
NM_172913	up	ENSMUST00000123155	up	1	4.96E-05	ENSMUST00000123155	17431	4104	13960	NM_172913	101142	4007	11710	152	9	-
NM_133930	up	ENSMUST00000123155	up	0.6428571	0.03115079	ENSMUST00000123155	17431	11709	11759	NM_133930	9771	6933	6983	48	2	+
NM_133930	up	ENSMUST00000123155	up	0.6428571	0.03115079	ENSMUST00000123155	17431	11642	11759	NM_133930	9771	1769	1886	106	11	-
NM_133930	up	ENSMUST00000123155	up	0.6428571	0.03115079	ENSMUST00000123155	17431	12436	13914	NM_133930	9771	2920	7599	118	8	-
NM_133930	up	ENSMUST00000123155	up	0.6428571	0.03115079	ENSMUST00000123155	17431	13851	13911	NM_133930	9771	7535	7595	57	3	-
NM_033264	up	ENSMUST00000123155	up	0.6428571	0.03115079	ENSMUST00000123155	17431	11643	13911	NM_033264	122677	20835	49067	163	10	+
NM_033264	up	ENSMUST00000123155	up	0.6428571	0.03115079	ENSMUST00000123155	17431	11715	11923	NM_033264	122677	49010	67715	71	3	+
NM_033264	up	ENSMUST00000123155	up	0.6428571	0.03115079	ENSMUST00000123155	17431	14017	14061	NM_033264	122677	27866	27910	44	0	+
NM_033264	up	ENSMUST00000123155	up	0.6428571	0.03115079	ENSMUST00000123155	17431	12443	12489	NM_033264	122677	49010	49056	42	4	+
NM_033264	up	ENSMUST00000123155	up	0.6428571	0.03115079	ENSMUST00000123155	17431	14020	14140	NM_033264	122677	100934	101052	117	1	-
NM_033264	up	ENSMUST00000123155	up	0.6428571	0.03115079	ENSMUST00000123155	17431	14057	14110	NM_033264	122677	2288	2352	52	1	-
NM_033264	up	ENSMUST00000123155	up	0.6428571	0.03115079	ENSMUST00000123155	17431	14057	14107	NM_033264	122677	2288	2337	48	1	-
NM_026280	up	ENSMUST00000123155	up	0.7857143	0.005505952	ENSMUST00000123155	17431	13853	13911	NM_026280	24648	4218	4276	55	3	+
NM_026280	up	ENSMUST00000123155	up	0.7857143	0.005505952	ENSMUST00000123155	17431	12405	15016	NM_026280	24648	3688	15735	189	6	-
NM_026280	up	ENSMUST00000123155	up	0.7857143	0.005505952	ENSMUST00000123155	17431	13851	13911	NM_026280	24648	3545	3605	59	1	-
NM_024184	up	ENSMUST00000123155	up	0.6428571	0.03115079	ENSMUST00000123155	17431	13852	13911	NM_024184	14503	3277	3336	54	5	+
NM_024184	up	ENSMUST00000123155	up	0.6428571	0.03115079	ENSMUST00000123155	17431	4067	13911	NM_024184	14503	2008	3041	213	18	-
NM_024184	up	ENSMUST00000123155	up	0.6428571	0.03115079	ENSMUST00000123155	17431	12376	12426	NM_024184	14503	4763	4813	47	3	-
NM_016879	up	ENSMUST00000123155	up	0.7142857	0.0141369	ENSMUST00000123155	17431	10944	14163	NM_016879	175823	69057	173852	360	30	+
NM_016879	up	ENSMUST00000123155	up	0.7142857	0.0141369	ENSMUST00000123155	17431	14017	14162	NM_016879	175823	91949	173872	125	1	+
NM_016879	up	ENSMUST00000123155	up	0.7142857	0.0141369	ENSMUST00000123155	17431	14126	14163	NM_016879	175823	131868	131905	37	0	+
NM_016879	up	ENSMUST00000123155	up	0.7142857	0.0141369	ENSMUST00000123155	17431	14099	14156	NM_016879	175823	173791	173917	40	0	+
NM_016879	up	ENSMUST00000123155	up	0.7142857	0.0141369	ENSMUST00000123155	17431	12376	13911	NM_016879	175823	69055	69186	103	7	-
NM_016879	up	ENSMUST00000123155	up	0.7142857	0.0141369	ENSMUST00000123155	17431	11693	11759	NM_016879	175823	43350	43416	61	5	-
NM_016879	up	ENSMUST00000123155	up	0.7142857	0.0141369	ENSMUST00000123155	17431	14057	14111	NM_016879	175823	141554	141608	53	1	-
NM_011990	up	ENSMUST00000123155	up	0.6428571	0.03115079	ENSMUST00000123155	17431	11646	11754	NM_011990	78679	59110	59218	100	8	+
NM_011990	up	ENSMUST00000123155	up	0.6428571	0.03115079	ENSMUST00000123155	17431	12381	12482	NM_011990	78679	59110	59218	90	7	+
NM_011990	up	ENSMUST00000123155	up	0.6428571	0.03115079	ENSMUST00000123155	17431	13851	13911	NM_011990	78679	59176	59228	52	0	+
NM_183155	up	ENSMUST00000123155	up	0.6428571	0.03115079	ENSMUST00000123155	17431	3877	13911	NM_183155	34203	3362	32383	205	14	+
NM_183155	up	ENSMUST00000123155	up	0.6428571	0.03115079	ENSMUST00000123155	17431	11646	16371	NM_183155	34203	10940	20914	298	22	-
NM_183155	up	ENSMUST00000123155	up	0.6428571	0.03115079	ENSMUST00000123155	17431	4104	14057	NM_183155	34203	1173	11098	227	15	-
NM_181594	up	ENSMUST00000123155	up	0.6428571	0.03115079	ENSMUST00000123155	17431	14882	14962	NM_181594	12258	11110	11189	58	2	+
NM_178413	up	ENSMUST00000123155	up	0.6428571	0.03115079	ENSMUST00000123155	17431	14879	14958	NM_178413	15980	13966	14044	58	4	+
NM_177619	up	ENSMUST00000123155	up	0.6428571	0.03115079	ENSMUST00000123155	17431	10980	16363	NM_177619	38395	8471	11348	224	17	+
NM_177619	up	ENSMUST00000123155	up	0.6428571	0.03115079	ENSMUST00000123155	17431	16195	16369	NM_177619	38395	2884	3058	169	5	+
NM_177619	up	ENSMUST00000123155	up	0.6428571	0.03115079	ENSMUST00000123155	17431	14885	14977	NM_177619	38395	13862	14957	78	3	+
NM_177619	up	ENSMUST00000123155	up	0.6428571	0.03115079	ENSMUST00000123155	17431	4134	11010	NM_177619	38395	30958	33320	84	4	+
NM_177619	up	ENSMUST00000123155	up	0.6428571	0.03115079	ENSMUST00000123155	17431	12434	12498	NM_177619	38395	22642	22704	58	4	+
NM_177619	up	ENSMUST00000123155	up	0.6428571	0.03115079	ENSMUST00000123155	17431	4104	13914	NM_177619	38395	10643	14086	280	21	-
NM_177619	up	ENSMUST00000123155	up	0.6428571	0.03115079	ENSMUST00000123155	17431	11699	13911	NM_177619	38395	12221	15261	112	7	-
NM_177619	up	ENSMUST00000123155	up	0.6428571	0.03115079	ENSMUST00000123155	17431	13851	13893	NM_177619	38395	15206	15248	39	3	-
NM_177619	up	ENSMUST00000123155	up	0.6428571	0.03115079	ENSMUST00000123155	17431	13962	14010	NM_177619	38395	21748	21788	40	0	-
NM_173735	up	ENSMUST00000123155	up	0.6428571	0.03115079	ENSMUST00000123155	17431	16176	16371	NM_173735	18023	4410	4594	171	12	+
NM_173735	up	ENSMUST00000123155	up	0.6428571	0.03115079	ENSMUST00000123155	17431	12371	13907	NM_173735	18023	6288	6419	104	6	-
NM_173735	up	ENSMUST00000123155	up	0.6428571	0.03115079	ENSMUST00000123155	17431	13962	14010	NM_173735	18023	6292	6332	40	0	-
NM_172560	up	ENSMUST00000123155	up	0.7857143	0.005505952	ENSMUST00000123155	17431	14876	14969	NM_172560	24379	5170	5262	71	5	+
NM_172560	up	ENSMUST00000123155	up	0.7857143	0.005505952	ENSMUST00000123155	17431	14876	14924	NM_172560	24379	2149	2197	47	1	+
NM_172560	up	ENSMUST00000123155	up	0.7857143	0.005505952	ENSMUST00000123155	17431	16178	16354	NM_172560	24379	11206	11386	159	13	-
NM_146254	up	ENSMUST00000123155	up	0.8571429	0.001736111	ENSMUST00000123155	17431	12394	13914	NM_146254	76236	25069	25185	92	3	+
NM_146254	up	ENSMUST00000123155	up	0.8571429	0.001736111	ENSMUST00000123155	17431	13851	14041	NM_146254	76236	39597	50401	83	3	-
NM_028082	up	ENSMUST00000123155	up	0.7142857	0.0141369	ENSMUST00000123155	17431	10948	16366	NM_028082	96352	10249	15038	275	27	+
NM_028082	up	ENSMUST00000123155	up	0.7142857	0.0141369	ENSMUST00000123155	17431	12372	13911	NM_028082	96352	11085	11228	98	4	-
NM_028082	up	ENSMUST00000123155	up	0.7142857	0.0141369	ENSMUST00000123155	17431	4121	4194	NM_028082	96352	4113	4186	67	6	-
NM_028082	up	ENSMUST00000123155	up	0.7142857	0.0141369	ENSMUST00000123155	17431	13851	13911	NM_028082	96352	84223	84283	58	2	-
NM_028082	up	ENSMUST00000123155	up	0.7142857	0.0141369	ENSMUST00000123155	17431	13851	13911	NM_028082	96352	29265	29325	57	3	-
NM_028082	up	ENSMUST00000123155	up	0.7142857	0.0141369	ENSMUST00000123155	17431	13860	13916	NM_028082	96352	40270	40326	53	3	-
NM_028082	up	ENSMUST00000123155	up	0.7142857	0.0141369	ENSMUST00000123155	17431	12438	12476	NM_028082	96352	4912	4950	36	2	-
NM_027893	up	ENSMUST00000123155	up	0.7142857	0.0141369	ENSMUST00000123155	17431	14124	14163	NM_027893	18116	11208	11270	38	1	+
NM_027696	up	ENSMUST00000123155	up	0.6428571	0.03115079	ENSMUST00000123155	17431	11647	16375	NM_027696	51286	17636	32590	412	23	+
NM_027258	up	ENSMUST00000123155	up	0.7857143	0.005505952	ENSMUST00000123155	17431	12369	14936	NM_027258	76689	7533	33034	213	12	+
NM_027258	up	ENSMUST00000123155	up	0.7857143	0.005505952	ENSMUST00000123155	17431	11646	14010	NM_027258	76689	27754	46041	151	10	+
NM_027258	up	ENSMUST00000123155	up	0.7857143	0.005505952	ENSMUST00000123155	17431	14838	14961	NM_027258	76689	2988	8427	86	5	+
NM_027258	up	ENSMUST00000123155	up	0.7857143	0.005505952	ENSMUST00000123155	17431	11643	16369	NM_027258	76689	44102	66764	405	30	-
NM_027258	up	ENSMUST00000123155	up	0.7857143	0.005505952	ENSMUST00000123155	17431	13851	14962	NM_027258	76689	24206	37810	133	5	-
NM_027258	up	ENSMUST00000123155	up	0.7857143	0.005505952	ENSMUST00000123155	17431	13851	14010	NM_027258	76689	49351	66695	57	1	-
NM_021506	up	ENSMUST00000123155	up	0.7857143	0.005505952	ENSMUST00000123155	17431	11658	14083	NM_021506	171903	122264	122522	120	9	+
NM_021506	up	ENSMUST00000123155	up	0.7857143	0.005505952	ENSMUST00000123155	17431	13851	13914	NM_021506	171903	83436	83499	58	5	+
NM_021506	up	ENSMUST00000123155	up	0.7857143	0.005505952	ENSMUST00000123155	17431	14882	14961	NM_021506	171903	79413	79491	58	1	+
NM_021506	up	ENSMUST00000123155	up	0.7857143	0.005505952	ENSMUST00000123155	17431	11658	11706	NM_021506	171903	91051	91099	44	4	+
NM_021506	up	ENSMUST00000123155	up	0.7857143	0.005505952	ENSMUST00000123155	17431	11649	14920	NM_021506	171903	137165	162237	158	8	-
NM_021506	up	ENSMUST00000123155	up	0.7857143	0.005505952	ENSMUST00000123155	17431	14876	15002	NM_021506	171903	165273	165404	62	2	-
NM_011100	up	ENSMUST00000123155	up	0.7857143	0.005505952	ENSMUST00000123155	17431	14876	14956	NM_011100	83369	36874	36953	75	4	+
NM_011100	up	ENSMUST00000123155	up	0.7857143	0.005505952	ENSMUST00000123155	17431	11647	16375	NM_011100	83369	29609	79395	374	21	-
NM_011100	up	ENSMUST00000123155	up	0.7857143	0.005505952	ENSMUST00000123155	17431	11648	11759	NM_011100	83369	17786	17900	102	9	-
NM_011100	up	ENSMUST00000123155	up	0.7857143	0.005505952	ENSMUST00000123155	17431	13851	13911	NM_011100	83369	19780	19840	59	1	-
NM_011079	up	ENSMUST00000123155	up	0.7857143	0.005505952	ENSMUST00000123155	17431	12394	16373	NM_011079	15645	2633	11977	317	21	+
NM_011079	up	ENSMUST00000123155	up	0.7857143	0.005505952	ENSMUST00000123155	17431	4068	11759	NM_011079	15645	13269	13608	256	19	+
NM_011079	up	ENSMUST00000123155	up	0.7857143	0.005505952	ENSMUST00000123155	17431	11646	16374	NM_011079	15645	7108	7953	223	20	+
NM_011079	up	ENSMUST00000123155	up	0.7857143	0.005505952	ENSMUST00000123155	17431	13851	14936	NM_011079	15645	4534	11892	116	3	+
NM_011079	up	ENSMUST00000123155	up	0.7857143	0.005505952	ENSMUST00000123155	17431	14882	14930	NM_011079	15645	13320	13368	47	1	+
NM_011015	up	ENSMUST00000123155	up	0.6428571	0.03115079	ENSMUST00000123155	17431	16181	16371	NM_011015	35379	3937	4127	181	9	+
NM_011015	up	ENSMUST00000123155	up	0.6428571	0.03115079	ENSMUST00000123155	17431	4069	13911	NM_011015	35379	32309	34453	209	15	+
NM_011015	up	ENSMUST00000123155	up	0.6428571	0.03115079	ENSMUST00000123155	17431	12394	13911	NM_011015	35379	18539	18652	86	6	-
NM_011015	up	ENSMUST00000123155	up	0.6428571	0.03115079	ENSMUST00000123155	17431	14891	14977	NM_011015	35379	30863	30948	63	3	-
NM_009984	up	ENSMUST00000123155	up	0.7857143	0.005505952	ENSMUST00000123155	17431	14882	14928	NM_009984	7094	706	752	43	3	+
NM_009984	up	ENSMUST00000123155	up	0.7857143	0.005505952	ENSMUST00000123155	17431	13853	13911	NM_009984	7094	2841	2899	56	2	-
NM_009773	up	ENSMUST00000123155	up	0.6428571	0.03115079	ENSMUST00000123155	17431	4068	16371	NM_009773	43383	7691	14310	517	29	+
NM_009773	up	ENSMUST00000123155	up	0.6428571	0.03115079	ENSMUST00000123155	17431	14898	14977	NM_009773	43383	14182	14262	60	1	+
NM_009773	up	ENSMUST00000123155	up	0.6428571	0.03115079	ENSMUST00000123155	17431	3886	11759	NM_009773	43383	17650	23157	156	10	-
NM_009773	up	ENSMUST00000123155	up	0.6428571	0.03115079	ENSMUST00000123155	17431	11732	13911	NM_009773	43383	21368	33144	84	3	-
NM_009773	up	ENSMUST00000123155	up	0.6428571	0.03115079	ENSMUST00000123155	17431	11701	11748	NM_009773	43383	18496	18543	46	1	-
NM_009773	up	ENSMUST00000123155	up	0.6428571	0.03115079	ENSMUST00000123155	17431	13962	14010	NM_009773	43383	21376	21416	40	0	-
NM_009773	up	ENSMUST00000123155	up	0.6428571	0.03115079	ENSMUST00000123155	17431	13962	14010	NM_009773	43383	40437	40477	39	1	-
NM_007634	up	ENSMUST00000123155	up	0.6428571	0.03115079	ENSMUST00000123155	17431	11649	16367	NM_007634	28179	3682	21601	363	23	+
NM_007634	up	ENSMUST00000123155	up	0.6428571	0.03115079	ENSMUST00000123155	17431	4070	13929	NM_007634	28179	21411	24177	223	18	+
NM_007634	up	ENSMUST00000123155	up	0.6428571	0.03115079	ENSMUST00000123155	17431	4070	12591	NM_007634	28179	9545	20407	163	9	+
NM_007634	up	ENSMUST00000123155	up	0.6428571	0.03115079	ENSMUST00000123155	17431	14876	14936	NM_007634	28179	9587	9646	58	1	+
NM_007634	up	ENSMUST00000123155	up	0.6428571	0.03115079	ENSMUST00000123155	17431	13965	14010	NM_007634	28179	20337	20374	37	0	+
NM_007634	up	ENSMUST00000123155	up	0.6428571	0.03115079	ENSMUST00000123155	17431	14879	14962	NM_007634	28179	3323	3405	77	5	-
NM_007634	up	ENSMUST00000123155	up	0.6428571	0.03115079	ENSMUST00000123155	17431	13824	13911	NM_007634	28179	1750	4373	77	2	-
NM_001184706	up	ENSMUST00000123155	up	0.7857143	0.005505952	ENSMUST00000123155	17431	11640	14977	NM_001184706	127373	12391	112146	297	14	+
NM_001184706	up	ENSMUST00000123155	up	0.7857143	0.005505952	ENSMUST00000123155	17431	4070	4205	NM_001184706	127373	114877	115013	116	9	+
NM_001184706	up	ENSMUST00000123155	up	0.7857143	0.005505952	ENSMUST00000123155	17431	11643	11744	NM_001184706	127373	17387	17494	91	4	+
NM_001184706	up	ENSMUST00000123155	up	0.7857143	0.005505952	ENSMUST00000123155	17431	14882	15003	NM_001184706	127373	10781	10899	97	6	+
NM_001184706	up	ENSMUST00000123155	up	0.7857143	0.005505952	ENSMUST00000123155	17431	12381	13911	NM_001184706	127373	12398	12524	96	8	+
NM_001184706	up	ENSMUST00000123155	up	0.7857143	0.005505952	ENSMUST00000123155	17431	13962	14010	NM_001184706	127373	12476	12516	40	0	+
NM_001184706	up	ENSMUST00000123155	up	0.7857143	0.005505952	ENSMUST00000123155	17431	3886	16252	NM_001184706	127373	2789	85198	602	39	-
NM_001184706	up	ENSMUST00000123155	up	0.7857143	0.005505952	ENSMUST00000123155	17431	3879	4208	NM_001184706	127373	3171	3279	101	7	-
NM_001177810	up	ENSMUST00000123155	up	0.6428571	0.03115079	ENSMUST00000123155	17431	11646	14967	NM_001177810	22898	14657	16101	185	11	+
NM_001177810	up	ENSMUST00000123155	up	0.6428571	0.03115079	ENSMUST00000123155	17431	13962	14010	NM_001177810	22898	3236	3276	39	0	+
NM_001177810	up	ENSMUST00000123155	up	0.6428571	0.03115079	ENSMUST00000123155	17431	4121	4206	NM_001177810	22898	14283	14368	69	3	-
NM_001177810	up	ENSMUST00000123155	up	0.6428571	0.03115079	ENSMUST00000123155	17431	11893	11923	NM_001177810	22898	1622	1652	30	0	-
NM_001177659	up	ENSMUST00000123155	up	0.7857143	0.005505952	ENSMUST00000123155	17431	13851	16367	NM_001177659	42028	4652	21544	231	9	+
NM_001177659	up	ENSMUST00000123155	up	0.7857143	0.005505952	ENSMUST00000123155	17431	4125	14977	NM_001177659	42028	21397	35550	278	17	+
NM_001177659	up	ENSMUST00000123155	up	0.7857143	0.005505952	ENSMUST00000123155	17431	13962	14010	NM_001177659	42028	29887	29927	39	0	+
NM_001177659	up	ENSMUST00000123155	up	0.7857143	0.005505952	ENSMUST00000123155	17431	4069	16365	NM_001177659	42028	6086	20137	532	34	-
NM_001177659	up	ENSMUST00000123155	up	0.7857143	0.005505952	ENSMUST00000123155	17431	4072	16375	NM_001177659	42028	19777	32225	423	28	-
NM_001177659	up	ENSMUST00000123155	up	0.7857143	0.005505952	ENSMUST00000123155	17431	4070	11008	NM_001177659	42028	5993	6272	177	13	-
NM_001177659	up	ENSMUST00000123155	up	0.7857143	0.005505952	ENSMUST00000123155	17431	13912	13945	NM_001177659	42028	30176	30209	33	0	-
NM_001161747	up	ENSMUST00000123155	up	0.6428571	0.03115079	ENSMUST00000123155	17431	11646	13866	NM_001161747	27326	10956	15781	134	10	+
NM_001161747	up	ENSMUST00000123155	up	0.6428571	0.03115079	ENSMUST00000123155	17431	11706	11759	NM_001161747	27326	15760	15813	51	2	+
NM_001161747	up	ENSMUST00000123155	up	0.6428571	0.03115079	ENSMUST00000123155	17431	4081	4214	NM_001161747	27326	7939	8072	120	13	-
NM_001141975	up	ENSMUST00000123155	up	0.7142857	0.0141369	ENSMUST00000123155	17431	10945	16371	NM_001141975	47359	3662	29644	589	37	+
NM_001141975	up	ENSMUST00000123155	up	0.7142857	0.0141369	ENSMUST00000123155	17431	4069	13911	NM_001141975	47359	29428	31035	109	7	+
NM_001141975	up	ENSMUST00000123155	up	0.7142857	0.0141369	ENSMUST00000123155	17431	13851	14010	NM_001141975	47359	3667	29297	91	3	-
NM_001141975	up	ENSMUST00000123155	up	0.7142857	0.0141369	ENSMUST00000123155	17431	11659	13911	NM_001141975	47359	928	1441	83	7	-
NM_001033268	up	ENSMUST00000123155	up	0.6428571	0.03115079	ENSMUST00000123155	17431	11645	12511	NM_001033268	88613	13058	44650	169	15	+
NM_001033268	up	ENSMUST00000123155	up	0.6428571	0.03115079	ENSMUST00000123155	17431	12437	13990	NM_001033268	88613	12472	19318	137	5	+
NM_001033268	up	ENSMUST00000123155	up	0.6428571	0.03115079	ENSMUST00000123155	17431	10944	11061	NM_001033268	88613	19391	19505	88	7	+
NM_001033268	up	ENSMUST00000123155	up	0.6428571	0.03115079	ENSMUST00000123155	17431	11649	13910	NM_001033268	88613	26565	84693	237	16	-
NM_001033268	up	ENSMUST00000123155	up	0.6428571	0.03115079	ENSMUST00000123155	17431	11646	13911	NM_001033268	88613	19389	26690	158	11	-
NM_001033268	up	ENSMUST00000123155	up	0.6428571	0.03115079	ENSMUST00000123155	17431	11649	11759	NM_001033268	88613	17798	19512	103	7	-
NM_001033268	up	ENSMUST00000123155	up	0.6428571	0.03115079	ENSMUST00000123155	17431	13851	14899	NM_001033268	88613	31381	85242	119	1	-
NM_001033268	up	ENSMUST00000123155	up	0.6428571	0.03115079	ENSMUST00000123155	17431	11711	13911	NM_001033268	88613	29516	35243	102	4	-
NM_001033268	up	ENSMUST00000123155	up	0.6428571	0.03115079	ENSMUST00000123155	17431	11679	11759	NM_001033268	88613	26577	26651	70	3	-
NM_001033268	up	ENSMUST00000123155	up	0.6428571	0.03115079	ENSMUST00000123155	17431	11713	11759	NM_001033268	88613	82849	82895	43	3	-
NM_173402	up	ENSMUST00000123155	up	0.7857143	0.005505952	ENSMUST00000123155	17431	11646	16356	NM_173402	84147	48118	62951	265	22	-
NM_173402	up	ENSMUST00000123155	up	0.7857143	0.005505952	ENSMUST00000123155	17431	13736	13911	NM_173402	84147	28584	28700	57	1	-
NM_173402	up	ENSMUST00000123155	up	0.7857143	0.005505952	ENSMUST00000123155	17431	11732	14977	NM_173402	84147	14209	28624	57	3	-
NM_146171	up	ENSMUST00000123155	up	0.6428571	0.03115079	ENSMUST00000123155	17431	4121	12426	NM_146171	23581	2119	11138	83	4	-
NM_146171	up	ENSMUST00000123155	up	0.6428571	0.03115079	ENSMUST00000123155	17431	11655	12493	NM_146171	23581	1023	1091	64	3	-
NM_144813	up	ENSMUST00000123155	up	0.7142857	0.0141369	ENSMUST00000123155	17431	16262	16370	NM_144813	28748	25860	26035	70	1	-
NM_030725	up	ENSMUST00000123155	up	0.8571429	0.001736111	ENSMUST00000123155	17431	13851	13911	NM_030725	40952	18828	18892	51	1	-
NM_026410	up	ENSMUST00000123155	up	0.7857143	0.005505952	ENSMUST00000123155	17431	16191	16361	NM_026410	6678	4197	4340	126	7	-
NM_026410	up	ENSMUST00000123155	up	0.7857143	0.005505952	ENSMUST00000123155	17431	14898	14931	NM_026410	6678	4255	4288	33	0	-
NM_016692	up	ENSMUST00000123155	up	0.6428571	0.03115079	ENSMUST00000123155	17431	11646	14931	NM_016692	27238	6733	24043	289	21	-
NM_016692	up	ENSMUST00000123155	up	0.6428571	0.03115079	ENSMUST00000123155	17431	11646	11760	NM_016692	27238	11125	11239	106	8	-
NM_016692	up	ENSMUST00000123155	up	0.6428571	0.03115079	ENSMUST00000123155	17431	13851	13911	NM_016692	27238	11790	11850	58	2	-
NM_016692	up	ENSMUST00000123155	up	0.6428571	0.03115079	ENSMUST00000123155	17431	13962	14010	NM_016692	27238	23922	23962	39	1	-
NM_001163768	up	ENSMUST00000123155	up	0.7857143	0.005505952	ENSMUST00000123155	17431	12376	12426	NM_001163768	13801	10127	10177	45	5	-
NM_001146153	up	ENSMUST00000123155	up	0.6428571	0.03115079	ENSMUST00000123155	17431	12376	13911	NM_001146153	11364	6084	7447	169	13	-
NM_001146153	up	ENSMUST00000123155	up	0.6428571	0.03115079	ENSMUST00000123155	17431	11658	11759	NM_001146153	11364	5467	5568	92	9	-
NM_001033266	up	ENSMUST00000123155	up	0.6428571	0.03115079	ENSMUST00000123155	17431	14879	14931	NM_001033266	19225	9862	9914	50	2	-
NM_033585	up	AK144422	up	0.8571429	0.001736111	AK144422	3378	2701	2735	NM_033585	172767	128892	128926	33	1	+
NM_033264	up	AK053260	up	0.6428571	0.03115079	AK053260	3324	2010	2042	NM_033264	122677	67658	67690	32	0	+
NM_033264	up	AK053260	up	0.6428571	0.03115079	AK053260	3324	2008	2039	NM_033264	122677	41103	41134	31	0	+
NM_033264	up	AK053260	up	0.6428571	0.03115079	AK053260	3324	2009	2039	NM_033264	122677	115724	115754	30	0	+
NM_033264	up	AK053260	up	0.6428571	0.03115079	AK053260	3324	832	1868	NM_033264	122677	67650	90511	120	6	-
NM_033264	up	AK053260	up	0.6428571	0.03115079	AK053260	3324	840	1868	NM_033264	122677	21576	90170	127	3	-
NM_033264	up	AK053260	up	0.6428571	0.03115079	AK053260	3324	1743	1869	NM_033264	122677	115722	115814	68	1	-
NM_033264	up	AK053260	up	0.6428571	0.03115079	AK053260	3324	840	1824	NM_033264	122677	23527	63584	77	0	-
NM_033264	up	AK053260	up	0.6428571	0.03115079	AK053260	3324	1732	1866	NM_033264	122677	115745	115804	54	1	-
NM_033264	up	AK053260	up	0.6428571	0.03115079	AK053260	3324	1742	1858	NM_033264	122677	67616	67677	52	1	-
NM_026735	up	AK053260	up	0.7142857	0.0141369	AK053260	3324	2010	2042	NM_026735	37586	6888	6920	32	0	+
NM_001184706	up	AK053260	up	0.6428571	0.03115079	AK053260	3324	1841	2042	NM_001184706	127373	83752	119087	63	0	+
NM_001184706	up	AK053260	up	0.6428571	0.03115079	AK053260	3324	840	1769	NM_001184706	127373	72545	72616	63	2	-
NM_001168392	up	AK053260	up	0.7142857	0.0141369	AK053260	3324	2010	2042	NM_001168392	26970	21195	21227	32	0	+
NM_001081369	up	AK053260	up	0.7857143	0.005505952	AK053260	3324	2010	2043	NM_001081369	6631	4465	4504	33	0	+
NM_153402	up	AK053260	up	0.7142857	0.0141369	AK053260	3324	1732	2039	NM_153402	88866	52324	52404	64	1	-
NM_027696	up	AK053260	up	0.6428571	0.03115079	AK053260	3324	1734	1826	NM_027696	51286	23679	23738	47	0	-
NM_009649	up	AK053260	up	1	4.96E-05	AK053260	3324	1742	1868	NM_009649	51738	38903	51291	55	0	-
NM_001033266	up	AK053260	up	0.6428571	0.03115079	AK053260	3324	841	893	NM_001033266	19225	16538	16590	52	0	-
NM_001013374	up	AK053260	up	0.7142857	0.0141369	AK053260	3324	1744	1870	NM_001013374	22055	10133	10190	52	0	-
NM_146171	up	AK037971	up	0.7857143	0.005505952	AK037971	2754	353	401	NM_146171	23581	6294	6653	46	0	+
NM_027258	up	AK037971	up	0.9285714	0.000396825	AK037971	2754	356	388	NM_027258	76689	55983	56015	32	0	+
NM_026280	up	AK037971	up	0.6428571	0.03115079	AK037971	2754	343	390	NM_026280	24648	4151	4192	40	1	+
NM_011079	up	AK037971	up	0.6428571	0.03115079	AK037971	2754	343	390	NM_011079	15645	2622	2663	40	1	+
NM_146254	up	AK037971	up	0.8571429	0.001736111	AK037971	2754	356	395	NM_146254	76236	50419	50458	36	3	-
NM_009773	up	AK037971	up	0.9285714	0.000396825	AK037971	2754	421	457	NM_009773	43383	4553	4589	34	2	-
NM_001164151	up	AK037971	up	0.7142857	0.0141369	AK037971	2754	343	390	NM_001164151	24490	7895	7936	39	2	-
NM_009542	up	ENSMUST00000129991	up	0.7857143	0.005505952	ENSMUST00000129991	16898	10759	11158	NM_009542	14460	9332	9730	357	20	+
NM_177465	up	ENSMUST00000129991	up	0.6428571	0.03115079	ENSMUST00000129991	16898	7661	7712	NM_177465	56029	3043	3126	51	0	+
NM_172913	up	ENSMUST00000129991	up	0.7857143	0.005505952	ENSMUST00000129991	16898	7676	7710	NM_172913	101142	73920	73954	33	1	+
NM_172913	up	ENSMUST00000129991	up	0.7857143	0.005505952	ENSMUST00000129991	16898	7663	7709	NM_172913	101142	91096	91142	46	0	-
NM_172560	up	ENSMUST00000129991	up	0.7142857	0.0141369	ENSMUST00000129991	16898	1275	1399	NM_172560	24379	17996	18130	88	7	+
NM_172560	up	ENSMUST00000129991	up	0.7142857	0.0141369	ENSMUST00000129991	16898	1345	1400	NM_172560	24379	6805	6860	53	2	+
NM_172560	up	ENSMUST00000129991	up	0.7142857	0.0141369	ENSMUST00000129991	16898	1306	1398	NM_172560	24379	2107	2199	87	5	-
NM_153402	up	ENSMUST00000129991	up	0.6428571	0.03115079	ENSMUST00000129991	16898	1241	14509	NM_153402	88866	51954	77554	684	49	+
NM_153402	up	ENSMUST00000129991	up	0.6428571	0.03115079	ENSMUST00000129991	16898	1251	14509	NM_153402	88866	15407	80149	611	42	+
NM_153402	up	ENSMUST00000129991	up	0.6428571	0.03115079	ENSMUST00000129991	16898	1364	14510	NM_153402	88866	11095	15556	209	9	+
NM_153402	up	ENSMUST00000129991	up	0.6428571	0.03115079	ENSMUST00000129991	16898	1258	1413	NM_153402	88866	77414	77581	137	12	+
NM_153402	up	ENSMUST00000129991	up	0.6428571	0.03115079	ENSMUST00000129991	16898	4347	4401	NM_153402	88866	77046	77112	48	2	+
NM_133991	up	ENSMUST00000129991	up	0.6428571	0.03115079	ENSMUST00000129991	16898	1296	1398	NM_133991	13740	11317	11419	94	8	+
NM_133991	up	ENSMUST00000129991	up	0.6428571	0.03115079	ENSMUST00000129991	16898	1233	1398	NM_133991	13740	3936	4101	149	16	-
NM_133991	up	ENSMUST00000129991	up	0.6428571	0.03115079	ENSMUST00000129991	16898	14336	14507	NM_133991	13740	10193	10359	151	14	-
NM_133930	up	ENSMUST00000129991	up	0.7142857	0.0141369	ENSMUST00000129991	16898	14361	14509	NM_133930	9771	7732	7861	118	9	+
NM_030725	up	ENSMUST00000129991	up	0.7857143	0.005505952	ENSMUST00000129991	16898	7659	7703	NM_030725	40952	29829	29873	44	0	+
NM_027893	up	ENSMUST00000129991	up	0.6428571	0.03115079	ENSMUST00000129991	16898	1775	1807	NM_027893	18116	623	655	31	1	+
NM_027893	up	ENSMUST00000129991	up	0.6428571	0.03115079	ENSMUST00000129991	16898	13957	13991	NM_027893	18116	11981	12015	32	2	-
NM_026735	up	ENSMUST00000129991	up	0.6428571	0.03115079	ENSMUST00000129991	16898	1233	7742	NM_026735	37586	15326	29535	210	17	+
NM_026735	up	ENSMUST00000129991	up	0.6428571	0.03115079	ENSMUST00000129991	16898	14435	14510	NM_026735	37586	3175	3250	68	7	+
NM_026735	up	ENSMUST00000129991	up	0.6428571	0.03115079	ENSMUST00000129991	16898	14460	14506	NM_026735	37586	14202	14247	43	2	+
NM_026410	up	ENSMUST00000129991	up	0.7142857	0.0141369	ENSMUST00000129991	16898	14325	14497	NM_026410	6678	4177	4340	126	8	+
NM_026410	up	ENSMUST00000129991	up	0.7142857	0.0141369	ENSMUST00000129991	16898	1258	1386	NM_026410	6678	4224	4340	103	5	+
NM_018855	up	ENSMUST00000129991	up	0.7142857	0.0141369	ENSMUST00000129991	16898	14387	14535	NM_018855	17817	1267	1423	128	5	+
NM_016879	up	ENSMUST00000129991	up	0.7857143	0.005505952	ENSMUST00000129991	16898	7683	8282	NM_016879	175823	25770	57037	76	0	+
NM_011079	up	ENSMUST00000129991	up	1	4.96E-05	ENSMUST00000129991	16898	1353	14509	NM_011079	15645	8959	10541	195	10	+
NM_011079	up	ENSMUST00000129991	up	1	4.96E-05	ENSMUST00000129991	16898	1238	8053	NM_011079	15645	10381	11813	166	16	+
NM_011079	up	ENSMUST00000129991	up	1	4.96E-05	ENSMUST00000129991	16898	7686	14509	NM_011079	15645	2187	9004	76	2	+
NM_011079	up	ENSMUST00000129991	up	1	4.96E-05	ENSMUST00000129991	16898	1233	14509	NM_011079	15645	7746	8656	292	23	-
NM_011079	up	ENSMUST00000129991	up	1	4.96E-05	ENSMUST00000129991	16898	1238	1399	NM_011079	15645	7745	7910	148	13	-
NM_009649	up	ENSMUST00000129991	up	0.7857143	0.005505952	ENSMUST00000129991	16898	1241	1398	NM_009649	51738	44021	44186	146	11	+
NM_009649	up	ENSMUST00000129991	up	0.7857143	0.005505952	ENSMUST00000129991	16898	1316	14439	NM_009649	51738	8682	8902	135	8	+
NM_009649	up	ENSMUST00000129991	up	0.7857143	0.005505952	ENSMUST00000129991	16898	14408	14509	NM_009649	51738	8663	8764	92	9	+
NM_001184706	up	ENSMUST00000129991	up	0.7142857	0.0141369	ENSMUST00000129991	16898	1251	14508	NM_001184706	127373	2716	84725	307	17	+
NM_001184706	up	ENSMUST00000129991	up	0.7142857	0.0141369	ENSMUST00000129991	16898	1243	14507	NM_001184706	127373	30716	82112	280	19	+
NM_001184706	up	ENSMUST00000129991	up	0.7142857	0.0141369	ENSMUST00000129991	16898	1241	14510	NM_001184706	127373	81957	102046	264	25	+
NM_001184706	up	ENSMUST00000129991	up	0.7142857	0.0141369	ENSMUST00000129991	16898	1241	1399	NM_001184706	127373	100568	100726	144	14	+
NM_001184706	up	ENSMUST00000129991	up	0.7142857	0.0141369	ENSMUST00000129991	16898	1234	1397	NM_001184706	127373	68725	84725	150	13	+
NM_001184706	up	ENSMUST00000129991	up	0.7142857	0.0141369	ENSMUST00000129991	16898	14018	14505	NM_001184706	127373	2840	3305	143	11	+
NM_001184706	up	ENSMUST00000129991	up	0.7142857	0.0141369	ENSMUST00000129991	16898	1269	1399	NM_001184706	127373	69546	90061	109	9	+
NM_001184706	up	ENSMUST00000129991	up	0.7142857	0.0141369	ENSMUST00000129991	16898	14408	14454	NM_001184706	127373	69333	69379	44	2	+
NM_001184706	up	ENSMUST00000129991	up	0.7142857	0.0141369	ENSMUST00000129991	16898	1239	1391	NM_001184706	127373	8829	8981	140	12	-
NM_001184706	up	ENSMUST00000129991	up	0.7142857	0.0141369	ENSMUST00000129991	16898	8029	8275	NM_001184706	127373	24714	100727	79	0	-
NM_001177659	up	ENSMUST00000129991	up	0.7142857	0.0141369	ENSMUST00000129991	16898	1308	14480	NM_001177659	42028	6182	9998	181	11	+
NM_001177659	up	ENSMUST00000129991	up	0.7142857	0.0141369	ENSMUST00000129991	16898	1258	1396	NM_001177659	42028	32086	32225	128	9	+
NM_001163768	up	ENSMUST00000129991	up	0.7142857	0.0141369	ENSMUST00000129991	16898	14338	14509	NM_001163768	13801	3168	3337	145	11	+
NM_001163768	up	ENSMUST00000129991	up	0.7142857	0.0141369	ENSMUST00000129991	16898	1308	1399	NM_001163768	13801	3247	3338	85	6	+
NM_001146153	up	ENSMUST00000129991	up	0.7142857	0.0141369	ENSMUST00000129991	16898	1251	1399	NM_001146153	11364	1266	1414	134	14	+
NM_001146153	up	ENSMUST00000129991	up	0.7142857	0.0141369	ENSMUST00000129991	16898	14376	14509	NM_001146153	11364	1055	1413	120	13	+
NM_001141975	up	ENSMUST00000129991	up	0.6428571	0.03115079	ENSMUST00000129991	16898	1243	14517	NM_001141975	47359	1067	20996	399	28	+
NM_001141975	up	ENSMUST00000129991	up	0.6428571	0.03115079	ENSMUST00000129991	16898	1226	14511	NM_001141975	47359	20803	38256	294	29	+
NM_001141975	up	ENSMUST00000129991	up	0.6428571	0.03115079	ENSMUST00000129991	16898	1262	14509	NM_001141975	47359	4181	20131	208	13	+
NM_001141975	up	ENSMUST00000129991	up	0.6428571	0.03115079	ENSMUST00000129991	16898	1358	14509	NM_001141975	47359	1186	4317	162	15	+
NM_001141975	up	ENSMUST00000129991	up	0.6428571	0.03115079	ENSMUST00000129991	16898	1241	1395	NM_001141975	47359	22605	30163	124	9	+
NM_175105	up	ENSMUST00000129991	up	0.7142857	0.0141369	ENSMUST00000129991	16898	1309	1399	NM_175105	11870	5726	5815	65	3	-
NM_025829	up	ENSMUST00000129991	up	0.7142857	0.0141369	ENSMUST00000129991	16898	8231	8282	NM_025829	41636	10016	10053	36	0	-
NM_173735	up	ENSMUST00000129991	up	0.7142857	0.0141369	ENSMUST00000129991	16898	1251	1415	NM_173735	18023	4382	4560	150	13	-
NM_146254	up	ENSMUST00000129991	up	0.7857143	0.005505952	ENSMUST00000129991	16898	7663	14511	NM_146254	76236	49930	65573	583	37	-
NM_146254	up	ENSMUST00000129991	up	0.7857143	0.005505952	ENSMUST00000129991	16898	1262	14468	NM_146254	76236	16974	50069	184	14	-
NM_146254	up	ENSMUST00000129991	up	0.7857143	0.005505952	ENSMUST00000129991	16898	1262	1363	NM_146254	76236	16969	17069	94	6	-
NM_146254	up	ENSMUST00000129991	up	0.7857143	0.005505952	ENSMUST00000129991	16898	4341	14037	NM_146254	76236	49935	65549	87	1	-
NM_027696	up	ENSMUST00000129991	up	0.7142857	0.0141369	ENSMUST00000129991	16898	1316	14510	NM_027696	51286	32408	47132	134	7	-
NM_027696	up	ENSMUST00000129991	up	0.7142857	0.0141369	ENSMUST00000129991	16898	1322	1399	NM_027696	51286	23118	23193	73	2	-
NM_009862	up	ENSMUST00000129991	up	0.6428571	0.03115079	ENSMUST00000129991	16898	1347	1398	NM_009862	31527	17674	17725	46	5	-
NM_008492	up	ENSMUST00000129991	up	0.6428571	0.03115079	ENSMUST00000129991	16898	14387	14510	NM_008492	17696	8867	8990	116	7	-
NM_080467	up	AK053854	up	0.7857143	0.005505952	AK053854	2602	1525	1557	NM_080467	76105	21191	21223	31	1	+
NM_031185	up	AK041649	up	0.7142857	0.0141369	AK041649	2035	42	173	NM_031185	93144	21778	24315	73	2	+
NM_028082	up	AK041649	up	0.6428571	0.03115079	AK041649	2035	91	173	NM_028082	96352	2397	30433	62	1	+
NM_028082	up	AK041649	up	0.6428571	0.03115079	AK041649	2035	100	173	NM_028082	96352	89278	89331	51	1	+
NM_011079	up	AK041649	up	0.7142857	0.0141369	AK041649	2035	82	478	NM_011079	15645	2187	2697	100	5	+
NM_172913	up	AK041649	up	0.6428571	0.03115079	AK041649	2035	76	114	NM_172913	101142	91077	91203	38	0	-
NM_026280	up	uc008akv.1	up	0.6428571	0.03115079	uc008akv.1	12539	11598	11665	NM_026280	24648	20480	20531	50	1	+
NM_026280	up	uc008akv.1	up	0.6428571	0.03115079	uc008akv.1	12539	1311	1351	NM_026280	24648	20510	20550	40	0	-
NM_001038499	up	uc008akv.1	up	0.6428571	0.03115079	uc008akv.1	12539	11598	11631	NM_001038499	5530	2526	2559	33	0	+
NM_029102	up	uc008akv.1	up	0.7142857	0.0141369	uc008akv.1	12539	257	398	NM_029102	40219	18723	18860	67	3	+
NM_175105	up	uc007jxl.1	up	0.7857143	0.005505952	uc007jxl.1	5102	2118	2272	NM_175105	11870	4679	10401	138	10	+
NM_175105	up	uc007jxl.1	up	0.7857143	0.005505952	uc007jxl.1	5102	2125	2186	NM_175105	11870	10259	10320	55	6	+
NM_175105	up	uc007jxl.1	up	0.7857143	0.005505952	uc007jxl.1	5102	2117	2274	NM_175105	11870	3539	3694	135	10	-
NM_175105	up	uc007jxl.1	up	0.7857143	0.005505952	uc007jxl.1	5102	2128	2262	NM_175105	11870	1426	1564	124	9	-
NM_153402	up	uc007jxl.1	up	0.7142857	0.0141369	uc007jxl.1	5102	2103	3037	NM_153402	88866	74039	77914	195	9	+
NM_153402	up	uc007jxl.1	up	0.7142857	0.0141369	uc007jxl.1	5102	2117	2287	NM_153402	88866	4685	83100	149	6	+
NM_153402	up	uc007jxl.1	up	0.7142857	0.0141369	uc007jxl.1	5102	2118	2274	NM_153402	88866	55092	55241	138	10	+
NM_153402	up	uc007jxl.1	up	0.7142857	0.0141369	uc007jxl.1	5102	2125	2206	NM_153402	88866	72832	72913	75	6	+
NM_153402	up	uc007jxl.1	up	0.7142857	0.0141369	uc007jxl.1	5102	2117	2274	NM_153402	88866	40490	40645	145	10	-
NM_153402	up	uc007jxl.1	up	0.7142857	0.0141369	uc007jxl.1	5102	2118	2262	NM_153402	88866	31875	32019	137	7	-
NM_153402	up	uc007jxl.1	up	0.7142857	0.0141369	uc007jxl.1	5102	2125	2271	NM_153402	88866	69518	69666	140	6	-
NM_153402	up	uc007jxl.1	up	0.7142857	0.0141369	uc007jxl.1	5102	2125	2274	NM_153402	88866	39813	39954	135	6	-
NM_153402	up	uc007jxl.1	up	0.7142857	0.0141369	uc007jxl.1	5102	2117	2267	NM_153402	88866	24863	25029	139	10	-
NM_153402	up	uc007jxl.1	up	0.7142857	0.0141369	uc007jxl.1	5102	2126	2267	NM_153402	88866	79806	79953	130	11	-
NM_153402	up	uc007jxl.1	up	0.7142857	0.0141369	uc007jxl.1	5102	2137	2274	NM_153402	88866	42627	42756	123	6	-
NM_153402	up	uc007jxl.1	up	0.7142857	0.0141369	uc007jxl.1	5102	2125	2258	NM_153402	88866	6993	7126	121	12	-
NM_153402	up	uc007jxl.1	up	0.7142857	0.0141369	uc007jxl.1	5102	2117	2248	NM_153402	88866	9911	10043	120	10	-
NM_153402	up	uc007jxl.1	up	0.7142857	0.0141369	uc007jxl.1	5102	2140	2258	NM_153402	88866	64714	64830	107	9	-
NM_133930	up	uc007jxl.1	up	0.6428571	0.03115079	uc007jxl.1	5102	2138	2274	NM_133930	9771	718	7011	107	6	+
NM_133930	up	uc007jxl.1	up	0.6428571	0.03115079	uc007jxl.1	5102	2140	2172	NM_133930	9771	7187	7219	32	0	+
NM_133930	up	uc007jxl.1	up	0.6428571	0.03115079	uc007jxl.1	5102	2134	2259	NM_133930	9771	1748	1873	119	6	-
NM_133930	up	uc007jxl.1	up	0.6428571	0.03115079	uc007jxl.1	5102	2128	2274	NM_133930	9771	7515	7662	133	9	-
NM_133930	up	uc007jxl.1	up	0.6428571	0.03115079	uc007jxl.1	5102	2125	2257	NM_133930	9771	2917	3049	119	13	-
NM_033264	up	uc007jxl.1	up	0.6428571	0.03115079	uc007jxl.1	5102	2117	2273	NM_033264	122677	20829	20983	142	10	+
NM_033264	up	uc007jxl.1	up	0.6428571	0.03115079	uc007jxl.1	5102	2194	2272	NM_033264	122677	49010	49096	74	3	+
NM_031185	up	uc007jxl.1	up	0.7857143	0.005505952	uc007jxl.1	5102	2117	2279	NM_031185	93144	21559	82516	151	10	+
NM_031185	up	uc007jxl.1	up	0.7857143	0.005505952	uc007jxl.1	5102	2128	2273	NM_031185	93144	17850	17998	136	9	+
NM_031185	up	uc007jxl.1	up	0.7857143	0.005505952	uc007jxl.1	5102	2117	2256	NM_031185	93144	51914	52053	130	9	+
NM_031185	up	uc007jxl.1	up	0.7857143	0.005505952	uc007jxl.1	5102	2118	2263	NM_031185	93144	53582	82502	135	8	+
NM_031185	up	uc007jxl.1	up	0.7857143	0.005505952	uc007jxl.1	5102	2134	2259	NM_031185	93144	6370	6495	117	8	+
NM_031185	up	uc007jxl.1	up	0.7857143	0.005505952	uc007jxl.1	5102	2125	2274	NM_031185	93144	10304	86318	132	9	+
NM_031185	up	uc007jxl.1	up	0.7857143	0.005505952	uc007jxl.1	5102	2144	2249	NM_031185	93144	70673	70778	96	9	+
NM_031185	up	uc007jxl.1	up	0.7857143	0.005505952	uc007jxl.1	5102	2150	2249	NM_031185	93144	65325	65424	92	7	+
NM_031185	up	uc007jxl.1	up	0.7857143	0.005505952	uc007jxl.1	5102	2152	2245	NM_031185	93144	10332	10688	88	5	+
NM_031185	up	uc007jxl.1	up	0.7857143	0.005505952	uc007jxl.1	5102	2117	2267	NM_031185	93144	7133	78925	145	5	-
NM_031185	up	uc007jxl.1	up	0.7857143	0.005505952	uc007jxl.1	5102	2116	2272	NM_031185	93144	73875	74036	147	6	-
NM_031185	up	uc007jxl.1	up	0.7857143	0.005505952	uc007jxl.1	5102	2126	2273	NM_031185	93144	20468	20620	139	8	-
NM_031185	up	uc007jxl.1	up	0.7857143	0.005505952	uc007jxl.1	5102	2118	2272	NM_031185	93144	3432	29427	145	8	-
NM_031185	up	uc007jxl.1	up	0.7857143	0.005505952	uc007jxl.1	5102	2117	2281	NM_031185	93144	36548	41889	152	9	-
NM_031185	up	uc007jxl.1	up	0.7857143	0.005505952	uc007jxl.1	5102	2125	2272	NM_031185	93144	18916	21283	138	9	-
NM_031185	up	uc007jxl.1	up	0.7857143	0.005505952	uc007jxl.1	5102	2121	2271	NM_031185	93144	35931	54338	141	9	-
NM_031185	up	uc007jxl.1	up	0.7857143	0.005505952	uc007jxl.1	5102	2127	2274	NM_031185	93144	29257	47981	139	7	-
NM_031185	up	uc007jxl.1	up	0.7857143	0.005505952	uc007jxl.1	5102	2125	2274	NM_031185	93144	15543	20057	129	12	-
NM_031185	up	uc007jxl.1	up	0.7857143	0.005505952	uc007jxl.1	5102	2162	2274	NM_031185	93144	12814	83374	100	7	-
NM_026735	up	uc007jxl.1	up	0.7142857	0.0141369	uc007jxl.1	5102	2118	2274	NM_026735	37586	5786	5934	140	8	+
NM_026735	up	uc007jxl.1	up	0.7142857	0.0141369	uc007jxl.1	5102	2138	2274	NM_026735	37586	30335	30463	121	7	+
NM_026735	up	uc007jxl.1	up	0.7142857	0.0141369	uc007jxl.1	5102	2137	2261	NM_026735	37586	14458	14582	115	9	+
NM_026735	up	uc007jxl.1	up	0.7142857	0.0141369	uc007jxl.1	5102	2117	2272	NM_026735	37586	14898	15051	145	8	-
NM_026735	up	uc007jxl.1	up	0.7142857	0.0141369	uc007jxl.1	5102	2137	2273	NM_026735	37586	31762	31897	126	7	-
NM_026735	up	uc007jxl.1	up	0.7142857	0.0141369	uc007jxl.1	5102	2126	2269	NM_026735	37586	20866	21018	127	9	-
NM_026735	up	uc007jxl.1	up	0.7142857	0.0141369	uc007jxl.1	5102	2127	2256	NM_026735	37586	4700	7389	108	9	-
NM_026735	up	uc007jxl.1	up	0.7142857	0.0141369	uc007jxl.1	5102	2139	2174	NM_026735	37586	25674	25709	35	0	-
NM_026280	up	uc007jxl.1	up	0.6428571	0.03115079	uc007jxl.1	5102	2114	2274	NM_026280	24648	4137	4292	143	8	+
NM_026280	up	uc007jxl.1	up	0.6428571	0.03115079	uc007jxl.1	5102	2125	2273	NM_026280	24648	3520	24578	138	10	-
NM_018855	up	uc007jxl.1	up	0.6428571	0.03115079	uc007jxl.1	5102	2141	2244	NM_018855	17817	6942	7045	96	7	+
NM_018855	up	uc007jxl.1	up	0.6428571	0.03115079	uc007jxl.1	5102	2125	2274	NM_018855	17817	2473	3558	140	6	-
NM_018855	up	uc007jxl.1	up	0.6428571	0.03115079	uc007jxl.1	5102	2125	2274	NM_018855	17817	14973	15080	103	4	-
NM_018855	up	uc007jxl.1	up	0.6428571	0.03115079	uc007jxl.1	5102	2127	2245	NM_018855	17817	3436	9979	103	9	-
NM_011079	up	uc007jxl.1	up	0.6428571	0.03115079	uc007jxl.1	5102	2117	2274	NM_011079	15645	4460	4629	145	12	+
NM_011079	up	uc007jxl.1	up	0.6428571	0.03115079	uc007jxl.1	5102	2118	2273	NM_011079	15645	7101	7262	144	11	+
NM_011079	up	uc007jxl.1	up	0.6428571	0.03115079	uc007jxl.1	5102	2127	2272	NM_011079	15645	2622	10339	132	6	+
NM_011079	up	uc007jxl.1	up	0.6428571	0.03115079	uc007jxl.1	5102	2137	2274	NM_011079	15645	13507	13645	119	8	+
NM_011079	up	uc007jxl.1	up	0.6428571	0.03115079	uc007jxl.1	5102	2117	2274	NM_011079	15645	3506	3663	146	7	-
NM_009649	up	uc007jxl.1	up	0.7142857	0.0141369	uc007jxl.1	5102	2117	2272	NM_009649	51738	24880	25037	143	8	+
NM_009649	up	uc007jxl.1	up	0.7142857	0.0141369	uc007jxl.1	5102	2118	2272	NM_009649	51738	6903	8027	142	9	-
NM_009649	up	uc007jxl.1	up	0.7142857	0.0141369	uc007jxl.1	5102	2125	2273	NM_009649	51738	34391	34537	133	12	-
NM_001168693	up	uc007jxl.1	up	0.6428571	0.03115079	uc007jxl.1	5102	2122	2266	NM_001168693	20388	3873	4012	119	8	+
NM_001013374	up	uc007jxl.1	up	0.8571429	0.001736111	uc007jxl.1	5102	2126	2272	NM_001013374	22055	13702	13850	138	8	+
NM_001013374	up	uc007jxl.1	up	0.8571429	0.001736111	uc007jxl.1	5102	2128	2274	NM_001013374	22055	4261	8840	138	7	-
NM_001013374	up	uc007jxl.1	up	0.8571429	0.001736111	uc007jxl.1	5102	2120	2273	NM_001013374	22055	13246	13396	137	13	-
NM_001013374	up	uc007jxl.1	up	0.8571429	0.001736111	uc007jxl.1	5102	2138	2262	NM_001013374	22055	1080	1204	116	8	-
NM_173402	up	uc007jxl.1	up	0.6428571	0.03115079	uc007jxl.1	5102	2125	3303	NM_173402	84147	2342	62951	169	11	-
NM_173402	up	uc007jxl.1	up	0.6428571	0.03115079	uc007jxl.1	5102	2125	2258	NM_173402	84147	28577	28651	70	4	-
NM_029955	up	uc007jxl.1	up	0.7142857	0.0141369	uc007jxl.1	5102	2128	2274	NM_029955	75395	36863	37001	130	8	-
NM_029955	up	uc007jxl.1	up	0.7142857	0.0141369	uc007jxl.1	5102	2138	2274	NM_029955	75395	7866	7992	118	7	-
NM_025401	up	uc007jxl.1	up	0.7857143	0.005505952	uc007jxl.1	5102	2118	2259	NM_025401	3473	2415	2556	135	6	-
NM_009710	up	uc007jxl.1	up	0.7857143	0.005505952	uc007jxl.1	5102	2156	2220	NM_009710	9407	7313	7380	55	1	-
NM_009542	up	uc007jxl.1	up	0.7142857	0.0141369	uc007jxl.1	5102	2123	2173	NM_009542	14460	1713	1763	47	3	-
NM_001198914	up	uc007jxl.1	up	0.6428571	0.03115079	uc007jxl.1	5102	2117	2271	NM_001198914	36056	31778	31936	140	10	-
NM_001146153	up	uc007jxl.1	up	0.7857143	0.005505952	uc007jxl.1	5102	2125	2252	NM_001146153	11364	6083	6210	122	5	-
NM_001146153	up	uc007jxl.1	up	0.7857143	0.005505952	uc007jxl.1	5102	2125	2272	NM_001146153	11364	7296	7442	135	10	-
NM_001146153	up	uc007jxl.1	up	0.7857143	0.005505952	uc007jxl.1	5102	2137	2262	NM_001146153	11364	5442	5568	116	9	-
NM_001083960	up	uc007jxl.1	up	0.6428571	0.03115079	uc007jxl.1	5102	2187	2225	NM_001083960	13736	2569	2607	35	3	-
NM_001083959	up	uc007jxl.1	up	0.7857143	0.005505952	uc007jxl.1	5102	2187	2225	NM_001083959	13736	2569	2607	35	3	-
NM_001081369	up	uc007jxl.1	up	0.7857143	0.005505952	uc007jxl.1	5102	2117	2267	NM_001081369	6631	1502	1652	142	8	-
NM_001033266	up	uc007jxl.1	up	0.6428571	0.03115079	uc007jxl.1	5102	2094	2274	NM_001033266	19225	16775	16940	154	6	-
NM_001033266	up	uc007jxl.1	up	0.6428571	0.03115079	uc007jxl.1	5102	2125	2274	NM_001033266	19225	9625	9766	133	8	-
NM_173735	up	NR_030773	up	0.6428571	0.03115079	NR_030773	19385	5878	8047	NM_173735	18023	6320	12344	206	14	+
NM_173735	up	NR_030773	up	0.6428571	0.03115079	NR_030773	19385	5826	5953	NM_173735	18023	12184	12331	83	5	+
NM_173735	up	NR_030773	up	0.6428571	0.03115079	NR_030773	19385	13327	18017	NM_173735	18023	7249	12344	186	16	-
NM_173735	up	NR_030773	up	0.6428571	0.03115079	NR_030773	19385	9886	9999	NM_173735	18023	7640	10413	96	8	-
NM_173735	up	NR_030773	up	0.6428571	0.03115079	NR_030773	19385	9911	9976	NM_173735	18023	10314	10379	61	4	-
NM_133991	up	NR_030773	up	0.7142857	0.0141369	NR_030773	19385	17881	18023	NM_133991	13740	2849	3000	132	8	+
NM_133991	up	NR_030773	up	0.7142857	0.0141369	NR_030773	19385	1873	1969	NM_133991	13740	2877	2999	83	2	-
NM_025401	up	NR_030773	up	0.7857143	0.005505952	NR_030773	19385	5837	8056	NM_025401	3473	2416	2556	134	4	+
NM_025401	up	NR_030773	up	0.7857143	0.005505952	NR_030773	19385	1864	1969	NM_025401	3473	2416	2549	98	6	-
NM_025401	up	NR_030773	up	0.7857143	0.005505952	NR_030773	19385	14734	14777	NM_025401	3473	2441	2486	41	2	-
NM_018855	up	NR_030773	up	0.7857143	0.005505952	NR_030773	19385	7933	18029	NM_018855	17817	2511	9979	282	17	+
NM_018855	up	NR_030773	up	0.7857143	0.005505952	NR_030773	19385	5878	11294	NM_018855	17817	2537	15047	215	13	+
NM_018855	up	NR_030773	up	0.7857143	0.005505952	NR_030773	19385	17886	18031	NM_018855	17817	2468	2626	132	10	+
NM_018855	up	NR_030773	up	0.7857143	0.005505952	NR_030773	19385	7930	8036	NM_018855	17817	15785	16018	73	4	+
NM_018855	up	NR_030773	up	0.7857143	0.005505952	NR_030773	19385	17923	17966	NM_018855	17817	9858	9914	42	0	+
NM_018855	up	NR_030773	up	0.7857143	0.005505952	NR_030773	19385	5878	9999	NM_018855	17817	1265	7016	168	8	-
NM_009984	up	NR_030773	up	0.7857143	0.005505952	NR_030773	19385	13187	13291	NM_009984	7094	706	809	59	3	+
NM_009984	up	NR_030773	up	0.7857143	0.005505952	NR_030773	19385	1864	11177	NM_009984	7094	686	2968	261	15	-
NM_009984	up	NR_030773	up	0.7857143	0.005505952	NR_030773	19385	5886	13401	NM_009984	7094	2891	3100	145	7	-
NM_009710	up	NR_030773	up	0.7857143	0.005505952	NR_030773	19385	6702	8040	NM_009710	9407	7172	8221	129	8	+
NM_009710	up	NR_030773	up	0.7857143	0.005505952	NR_030773	19385	11237	11310	NM_009710	9407	8082	8155	67	6	+
NM_009710	up	NR_030773	up	0.7857143	0.005505952	NR_030773	19385	14733	14793	NM_009710	9407	8082	8146	54	2	-
NM_009542	up	NR_030773	up	0.7142857	0.0141369	NR_030773	19385	7954	8049	NM_009542	14460	652	1761	83	5	+
NM_007397	up	NR_030773	up	0.6428571	0.03115079	NR_030773	19385	7932	11371	NM_007397	31007	11037	11586	218	18	+
NM_007397	up	NR_030773	up	0.6428571	0.03115079	NR_030773	19385	17937	18031	NM_007397	31007	11484	11578	85	9	+
NM_007397	up	NR_030773	up	0.6428571	0.03115079	NR_030773	19385	4624	4765	NM_007397	31007	13455	13590	122	9	-
NM_007397	up	NR_030773	up	0.6428571	0.03115079	NR_030773	19385	12800	13265	NM_007397	31007	13724	13890	120	5	-
NM_007397	up	NR_030773	up	0.6428571	0.03115079	NR_030773	19385	1864	1944	NM_007397	31007	11470	11578	75	4	-
NM_001146153	up	NR_030773	up	0.7857143	0.005505952	NR_030773	19385	5881	18033	NM_001146153	11364	3733	7444	421	32	+
NM_001146153	up	NR_030773	up	0.7857143	0.005505952	NR_030773	19385	5830	11366	NM_001146153	11364	5440	7446	363	29	+
NM_001146153	up	NR_030773	up	0.7857143	0.005505952	NR_030773	19385	5843	8053	NM_001146153	11364	6083	7447	241	21	+
NM_001146153	up	NR_030773	up	0.7857143	0.005505952	NR_030773	19385	11268	13466	NM_001146153	11364	7301	9673	187	15	-
NM_001146153	up	NR_030773	up	0.7857143	0.005505952	NR_030773	19385	7954	13318	NM_001146153	11364	1243	9673	172	12	-
NM_001146153	up	NR_030773	up	0.7857143	0.005505952	NR_030773	19385	13326	13448	NM_001146153	11364	6087	6209	112	10	-
NM_001146153	up	NR_030773	up	0.7857143	0.005505952	NR_030773	19385	9911	9978	NM_001146153	11364	1310	1377	63	4	-
NM_001146153	up	NR_030773	up	0.7857143	0.005505952	NR_030773	19385	17921	17987	NM_001146153	11364	9621	9691	64	2	-
NM_001083960	up	NR_030773	up	0.6428571	0.03115079	NR_030773	19385	4612	10062	NM_001083960	13736	4588	4777	173	12	+
NM_001083960	up	NR_030773	up	0.6428571	0.03115079	NR_030773	19385	14721	14787	NM_001083960	13736	1976	2044	60	6	+
NM_001083960	up	NR_030773	up	0.6428571	0.03115079	NR_030773	19385	11072	11157	NM_001083960	13736	2720	2789	60	3	+
NM_001083960	up	NR_030773	up	0.6428571	0.03115079	NR_030773	19385	8219	11354	NM_001083960	13736	1934	4611	135	8	-
NM_001083959	up	NR_030773	up	0.6428571	0.03115079	NR_030773	19385	4612	10062	NM_001083959	13736	4588	4777	173	12	+
NM_001083959	up	NR_030773	up	0.6428571	0.03115079	NR_030773	19385	14721	14787	NM_001083959	13736	1976	2044	60	6	+
NM_001083959	up	NR_030773	up	0.6428571	0.03115079	NR_030773	19385	11072	11157	NM_001083959	13736	2720	2789	60	3	+
NM_001083959	up	NR_030773	up	0.6428571	0.03115079	NR_030773	19385	8219	11354	NM_001083959	13736	1934	4611	135	8	-
NM_001033266	up	NR_030773	up	0.6428571	0.03115079	NR_030773	19385	7898	18032	NM_001033266	19225	9616	17383	448	30	+
NM_001033266	up	NR_030773	up	0.6428571	0.03115079	NR_030773	19385	5878	11157	NM_001033266	19225	9676	17068	264	20	+
NM_001033266	up	NR_030773	up	0.6428571	0.03115079	NR_030773	19385	9912	13474	NM_001033266	19225	9618	17079	280	16	-
NM_001033266	up	NR_030773	up	0.6428571	0.03115079	NR_030773	19385	1864	13314	NM_001033266	19225	6486	9766	217	13	-
NM_001033266	up	NR_030773	up	0.6428571	0.03115079	NR_030773	19385	9920	10054	NM_001033266	19225	9811	9914	74	3	-
NM_175521	up	NR_030773	up	0.6428571	0.03115079	NR_030773	19385	7909	8054	NM_175521	9037	3082	3227	133	7	+
NM_175521	up	NR_030773	up	0.6428571	0.03115079	NR_030773	19385	11225	11366	NM_175521	9037	3087	3225	120	8	+
NM_175521	up	NR_030773	up	0.6428571	0.03115079	NR_030773	19385	17893	18030	NM_175521	9037	3065	3221	125	7	+
NM_175105	up	NR_030773	up	0.7857143	0.005505952	NR_030773	19385	7925	11372	NM_175105	11870	1438	3708	242	20	+
NM_175105	up	NR_030773	up	0.7857143	0.005505952	NR_030773	19385	17898	18032	NM_175105	11870	3542	3687	115	7	+
NM_175105	up	NR_030773	up	0.7857143	0.005505952	NR_030773	19385	1864	1958	NM_175105	11870	4686	4808	82	3	+
NM_175105	up	NR_030773	up	0.7857143	0.005505952	NR_030773	19385	1864	1955	NM_175105	11870	10259	10379	79	3	+
NM_175105	up	NR_030773	up	0.7857143	0.005505952	NR_030773	19385	7916	13466	NM_175105	11870	3554	10395	318	21	-
NM_175105	up	NR_030773	up	0.7857143	0.005505952	NR_030773	19385	11244	11366	NM_175105	11870	10255	10379	105	9	-
NM_175105	up	NR_030773	up	0.7857143	0.005505952	NR_030773	19385	17910	18033	NM_175105	11870	10257	10393	106	8	-
NM_173402	up	NR_030773	up	0.9285714	0.000396825	NR_030773	19385	7918	8057	NM_173402	84147	62818	62959	130	9	+
NM_173402	up	NR_030773	up	0.9285714	0.000396825	NR_030773	19385	11225	11371	NM_173402	84147	28572	28659	82	3	+
NM_173402	up	NR_030773	up	0.9285714	0.000396825	NR_030773	19385	5878	5953	NM_173402	84147	62861	62936	71	4	+
NM_173402	up	NR_030773	up	0.9285714	0.000396825	NR_030773	19385	1920	4791	NM_173402	84147	14180	28626	214	14	-
NM_173402	up	NR_030773	up	0.9285714	0.000396825	NR_030773	19385	13326	13458	NM_173402	84147	62818	62950	119	13	-
NM_173402	up	NR_030773	up	0.9285714	0.000396825	NR_030773	19385	7892	8009	NM_173402	84147	24185	24340	66	5	-
NM_173402	up	NR_030773	up	0.9285714	0.000396825	NR_030773	19385	14734	14798	NM_173402	84147	62819	62888	61	3	-
NM_172913	up	NR_030773	up	0.7142857	0.0141369	NR_030773	19385	7890	8054	NM_172913	101142	37839	38019	144	8	+
NM_172913	up	NR_030773	up	0.7142857	0.0141369	NR_030773	19385	13320	13448	NM_172913	101142	37891	38019	117	11	-
NM_172913	up	NR_030773	up	0.7142857	0.0141369	NR_030773	19385	14734	14798	NM_172913	101142	37883	37951	59	5	-
NM_153402	up	NR_030773	up	0.7142857	0.0141369	NR_030773	19385	7897	18031	NM_153402	88866	29273	40637	275	14	+
NM_153402	up	NR_030773	up	0.7142857	0.0141369	NR_030773	19385	5878	18018	NM_153402	88866	31922	42755	178	13	+
NM_153402	up	NR_030773	up	0.7142857	0.0141369	NR_030773	19385	7916	18031	NM_153402	88866	55099	83095	603	38	-
NM_153402	up	NR_030773	up	0.7142857	0.0141369	NR_030773	19385	1864	10061	NM_153402	88866	15366	40637	199	6	-
NM_153402	up	NR_030773	up	0.7142857	0.0141369	NR_030773	19385	17898	18031	NM_153402	88866	72832	72980	123	7	-
NM_153402	up	NR_030773	up	0.7142857	0.0141369	NR_030773	19385	1864	9977	NM_153402	88866	12970	25020	153	2	-
NM_153402	up	NR_030773	up	0.7142857	0.0141369	NR_030773	19385	17909	18031	NM_153402	88866	82953	83087	112	10	-
NM_146254	up	NR_030773	up	0.7142857	0.0141369	NR_030773	19385	7897	18018	NM_146254	76236	8634	50454	505	31	+
NM_146254	up	NR_030773	up	0.7142857	0.0141369	NR_030773	19385	4660	11313	NM_146254	76236	16981	50417	288	13	+
NM_146254	up	NR_030773	up	0.7142857	0.0141369	NR_030773	19385	1876	13275	NM_146254	76236	25068	50069	184	4	+
NM_146254	up	NR_030773	up	0.7142857	0.0141369	NR_030773	19385	17898	18031	NM_146254	76236	8604	8772	122	10	+
NM_146254	up	NR_030773	up	0.7142857	0.0141369	NR_030773	19385	7919	18018	NM_146254	76236	25069	63552	403	25	-
NM_146254	up	NR_030773	up	0.7142857	0.0141369	NR_030773	19385	1876	11347	NM_146254	76236	12453	50455	308	17	-
NM_146254	up	NR_030773	up	0.7142857	0.0141369	NR_030773	19385	17911	18031	NM_146254	76236	63420	63552	110	10	-
NM_146254	up	NR_030773	up	0.7142857	0.0141369	NR_030773	19385	5878	5953	NM_146254	76236	25071	25146	69	6	-
NM_133930	up	NR_030773	up	0.6428571	0.03115079	NR_030773	19385	5878	11351	NM_133930	9771	1792	7650	287	25	+
NM_133930	up	NR_030773	up	0.6428571	0.03115079	NR_030773	19385	5878	11153	NM_133930	9771	2959	7808	266	18	+
NM_133930	up	NR_030773	up	0.6428571	0.03115079	NR_030773	19385	11216	18031	NM_133930	9771	1737	3049	223	16	+
NM_133930	up	NR_030773	up	0.6428571	0.03115079	NR_030773	19385	17909	18014	NM_133930	9771	1748	1865	98	7	+
NM_133930	up	NR_030773	up	0.6428571	0.03115079	NR_030773	19385	17909	18031	NM_133930	9771	6870	7004	113	9	-
NM_133930	up	NR_030773	up	0.6428571	0.03115079	NR_030773	19385	17940	18016	NM_133930	9771	7187	7266	70	5	-
NM_133930	up	NR_030773	up	0.6428571	0.03115079	NR_030773	19385	5885	5946	NM_133930	9771	727	788	57	4	-
NM_033264	up	NR_030773	up	0.6428571	0.03115079	NR_030773	19385	13326	13466	NM_033264	122677	20839	20977	126	11	+
NM_033264	up	NR_030773	up	0.6428571	0.03115079	NR_030773	19385	1896	1968	NM_033264	122677	20869	20970	65	7	+
NM_033264	up	NR_030773	up	0.6428571	0.03115079	NR_030773	19385	1920	1951	NM_033264	122677	49025	49056	31	0	+
NM_033264	up	NR_030773	up	0.6428571	0.03115079	NR_030773	19385	11227	18033	NM_033264	122677	20836	49075	183	9	-
NM_033264	up	NR_030773	up	0.6428571	0.03115079	NR_030773	19385	7930	8049	NM_033264	122677	20838	20959	115	4	-
NM_028082	up	NR_030773	up	0.8571429	0.001736111	NR_030773	19385	17906	18016	NM_028082	96352	2481	2604	102	8	+
NM_028082	up	NR_030773	up	0.8571429	0.001736111	NR_030773	19385	5878	5944	NM_028082	96352	4924	4994	62	4	+
NM_028082	up	NR_030773	up	0.8571429	0.001736111	NR_030773	19385	5887	5946	NM_028082	96352	84268	84327	50	3	+
NM_028082	up	NR_030773	up	0.8571429	0.001736111	NR_030773	19385	7918	14767	NM_028082	96352	4916	49867	323	18	-
NM_028082	up	NR_030773	up	0.8571429	0.001736111	NR_030773	19385	13330	17995	NM_028082	96352	49769	84344	223	18	-
NM_028082	up	NR_030773	up	0.8571429	0.001736111	NR_030773	19385	5878	5945	NM_028082	96352	9513	9580	65	2	-
NM_027696	up	NR_030773	up	0.6428571	0.03115079	NR_030773	19385	4612	13207	NM_027696	51286	32409	47117	212	12	+
NM_027696	up	NR_030773	up	0.6428571	0.03115079	NR_030773	19385	14734	14795	NM_027696	51286	17698	17763	56	5	+
NM_027696	up	NR_030773	up	0.6428571	0.03115079	NR_030773	19385	5906	8048	NM_027696	51286	17636	46850	172	9	-
NM_027696	up	NR_030773	up	0.6428571	0.03115079	NR_030773	19385	5878	5946	NM_027696	51286	17657	17725	65	3	-
NM_027696	up	NR_030773	up	0.6428571	0.03115079	NR_030773	19385	11113	11150	NM_027696	51286	32465	32502	37	0	-
NM_027258	up	NR_030773	up	0.6428571	0.03115079	NR_030773	19385	5878	18030	NM_027258	76689	7023	40569	611	47	+
NM_027258	up	NR_030773	up	0.6428571	0.03115079	NR_030773	19385	1857	13401	NM_027258	76689	45915	69407	494	26	+
NM_027258	up	NR_030773	up	0.6428571	0.03115079	NR_030773	19385	1860	5969	NM_027258	76689	61896	66762	180	12	+
NM_027258	up	NR_030773	up	0.6428571	0.03115079	NR_030773	19385	1873	11371	NM_027258	76689	3506	37867	545	45	-
NM_027258	up	NR_030773	up	0.6428571	0.03115079	NR_030773	19385	13322	18032	NM_027258	76689	48030	66765	225	16	-
NM_026735	up	NR_030773	up	0.7142857	0.0141369	NR_030773	19385	7917	18031	NM_026735	37586	10856	15043	371	24	+
NM_026735	up	NR_030773	up	0.7142857	0.0141369	NR_030773	19385	13326	18017	NM_026735	37586	5794	25709	289	20	+
NM_026735	up	NR_030773	up	0.7142857	0.0141369	NR_030773	19385	1865	8048	NM_026735	37586	30323	31908	215	13	+
NM_026735	up	NR_030773	up	0.7142857	0.0141369	NR_030773	19385	17912	18031	NM_026735	37586	4700	10989	110	9	+
NM_026735	up	NR_030773	up	0.7142857	0.0141369	NR_030773	19385	11229	18018	NM_026735	37586	14459	30455	493	43	-
NM_026735	up	NR_030773	up	0.7142857	0.0141369	NR_030773	19385	1861	9989	NM_026735	37586	3135	15046	414	25	-
NM_026735	up	NR_030773	up	0.7142857	0.0141369	NR_030773	19385	13324	18030	NM_026735	37586	30323	31910	244	20	-
NM_026735	up	NR_030773	up	0.7142857	0.0141369	NR_030773	19385	14684	14800	NM_026735	37586	31617	31896	87	4	-
NM_016879	up	NR_030773	up	0.7142857	0.0141369	NR_030773	19385	5878	8049	NM_016879	175823	69091	151855	138	7	+
NM_016879	up	NR_030773	up	0.7142857	0.0141369	NR_030773	19385	7932	11313	NM_016879	175823	43344	69131	124	6	+
NM_016879	up	NR_030773	up	0.7142857	0.0141369	NR_030773	19385	5878	14798	NM_016879	175823	69049	94760	162	9	-
NM_016679	up	NR_030773	up	0.6428571	0.03115079	NR_030773	19385	7939	11195	NM_016679	9604	2845	6370	227	18	+
NM_016679	up	NR_030773	up	0.6428571	0.03115079	NR_030773	19385	5878	5946	NM_016679	9604	2865	2933	63	5	+
NM_016679	up	NR_030773	up	0.6428571	0.03115079	NR_030773	19385	1861	1954	NM_016679	9604	2837	2958	88	4	-
NM_016679	up	NR_030773	up	0.6428571	0.03115079	NR_030773	19385	8019	17998	NM_016679	9604	3602	4169	72	1	-
NM_011100	up	NR_030773	up	0.6428571	0.03115079	NR_030773	19385	11225	11331	NM_011100	83369	19768	19874	98	7	+
NM_011100	up	NR_030773	up	0.6428571	0.03115079	NR_030773	19385	5887	5937	NM_011100	83369	79316	79365	48	1	+
NM_011100	up	NR_030773	up	0.6428571	0.03115079	NR_030773	19385	1865	14798	NM_011100	83369	17768	56840	528	36	-
NM_011100	up	NR_030773	up	0.6428571	0.03115079	NR_030773	19385	13320	18030	NM_011100	83369	51663	56846	250	21	-
NM_011100	up	NR_030773	up	0.6428571	0.03115079	NR_030773	19385	1865	1955	NM_011100	83369	19787	19905	83	4	-
NM_011100	up	NR_030773	up	0.6428571	0.03115079	NR_030773	19385	13321	13401	NM_011100	83369	79321	79400	76	3	-
NM_011100	up	NR_030773	up	0.6428571	0.03115079	NR_030773	19385	11247	11330	NM_011100	83369	51695	51778	75	8	-
NM_011079	up	NR_030773	up	0.9285714	0.000396825	NR_030773	19385	1864	4781	NM_011079	15645	12507	15639	238	17	+
NM_011079	up	NR_030773	up	0.9285714	0.000396825	NR_030773	19385	13338	18031	NM_011079	15645	2633	3655	254	16	+
NM_011079	up	NR_030773	up	0.9285714	0.000396825	NR_030773	19385	1865	1924	NM_011079	15645	13496	13554	49	3	+
NM_011079	up	NR_030773	up	0.9285714	0.000396825	NR_030773	19385	1864	8037	NM_011079	15645	2632	3655	230	10	-
NM_011079	up	NR_030773	up	0.9285714	0.000396825	NR_030773	19385	7733	8056	NM_011079	15645	7101	10529	160	13	-
NM_011079	up	NR_030773	up	0.9285714	0.000396825	NR_030773	19385	5878	5953	NM_011079	15645	2635	2710	71	4	-
NM_009773	up	NR_030773	up	0.6428571	0.03115079	NR_030773	19385	5824	8057	NM_009773	43383	21348	40563	252	18	+
NM_009773	up	NR_030773	up	0.6428571	0.03115079	NR_030773	19385	8011	11334	NM_009773	43383	20490	21465	125	7	+
NM_009773	up	NR_030773	up	0.6428571	0.03115079	NR_030773	19385	7918	8035	NM_009773	43383	33096	33215	109	6	+
NM_009773	up	NR_030773	up	0.6428571	0.03115079	NR_030773	19385	1864	1954	NM_009773	43383	41116	41231	82	3	+
NM_009773	up	NR_030773	up	0.6428571	0.03115079	NR_030773	19385	11229	13465	NM_009773	43383	17624	41245	356	19	-
NM_009773	up	NR_030773	up	0.6428571	0.03115079	NR_030773	19385	17925	18035	NM_009773	43383	41109	41231	101	9	-
NM_009773	up	NR_030773	up	0.6428571	0.03115079	NR_030773	19385	13339	13448	NM_009773	43383	33107	33215	98	5	-
NM_009773	up	NR_030773	up	0.6428571	0.03115079	NR_030773	19385	14726	14800	NM_009773	43383	40422	40500	69	5	-
NM_009649	up	NR_030773	up	0.7142857	0.0141369	NR_030773	19385	1860	5968	NM_009649	51738	24885	34537	371	29	+
NM_009649	up	NR_030773	up	0.7142857	0.0141369	NR_030773	19385	4626	8053	NM_009649	51738	24502	34541	293	24	+
NM_009649	up	NR_030773	up	0.7142857	0.0141369	NR_030773	19385	5878	5976	NM_009649	51738	7929	8027	90	8	+
NM_009649	up	NR_030773	up	0.7142857	0.0141369	NR_030773	19385	13152	18018	NM_009649	51738	24902	44186	386	24	-
NM_009649	up	NR_030773	up	0.7142857	0.0141369	NR_030773	19385	4612	13189	NM_009649	51738	3576	8973	293	19	-
NM_009649	up	NR_030773	up	0.7142857	0.0141369	NR_030773	19385	9884	14798	NM_009649	51738	34406	44186	158	11	-
NM_009649	up	NR_030773	up	0.7142857	0.0141369	NR_030773	19385	1841	1955	NM_009649	51738	6929	8035	94	4	-
NM_009649	up	NR_030773	up	0.7142857	0.0141369	NR_030773	19385	5878	5953	NM_009649	51738	24904	24977	67	5	-
NM_008492	up	NR_030773	up	0.7142857	0.0141369	NR_030773	19385	9883	9999	NM_008492	17696	8867	8992	102	5	+
NM_008492	up	NR_030773	up	0.7142857	0.0141369	NR_030773	19385	7974	8057	NM_008492	17696	8270	8344	69	5	-
NM_008492	up	NR_030773	up	0.7142857	0.0141369	NR_030773	19385	17956	18018	NM_008492	17696	8291	8344	46	1	-
NM_007634	up	NR_030773	up	0.6428571	0.03115079	NR_030773	19385	4612	4778	NM_007634	28179	9545	9716	122	8	+
NM_007634	up	NR_030773	up	0.6428571	0.03115079	NR_030773	19385	5878	5974	NM_007634	28179	4164	4260	87	9	+
NM_007634	up	NR_030773	up	0.6428571	0.03115079	NR_030773	19385	5878	5946	NM_007634	28179	1786	1854	65	3	+
NM_007634	up	NR_030773	up	0.6428571	0.03115079	NR_030773	19385	1873	1955	NM_007634	28179	24046	24144	53	0	+
NM_007634	up	NR_030773	up	0.6428571	0.03115079	NR_030773	19385	1864	9999	NM_007634	28179	3326	4254	332	19	-
NM_007634	up	NR_030773	up	0.6428571	0.03115079	NR_030773	19385	17909	17989	NM_007634	28179	24065	24159	75	5	-
NM_007634	up	NR_030773	up	0.6428571	0.03115079	NR_030773	19385	14738	14796	NM_007634	28179	4125	4187	54	4	-
NM_001198914	up	NR_030773	up	0.6428571	0.03115079	NR_030773	19385	5824	8057	NM_001198914	36056	31772	31936	144	8	+
NM_001198914	up	NR_030773	up	0.6428571	0.03115079	NR_030773	19385	17889	18003	NM_001198914	36056	31770	31899	106	5	+
NM_001198914	up	NR_030773	up	0.6428571	0.03115079	NR_030773	19385	13320	13464	NM_001198914	36056	31788	31933	133	11	-
NM_001184706	up	NR_030773	up	0.6428571	0.03115079	NR_030773	19385	4612	9999	NM_001184706	127373	99739	112126	309	27	+
NM_001184706	up	NR_030773	up	0.6428571	0.03115079	NR_030773	19385	7909	8057	NM_001184706	127373	87129	87277	133	4	+
NM_001184706	up	NR_030773	up	0.6428571	0.03115079	NR_030773	19385	11111	13465	NM_001184706	127373	91932	112096	212	16	-
NM_001177659	up	NR_030773	up	0.7857143	0.005505952	NR_030773	19385	4613	9997	NM_001177659	42028	29307	35528	141	7	+
NM_001177659	up	NR_030773	up	0.7857143	0.005505952	NR_030773	19385	9911	9999	NM_001177659	42028	21378	21466	80	8	+
NM_001177659	up	NR_030773	up	0.7857143	0.005505952	NR_030773	19385	9885	9977	NM_001177659	42028	39541	39643	75	2	+
NM_001177659	up	NR_030773	up	0.7857143	0.005505952	NR_030773	19385	4612	8049	NM_001177659	42028	4586	6272	353	28	-
NM_001177659	up	NR_030773	up	0.7857143	0.005505952	NR_030773	19385	7890	17998	NM_001177659	42028	8105	21105	368	17	-
NM_001177659	up	NR_030773	up	0.7857143	0.005505952	NR_030773	19385	11096	18031	NM_001177659	42028	20937	35515	289	15	-
NM_001177659	up	NR_030773	up	0.7857143	0.005505952	NR_030773	19385	7932	11295	NM_001177659	42028	21226	29928	152	5	-
NM_001177659	up	NR_030773	up	0.7857143	0.005505952	NR_030773	19385	7930	8016	NM_001177659	42028	8105	22338	80	6	-
NM_001177659	up	NR_030773	up	0.7857143	0.005505952	NR_030773	19385	17909	17978	NM_001177659	42028	29862	29943	65	4	-
NM_001163768	up	NR_030773	up	0.7857143	0.005505952	NR_030773	19385	7918	8058	NM_001163768	13801	10039	10182	133	7	+
NM_001163768	up	NR_030773	up	0.7857143	0.005505952	NR_030773	19385	5878	5969	NM_001163768	13801	10082	10173	85	6	+
NM_001163768	up	NR_030773	up	0.7857143	0.005505952	NR_030773	19385	11229	11330	NM_001163768	13801	10039	10133	86	3	+
NM_001163768	up	NR_030773	up	0.7857143	0.005505952	NR_030773	19385	13321	13482	NM_001163768	13801	9550	10177	145	9	-
NM_001163768	up	NR_030773	up	0.7857143	0.005505952	NR_030773	19385	9884	9975	NM_001163768	13801	3237	3337	78	4	-
NM_001163768	up	NR_030773	up	0.7857143	0.005505952	NR_030773	19385	14733	14793	NM_001163768	13801	10046	10110	57	3	-
NM_001141975	up	NR_030773	up	0.7142857	0.0141369	NR_030773	19385	7944	18030	NM_001141975	47359	1347	7974	403	21	+
NM_001141975	up	NR_030773	up	0.7142857	0.0141369	NR_030773	19385	11106	17947	NM_001141975	47359	4218	13675	227	16	+
NM_001141975	up	NR_030773	up	0.7142857	0.0141369	NR_030773	19385	17885	18018	NM_001141975	47359	893	1441	122	8	+
NM_001141975	up	NR_030773	up	0.7142857	0.0141369	NR_030773	19385	8002	14798	NM_001141975	47359	6842	9308	140	7	+
NM_001141975	up	NR_030773	up	0.7142857	0.0141369	NR_030773	19385	7917	14794	NM_001141975	47359	7848	35685	593	38	-
NM_001141975	up	NR_030773	up	0.7142857	0.0141369	NR_030773	19385	4612	13424	NM_001141975	47359	1353	20131	378	22	-
NM_001141975	up	NR_030773	up	0.7142857	0.0141369	NR_030773	19385	17902	18018	NM_001141975	47359	30922	31052	108	8	-
NM_001081369	up	NR_030773	up	0.7857143	0.005505952	NR_030773	19385	7917	13467	NM_001081369	6631	1511	3841	373	25	+
NM_001081369	up	NR_030773	up	0.7857143	0.005505952	NR_030773	19385	17895	18030	NM_001081369	6631	1496	1643	125	8	+
NM_001081369	up	NR_030773	up	0.7857143	0.005505952	NR_030773	19385	11244	11372	NM_001081369	6631	1525	1653	116	12	+
NM_001081369	up	NR_030773	up	0.7857143	0.005505952	NR_030773	19385	5878	5946	NM_001081369	6631	1554	1622	65	3	+
NM_001081369	up	NR_030773	up	0.7857143	0.005505952	NR_030773	19385	1894	1955	NM_001081369	6631	6479	6567	57	4	+
NM_001081369	up	NR_030773	up	0.7857143	0.005505952	NR_030773	19385	5832	8049	NM_001081369	6631	3689	6586	198	17	-
NM_001081369	up	NR_030773	up	0.7857143	0.005505952	NR_030773	19385	1865	1955	NM_001081369	6631	1525	1643	86	3	-
NM_001013374	up	NR_030773	up	0.7142857	0.0141369	NR_030773	19385	11224	18028	NM_001013374	22055	1078	8840	241	24	+
NM_001013374	up	NR_030773	up	0.7142857	0.0141369	NR_030773	19385	5812	8048	NM_001013374	22055	13234	13390	144	8	+
NM_001013374	up	NR_030773	up	0.7142857	0.0141369	NR_030773	19385	17906	18018	NM_001013374	22055	1080	1204	104	8	+
NM_001013374	up	NR_030773	up	0.7142857	0.0141369	NR_030773	19385	1864	1955	NM_001013374	22055	13704	13820	84	2	+
NM_001013374	up	NR_030773	up	0.7142857	0.0141369	NR_030773	19385	7916	13502	NM_001013374	22055	1041	13835	574	35	-
NM_001013374	up	NR_030773	up	0.7142857	0.0141369	NR_030773	19385	17890	18030	NM_001013374	22055	13702	13854	128	8	-
NM_001013374	up	NR_030773	up	0.7142857	0.0141369	NR_030773	19385	1877	1969	NM_001013374	22055	1084	1204	85	6	-
NM_030725	up	NR_030773	up	0.7142857	0.0141369	NR_030773	19385	7892	8018	NM_030725	40952	35237	35409	113	6	-
NM_030725	up	NR_030773	up	0.7142857	0.0141369	NR_030773	19385	5884	5939	NM_030725	40952	35235	35290	52	3	-
NM_009019	up	NR_030773	up	0.7142857	0.0141369	NR_030773	19385	13155	13290	NM_009019	11280	3419	3566	120	10	-
NM_009019	up	NR_030773	up	0.7142857	0.0141369	NR_030773	19385	9882	9961	NM_009019	11280	3484	3573	68	2	-
NM_172560	up	NR_030773	up	0.6428571	0.03115079	NR_030773	19385	11235	18033	NM_172560	24379	20120	22883	177	15	-
NM_026410	up	NR_030773	up	0.6428571	0.03115079	NR_030773	19385	9911	11332	NM_026410	6678	2974	4316	181	12	-
NM_026410	up	NR_030773	up	0.6428571	0.03115079	NR_030773	19385	13175	13371	NM_026410	6678	4077	4316	134	8	-
NM_026410	up	NR_030773	up	0.6428571	0.03115079	NR_030773	19385	1864	1989	NM_026410	6678	1065	1213	91	0	-
NM_026280	up	NR_030773	up	0.9285714	0.000396825	NR_030773	19385	17935	18033	NM_026280	24648	4147	4246	90	8	-
NM_026280	up	NR_030773	up	0.9285714	0.000396825	NR_030773	19385	9884	9971	NM_026280	24648	3791	3888	74	4	-
NM_026280	up	NR_030773	up	0.9285714	0.000396825	NR_030773	19385	1878	1955	NM_026280	24648	3552	3657	65	2	-
NM_001168693	up	NR_030773	up	0.7857143	0.005505952	NR_030773	19385	17890	18031	NM_001168693	20388	13951	14123	124	9	-
NM_001168693	up	NR_030773	up	0.7857143	0.005505952	NR_030773	19385	7919	8049	NM_001168693	20388	3879	4002	107	7	-
NM_001168693	up	NR_030773	up	0.7857143	0.005505952	NR_030773	19385	5878	5968	NM_001168693	20388	3879	3960	68	4	-
NM_175521	up	ENSMUST00000126693	up	0.6428571	0.03115079	ENSMUST00000126693	5599	2315	3344	NM_175521	9037	1558	3213	178	9	+
NM_175105	up	ENSMUST00000126693	up	0.6428571	0.03115079	ENSMUST00000126693	5599	3214	3395	NM_175105	11870	1425	1598	157	12	+
NM_175105	up	ENSMUST00000126693	up	0.6428571	0.03115079	ENSMUST00000126693	5599	2983	3361	NM_175105	11870	3537	3694	148	8	+
NM_175105	up	ENSMUST00000126693	up	0.6428571	0.03115079	ENSMUST00000126693	5599	3209	3360	NM_175105	11870	4679	4839	136	8	-
NM_175105	up	ENSMUST00000126693	up	0.6428571	0.03115079	ENSMUST00000126693	5599	3218	3358	NM_175105	11870	10253	10395	127	10	-
NM_173735	up	ENSMUST00000126693	up	0.6428571	0.03115079	ENSMUST00000126693	5599	2308	3351	NM_173735	18023	7173	12344	352	22	+
NM_173735	up	ENSMUST00000126693	up	0.6428571	0.03115079	ENSMUST00000126693	5599	3003	3363	NM_173735	18023	6080	6420	284	26	+
NM_173735	up	ENSMUST00000126693	up	0.6428571	0.03115079	ENSMUST00000126693	5599	2257	2311	NM_173735	18023	4823	4891	49	1	-
NM_173402	up	ENSMUST00000126693	up	0.7857143	0.005505952	ENSMUST00000126693	5599	3002	3361	NM_173402	84147	14166	62959	305	22	+
NM_173402	up	ENSMUST00000126693	up	0.7857143	0.005505952	ENSMUST00000126693	5599	2138	2186	NM_173402	84147	52831	52879	44	4	+
NM_172913	up	ENSMUST00000126693	up	0.7142857	0.0141369	ENSMUST00000126693	5599	2161	3341	NM_172913	101142	5056	38002	261	16	+
NM_172913	up	ENSMUST00000126693	up	0.7142857	0.0141369	ENSMUST00000126693	5599	3114	3301	NM_172913	101142	11648	11693	43	2	+
NM_133991	up	ENSMUST00000126693	up	0.7142857	0.0141369	ENSMUST00000126693	5599	3219	3341	NM_133991	13740	2876	2996	117	3	+
NM_133991	up	ENSMUST00000126693	up	0.7142857	0.0141369	ENSMUST00000126693	5599	3226	3355	NM_133991	13740	12778	12897	109	5	-
NM_133930	up	ENSMUST00000126693	up	0.6428571	0.03115079	ENSMUST00000126693	5599	3190	3767	NM_133930	9771	1443	3030	214	6	+
NM_133930	up	ENSMUST00000126693	up	0.6428571	0.03115079	ENSMUST00000126693	5599	3221	3371	NM_133930	9771	2917	3070	135	9	+
NM_133930	up	ENSMUST00000126693	up	0.6428571	0.03115079	ENSMUST00000126693	5599	3700	3769	NM_133930	9771	1798	1865	45	2	+
NM_133930	up	ENSMUST00000126693	up	0.6428571	0.03115079	ENSMUST00000126693	5599	3210	3755	NM_133930	9771	736	7015	158	10	-
NM_133930	up	ENSMUST00000126693	up	0.6428571	0.03115079	ENSMUST00000126693	5599	3262	3338	NM_133930	9771	7187	7266	69	3	-
NM_031185	up	ENSMUST00000126693	up	0.6428571	0.03115079	ENSMUST00000126693	5599	2256	3414	NM_031185	93144	24283	84923	403	28	+
NM_031185	up	ENSMUST00000126693	up	0.6428571	0.03115079	ENSMUST00000126693	5599	2344	3361	NM_031185	93144	17483	74035	380	24	+
NM_031185	up	ENSMUST00000126693	up	0.6428571	0.03115079	ENSMUST00000126693	5599	3074	3391	NM_031185	93144	10929	20414	245	22	+
NM_031185	up	ENSMUST00000126693	up	0.6428571	0.03115079	ENSMUST00000126693	5599	2153	3340	NM_031185	93144	48599	60362	225	10	+
NM_031185	up	ENSMUST00000126693	up	0.6428571	0.03115079	ENSMUST00000126693	5599	2604	3363	NM_031185	93144	17481	41891	188	8	+
NM_031185	up	ENSMUST00000126693	up	0.6428571	0.03115079	ENSMUST00000126693	5599	3220	3408	NM_031185	93144	7142	16415	155	6	+
NM_031185	up	ENSMUST00000126693	up	0.6428571	0.03115079	ENSMUST00000126693	5599	2960	3402	NM_031185	93144	6318	21731	348	21	-
NM_031185	up	ENSMUST00000126693	up	0.6428571	0.03115079	ENSMUST00000126693	5599	3220	3771	NM_031185	93144	82380	86310	183	13	-
NM_031185	up	ENSMUST00000126693	up	0.6428571	0.03115079	ENSMUST00000126693	5599	3215	3357	NM_031185	93144	10300	53728	132	10	-
NM_031185	up	ENSMUST00000126693	up	0.6428571	0.03115079	ENSMUST00000126693	5599	3229	3353	NM_031185	93144	70657	70778	111	9	-
NM_031185	up	ENSMUST00000126693	up	0.6428571	0.03115079	ENSMUST00000126693	5599	3229	3328	NM_031185	93144	65325	65424	93	6	-
NM_031185	up	ENSMUST00000126693	up	0.6428571	0.03115079	ENSMUST00000126693	5599	3230	3326	NM_031185	93144	10332	40223	91	5	-
NM_029955	up	ENSMUST00000126693	up	0.7142857	0.0141369	ENSMUST00000126693	5599	2345	4809	NM_029955	75395	6551	36941	262	19	+
NM_029955	up	ENSMUST00000126693	up	0.7142857	0.0141369	ENSMUST00000126693	5599	2232	3341	NM_029955	75395	30278	36992	180	8	+
NM_029955	up	ENSMUST00000126693	up	0.7142857	0.0141369	ENSMUST00000126693	5599	2163	2272	NM_029955	75395	64988	68838	83	4	+
NM_029955	up	ENSMUST00000126693	up	0.7142857	0.0141369	ENSMUST00000126693	5599	2160	2215	NM_029955	75395	68788	68839	49	2	+
NM_029955	up	ENSMUST00000126693	up	0.7142857	0.0141369	ENSMUST00000126693	5599	2560	2598	NM_029955	75395	30274	30312	35	3	+
NM_029955	up	ENSMUST00000126693	up	0.7142857	0.0141369	ENSMUST00000126693	5599	2218	2306	NM_029955	75395	6946	7026	75	5	-
NM_028082	up	ENSMUST00000126693	up	0.7142857	0.0141369	ENSMUST00000126693	5599	3043	3361	NM_028082	96352	5236	22750	287	29	+
NM_028082	up	ENSMUST00000126693	up	0.7142857	0.0141369	ENSMUST00000126693	5599	3084	3360	NM_028082	96352	4111	10377	219	16	+
NM_028082	up	ENSMUST00000126693	up	0.7142857	0.0141369	ENSMUST00000126693	5599	2957	3357	NM_028082	96352	29200	29396	182	8	+
NM_028082	up	ENSMUST00000126693	up	0.7142857	0.0141369	ENSMUST00000126693	5599	3214	3354	NM_028082	96352	2480	5019	134	6	+
NM_028082	up	ENSMUST00000126693	up	0.7142857	0.0141369	ENSMUST00000126693	5599	3220	3685	NM_028082	96352	72005	72602	149	9	+
NM_028082	up	ENSMUST00000126693	up	0.7142857	0.0141369	ENSMUST00000126693	5599	3219	3356	NM_028082	96352	40267	40454	117	10	+
NM_028082	up	ENSMUST00000126693	up	0.7142857	0.0141369	ENSMUST00000126693	5599	3038	3352	NM_028082	96352	9486	52742	287	23	-
NM_028082	up	ENSMUST00000126693	up	0.7142857	0.0141369	ENSMUST00000126693	5599	3220	3303	NM_028082	96352	20362	20445	80	3	-
NM_028082	up	ENSMUST00000126693	up	0.7142857	0.0141369	ENSMUST00000126693	5599	5386	5420	NM_028082	96352	89301	89335	34	0	-
NM_028082	up	ENSMUST00000126693	up	0.7142857	0.0141369	ENSMUST00000126693	5599	3304	3341	NM_028082	96352	20321	20362	37	0	-
NM_027258	up	ENSMUST00000126693	up	0.6428571	0.03115079	ENSMUST00000126693	5599	2144	3378	NM_027258	76689	16378	55846	385	24	+
NM_027258	up	ENSMUST00000126693	up	0.6428571	0.03115079	ENSMUST00000126693	5599	3163	3414	NM_027258	76689	7264	13326	212	12	+
NM_027258	up	ENSMUST00000126693	up	0.6428571	0.03115079	ENSMUST00000126693	5599	3220	3361	NM_027258	76689	2525	2666	133	8	+
NM_027258	up	ENSMUST00000126693	up	0.6428571	0.03115079	ENSMUST00000126693	5599	3213	3353	NM_027258	76689	12622	29727	133	6	+
NM_027258	up	ENSMUST00000126693	up	0.6428571	0.03115079	ENSMUST00000126693	5599	3220	3337	NM_027258	76689	13921	14038	113	4	+
NM_027258	up	ENSMUST00000126693	up	0.6428571	0.03115079	ENSMUST00000126693	5599	3220	3353	NM_027258	76689	6984	7113	118	5	+
NM_027258	up	ENSMUST00000126693	up	0.6428571	0.03115079	ENSMUST00000126693	5599	2168	2223	NM_027258	76689	53635	53686	48	3	+
NM_027258	up	ENSMUST00000126693	up	0.6428571	0.03115079	ENSMUST00000126693	5599	3015	3360	NM_027258	76689	24471	60994	297	18	-
NM_027258	up	ENSMUST00000126693	up	0.6428571	0.03115079	ENSMUST00000126693	5599	3169	3785	NM_027258	76689	45924	60851	219	14	-
NM_027258	up	ENSMUST00000126693	up	0.6428571	0.03115079	ENSMUST00000126693	5599	3167	3357	NM_027258	76689	45918	52411	179	7	-
NM_027258	up	ENSMUST00000126693	up	0.6428571	0.03115079	ENSMUST00000126693	5599	3210	4071	NM_027258	76689	61578	62045	168	13	-
NM_027258	up	ENSMUST00000126693	up	0.6428571	0.03115079	ENSMUST00000126693	5599	2296	3337	NM_027258	76689	13062	49652	163	7	-
NM_027258	up	ENSMUST00000126693	up	0.6428571	0.03115079	ENSMUST00000126693	5599	2116	3356	NM_027258	76689	27751	49650	160	8	-
NM_027258	up	ENSMUST00000126693	up	0.6428571	0.03115079	ENSMUST00000126693	5599	3000	3360	NM_027258	76689	56525	56694	139	9	-
NM_027258	up	ENSMUST00000126693	up	0.6428571	0.03115079	ENSMUST00000126693	5599	3213	3341	NM_027258	76689	3526	3656	119	5	-
NM_027258	up	ENSMUST00000126693	up	0.6428571	0.03115079	ENSMUST00000126693	5599	3228	3372	NM_027258	76689	60653	60801	123	8	-
NM_027258	up	ENSMUST00000126693	up	0.6428571	0.03115079	ENSMUST00000126693	5599	3226	3342	NM_027258	76689	8116	48156	98	7	-
NM_027258	up	ENSMUST00000126693	up	0.6428571	0.03115079	ENSMUST00000126693	5599	3233	3337	NM_027258	76689	1709	8232	77	1	-
NM_026280	up	ENSMUST00000126693	up	0.9285714	0.000396825	ENSMUST00000126693	5599	3226	3345	NM_026280	24648	3544	3663	111	8	+
NM_026280	up	ENSMUST00000126693	up	0.9285714	0.000396825	ENSMUST00000126693	5599	2253	2335	NM_026280	24648	8707	20646	74	6	+
NM_026280	up	ENSMUST00000126693	up	0.9285714	0.000396825	ENSMUST00000126693	5599	3210	3361	NM_026280	24648	4140	4296	142	9	-
NM_025401	up	ENSMUST00000126693	up	0.6428571	0.03115079	ENSMUST00000126693	5599	3220	3465	NM_025401	3473	2416	2909	149	7	+
NM_018855	up	ENSMUST00000126693	up	0.7857143	0.005505952	ENSMUST00000126693	5599	3233	3375	NM_018855	17817	9858	15103	114	4	+
NM_018855	up	ENSMUST00000126693	up	0.7857143	0.005505952	ENSMUST00000126693	5599	3244	3281	NM_018855	17817	8564	8601	34	3	+
NM_018855	up	ENSMUST00000126693	up	0.7857143	0.005505952	ENSMUST00000126693	5599	3234	3337	NM_018855	17817	6942	7045	100	3	-
NM_011100	up	ENSMUST00000126693	up	0.6428571	0.03115079	ENSMUST00000126693	5599	2363	3360	NM_011100	83369	27767	56848	335	32	+
NM_011100	up	ENSMUST00000126693	up	0.6428571	0.03115079	ENSMUST00000126693	5599	3210	3363	NM_011100	83369	17753	79406	141	12	+
NM_011100	up	ENSMUST00000126693	up	0.6428571	0.03115079	ENSMUST00000126693	5599	3226	3340	NM_011100	83369	14611	14724	105	8	+
NM_011100	up	ENSMUST00000126693	up	0.6428571	0.03115079	ENSMUST00000126693	5599	2160	3305	NM_011100	83369	59591	79349	82	3	+
NM_011100	up	ENSMUST00000126693	up	0.6428571	0.03115079	ENSMUST00000126693	5599	3199	3357	NM_011100	83369	51658	51821	131	9	-
NM_011079	up	ENSMUST00000126693	up	0.7857143	0.005505952	ENSMUST00000126693	5599	3002	3361	NM_011079	15645	3498	3663	155	8	+
NM_011079	up	ENSMUST00000126693	up	0.7857143	0.005505952	ENSMUST00000126693	5599	2978	3359	NM_011079	15645	2616	13652	329	20	-
NM_011079	up	ENSMUST00000126693	up	0.7857143	0.005505952	ENSMUST00000126693	5599	3038	5441	NM_011079	15645	11079	15643	325	16	-
NM_011079	up	ENSMUST00000126693	up	0.7857143	0.005505952	ENSMUST00000126693	5599	2976	3345	NM_011079	15645	6974	13466	177	6	-
NM_011079	up	ENSMUST00000126693	up	0.7857143	0.005505952	ENSMUST00000126693	5599	3226	3404	NM_011079	15645	10093	10326	139	8	-
NM_009984	up	ENSMUST00000126693	up	0.7857143	0.005505952	ENSMUST00000126693	5599	3213	3390	NM_009984	7094	2827	2992	152	8	+
NM_009710	up	ENSMUST00000126693	up	0.7857143	0.005505952	ENSMUST00000126693	5599	3226	3322	NM_009710	9407	7281	7380	82	6	+
NM_007397	up	ENSMUST00000126693	up	0.6428571	0.03115079	ENSMUST00000126693	5599	3208	3391	NM_007397	31007	11406	13889	150	6	+
NM_007397	up	ENSMUST00000126693	up	0.6428571	0.03115079	ENSMUST00000126693	5599	3234	3392	NM_007397	31007	11037	11420	126	8	+
NM_007397	up	ENSMUST00000126693	up	0.6428571	0.03115079	ENSMUST00000126693	5599	2344	2386	NM_007397	31007	19523	19565	38	4	+
NM_001184706	up	ENSMUST00000126693	up	0.6428571	0.03115079	ENSMUST00000126693	5599	2161	3717	NM_001184706	127373	22509	92170	477	23	+
NM_001184706	up	ENSMUST00000126693	up	0.6428571	0.03115079	ENSMUST00000126693	5599	2957	3357	NM_001184706	127373	4551	76320	326	20	+
NM_001184706	up	ENSMUST00000126693	up	0.6428571	0.03115079	ENSMUST00000126693	5599	3081	3353	NM_001184706	127373	3180	68704	247	18	+
NM_001184706	up	ENSMUST00000126693	up	0.6428571	0.03115079	ENSMUST00000126693	5599	3182	3339	NM_001184706	127373	3280	38185	110	4	+
NM_001184706	up	ENSMUST00000126693	up	0.6428571	0.03115079	ENSMUST00000126693	5599	2110	2252	NM_001184706	127373	118986	119241	91	3	+
NM_001184706	up	ENSMUST00000126693	up	0.6428571	0.03115079	ENSMUST00000126693	5599	2157	2290	NM_001184706	127373	95525	119241	72	2	+
NM_001184706	up	ENSMUST00000126693	up	0.6428571	0.03115079	ENSMUST00000126693	5599	3011	5416	NM_001184706	127373	72708	100450	326	23	-
NM_001184706	up	ENSMUST00000126693	up	0.6428571	0.03115079	ENSMUST00000126693	5599	3031	5420	NM_001184706	127373	22510	112175	308	21	-
NM_001184706	up	ENSMUST00000126693	up	0.6428571	0.03115079	ENSMUST00000126693	5599	3213	3353	NM_001184706	127373	17390	117786	134	6	-
NM_001177659	up	ENSMUST00000126693	up	0.6428571	0.03115079	ENSMUST00000126693	5599	3016	3361	NM_001177659	42028	6089	17635	307	25	+
NM_001177659	up	ENSMUST00000126693	up	0.6428571	0.03115079	ENSMUST00000126693	5599	3010	3066	NM_001177659	42028	19784	20025	55	1	+
NM_001177659	up	ENSMUST00000126693	up	0.6428571	0.03115079	ENSMUST00000126693	5599	3226	3770	NM_001177659	42028	8088	38151	117	8	-
NM_001177659	up	ENSMUST00000126693	up	0.6428571	0.03115079	ENSMUST00000126693	5599	3234	3340	NM_001177659	42028	4840	22336	77	6	-
NM_001163768	up	ENSMUST00000126693	up	0.6428571	0.03115079	ENSMUST00000126693	5599	2974	3341	NM_001163768	13801	3071	10160	290	21	+
NM_001146153	up	ENSMUST00000126693	up	0.6428571	0.03115079	ENSMUST00000126693	5599	3212	3357	NM_001146153	11364	7301	7447	140	5	+
NM_001146153	up	ENSMUST00000126693	up	0.6428571	0.03115079	ENSMUST00000126693	5599	3213	3357	NM_001146153	11364	5440	6215	137	7	+
NM_001146153	up	ENSMUST00000126693	up	0.6428571	0.03115079	ENSMUST00000126693	5599	3260	3771	NM_001146153	11364	3727	5565	105	5	+
NM_001146153	up	ENSMUST00000126693	up	0.6428571	0.03115079	ENSMUST00000126693	5599	2974	3309	NM_001146153	11364	9621	9715	87	4	-
NM_001081369	up	ENSMUST00000126693	up	0.6428571	0.03115079	ENSMUST00000126693	5599	3226	3377	NM_001081369	6631	1517	1669	139	6	+
NM_001081369	up	ENSMUST00000126693	up	0.6428571	0.03115079	ENSMUST00000126693	5599	3014	3211	NM_001081369	6631	1657	1841	125	5	+
NM_001081369	up	ENSMUST00000126693	up	0.6428571	0.03115079	ENSMUST00000126693	5599	2344	2521	NM_001081369	6631	4454	4503	43	2	+
NM_001081369	up	ENSMUST00000126693	up	0.6428571	0.03115079	ENSMUST00000126693	5599	3221	3340	NM_001081369	6631	3705	3824	112	7	-
NM_001013749	up	ENSMUST00000126693	up	0.6428571	0.03115079	ENSMUST00000126693	5599	2261	2320	NM_001013749	7739	7126	7281	57	2	+
NM_001013749	up	ENSMUST00000126693	up	0.6428571	0.03115079	ENSMUST00000126693	5599	2162	2236	NM_001013749	7739	7123	7193	56	1	+
NM_001013749	up	ENSMUST00000126693	up	0.6428571	0.03115079	ENSMUST00000126693	5599	2896	2935	NM_001013749	7739	7122	7161	38	1	-
NM_001013749	up	ENSMUST00000126693	up	0.6428571	0.03115079	ENSMUST00000126693	5599	5388	5420	NM_001013749	7739	7123	7155	32	0	-
NM_001013390	up	ENSMUST00000126693	up	0.6428571	0.03115079	ENSMUST00000126693	5599	2162	2210	NM_001013390	15021	5895	5939	43	1	+
NM_001013390	up	ENSMUST00000126693	up	0.6428571	0.03115079	ENSMUST00000126693	5599	2891	2933	NM_001013390	15021	5904	5946	42	0	-
NM_001013374	up	ENSMUST00000126693	up	0.8571429	0.001736111	ENSMUST00000126693	5599	3215	3340	NM_001013374	22055	1079	1204	120	5	+
NM_001013374	up	ENSMUST00000126693	up	0.8571429	0.001736111	ENSMUST00000126693	5599	2996	3333	NM_001013374	22055	4252	4395	133	6	+
NM_001013374	up	ENSMUST00000126693	up	0.8571429	0.001736111	ENSMUST00000126693	5599	3210	3341	NM_001013374	22055	13713	13845	125	6	-
NM_001013374	up	ENSMUST00000126693	up	0.8571429	0.001736111	ENSMUST00000126693	5599	2895	3759	NM_001013374	22055	10020	10189	56	2	-
NM_009984	up	AK090292	up	0.6428571	0.03115079	AK090292	14284	13010	13175	NM_009984	7094	2809	2976	151	10	+
NM_009984	up	AK090292	up	0.6428571	0.03115079	AK090292	14284	12749	12876	NM_009984	7094	2840	2968	119	6	-
NM_009984	up	AK090292	up	0.6428571	0.03115079	AK090292	14284	13100	13152	NM_009984	7094	3034	3086	49	3	-
NM_009020	up	AK090292	up	0.6428571	0.03115079	AK090292	14284	13023	13176	NM_009020	7782	629	802	137	8	+
NM_009020	up	AK090292	up	0.6428571	0.03115079	AK090292	14284	12749	12876	NM_009020	7782	658	789	117	4	-
NM_175105	up	AK090292	up	0.7857143	0.005505952	AK090292	14284	12749	12893	NM_175105	11870	10259	10405	135	4	+
NM_175105	up	AK090292	up	0.7857143	0.005505952	AK090292	14284	13041	13176	NM_175105	11870	1438	1574	125	10	+
NM_175105	up	AK090292	up	0.7857143	0.005505952	AK090292	14284	12749	12882	NM_175105	11870	4686	4834	124	9	+
NM_175105	up	AK090292	up	0.7857143	0.005505952	AK090292	14284	13022	13174	NM_175105	11870	4679	4838	135	10	-
NM_175105	up	AK090292	up	0.7857143	0.005505952	AK090292	14284	12748	12888	NM_175105	11870	1425	1565	130	8	-
NM_175105	up	AK090292	up	0.7857143	0.005505952	AK090292	14284	12749	12927	NM_175105	11870	3541	3686	137	6	-
NM_175105	up	AK090292	up	0.7857143	0.005505952	AK090292	14284	13028	13172	NM_175105	11870	10253	10401	131	10	-
NM_026410	up	AK090292	up	0.6428571	0.03115079	AK090292	14284	12746	12882	NM_026410	6678	2940	3076	126	10	+
NM_026410	up	AK090292	up	0.6428571	0.03115079	AK090292	14284	10080	13167	NM_026410	6678	2943	4340	242	18	-
NM_026280	up	AK090292	up	0.7857143	0.005505952	AK090292	14284	12310	12400	NM_026280	24648	3801	3891	82	8	+
NM_026280	up	AK090292	up	0.7857143	0.005505952	AK090292	14284	13029	13104	NM_026280	24648	3356	3608	74	1	+
NM_026280	up	AK090292	up	0.7857143	0.005505952	AK090292	14284	10067	12883	NM_026280	24648	3537	3889	266	18	-
NM_025401	up	AK090292	up	0.7857143	0.005505952	AK090292	14284	13030	13174	NM_025401	3473	2412	2556	135	9	+
NM_025401	up	AK090292	up	0.7857143	0.005505952	AK090292	14284	12749	12886	NM_025401	3473	2412	2549	129	8	-
NM_016679	up	AK090292	up	0.6428571	0.03115079	AK090292	14284	13049	13167	NM_016679	9604	2837	2955	108	10	+
NM_016679	up	AK090292	up	0.6428571	0.03115079	AK090292	14284	6954	7129	NM_016679	9604	6201	6331	111	6	+
NM_001146153	up	AK090292	up	0.7857143	0.005505952	AK090292	14284	12258	13171	NM_001146153	11364	1271	6215	195	17	+
NM_001146153	up	AK090292	up	0.7857143	0.005505952	AK090292	14284	13064	13147	NM_001146153	11364	3598	4003	77	4	+
NM_001146153	up	AK090292	up	0.7857143	0.005505952	AK090292	14284	12749	12904	NM_001146153	11364	7287	7442	141	14	-
NM_001146153	up	AK090292	up	0.7857143	0.005505952	AK090292	14284	12714	12889	NM_001146153	11364	5440	7307	151	7	-
NM_001083960	up	AK090292	up	0.6428571	0.03115079	AK090292	14284	6992	10255	NM_001083960	13736	2660	4778	336	24	+
NM_001083960	up	AK090292	up	0.6428571	0.03115079	AK090292	14284	6969	7186	NM_001083960	13736	4588	4777	179	10	-
NM_001083959	up	AK090292	up	0.6428571	0.03115079	AK090292	14284	6992	10255	NM_001083959	13736	2660	4778	336	24	+
NM_001083959	up	AK090292	up	0.6428571	0.03115079	AK090292	14284	6969	7186	NM_001083959	13736	4588	4777	179	10	-
NM_001081369	up	AK090292	up	0.7857143	0.005505952	AK090292	14284	7046	12903	NM_001081369	6631	1707	6590	255	21	+
NM_001081369	up	AK090292	up	0.7857143	0.005505952	AK090292	14284	13029	13190	NM_001081369	6631	1507	1662	129	6	+
NM_001081369	up	AK090292	up	0.7857143	0.005505952	AK090292	14284	13019	13167	NM_001081369	6631	3689	3855	140	8	-
NM_001081369	up	AK090292	up	0.7857143	0.005505952	AK090292	14284	12750	12883	NM_001081369	6631	1510	1643	127	6	-
NM_183155	up	AK090292	up	0.6428571	0.03115079	AK090292	14284	12749	12894	NM_183155	34203	32257	32406	137	8	+
NM_183155	up	AK090292	up	0.6428571	0.03115079	AK090292	14284	12772	12814	NM_183155	34203	924	966	40	2	+
NM_183155	up	AK090292	up	0.6428571	0.03115079	AK090292	14284	10071	13144	NM_183155	34203	924	11129	205	14	-
NM_183155	up	AK090292	up	0.6428571	0.03115079	AK090292	14284	13041	13175	NM_183155	34203	32249	32383	128	6	-
NM_183155	up	AK090292	up	0.6428571	0.03115079	AK090292	14284	12762	12890	NM_183155	34203	20772	20893	115	6	-
NM_173735	up	AK090292	up	0.6428571	0.03115079	AK090292	14284	7012	13176	NM_173735	18023	6107	6419	270	21	+
NM_173735	up	AK090292	up	0.6428571	0.03115079	AK090292	14284	10070	12900	NM_173735	18023	6262	10413	328	24	-
NM_173735	up	AK090292	up	0.6428571	0.03115079	AK090292	14284	7022	7195	NM_173735	18023	4395	4576	162	8	-
NM_173735	up	AK090292	up	0.6428571	0.03115079	AK090292	14284	12761	12926	NM_173735	18023	12184	12334	135	7	-
NM_172913	up	AK090292	up	0.7142857	0.0141369	AK090292	14284	5999	6058	NM_172913	101142	5593	5652	59	0	+
NM_172913	up	AK090292	up	0.7142857	0.0141369	AK090292	14284	6053	6101	NM_172913	101142	5548	5596	48	0	+
NM_172913	up	AK090292	up	0.7142857	0.0141369	AK090292	14284	12749	12881	NM_172913	101142	37882	38011	124	5	-
NM_172913	up	AK090292	up	0.7142857	0.0141369	AK090292	14284	10100	10169	NM_172913	101142	11643	11712	64	5	-
NM_153402	up	AK090292	up	0.7142857	0.0141369	AK090292	14284	6339	13167	NM_153402	88866	43057	79951	797	62	+
NM_153402	up	AK090292	up	0.7142857	0.0141369	AK090292	14284	10067	13175	NM_153402	88866	4311	40645	566	41	+
NM_153402	up	AK090292	up	0.7142857	0.0141369	AK090292	14284	6360	12876	NM_153402	88866	80562	82085	372	23	+
NM_153402	up	AK090292	up	0.7142857	0.0141369	AK090292	14284	12749	13174	NM_153402	88866	4693	32019	295	17	+
NM_153402	up	AK090292	up	0.7142857	0.0141369	AK090292	14284	12786	13155	NM_153402	88866	40040	42756	171	7	+
NM_153402	up	AK090292	up	0.7142857	0.0141369	AK090292	14284	2804	2959	NM_153402	88866	80673	80840	145	5	+
NM_153402	up	AK090292	up	0.7142857	0.0141369	AK090292	14284	13019	13171	NM_153402	88866	6980	7131	139	11	+
NM_153402	up	AK090292	up	0.7142857	0.0141369	AK090292	14284	13044	13175	NM_153402	88866	9911	10043	123	8	+
NM_153402	up	AK090292	up	0.7142857	0.0141369	AK090292	14284	13019	13152	NM_153402	88866	40483	64830	49	3	+
NM_153402	up	AK090292	up	0.7142857	0.0141369	AK090292	14284	6957	13175	NM_153402	88866	4685	83594	673	37	-
NM_153402	up	AK090292	up	0.7142857	0.0141369	AK090292	14284	10067	13174	NM_153402	88866	55092	80150	482	36	-
NM_153402	up	AK090292	up	0.7142857	0.0141369	AK090292	14284	12749	13176	NM_153402	88866	72823	79951	305	17	-
NM_153402	up	AK090292	up	0.7142857	0.0141369	AK090292	14284	10102	12872	NM_153402	88866	9911	16315	239	14	-
NM_153402	up	AK090292	up	0.7142857	0.0141369	AK090292	14284	6961	7186	NM_153402	88866	4312	4836	186	13	-
NM_153402	up	AK090292	up	0.7142857	0.0141369	AK090292	14284	13012	13174	NM_153402	88866	82945	83115	151	11	-
NM_153402	up	AK090292	up	0.7142857	0.0141369	AK090292	14284	12749	12926	NM_153402	88866	24860	25020	148	9	-
NM_153402	up	AK090292	up	0.7142857	0.0141369	AK090292	14284	12749	13130	NM_153402	88866	40040	40637	151	6	-
NM_153402	up	AK090292	up	0.7142857	0.0141369	AK090292	14284	12749	12876	NM_153402	88866	39827	39954	120	7	-
NM_153402	up	AK090292	up	0.7142857	0.0141369	AK090292	14284	13041	13165	NM_153402	88866	81960	82084	115	9	-
NM_153402	up	AK090292	up	0.7142857	0.0141369	AK090292	14284	12749	12883	NM_153402	88866	29288	29427	121	6	-
NM_146254	up	AK090292	up	0.7142857	0.0141369	AK090292	14284	2841	6812	NM_146254	76236	23135	59730	544	38	+
NM_146254	up	AK090292	up	0.7142857	0.0141369	AK090292	14284	676	3124	NM_146254	76236	58504	59760	324	18	+
NM_146254	up	AK090292	up	0.7142857	0.0141369	AK090292	14284	10132	12894	NM_146254	76236	16997	25200	191	10	+
NM_146254	up	AK090292	up	0.7142857	0.0141369	AK090292	14284	13034	13175	NM_146254	76236	8638	8780	132	9	+
NM_146254	up	AK090292	up	0.7142857	0.0141369	AK090292	14284	13035	13175	NM_146254	76236	63411	63552	131	9	-
NM_133930	up	AK090292	up	0.7857143	0.005505952	AK090292	14284	12749	13167	NM_133930	9771	6870	7662	272	21	+
NM_133930	up	AK090292	up	0.7857143	0.005505952	AK090292	14284	13008	13171	NM_133930	9771	1720	3053	154	7	+
NM_133930	up	AK090292	up	0.7857143	0.005505952	AK090292	14284	6984	7195	NM_133930	9771	7695	7876	152	6	+
NM_133930	up	AK090292	up	0.7857143	0.005505952	AK090292	14284	12764	12824	NM_133930	9771	7187	7250	48	1	+
NM_133930	up	AK090292	up	0.7857143	0.005505952	AK090292	14284	10102	13170	NM_133930	9771	6867	7827	414	28	-
NM_133930	up	AK090292	up	0.7857143	0.005505952	AK090292	14284	12749	13154	NM_133930	9771	718	1882	225	21	-
NM_133930	up	AK090292	up	0.7857143	0.005505952	AK090292	14284	12749	12875	NM_133930	9771	2923	3049	117	7	-
NM_033264	up	AK090292	up	0.6428571	0.03115079	AK090292	14284	6053	6703	NM_033264	122677	2330	93173	349	14	+
NM_033264	up	AK090292	up	0.6428571	0.03115079	AK090292	14284	2805	6102	NM_033264	122677	92980	101017	262	4	+
NM_033264	up	AK090292	up	0.6428571	0.03115079	AK090292	14284	12749	12946	NM_033264	122677	20838	49131	168	9	+
NM_033264	up	AK090292	up	0.6428571	0.03115079	AK090292	14284	6360	6411	NM_033264	122677	92848	92899	47	4	+
NM_033264	up	AK090292	up	0.6428571	0.03115079	AK090292	14284	6360	13176	NM_033264	122677	20828	65737	494	27	-
NM_033264	up	AK090292	up	0.6428571	0.03115079	AK090292	14284	2805	3009	NM_033264	122677	65388	65605	196	4	-
NM_033264	up	AK090292	up	0.6428571	0.03115079	AK090292	14284	12883	12922	NM_033264	122677	7376	7414	37	1	-
NM_028755	up	AK090292	up	0.8571429	0.001736111	AK090292	14284	6053	6101	NM_028755	7899	2493	2541	48	0	+
NM_028755	up	AK090292	up	0.8571429	0.001736111	AK090292	14284	12883	12922	NM_028755	7899	7539	7577	37	1	-
NM_028082	up	AK090292	up	0.7142857	0.0141369	AK090292	14284	5978	13171	NM_028082	96352	22515	84354	801	55	+
NM_028082	up	AK090292	up	0.7142857	0.0141369	AK090292	14284	2804	13167	NM_028082	96352	29672	72138	710	53	+
NM_028082	up	AK090292	up	0.7142857	0.0141369	AK090292	14284	6951	13171	NM_028082	96352	649	29396	639	46	+
NM_028082	up	AK090292	up	0.7142857	0.0141369	AK090292	14284	13028	13175	NM_028082	96352	2480	11228	135	12	+
NM_028082	up	AK090292	up	0.7142857	0.0141369	AK090292	14284	13034	13168	NM_028082	96352	4881	5019	120	10	+
NM_028082	up	AK090292	up	0.7142857	0.0141369	AK090292	14284	12751	13157	NM_028082	96352	20319	84350	301	18	-
NM_028082	up	AK090292	up	0.7142857	0.0141369	AK090292	14284	7024	12888	NM_028082	96352	11072	52731	301	16	-
NM_028082	up	AK090292	up	0.7142857	0.0141369	AK090292	14284	12749	12947	NM_028082	96352	71999	72138	130	8	-
NM_028082	up	AK090292	up	0.7142857	0.0141369	AK090292	14284	12750	12882	NM_028082	96352	4880	11219	119	5	-
NM_027696	up	AK090292	up	0.6428571	0.03115079	AK090292	14284	10068	12880	NM_027696	51286	27920	46890	268	18	+
NM_027696	up	AK090292	up	0.6428571	0.03115079	AK090292	14284	12750	12909	NM_027696	51286	17636	17805	146	10	+
NM_027696	up	AK090292	up	0.6428571	0.03115079	AK090292	14284	10068	10257	NM_027696	51286	32409	40831	162	10	+
NM_027696	up	AK090292	up	0.6428571	0.03115079	AK090292	14284	13041	13175	NM_027696	51286	46780	46885	100	4	-
NM_026735	up	AK090292	up	0.7142857	0.0141369	AK090292	14284	12369	13167	NM_026735	37586	14222	15043	285	18	+
NM_026735	up	AK090292	up	0.7142857	0.0141369	AK090292	14284	10084	13155	NM_026735	37586	14458	29756	348	23	-
NM_026735	up	AK090292	up	0.7142857	0.0141369	AK090292	14284	12750	13192	NM_026735	37586	30297	31908	277	18	-
NM_025829	up	AK090292	up	0.6428571	0.03115079	AK090292	14284	6992	7081	NM_025829	41636	4585	4790	55	2	+
NM_018855	up	AK090292	up	0.6428571	0.03115079	AK090292	14284	7013	7197	NM_018855	17817	15105	15431	146	7	+
NM_018855	up	AK090292	up	0.6428571	0.03115079	AK090292	14284	7677	7723	NM_018855	17817	7488	7535	44	1	+
NM_018855	up	AK090292	up	0.6428571	0.03115079	AK090292	14284	10076	13151	NM_018855	17817	6942	8422	251	18	-
NM_016879	up	AK090292	up	0.7142857	0.0141369	AK090292	14284	2402	13167	NM_016879	175823	29365	151855	3306	120	+
NM_016879	up	AK090292	up	0.7142857	0.0141369	AK090292	14284	6360	13171	NM_016879	175823	29412	69186	659	45	+
NM_016879	up	AK090292	up	0.7142857	0.0141369	AK090292	14284	2395	12870	NM_016879	175823	3273	114770	3460	210	-
NM_016879	up	AK090292	up	0.7142857	0.0141369	AK090292	14284	6352	6417	NM_016879	175823	59967	60032	62	3	-
NM_016879	up	AK090292	up	0.7142857	0.0141369	AK090292	14284	12746	12801	NM_016879	175823	151803	151858	50	5	-
NM_011079	up	AK090292	up	0.9285714	0.000396825	AK090292	14284	6360	12875	NM_011079	15645	10576	13621	530	36	+
NM_011079	up	AK090292	up	0.9285714	0.000396825	AK090292	14284	12761	13175	NM_011079	15645	2632	3663	260	16	+
NM_011079	up	AK090292	up	0.9285714	0.000396825	AK090292	14284	7012	13155	NM_011079	15645	2632	15643	568	40	-
NM_011079	up	AK090292	up	0.9285714	0.000396825	AK090292	14284	6964	13176	NM_011079	15645	4459	13651	411	34	-
NM_011079	up	AK090292	up	0.9285714	0.000396825	AK090292	14284	6984	10239	NM_011079	15645	6211	7935	183	9	-
NM_011079	up	AK090292	up	0.9285714	0.000396825	AK090292	14284	13020	13171	NM_011079	15645	12503	13651	140	9	-
NM_011079	up	AK090292	up	0.9285714	0.000396825	AK090292	14284	6337	6976	NM_011079	15645	2895	3057	83	1	-
NM_009649	up	AK090292	up	0.8571429	0.001736111	AK090292	14284	2804	13171	NM_009649	51738	27875	34541	3191	82	+
NM_009649	up	AK090292	up	0.8571429	0.001736111	AK090292	14284	6360	7187	NM_009649	51738	27744	44187	561	35	+
NM_009649	up	AK090292	up	0.8571429	0.001736111	AK090292	14284	6958	12953	NM_009649	51738	8780	25063	477	28	+
NM_009649	up	AK090292	up	0.8571429	0.001736111	AK090292	14284	13019	13170	NM_009649	51738	6903	7048	136	8	+
NM_009649	up	AK090292	up	0.8571429	0.001736111	AK090292	14284	6984	12948	NM_009649	51738	6874	32762	497	33	-
NM_009649	up	AK090292	up	0.8571429	0.001736111	AK090292	14284	10068	13175	NM_009649	51738	24880	44186	426	28	-
NM_009542	up	AK090292	up	0.8571429	0.001736111	AK090292	14284	13035	13167	NM_009542	14460	617	1761	119	10	+
NM_009542	up	AK090292	up	0.8571429	0.001736111	AK090292	14284	6337	12822	NM_009542	14460	1686	5149	316	18	-
NM_009542	up	AK090292	up	0.8571429	0.001736111	AK090292	14284	2805	2911	NM_009542	14460	4878	4997	99	3	-
NM_001198914	up	AK090292	up	0.6428571	0.03115079	AK090292	14284	13029	13558	NM_001198914	36056	31788	31946	144	10	+
NM_001198914	up	AK090292	up	0.6428571	0.03115079	AK090292	14284	12749	12900	NM_001198914	36056	31777	31924	138	8	-
NM_001184706	up	AK090292	up	0.6428571	0.03115079	AK090292	14284	2804	13171	NM_001184706	127373	13244	119510	2664	222	+
NM_001184706	up	AK090292	up	0.6428571	0.03115079	AK090292	14284	7046	13170	NM_001184706	127373	3170	42980	669	54	+
NM_001184706	up	AK090292	up	0.6428571	0.03115079	AK090292	14284	12366	13167	NM_001184706	127373	21117	68704	156	6	+
NM_001184706	up	AK090292	up	0.6428571	0.03115079	AK090292	14284	12285	12396	NM_001184706	127373	84248	84725	102	9	+
NM_001184706	up	AK090292	up	0.6428571	0.03115079	AK090292	14284	6984	13167	NM_001184706	127373	12398	100444	625	45	-
NM_001184706	up	AK090292	up	0.6428571	0.03115079	AK090292	14284	7041	13174	NM_001184706	127373	53556	112146	500	31	-
NM_001184706	up	AK090292	up	0.6428571	0.03115079	AK090292	14284	12749	13131	NM_001184706	127373	80523	92238	191	11	-
NM_001184706	up	AK090292	up	0.6428571	0.03115079	AK090292	14284	12749	12900	NM_001184706	127373	23440	102259	141	8	-
NM_001184706	up	AK090292	up	0.6428571	0.03115079	AK090292	14284	13045	13167	NM_001184706	127373	111081	111205	108	8	-
NM_001184706	up	AK090292	up	0.6428571	0.03115079	AK090292	14284	12762	12857	NM_001184706	127373	82726	82821	88	7	-
NM_001184706	up	AK090292	up	0.6428571	0.03115079	AK090292	14284	10071	12845	NM_001184706	127373	59462	69660	110	5	-
NM_001184706	up	AK090292	up	0.6428571	0.03115079	AK090292	14284	12763	12831	NM_001184706	127373	92155	99990	66	2	-
NM_001177659	up	AK090292	up	0.6428571	0.03115079	AK090292	14284	6967	12950	NM_001177659	42028	9832	38233	554	33	+
NM_001177659	up	AK090292	up	0.6428571	0.03115079	AK090292	14284	6984	13175	NM_001177659	42028	6091	17635	441	35	+
NM_001177659	up	AK090292	up	0.6428571	0.03115079	AK090292	14284	7045	12889	NM_001177659	42028	9887	21083	254	22	+
NM_001177659	up	AK090292	up	0.6428571	0.03115079	AK090292	14284	12744	12889	NM_001177659	42028	4581	4729	133	8	+
NM_001177659	up	AK090292	up	0.6428571	0.03115079	AK090292	14284	12749	12889	NM_001177659	42028	28512	28650	127	9	+
NM_001177659	up	AK090292	up	0.6428571	0.03115079	AK090292	14284	6969	13167	NM_001177659	42028	4586	21544	631	37	-
NM_001177659	up	AK090292	up	0.6428571	0.03115079	AK090292	14284	7020	13155	NM_001177659	42028	5945	39159	417	36	-
NM_001177659	up	AK090292	up	0.6428571	0.03115079	AK090292	14284	12260	13167	NM_001177659	42028	28509	39681	222	18	-
NM_001177659	up	AK090292	up	0.6428571	0.03115079	AK090292	14284	12366	13065	NM_001177659	42028	28582	29337	70	2	-
NM_001163768	up	AK090292	up	0.6428571	0.03115079	AK090292	14284	3350	13171	NM_001163768	13801	5773	10177	504	26	+
NM_001163768	up	AK090292	up	0.6428571	0.03115079	AK090292	14284	12749	12922	NM_001163768	13801	10004	10172	157	5	-
NM_001033266	up	AK090292	up	0.6428571	0.03115079	AK090292	14284	6950	13175	NM_001033266	19225	13766	16924	293	18	+
NM_001033266	up	AK090292	up	0.6428571	0.03115079	AK090292	14284	12243	13167	NM_001033266	19225	3183	9766	273	28	+
NM_001033266	up	AK090292	up	0.6428571	0.03115079	AK090292	14284	7061	12889	NM_001033266	19225	9626	18326	287	20	-
NM_001033266	up	AK090292	up	0.6428571	0.03115079	AK090292	14284	12743	12889	NM_001033266	19225	16776	17389	139	7	-
NM_001013374	up	AK090292	up	0.7142857	0.0141369	AK090292	14284	7005	12927	NM_001013374	22055	4774	13865	311	19	+
NM_001013374	up	AK090292	up	0.7142857	0.0141369	AK090292	14284	13021	13174	NM_001013374	22055	4256	4422	144	9	+
NM_001013374	up	AK090292	up	0.7142857	0.0141369	AK090292	14284	13028	13154	NM_001013374	22055	1079	1204	115	10	+
NM_001013374	up	AK090292	up	0.7142857	0.0141369	AK090292	14284	10069	12927	NM_001013374	22055	4245	5349	308	25	-
NM_001013374	up	AK090292	up	0.7142857	0.0141369	AK090292	14284	13041	13166	NM_001013374	22055	13702	13827	119	6	-
NM_001013374	up	AK090292	up	0.7142857	0.0141369	AK090292	14284	12753	12888	NM_001013374	22055	1079	1213	125	9	-
NM_001013374	up	AK090292	up	0.7142857	0.0141369	AK090292	14284	12750	12883	NM_001013374	22055	13257	13390	120	13	-
NM_001013374	up	AK090292	up	0.7142857	0.0141369	AK090292	14284	12812	12882	NM_001013374	22055	10473	10543	63	7	-
NM_173402	up	AK090292	up	0.9285714	0.000396825	AK090292	14284	12749	12883	NM_173402	84147	62817	62948	126	5	-
NM_172560	up	AK090292	up	0.7857143	0.005505952	AK090292	14284	13034	13175	NM_172560	24379	20113	20255	130	11	-
NM_172560	up	AK090292	up	0.7857143	0.005505952	AK090292	14284	13110	13155	NM_172560	24379	5352	5401	41	1	-
NM_022986	up	AK155972	up	0.6428571	0.03115079	AK155972	98404	81534	81566	NM_022986	17884	15004	15036	31	1	+
NM_001101486	up	AK155972	up	0.6428571	0.03115079	AK155972	98404	59072	59583	NM_001101486	9537	793	1303	479	26	+
NM_001101486	up	AK155972	up	0.6428571	0.03115079	AK155972	98404	21109	58543	NM_001101486	9537	1072	1321	221	17	+
NM_001101486	up	AK155972	up	0.6428571	0.03115079	AK155972	98404	46685	47224	NM_001101486	9537	777	1325	499	39	-
NM_001101486	up	AK155972	up	0.6428571	0.03115079	AK155972	98404	72137	72675	NM_001101486	9537	777	1321	491	40	-
NM_001101486	up	AK155972	up	0.6428571	0.03115079	AK155972	98404	68791	69325	NM_001101486	9537	777	1321	489	42	-
NM_178914	up	AK155972	up	0.7142857	0.0141369	AK155972	98404	36057	37501	NM_178914	41632	18136	37685	190	11	+
NM_178914	up	AK155972	up	0.7142857	0.0141369	AK155972	98404	19967	20001	NM_178914	41632	37513	37547	34	0	+
NM_178914	up	AK155972	up	0.7142857	0.0141369	AK155972	98404	46647	46752	NM_178914	41632	37312	37368	42	2	+
NM_175427	up	AK155972	up	0.6428571	0.03115079	AK155972	98404	81524	81565	NM_175427	32100	28326	28367	39	2	+
NM_175427	up	AK155972	up	0.6428571	0.03115079	AK155972	98404	42374	42404	NM_175427	32100	17244	17274	30	0	-
NM_172868	up	AK155972	up	0.6428571	0.03115079	AK155972	98404	46702	91189	NM_172868	148882	21755	142379	665	29	+
NM_172868	up	AK155972	up	0.6428571	0.03115079	AK155972	98404	68073	91178	NM_172868	148882	21731	77532	518	28	+
NM_172868	up	AK155972	up	0.6428571	0.03115079	AK155972	98404	33423	81665	NM_172868	148882	21755	124276	569	33	+
NM_172868	up	AK155972	up	0.6428571	0.03115079	AK155972	98404	68803	91170	NM_172868	148882	21755	93311	476	32	+
NM_172868	up	AK155972	up	0.6428571	0.03115079	AK155972	98404	64541	68765	NM_172868	148882	21755	62895	76	3	+
NM_172868	up	AK155972	up	0.6428571	0.03115079	AK155972	98404	1440	59571	NM_172868	148882	21756	62948	615	25	-
NM_172868	up	AK155972	up	0.6428571	0.03115079	AK155972	98404	29033	58527	NM_172868	148882	21755	109038	268	11	-
NM_172868	up	AK155972	up	0.6428571	0.03115079	AK155972	98404	45966	60143	NM_172868	148882	21834	26359	194	12	-
NM_172868	up	AK155972	up	0.6428571	0.03115079	AK155972	98404	68053	92762	NM_172868	148882	26277	75112	104	1	-
NM_172868	up	AK155972	up	0.6428571	0.03115079	AK155972	98404	81523	92774	NM_172868	148882	142349	144764	95	2	-
NM_172868	up	AK155972	up	0.6428571	0.03115079	AK155972	98404	68053	68100	NM_172868	148882	29083	29130	47	0	-
NM_172868	up	AK155972	up	0.6428571	0.03115079	AK155972	98404	0	52	NM_172868	148882	21755	21807	49	3	-
NM_172868	up	AK155972	up	0.6428571	0.03115079	AK155972	98404	68739	92762	NM_172868	148882	77489	79567	62	0	-
NM_033585	up	AK155972	up	0.6428571	0.03115079	AK155972	98404	25500	72325	NM_033585	172767	28350	162799	632	28	+
NM_033585	up	AK155972	up	0.6428571	0.03115079	AK155972	98404	59405	81566	NM_033585	172767	28336	162797	591	28	-
NM_033585	up	AK155972	up	0.6428571	0.03115079	AK155972	98404	58355	81563	NM_033585	172767	33124	162799	546	34	-
NM_033585	up	AK155972	up	0.6428571	0.03115079	AK155972	98404	21167	47016	NM_033585	172767	91707	162796	483	27	-
NM_033585	up	AK155972	up	0.6428571	0.03115079	AK155972	98404	45984	64593	NM_033585	172767	91969	144649	137	3	-
NM_033585	up	AK155972	up	0.6428571	0.03115079	AK155972	98404	46000	92773	NM_033585	172767	131201	143866	93	1	-
NM_033585	up	AK155972	up	0.6428571	0.03115079	AK155972	98404	45966	46047	NM_033585	172767	112478	128920	64	0	-
NM_033585	up	AK155972	up	0.6428571	0.03115079	AK155972	98404	46004	46047	NM_033585	172767	128905	128948	42	1	-
NM_033585	up	AK155972	up	0.6428571	0.03115079	AK155972	98404	12189	17499	NM_033585	172767	33861	49305	68	3	-
NM_021506	up	AK155972	up	0.6428571	0.03115079	AK155972	98404	28960	68249	NM_021506	171903	13327	107948	254	11	+
NM_021506	up	AK155972	up	0.6428571	0.03115079	AK155972	98404	68239	91192	NM_021506	171903	29939	84378	96	1	+
NM_021506	up	AK155972	up	0.6428571	0.03115079	AK155972	98404	21310	91189	NM_021506	171903	31210	45291	76	2	+
NM_021506	up	AK155972	up	0.6428571	0.03115079	AK155972	98404	91144	91189	NM_021506	171903	8426	8469	42	0	+
NM_021506	up	AK155972	up	0.6428571	0.03115079	AK155972	98404	91146	91189	NM_021506	171903	76502	76543	40	0	+
NM_021506	up	AK155972	up	0.6428571	0.03115079	AK155972	98404	91141	91185	NM_021506	171903	79622	79672	43	1	+
NM_021506	up	AK155972	up	0.6428571	0.03115079	AK155972	98404	19689	71774	NM_021506	171903	68139	141451	1825	110	-
NM_021506	up	AK155972	up	0.6428571	0.03115079	AK155972	98404	43262	72304	NM_021506	171903	75498	141429	1245	52	-
NM_021506	up	AK155972	up	0.6428571	0.03115079	AK155972	98404	19832	81566	NM_021506	171903	85225	141307	1087	55	-
NM_021506	up	AK155972	up	0.6428571	0.03115079	AK155972	98404	37125	58988	NM_021506	171903	14620	115461	558	40	-
NM_021506	up	AK155972	up	0.6428571	0.03115079	AK155972	98404	12189	25535	NM_021506	171903	15725	69755	186	7	-
NM_021506	up	AK155972	up	0.6428571	0.03115079	AK155972	98404	22735	46031	NM_021506	171903	40592	69784	96	1	-
NM_021506	up	AK155972	up	0.6428571	0.03115079	AK155972	98404	64522	64593	NM_021506	171903	115407	115518	70	1	-
NM_021506	up	AK155972	up	0.6428571	0.03115079	AK155972	98404	12189	12408	NM_021506	171903	13330	40621	57	0	-
NM_175933	up	uc008tgd.1	up	0.6428571	0.03115079	uc008tgd.1	12662	11761	11990	NM_175933	18253	11428	11611	52	1	+
NM_011496	up	uc008tgd.1	up	0.6428571	0.03115079	uc008tgd.1	12662	11463	11547	NM_011496	6021	3443	3530	52	2	+
NM_199307	up	uc008tgd.1	up	0.7142857	0.0141369	uc008tgd.1	12662	3286	3327	NM_199307	102994	9530	9571	38	3	+
NM_199307	up	uc008tgd.1	up	0.7142857	0.0141369	uc008tgd.1	12662	3286	3318	NM_199307	102994	92520	92552	31	1	+
NM_199307	up	uc008tgd.1	up	0.7142857	0.0141369	uc008tgd.1	12662	3197	11556	NM_199307	102994	23218	31125	108	6	-
NM_172868	up	uc008tgd.1	up	0.6428571	0.03115079	uc008tgd.1	12662	3195	11595	NM_172868	148882	58490	79552	122	5	+
NM_133435	up	uc008tgd.1	up	0.7142857	0.0141369	uc008tgd.1	12662	11463	11551	NM_133435	16357	6642	6728	55	3	+
NM_145538	up	uc008tgd.1	up	0.8571429	0.001736111	uc008tgd.1	12662	11463	11553	NM_145538	18321	3937	4025	57	3	-
NM_001141976	up	uc008tgd.1	up	0.6428571	0.03115079	uc008tgd.1	12662	11463	11785	NM_001141976	47359	20960	27159	86	4	-
NM_175521	up	uc008wjq.1	up	0.6428571	0.03115079	uc008wjq.1	44309	5244	15765	NM_175521	9037	7138	7708	111	0	+
NM_175521	up	uc008wjq.1	up	0.6428571	0.03115079	uc008wjq.1	44309	5229	5303	NM_175521	9037	7158	7213	55	0	+
NM_175521	up	uc008wjq.1	up	0.6428571	0.03115079	uc008wjq.1	44309	5214	5287	NM_175521	9037	7158	7213	54	0	+
NM_175521	up	uc008wjq.1	up	0.6428571	0.03115079	uc008wjq.1	44309	33156	33211	NM_175521	9037	1555	1604	48	0	+
NM_175521	up	uc008wjq.1	up	0.6428571	0.03115079	uc008wjq.1	44309	33163	33203	NM_175521	9037	1558	1604	39	1	+
NM_011195	up	uc008wjq.1	up	0.7142857	0.0141369	uc008wjq.1	44309	33078	33120	NM_011195	8051	3897	3939	40	2	+
NM_011195	up	uc008wjq.1	up	0.7142857	0.0141369	uc008wjq.1	44309	33174	33216	NM_011195	8051	3897	3939	40	2	+
NM_011195	up	uc008wjq.1	up	0.7142857	0.0141369	uc008wjq.1	44309	33092	33134	NM_011195	8051	3897	3939	40	2	+
NM_011195	up	uc008wjq.1	up	0.7142857	0.0141369	uc008wjq.1	44309	33133	33175	NM_011195	8051	3896	3938	39	3	+
NM_011195	up	uc008wjq.1	up	0.7142857	0.0141369	uc008wjq.1	44309	33025	33146	NM_011195	8051	3896	3939	41	2	+
NM_011195	up	uc008wjq.1	up	0.7142857	0.0141369	uc008wjq.1	44309	2649	2691	NM_011195	8051	3896	3938	42	0	-
NM_001013390	up	uc008wjq.1	up	0.7857143	0.005505952	uc008wjq.1	44309	33087	33134	NM_001013390	15021	5896	5943	45	2	+
NM_001013390	up	uc008wjq.1	up	0.7857143	0.005505952	uc008wjq.1	44309	33073	33120	NM_001013390	15021	5896	5943	45	2	+
NM_001013390	up	uc008wjq.1	up	0.7857143	0.005505952	uc008wjq.1	44309	32979	33026	NM_001013390	15021	5896	5943	45	2	+
NM_001013390	up	uc008wjq.1	up	0.7857143	0.005505952	uc008wjq.1	44309	33137	33184	NM_001013390	15021	5896	5943	44	3	+
NM_001013390	up	uc008wjq.1	up	0.7857143	0.005505952	uc008wjq.1	44309	33207	33254	NM_001013390	15021	5896	5943	43	4	+
NM_178914	up	uc008wjq.1	up	0.8571429	0.001736111	uc008wjq.1	44309	33056	33092	NM_178914	41632	4664	4700	34	2	+
NM_178914	up	uc008wjq.1	up	0.8571429	0.001736111	uc008wjq.1	44309	33006	33040	NM_178914	41632	4664	4698	33	1	+
NM_178914	up	uc008wjq.1	up	0.8571429	0.001736111	uc008wjq.1	44309	32978	33014	NM_178914	41632	4664	4700	34	2	+
NM_178914	up	uc008wjq.1	up	0.8571429	0.001736111	uc008wjq.1	44309	33086	33119	NM_178914	41632	4664	4697	32	1	+
NM_175427	up	uc008wjq.1	up	0.9285714	0.000396825	uc008wjq.1	44309	4995	5061	NM_175427	32100	28304	28363	56	3	+
NM_139140	up	uc008wjq.1	up	0.6428571	0.03115079	uc008wjq.1	44309	15716	33026	NM_139140	85623	8616	69500	124	4	+
NM_139140	up	uc008wjq.1	up	0.6428571	0.03115079	uc008wjq.1	44309	33087	33134	NM_139140	85623	69453	69500	45	2	+
NM_139140	up	uc008wjq.1	up	0.6428571	0.03115079	uc008wjq.1	44309	33073	33120	NM_139140	85623	69453	69500	45	2	+
NM_139140	up	uc008wjq.1	up	0.6428571	0.03115079	uc008wjq.1	44309	33133	33184	NM_139140	85623	69451	69500	47	2	+
NM_139140	up	uc008wjq.1	up	0.6428571	0.03115079	uc008wjq.1	44309	33191	33254	NM_139140	85623	69451	69500	47	2	+
NM_139140	up	uc008wjq.1	up	0.6428571	0.03115079	uc008wjq.1	44309	5079	5116	NM_139140	85623	46160	46201	36	1	+
NM_139140	up	uc008wjq.1	up	0.6428571	0.03115079	uc008wjq.1	44309	5212	5287	NM_139140	85623	21269	21359	74	1	-
NM_139140	up	uc008wjq.1	up	0.6428571	0.03115079	uc008wjq.1	44309	38135	38166	NM_139140	85623	76242	76273	31	0	-
NM_027258	up	uc008wjq.1	up	0.7857143	0.005505952	uc008wjq.1	44309	33118	36511	NM_027258	76689	16376	61629	170	12	+
NM_027258	up	uc008wjq.1	up	0.7857143	0.005505952	uc008wjq.1	44309	33133	33254	NM_027258	76689	35538	61629	109	8	+
NM_027258	up	uc008wjq.1	up	0.7857143	0.005505952	uc008wjq.1	44309	4997	33120	NM_027258	76689	16373	61629	149	4	+
NM_027258	up	uc008wjq.1	up	0.7857143	0.005505952	uc008wjq.1	44309	33013	33254	NM_027258	76689	35558	53687	80	4	+
NM_027258	up	uc008wjq.1	up	0.7857143	0.005505952	uc008wjq.1	44309	33226	33279	NM_027258	76689	35539	53652	45	2	+
NM_021506	up	uc008wjq.1	up	0.6428571	0.03115079	uc008wjq.1	44309	32973	37253	NM_021506	171903	40592	129488	357	13	+
NM_021506	up	uc008wjq.1	up	0.6428571	0.03115079	uc008wjq.1	44309	32978	37263	NM_021506	171903	39424	76545	184	10	+
NM_021506	up	uc008wjq.1	up	0.6428571	0.03115079	uc008wjq.1	44309	33086	38164	NM_021506	171903	39424	56775	170	7	+
NM_021506	up	uc008wjq.1	up	0.6428571	0.03115079	uc008wjq.1	44309	33056	33280	NM_021506	171903	39424	69757	148	7	+
NM_021506	up	uc008wjq.1	up	0.6428571	0.03115079	uc008wjq.1	44309	32983	33197	NM_021506	171903	40598	164059	125	4	+
NM_021506	up	uc008wjq.1	up	0.6428571	0.03115079	uc008wjq.1	44309	33072	33261	NM_021506	171903	39424	40652	97	7	+
NM_021506	up	uc008wjq.1	up	0.6428571	0.03115079	uc008wjq.1	44309	28751	33151	NM_021506	171903	76613	164059	143	3	+
NM_021506	up	uc008wjq.1	up	0.6428571	0.03115079	uc008wjq.1	44309	33006	33173	NM_021506	171903	39424	69784	86	4	+
NM_021506	up	uc008wjq.1	up	0.6428571	0.03115079	uc008wjq.1	44309	33159	33238	NM_021506	171903	39447	40653	59	0	+
NM_021506	up	uc008wjq.1	up	0.6428571	0.03115079	uc008wjq.1	44309	33220	33275	NM_021506	171903	39424	39471	44	2	+
NM_021506	up	uc008wjq.1	up	0.6428571	0.03115079	uc008wjq.1	44309	5001	33074	NM_021506	171903	69738	84377	73	2	+
NM_011100	up	uc008wjq.1	up	0.7857143	0.005505952	uc008wjq.1	44309	33057	37245	NM_011100	83369	27767	59617	75	2	+
NM_011100	up	uc008wjq.1	up	0.7857143	0.005505952	uc008wjq.1	44309	33221	33281	NM_011100	83369	27765	27817	49	2	+
NM_011015	up	uc008wjq.1	up	0.6428571	0.03115079	uc008wjq.1	44309	38135	38166	NM_011015	35379	11605	11636	31	0	+
NM_011015	up	uc008wjq.1	up	0.6428571	0.03115079	uc008wjq.1	44309	5002	5069	NM_011015	35379	8651	8715	61	3	-
NM_011015	up	uc008wjq.1	up	0.6428571	0.03115079	uc008wjq.1	44309	5028	5068	NM_011015	35379	10486	10526	38	2	-
NM_009773	up	uc008wjq.1	up	0.6428571	0.03115079	uc008wjq.1	44309	33087	34982	NM_009773	43383	1242	40500	160	6	+
NM_009773	up	uc008wjq.1	up	0.6428571	0.03115079	uc008wjq.1	44309	32983	33040	NM_009773	43383	36528	36624	55	1	+
NM_009773	up	uc008wjq.1	up	0.6428571	0.03115079	uc008wjq.1	44309	36474	36522	NM_009773	43383	1238	1286	47	1	+
NM_007397	up	uc008wjq.1	up	0.7857143	0.005505952	uc008wjq.1	44309	33190	35002	NM_007397	31007	19523	21775	85	3	+
NM_007397	up	uc008wjq.1	up	0.7857143	0.005505952	uc008wjq.1	44309	33132	33174	NM_007397	31007	19523	19565	39	3	+
NM_007397	up	uc008wjq.1	up	0.7857143	0.005505952	uc008wjq.1	44309	33024	33068	NM_007397	31007	19523	19565	40	1	+
NM_007397	up	uc008wjq.1	up	0.7857143	0.005505952	uc008wjq.1	44309	33118	33158	NM_007397	31007	19523	19563	37	3	+
NM_001042710	up	uc008wjq.1	up	0.6428571	0.03115079	uc008wjq.1	44309	5081	5163	NM_001042710	7513	1138	1222	75	3	-
NM_001042710	up	uc008wjq.1	up	0.6428571	0.03115079	uc008wjq.1	44309	5118	5163	NM_001042710	7513	1174	1221	43	2	-
NM_001042710	up	uc008wjq.1	up	0.6428571	0.03115079	uc008wjq.1	44309	5128	5163	NM_001042710	7513	1162	1199	34	1	-
NM_001013749	up	uc008wjq.1	up	0.6428571	0.03115079	uc008wjq.1	44309	15715	15761	NM_001013749	7739	3211	3259	42	0	-
NM_001177810	up	uc008wjq.1	up	0.6428571	0.03115079	uc008wjq.1	44309	5084	5125	NM_001177810	22898	1612	1653	37	4	-
NM_007634	up	uc008wjq.1	up	0.6428571	0.03115079	uc008wjq.1	44309	34915	34958	NM_007634	28179	24102	24145	40	3	-
NM_007634	up	uc008wjq.1	up	0.6428571	0.03115079	uc008wjq.1	44309	5201	5245	NM_007634	28179	5555	5638	43	1	-
NM_175521	up	uc009adp.1	up	0.7142857	0.0141369	uc009adp.1	5597	2315	3344	NM_175521	9037	1558	3213	178	9	+
NM_175105	up	uc009adp.1	up	0.8571429	0.001736111	uc009adp.1	5597	3214	3395	NM_175105	11870	1425	1598	157	12	+
NM_175105	up	uc009adp.1	up	0.8571429	0.001736111	uc009adp.1	5597	2983	3361	NM_175105	11870	3537	3694	148	8	+
NM_175105	up	uc009adp.1	up	0.8571429	0.001736111	uc009adp.1	5597	3209	3360	NM_175105	11870	4679	4839	136	8	-
NM_175105	up	uc009adp.1	up	0.8571429	0.001736111	uc009adp.1	5597	3218	3358	NM_175105	11870	10253	10395	127	10	-
NM_172913	up	uc009adp.1	up	0.6428571	0.03115079	uc009adp.1	5597	2161	3341	NM_172913	101142	5056	38002	261	16	+
NM_172913	up	uc009adp.1	up	0.6428571	0.03115079	uc009adp.1	5597	3114	3301	NM_172913	101142	11648	11693	43	2	+
NM_172913	up	uc009adp.1	up	0.6428571	0.03115079	uc009adp.1	5597	5384	5419	NM_172913	101142	26645	26680	35	0	-
NM_172913	up	uc009adp.1	up	0.6428571	0.03115079	uc009adp.1	5597	5386	5420	NM_172913	101142	39100	39134	34	0	-
NM_153402	up	uc009adp.1	up	0.9285714	0.000396825	uc009adp.1	5597	3210	3771	NM_153402	88866	6983	31997	195	10	+
NM_153402	up	uc009adp.1	up	0.9285714	0.000396825	uc009adp.1	5597	3197	3370	NM_153402	88866	9628	40651	164	6	+
NM_153402	up	uc009adp.1	up	0.9285714	0.000396825	uc009adp.1	5597	3227	3361	NM_153402	88866	24894	29435	129	5	+
NM_153402	up	uc009adp.1	up	0.9285714	0.000396825	uc009adp.1	5597	3220	3350	NM_153402	88866	42635	42765	123	7	+
NM_153402	up	uc009adp.1	up	0.9285714	0.000396825	uc009adp.1	5597	3230	3361	NM_153402	88866	9911	10043	118	7	+
NM_153402	up	uc009adp.1	up	0.9285714	0.000396825	uc009adp.1	5597	3226	3341	NM_153402	88866	29295	29410	108	7	+
NM_153402	up	uc009adp.1	up	0.9285714	0.000396825	uc009adp.1	5597	3270	3340	NM_153402	88866	70014	70084	63	7	+
NM_153402	up	uc009adp.1	up	0.9285714	0.000396825	uc009adp.1	5597	2973	3414	NM_153402	88866	4465	75620	379	24	-
NM_153402	up	uc009adp.1	up	0.9285714	0.000396825	uc009adp.1	5597	3209	3360	NM_153402	88866	55092	55259	146	5	-
NM_153402	up	uc009adp.1	up	0.9285714	0.000396825	uc009adp.1	5597	3211	3375	NM_153402	88866	74036	74205	150	7	-
NM_153402	up	uc009adp.1	up	0.9285714	0.000396825	uc009adp.1	5597	3213	3391	NM_153402	88866	81654	83095	153	7	-
NM_153402	up	uc009adp.1	up	0.9285714	0.000396825	uc009adp.1	5597	3226	3373	NM_153402	88866	72816	72959	136	6	-
NM_153402	up	uc009adp.1	up	0.9285714	0.000396825	uc009adp.1	5597	3005	3149	NM_153402	88866	4374	4507	122	11	-
NM_153402	up	uc009adp.1	up	0.9285714	0.000396825	uc009adp.1	5597	3224	3357	NM_153402	88866	75487	82087	120	13	-
NM_146254	up	uc009adp.1	up	0.7857143	0.005505952	uc009adp.1	5597	2316	3361	NM_146254	76236	5721	8780	180	15	+
NM_146254	up	uc009adp.1	up	0.7857143	0.005505952	uc009adp.1	5597	2895	3390	NM_146254	76236	25033	54518	333	22	-
NM_146254	up	uc009adp.1	up	0.7857143	0.005505952	uc009adp.1	5597	3221	5419	NM_146254	76236	54492	63552	177	8	-
NM_054048	up	uc009adp.1	up	0.7142857	0.0141369	uc009adp.1	5597	3219	3341	NM_054048	5463	3631	3752	116	5	+
NM_054048	up	uc009adp.1	up	0.7142857	0.0141369	uc009adp.1	5597	2985	3360	NM_054048	5463	513	2578	169	6	-
NM_054048	up	uc009adp.1	up	0.7142857	0.0141369	uc009adp.1	5597	3226	3359	NM_054048	5463	2410	2548	111	9	-
NM_028082	up	uc009adp.1	up	0.6428571	0.03115079	uc009adp.1	5597	3043	3361	NM_028082	96352	5236	22750	287	29	+
NM_028082	up	uc009adp.1	up	0.6428571	0.03115079	uc009adp.1	5597	3084	3360	NM_028082	96352	4111	10377	219	16	+
NM_028082	up	uc009adp.1	up	0.6428571	0.03115079	uc009adp.1	5597	2957	3357	NM_028082	96352	29200	29396	182	8	+
NM_028082	up	uc009adp.1	up	0.6428571	0.03115079	uc009adp.1	5597	3214	3354	NM_028082	96352	2480	5019	134	6	+
NM_028082	up	uc009adp.1	up	0.6428571	0.03115079	uc009adp.1	5597	3220	3685	NM_028082	96352	72005	72602	149	9	+
NM_028082	up	uc009adp.1	up	0.6428571	0.03115079	uc009adp.1	5597	3219	3356	NM_028082	96352	40267	40454	117	10	+
NM_028082	up	uc009adp.1	up	0.6428571	0.03115079	uc009adp.1	5597	3038	3352	NM_028082	96352	9486	52742	287	23	-
NM_028082	up	uc009adp.1	up	0.6428571	0.03115079	uc009adp.1	5597	3220	3303	NM_028082	96352	20362	20445	80	3	-
NM_028082	up	uc009adp.1	up	0.6428571	0.03115079	uc009adp.1	5597	3304	3341	NM_028082	96352	20321	20362	37	0	-
NM_028006	up	uc009adp.1	up	0.6428571	0.03115079	uc009adp.1	5597	3220	3283	NM_028006	17037	16736	16797	57	4	+
NM_027258	up	uc009adp.1	up	0.7142857	0.0141369	uc009adp.1	5597	2144	3378	NM_027258	76689	16378	55846	385	24	+
NM_027258	up	uc009adp.1	up	0.7142857	0.0141369	uc009adp.1	5597	3163	3414	NM_027258	76689	7264	13326	212	12	+
NM_027258	up	uc009adp.1	up	0.7142857	0.0141369	uc009adp.1	5597	3220	3361	NM_027258	76689	2525	2666	133	8	+
NM_027258	up	uc009adp.1	up	0.7142857	0.0141369	uc009adp.1	5597	3213	3353	NM_027258	76689	12622	29727	133	6	+
NM_027258	up	uc009adp.1	up	0.7142857	0.0141369	uc009adp.1	5597	3220	3337	NM_027258	76689	13921	14038	113	4	+
NM_027258	up	uc009adp.1	up	0.7142857	0.0141369	uc009adp.1	5597	3220	3353	NM_027258	76689	6984	7113	118	5	+
NM_027258	up	uc009adp.1	up	0.7142857	0.0141369	uc009adp.1	5597	2168	2223	NM_027258	76689	53635	53686	48	3	+
NM_027258	up	uc009adp.1	up	0.7142857	0.0141369	uc009adp.1	5597	3015	3360	NM_027258	76689	24471	60994	297	18	-
NM_027258	up	uc009adp.1	up	0.7142857	0.0141369	uc009adp.1	5597	3169	3785	NM_027258	76689	45924	60851	219	14	-
NM_027258	up	uc009adp.1	up	0.7142857	0.0141369	uc009adp.1	5597	3167	3357	NM_027258	76689	45918	52411	179	7	-
NM_027258	up	uc009adp.1	up	0.7142857	0.0141369	uc009adp.1	5597	3210	5441	NM_027258	76689	53596	62045	227	13	-
NM_027258	up	uc009adp.1	up	0.7142857	0.0141369	uc009adp.1	5597	2296	3337	NM_027258	76689	13062	49652	163	7	-
NM_027258	up	uc009adp.1	up	0.7142857	0.0141369	uc009adp.1	5597	2116	3356	NM_027258	76689	27751	49650	160	8	-
NM_027258	up	uc009adp.1	up	0.7142857	0.0141369	uc009adp.1	5597	3000	3360	NM_027258	76689	56525	56694	139	9	-
NM_027258	up	uc009adp.1	up	0.7142857	0.0141369	uc009adp.1	5597	3213	3341	NM_027258	76689	3526	3656	119	5	-
NM_027258	up	uc009adp.1	up	0.7142857	0.0141369	uc009adp.1	5597	3228	3372	NM_027258	76689	60653	60801	123	8	-
NM_027258	up	uc009adp.1	up	0.7142857	0.0141369	uc009adp.1	5597	3226	3342	NM_027258	76689	8116	48156	98	7	-
NM_027258	up	uc009adp.1	up	0.7142857	0.0141369	uc009adp.1	5597	3233	3337	NM_027258	76689	1709	8232	77	1	-
NM_026735	up	uc009adp.1	up	0.9285714	0.000396825	uc009adp.1	5597	2111	3786	NM_026735	37586	6782	31909	249	21	+
NM_026735	up	uc009adp.1	up	0.9285714	0.000396825	uc009adp.1	5597	2261	3360	NM_026735	37586	6782	10997	167	9	+
NM_026735	up	uc009adp.1	up	0.9285714	0.000396825	uc009adp.1	5597	3180	3339	NM_026735	37586	15460	25709	135	7	+
NM_026735	up	uc009adp.1	up	0.9285714	0.000396825	uc009adp.1	5597	3209	3785	NM_026735	37586	5794	30475	196	16	-
NM_026735	up	uc009adp.1	up	0.9285714	0.000396825	uc009adp.1	5597	3209	3360	NM_026735	37586	5786	5960	142	9	-
NM_026735	up	uc009adp.1	up	0.9285714	0.000396825	uc009adp.1	5597	2974	3344	NM_026735	37586	14455	14596	133	7	-
NM_026735	up	uc009adp.1	up	0.9285714	0.000396825	uc009adp.1	5597	4041	4071	NM_026735	37586	21761	21791	30	0	-
NM_025401	up	uc009adp.1	up	0.7142857	0.0141369	uc009adp.1	5597	3220	3465	NM_025401	3473	2416	2909	149	7	+
NM_016679	up	uc009adp.1	up	0.7142857	0.0141369	uc009adp.1	5597	3230	3353	NM_016679	9604	2832	2955	116	7	+
NM_011623	up	uc009adp.1	up	0.6428571	0.03115079	uc009adp.1	5597	3210	3357	NM_011623	31244	4872	5020	132	8	+
NM_011623	up	uc009adp.1	up	0.6428571	0.03115079	uc009adp.1	5597	3223	3340	NM_011623	31244	4059	15887	101	4	+
NM_011623	up	uc009adp.1	up	0.6428571	0.03115079	uc009adp.1	5597	3306	3353	NM_011623	31244	4130	4177	44	3	+
NM_011623	up	uc009adp.1	up	0.6428571	0.03115079	uc009adp.1	5597	3076	3385	NM_011623	31244	5432	10593	253	18	-
NM_011623	up	uc009adp.1	up	0.6428571	0.03115079	uc009adp.1	5597	3211	3399	NM_011623	31244	10621	27679	169	8	-
NM_011623	up	uc009adp.1	up	0.6428571	0.03115079	uc009adp.1	5597	3209	3341	NM_011623	31244	24027	24161	127	5	-
NM_011623	up	uc009adp.1	up	0.6428571	0.03115079	uc009adp.1	5597	3212	3341	NM_011623	31244	12472	27271	120	9	-
NM_011623	up	uc009adp.1	up	0.6428571	0.03115079	uc009adp.1	5597	3242	3552	NM_011623	31244	27026	27241	99	5	-
NM_011623	up	uc009adp.1	up	0.6428571	0.03115079	uc009adp.1	5597	3317	3357	NM_011623	31244	27695	27736	40	0	-
NM_011100	up	uc009adp.1	up	0.7142857	0.0141369	uc009adp.1	5597	2363	3360	NM_011100	83369	27767	56848	335	32	+
NM_011100	up	uc009adp.1	up	0.7142857	0.0141369	uc009adp.1	5597	3210	3363	NM_011100	83369	17753	79406	141	12	+
NM_011100	up	uc009adp.1	up	0.7142857	0.0141369	uc009adp.1	5597	3226	3340	NM_011100	83369	14611	14724	105	8	+
NM_011100	up	uc009adp.1	up	0.7142857	0.0141369	uc009adp.1	5597	2160	3305	NM_011100	83369	59591	79349	82	3	+
NM_011100	up	uc009adp.1	up	0.7142857	0.0141369	uc009adp.1	5597	3199	3357	NM_011100	83369	51658	51821	131	9	-
NM_010892	up	uc009adp.1	up	0.6428571	0.03115079	uc009adp.1	5597	3212	3353	NM_010892	11578	2327	2468	131	10	+
NM_010892	up	uc009adp.1	up	0.6428571	0.03115079	uc009adp.1	5597	3214	3324	NM_010892	11578	1282	1397	96	6	+
NM_009773	up	uc009adp.1	up	0.7142857	0.0141369	uc009adp.1	5597	3072	3363	NM_009773	43383	30314	40565	261	21	+
NM_009773	up	uc009adp.1	up	0.7142857	0.0141369	uc009adp.1	5597	3174	3768	NM_009773	43383	17461	18243	208	10	+
NM_009773	up	uc009adp.1	up	0.7142857	0.0141369	uc009adp.1	5597	3210	3351	NM_009773	43383	21351	21492	133	8	+
NM_009773	up	uc009adp.1	up	0.7142857	0.0141369	uc009adp.1	5597	2982	3339	NM_009773	43383	33071	33215	134	3	+
NM_009773	up	uc009adp.1	up	0.7142857	0.0141369	uc009adp.1	5597	2297	2364	NM_009773	43383	36528	36628	57	3	+
NM_009773	up	uc009adp.1	up	0.7142857	0.0141369	uc009adp.1	5597	3075	3176	NM_009773	43383	12169	12272	87	6	-
NM_009710	up	uc009adp.1	up	0.7142857	0.0141369	uc009adp.1	5597	3226	3322	NM_009710	9407	7281	7380	82	6	+
NM_009649	up	uc009adp.1	up	0.6428571	0.03115079	uc009adp.1	5597	3010	3357	NM_009649	51738	8783	34541	295	25	+
NM_009649	up	uc009adp.1	up	0.6428571	0.03115079	uc009adp.1	5597	2143	2181	NM_009649	51738	51262	51300	36	2	+
NM_009649	up	uc009adp.1	up	0.6428571	0.03115079	uc009adp.1	5597	2979	3341	NM_009649	51738	24901	25050	134	4	-
NM_009020	up	uc009adp.1	up	0.8571429	0.001736111	uc009adp.1	5597	3213	3363	NM_009020	7782	629	803	139	6	+
NM_007634	up	uc009adp.1	up	0.7142857	0.0141369	uc009adp.1	5597	3209	3341	NM_007634	28179	1727	5907	124	8	+
NM_007634	up	uc009adp.1	up	0.7142857	0.0141369	uc009adp.1	5597	3134	3210	NM_007634	28179	4003	20671	70	4	+
NM_007634	up	uc009adp.1	up	0.7142857	0.0141369	uc009adp.1	5597	3114	3361	NM_007634	28179	3674	9641	234	12	-
NM_007634	up	uc009adp.1	up	0.7142857	0.0141369	uc009adp.1	5597	3220	3300	NM_007634	28179	24078	24158	74	6	-
NM_007397	up	uc009adp.1	up	0.7142857	0.0141369	uc009adp.1	5597	3208	3391	NM_007397	31007	11406	13889	150	6	+
NM_007397	up	uc009adp.1	up	0.7142857	0.0141369	uc009adp.1	5597	3234	3392	NM_007397	31007	11037	11420	126	8	+
NM_007397	up	uc009adp.1	up	0.7142857	0.0141369	uc009adp.1	5597	2344	2386	NM_007397	31007	19523	19565	38	4	+
NM_001198914	up	uc009adp.1	up	0.7142857	0.0141369	uc009adp.1	5597	2274	3322	NM_001198914	36056	13719	31896	148	7	+
NM_001198914	up	uc009adp.1	up	0.7142857	0.0141369	uc009adp.1	5597	2562	2598	NM_001198914	36056	13717	13753	33	3	+
NM_001177810	up	uc009adp.1	up	0.8571429	0.001736111	uc009adp.1	5597	3017	3335	NM_001177810	22898	14234	19840	182	8	+
NM_001177810	up	uc009adp.1	up	0.8571429	0.001736111	uc009adp.1	5597	3076	3354	NM_001177810	22898	14656	16101	242	21	-
NM_001177810	up	uc009adp.1	up	0.8571429	0.001736111	uc009adp.1	5597	2974	3341	NM_001177810	22898	3170	3335	147	8	-
NM_001177659	up	uc009adp.1	up	0.7142857	0.0141369	uc009adp.1	5597	3016	3361	NM_001177659	42028	6089	17635	307	25	+
NM_001177659	up	uc009adp.1	up	0.7142857	0.0141369	uc009adp.1	5597	3010	3066	NM_001177659	42028	19784	20025	55	1	+
NM_001177659	up	uc009adp.1	up	0.7142857	0.0141369	uc009adp.1	5597	3226	3770	NM_001177659	42028	8088	38151	117	8	-
NM_001177659	up	uc009adp.1	up	0.7142857	0.0141369	uc009adp.1	5597	3234	3340	NM_001177659	42028	4840	22336	77	6	-
NM_001168392	up	uc009adp.1	up	0.7857143	0.005505952	uc009adp.1	5597	2210	2266	NM_001168392	26970	21168	21224	52	4	+
NM_001168392	up	uc009adp.1	up	0.7857143	0.005505952	uc009adp.1	5597	2378	2427	NM_001168392	26970	21168	21209	39	2	+
NM_001168392	up	uc009adp.1	up	0.7857143	0.005505952	uc009adp.1	5597	5386	5420	NM_001168392	26970	21182	21216	34	0	-
NM_001163768	up	uc009adp.1	up	0.8571429	0.001736111	uc009adp.1	5597	2974	3341	NM_001163768	13801	3071	10160	290	21	+
NM_001146153	up	uc009adp.1	up	0.8571429	0.001736111	uc009adp.1	5597	3212	3357	NM_001146153	11364	7301	7447	140	5	+
NM_001146153	up	uc009adp.1	up	0.8571429	0.001736111	uc009adp.1	5597	3213	3357	NM_001146153	11364	5440	6215	137	7	+
NM_001146153	up	uc009adp.1	up	0.8571429	0.001736111	uc009adp.1	5597	3260	3771	NM_001146153	11364	3727	5565	105	5	+
NM_001146153	up	uc009adp.1	up	0.8571429	0.001736111	uc009adp.1	5597	2974	3309	NM_001146153	11364	9621	9715	87	4	-
NM_001141975	up	uc009adp.1	up	0.7857143	0.005505952	uc009adp.1	5597	2300	3361	NM_001141975	47359	3055	27185	347	24	+
NM_001141975	up	uc009adp.1	up	0.7857143	0.005505952	uc009adp.1	5597	3132	3210	NM_001141975	47359	38176	38253	67	4	+
NM_001141975	up	uc009adp.1	up	0.7857143	0.005505952	uc009adp.1	5597	3249	3340	NM_001141975	47359	1348	1441	69	5	+
NM_001141975	up	uc009adp.1	up	0.7857143	0.005505952	uc009adp.1	5597	3000	4817	NM_001141975	47359	12341	41823	389	27	-
NM_001141975	up	uc009adp.1	up	0.7857143	0.005505952	uc009adp.1	5597	2960	3361	NM_001141975	47359	9168	35700	328	23	-
NM_001141975	up	uc009adp.1	up	0.7857143	0.005505952	uc009adp.1	5597	2970	3353	NM_001141975	47359	3888	18151	313	18	-
NM_001141975	up	uc009adp.1	up	0.7857143	0.005505952	uc009adp.1	5597	3218	3357	NM_001141975	47359	30905	31044	132	7	-
NM_001081369	up	uc009adp.1	up	0.8571429	0.001736111	uc009adp.1	5597	3226	3377	NM_001081369	6631	1517	1669	139	6	+
NM_001081369	up	uc009adp.1	up	0.8571429	0.001736111	uc009adp.1	5597	3014	3211	NM_001081369	6631	1657	1841	125	5	+
NM_001081369	up	uc009adp.1	up	0.8571429	0.001736111	uc009adp.1	5597	2344	2521	NM_001081369	6631	4454	4503	43	2	+
NM_001081369	up	uc009adp.1	up	0.8571429	0.001736111	uc009adp.1	5597	3221	3340	NM_001081369	6631	3705	3824	112	7	-
NM_001033266	up	uc009adp.1	up	1	4.96E-05	uc009adp.1	5597	2534	3353	NM_001033266	19225	2194	9766	185	10	+
NM_001033266	up	uc009adp.1	up	1	4.96E-05	uc009adp.1	5597	899	933	NM_001033266	19225	17314	17348	33	1	-
NM_001013749	up	uc009adp.1	up	0.8571429	0.001736111	uc009adp.1	5597	2261	2320	NM_001013749	7739	7126	7281	57	2	+
NM_001013749	up	uc009adp.1	up	0.8571429	0.001736111	uc009adp.1	5597	2162	2236	NM_001013749	7739	7123	7193	56	1	+
NM_001013749	up	uc009adp.1	up	0.8571429	0.001736111	uc009adp.1	5597	2896	2935	NM_001013749	7739	7122	7161	38	1	-
NM_001013374	up	uc009adp.1	up	0.6428571	0.03115079	uc009adp.1	5597	3215	3340	NM_001013374	22055	1079	1204	120	5	+
NM_001013374	up	uc009adp.1	up	0.6428571	0.03115079	uc009adp.1	5597	2996	3333	NM_001013374	22055	4252	4395	133	6	+
NM_001013374	up	uc009adp.1	up	0.6428571	0.03115079	uc009adp.1	5597	3210	3341	NM_001013374	22055	13713	13845	125	6	-
NM_001013374	up	uc009adp.1	up	0.6428571	0.03115079	uc009adp.1	5597	2895	3759	NM_001013374	22055	10020	10189	56	2	-
NM_183155	up	uc009adp.1	up	0.8571429	0.001736111	uc009adp.1	5597	2979	3361	NM_183155	34203	32249	32408	151	8	-
NM_172560	up	uc009adp.1	up	0.7142857	0.0141369	uc009adp.1	5597	3220	3361	NM_172560	24379	20113	20255	129	12	-
NM_172560	up	uc009adp.1	up	0.7142857	0.0141369	uc009adp.1	5597	3224	3360	NM_172560	24379	22745	22884	127	8	-
NM_033264	up	uc009adp.1	up	1	4.96E-05	uc009adp.1	5597	2900	5421	NM_033264	122677	63547	109838	69	0	-
NM_030725	up	uc009adp.1	up	0.7857143	0.005505952	uc009adp.1	5597	3000	3324	NM_030725	40952	35235	35378	121	5	-
NM_026410	up	uc009adp.1	up	0.7142857	0.0141369	uc009adp.1	5597	3211	3353	NM_026410	6678	2943	3109	132	10	-
NM_026410	up	uc009adp.1	up	0.7142857	0.0141369	uc009adp.1	5597	3266	3324	NM_026410	6678	1999	2057	53	5	-
NM_178914	up	ENSMUST00000153785	up	0.8571429	0.001736111	ENSMUST00000153785	14410	5790	5843	NM_178914	41632	19454	19507	50	3	+
NM_175427	up	ENSMUST00000153785	up	0.7857143	0.005505952	ENSMUST00000153785	14410	10564	10718	NM_175427	32100	24702	24825	111	2	+
NM_175427	up	ENSMUST00000153785	up	0.7857143	0.005505952	ENSMUST00000153785	14410	10637	10718	NM_175427	32100	24656	24764	80	1	+
NM_139140	up	ENSMUST00000153785	up	0.6428571	0.03115079	ENSMUST00000153785	14410	5776	5832	NM_139140	85623	45747	46023	53	2	+
NM_139140	up	ENSMUST00000153785	up	0.6428571	0.03115079	ENSMUST00000153785	14410	5789	5843	NM_139140	85623	74053	74107	51	3	-
NM_139140	up	ENSMUST00000153785	up	0.6428571	0.03115079	ENSMUST00000153785	14410	5722	5843	NM_139140	85623	36385	36443	43	0	-
NM_178914	up	uc008ymt.1	up	0.6428571	0.03115079	uc008ymt.1	5270	3371	3505	NM_178914	41632	19442	19577	124	7	+
NM_178914	up	uc008ymt.1	up	0.6428571	0.03115079	uc008ymt.1	5270	3364	3508	NM_178914	41632	28014	28158	129	5	+
NM_178914	up	uc008ymt.1	up	0.6428571	0.03115079	uc008ymt.1	5270	3447	3508	NM_178914	41632	24178	24239	59	2	+
NM_177619	up	uc008ymt.1	up	0.7142857	0.0141369	uc008ymt.1	5270	3358	3549	NM_177619	38395	7158	24766	169	5	+
NM_177619	up	uc008ymt.1	up	0.7142857	0.0141369	uc008ymt.1	5270	3359	3549	NM_177619	38395	21722	21967	165	6	+
NM_177619	up	uc008ymt.1	up	0.7142857	0.0141369	uc008ymt.1	5270	3361	3512	NM_177619	38395	10619	10776	142	5	+
NM_177619	up	uc008ymt.1	up	0.7142857	0.0141369	uc008ymt.1	5270	3350	3508	NM_177619	38395	24434	24596	145	7	+
NM_177619	up	uc008ymt.1	up	0.7142857	0.0141369	uc008ymt.1	5270	3383	3522	NM_177619	38395	12220	12361	128	9	+
NM_177619	up	uc008ymt.1	up	0.7142857	0.0141369	uc008ymt.1	5270	3350	3516	NM_177619	38395	14432	14592	149	9	-
NM_177619	up	uc008ymt.1	up	0.7142857	0.0141369	uc008ymt.1	5270	3351	3515	NM_177619	38395	22575	22734	146	9	-
NM_175933	up	uc008ymt.1	up	0.7142857	0.0141369	uc008ymt.1	5270	3353	3513	NM_175933	18253	4971	5128	140	13	+
NM_175521	up	uc008ymt.1	up	0.8571429	0.001736111	uc008ymt.1	5270	3360	3508	NM_175521	9037	3066	7844	137	8	+
NM_175521	up	uc008ymt.1	up	0.8571429	0.001736111	uc008ymt.1	5270	3351	3409	NM_175521	9037	7690	7765	52	2	+
NM_173735	up	uc008ymt.1	up	0.7142857	0.0141369	uc008ymt.1	5270	3350	3516	NM_173735	18023	6255	6418	147	11	+
NM_173735	up	uc008ymt.1	up	0.7142857	0.0141369	uc008ymt.1	5270	3364	3496	NM_173735	18023	12201	12334	123	8	+
NM_172913	up	uc008ymt.1	up	0.7857143	0.005505952	uc008ymt.1	5270	3378	3513	NM_172913	101142	37882	38019	129	6	+
NM_172913	up	uc008ymt.1	up	0.7857143	0.005505952	uc008ymt.1	5270	1389	1423	NM_172913	101142	26647	26681	34	0	-
NM_153402	up	uc008ymt.1	up	0.6428571	0.03115079	uc008ymt.1	5270	3351	3554	NM_153402	88866	40480	42883	184	12	+
NM_153402	up	uc008ymt.1	up	0.6428571	0.03115079	uc008ymt.1	5270	3350	3512	NM_153402	88866	39802	39958	148	6	+
NM_153402	up	uc008ymt.1	up	0.6428571	0.03115079	uc008ymt.1	5270	3352	3515	NM_153402	88866	29273	32019	151	3	+
NM_153402	up	uc008ymt.1	up	0.6428571	0.03115079	uc008ymt.1	5270	3350	3508	NM_153402	88866	42626	69666	148	7	+
NM_153402	up	uc008ymt.1	up	0.6428571	0.03115079	uc008ymt.1	5270	3351	3516	NM_153402	88866	24872	25029	146	8	+
NM_153402	up	uc008ymt.1	up	0.6428571	0.03115079	uc008ymt.1	5270	3366	3507	NM_153402	88866	79807	79953	132	8	+
NM_153402	up	uc008ymt.1	up	0.6428571	0.03115079	uc008ymt.1	5270	3387	3516	NM_153402	88866	9911	10043	121	8	+
NM_153402	up	uc008ymt.1	up	0.6428571	0.03115079	uc008ymt.1	5270	3377	3496	NM_153402	88866	31879	42756	114	5	+
NM_153402	up	uc008ymt.1	up	0.6428571	0.03115079	uc008ymt.1	5270	3376	3493	NM_153402	88866	64712	64830	107	7	+
NM_153402	up	uc008ymt.1	up	0.6428571	0.03115079	uc008ymt.1	5270	3427	3495	NM_153402	88866	70016	70084	57	2	+
NM_153402	up	uc008ymt.1	up	0.6428571	0.03115079	uc008ymt.1	5270	3446	3516	NM_153402	88866	10637	29435	57	1	+
NM_153402	up	uc008ymt.1	up	0.6428571	0.03115079	uc008ymt.1	5270	3350	3515	NM_153402	88866	55092	74203	159	6	-
NM_153402	up	uc008ymt.1	up	0.6428571	0.03115079	uc008ymt.1	5270	3362	3516	NM_153402	88866	4685	83095	143	5	-
NM_153402	up	uc008ymt.1	up	0.6428571	0.03115079	uc008ymt.1	5270	3383	3515	NM_153402	88866	74053	74188	120	4	-
NM_153402	up	uc008ymt.1	up	0.6428571	0.03115079	uc008ymt.1	5270	3414	3516	NM_153402	88866	72824	72926	95	7	-
NM_153402	up	uc008ymt.1	up	0.6428571	0.03115079	uc008ymt.1	5270	3350	3443	NM_153402	88866	4750	55252	86	5	-
NM_146254	up	uc008ymt.1	up	0.7857143	0.005505952	uc008ymt.1	5270	3351	3504	NM_146254	76236	50293	50463	143	8	+
NM_146254	up	uc008ymt.1	up	0.7857143	0.005505952	uc008ymt.1	5270	3376	3516	NM_146254	76236	8636	8780	132	8	+
NM_146254	up	uc008ymt.1	up	0.7857143	0.005505952	uc008ymt.1	5270	3377	3476	NM_146254	76236	60415	60516	44	1	+
NM_146254	up	uc008ymt.1	up	0.7857143	0.005505952	uc008ymt.1	5270	1392	3512	NM_146254	76236	37835	54511	151	10	-
NM_146254	up	uc008ymt.1	up	0.7857143	0.005505952	uc008ymt.1	5270	3378	3516	NM_146254	76236	63411	63552	125	13	-
NM_146254	up	uc008ymt.1	up	0.7857143	0.005505952	uc008ymt.1	5270	3350	3496	NM_146254	76236	25068	25204	123	8	-
NM_146171	up	uc008ymt.1	up	0.7142857	0.0141369	uc008ymt.1	5270	3349	3515	NM_146171	23581	14977	15146	154	8	+
NM_146171	up	uc008ymt.1	up	0.7142857	0.0141369	uc008ymt.1	5270	3356	3516	NM_146171	23581	2018	2173	144	8	+
NM_146171	up	uc008ymt.1	up	0.7142857	0.0141369	uc008ymt.1	5270	3376	3512	NM_146171	23581	1008	1104	87	7	+
NM_146171	up	uc008ymt.1	up	0.7142857	0.0141369	uc008ymt.1	5270	3376	3512	NM_146171	23581	16730	16870	126	10	-
NM_146171	up	uc008ymt.1	up	0.7142857	0.0141369	uc008ymt.1	5270	3357	3505	NM_146171	23581	7867	8005	126	7	-
NM_145413	up	uc008ymt.1	up	0.6428571	0.03115079	uc008ymt.1	5270	3350	3511	NM_145413	40341	27041	27198	146	5	+
NM_145413	up	uc008ymt.1	up	0.6428571	0.03115079	uc008ymt.1	5270	3364	3512	NM_145413	40341	23438	23598	139	4	+
NM_145413	up	uc008ymt.1	up	0.6428571	0.03115079	uc008ymt.1	5270	3362	3518	NM_145413	40341	6039	6196	137	9	+
NM_145413	up	uc008ymt.1	up	0.6428571	0.03115079	uc008ymt.1	5270	3376	3508	NM_145413	40341	2305	2452	109	7	+
NM_145413	up	uc008ymt.1	up	0.6428571	0.03115079	uc008ymt.1	5270	3457	3508	NM_145413	40341	36641	36692	47	4	+
NM_145413	up	uc008ymt.1	up	0.6428571	0.03115079	uc008ymt.1	5270	3357	3544	NM_145413	40341	19327	35095	172	3	-
NM_145413	up	uc008ymt.1	up	0.6428571	0.03115079	uc008ymt.1	5270	3370	3518	NM_145413	40341	12268	12419	142	4	-
NM_145413	up	uc008ymt.1	up	0.6428571	0.03115079	uc008ymt.1	5270	3359	3516	NM_145413	40341	19350	24781	148	6	-
NM_145413	up	uc008ymt.1	up	0.6428571	0.03115079	uc008ymt.1	5270	3384	3516	NM_145413	40341	34903	35037	125	7	-
NM_054048	up	uc008ymt.1	up	0.7142857	0.0141369	uc008ymt.1	5270	3377	3504	NM_054048	5463	3631	3760	123	4	+
NM_054048	up	uc008ymt.1	up	0.7142857	0.0141369	uc008ymt.1	5270	3363	3515	NM_054048	5463	513	2578	146	4	-
NM_028082	up	uc008ymt.1	up	0.7857143	0.005505952	uc008ymt.1	5270	3350	3512	NM_028082	96352	29239	29396	144	8	+
NM_028082	up	uc008ymt.1	up	0.7857143	0.005505952	uc008ymt.1	5270	3353	3543	NM_028082	96352	11049	22763	156	7	+
NM_028082	up	uc008ymt.1	up	0.7857143	0.005505952	uc008ymt.1	5270	3349	3500	NM_028082	96352	84170	84341	140	7	+
NM_028082	up	uc008ymt.1	up	0.7857143	0.005505952	uc008ymt.1	5270	3366	3505	NM_028082	96352	71995	72138	130	8	+
NM_028082	up	uc008ymt.1	up	0.7857143	0.005505952	uc008ymt.1	5270	3377	3509	NM_028082	96352	2485	5019	124	7	+
NM_028082	up	uc008ymt.1	up	0.7857143	0.005505952	uc008ymt.1	5270	3377	3515	NM_028082	96352	4880	10377	128	6	+
NM_028082	up	uc008ymt.1	up	0.7857143	0.005505952	uc008ymt.1	5270	2805	3500	NM_028082	96352	9493	30449	176	8	-
NM_028082	up	uc008ymt.1	up	0.7857143	0.005505952	uc008ymt.1	5270	3383	3498	NM_028082	96352	20319	20439	112	2	-
NM_028082	up	uc008ymt.1	up	0.7857143	0.005505952	uc008ymt.1	5270	3377	3453	NM_028082	96352	49789	49867	72	4	-
NM_028006	up	uc008ymt.1	up	0.7857143	0.005505952	uc008ymt.1	5270	3377	3487	NM_028006	17037	16736	16848	101	9	+
NM_028006	up	uc008ymt.1	up	0.7857143	0.005505952	uc008ymt.1	5270	3427	3512	NM_028006	17037	12776	12855	70	3	+
NM_027893	up	uc008ymt.1	up	0.7857143	0.005505952	uc008ymt.1	5270	3350	3516	NM_027893	18116	7188	7348	147	8	+
NM_027258	up	uc008ymt.1	up	1	4.96E-05	uc008ymt.1	5270	3350	3516	NM_027258	76689	2503	2666	155	6	+
NM_027258	up	uc008ymt.1	up	1	4.96E-05	uc008ymt.1	5270	3349	3517	NM_027258	76689	11824	11987	151	10	+
NM_027258	up	uc008ymt.1	up	1	4.96E-05	uc008ymt.1	5270	3349	3516	NM_027258	76689	36988	37884	155	11	+
NM_027258	up	uc008ymt.1	up	1	4.96E-05	uc008ymt.1	5270	3351	3512	NM_027258	76689	55670	55827	148	7	+
NM_027258	up	uc008ymt.1	up	1	4.96E-05	uc008ymt.1	5270	3359	3516	NM_027258	76689	4544	4702	140	6	+
NM_027258	up	uc008ymt.1	up	1	4.96E-05	uc008ymt.1	5270	3350	3504	NM_027258	76689	6963	40569	148	3	+
NM_027258	up	uc008ymt.1	up	1	4.96E-05	uc008ymt.1	5270	3377	3508	NM_027258	76689	13921	14054	123	8	+
NM_027258	up	uc008ymt.1	up	1	4.96E-05	uc008ymt.1	5270	3379	3508	NM_027258	76689	66630	66761	122	7	+
NM_027258	up	uc008ymt.1	up	1	4.96E-05	uc008ymt.1	5270	3377	3508	NM_027258	76689	29223	29727	125	5	+
NM_027258	up	uc008ymt.1	up	1	4.96E-05	uc008ymt.1	5270	3377	3500	NM_027258	76689	41949	42074	114	9	+
NM_027258	up	uc008ymt.1	up	1	4.96E-05	uc008ymt.1	5270	3377	3508	NM_027258	76689	6984	7113	111	8	+
NM_027258	up	uc008ymt.1	up	1	4.96E-05	uc008ymt.1	5270	3378	3493	NM_027258	76689	37029	37140	94	6	+
NM_027258	up	uc008ymt.1	up	1	4.96E-05	uc008ymt.1	5270	3401	3466	NM_027258	76689	29621	29686	60	5	+
NM_027258	up	uc008ymt.1	up	1	4.96E-05	uc008ymt.1	5270	1402	3511	NM_027258	76689	27751	55297	193	7	-
NM_027258	up	uc008ymt.1	up	1	4.96E-05	uc008ymt.1	5270	3350	3515	NM_027258	76689	24471	24635	148	9	-
NM_027258	up	uc008ymt.1	up	1	4.96E-05	uc008ymt.1	5270	3352	3640	NM_027258	76689	47926	56673	180	8	-
NM_027258	up	uc008ymt.1	up	1	4.96E-05	uc008ymt.1	5270	3352	3512	NM_027258	76689	45918	62040	149	9	-
NM_027258	up	uc008ymt.1	up	1	4.96E-05	uc008ymt.1	5270	3350	3508	NM_027258	76689	1694	13198	143	7	-
NM_027258	up	uc008ymt.1	up	1	4.96E-05	uc008ymt.1	5270	3376	3508	NM_027258	76689	48031	56111	127	5	-
NM_027258	up	uc008ymt.1	up	1	4.96E-05	uc008ymt.1	5270	3382	3516	NM_027258	76689	61892	62028	119	5	-
NM_027258	up	uc008ymt.1	up	1	4.96E-05	uc008ymt.1	5270	3353	3494	NM_027258	76689	3528	3662	121	11	-
NM_027258	up	uc008ymt.1	up	1	4.96E-05	uc008ymt.1	5270	3385	3516	NM_027258	76689	60667	60801	110	5	-
NM_027258	up	uc008ymt.1	up	1	4.96E-05	uc008ymt.1	5270	3371	3496	NM_027258	76689	8117	48167	113	7	-
NM_027258	up	uc008ymt.1	up	1	4.96E-05	uc008ymt.1	5270	3427	3508	NM_027258	76689	69331	69412	78	3	-
NM_027258	up	uc008ymt.1	up	1	4.96E-05	uc008ymt.1	5270	3417	3477	NM_027258	76689	33549	33611	55	5	-
NM_026735	up	uc008ymt.1	up	0.6428571	0.03115079	uc008ymt.1	5270	3349	3508	NM_026735	37586	14883	15043	148	8	+
NM_026735	up	uc008ymt.1	up	0.6428571	0.03115079	uc008ymt.1	5270	3351	3515	NM_026735	37586	10835	10997	145	6	+
NM_026735	up	uc008ymt.1	up	0.6428571	0.03115079	uc008ymt.1	5270	3356	3496	NM_026735	37586	20866	31897	127	5	+
NM_026735	up	uc008ymt.1	up	0.6428571	0.03115079	uc008ymt.1	5270	3460	3494	NM_026735	37586	25675	25709	34	0	+
NM_026735	up	uc008ymt.1	up	0.6428571	0.03115079	uc008ymt.1	5270	3350	3515	NM_026735	37586	5786	5945	148	9	-
NM_026735	up	uc008ymt.1	up	0.6428571	0.03115079	uc008ymt.1	5270	3384	3495	NM_026735	37586	30335	30448	108	3	-
NM_026735	up	uc008ymt.1	up	0.6428571	0.03115079	uc008ymt.1	5270	3378	3496	NM_026735	37586	14458	14579	110	7	-
NM_026410	up	uc008ymt.1	up	0.7142857	0.0141369	uc008ymt.1	5270	3465	3516	NM_026410	6678	1173	1225	51	0	+
NM_026410	up	uc008ymt.1	up	0.7142857	0.0141369	uc008ymt.1	5270	3375	3508	NM_026410	6678	2943	3078	123	10	-
NM_026280	up	uc008ymt.1	up	0.7142857	0.0141369	uc008ymt.1	5270	3364	3508	NM_026280	24648	3520	24578	134	8	+
NM_026280	up	uc008ymt.1	up	0.7142857	0.0141369	uc008ymt.1	5270	3384	3444	NM_026280	24648	3085	3433	56	4	+
NM_026280	up	uc008ymt.1	up	0.7142857	0.0141369	uc008ymt.1	5270	2808	3496	NM_026280	24648	4161	9734	159	7	-
NM_025866	up	uc008ymt.1	up	0.8571429	0.001736111	uc008ymt.1	5270	1977	2043	NM_025866	10673	9176	9238	61	0	+
NM_024184	up	uc008ymt.1	up	0.7142857	0.0141369	uc008ymt.1	5270	3353	3508	NM_024184	14503	1981	2134	133	5	+
NM_024184	up	uc008ymt.1	up	0.7142857	0.0141369	uc008ymt.1	5270	3361	3498	NM_024184	14503	4658	10369	127	9	+
NM_024184	up	uc008ymt.1	up	0.7142857	0.0141369	uc008ymt.1	5270	3350	3505	NM_024184	14503	3213	3362	134	9	-
NM_024184	up	uc008ymt.1	up	0.7142857	0.0141369	uc008ymt.1	5270	3400	3512	NM_024184	14503	10611	10724	104	8	-
NM_021506	up	uc008ymt.1	up	0.8571429	0.001736111	uc008ymt.1	5270	3371	3515	NM_021506	171903	6378	6523	137	6	+
NM_021506	up	uc008ymt.1	up	0.8571429	0.001736111	uc008ymt.1	5270	3350	3516	NM_021506	171903	14626	162246	151	4	+
NM_021506	up	uc008ymt.1	up	0.8571429	0.001736111	uc008ymt.1	5270	3403	3504	NM_021506	171903	14673	14776	86	7	+
NM_021506	up	uc008ymt.1	up	0.8571429	0.001736111	uc008ymt.1	5270	3427	3508	NM_021506	171903	56473	157632	73	5	+
NM_021506	up	uc008ymt.1	up	0.8571429	0.001736111	uc008ymt.1	5270	1395	3602	NM_021506	171903	69731	150787	200	9	-
NM_021506	up	uc008ymt.1	up	0.8571429	0.001736111	uc008ymt.1	5270	3371	3496	NM_021506	171903	122264	122390	117	3	-
NM_021506	up	uc008ymt.1	up	0.8571429	0.001736111	uc008ymt.1	5270	3378	3455	NM_021506	171903	83423	83503	71	5	-
NM_018855	up	uc008ymt.1	up	0.7142857	0.0141369	uc008ymt.1	5270	3351	3512	NM_018855	17817	14964	15084	113	5	+
NM_018855	up	uc008ymt.1	up	0.7142857	0.0141369	uc008ymt.1	5270	3371	3495	NM_018855	17817	9833	9968	87	1	+
NM_018855	up	uc008ymt.1	up	0.7142857	0.0141369	uc008ymt.1	5270	3391	3492	NM_018855	17817	6942	7045	96	5	-
NM_016692	up	uc008ymt.1	up	0.7142857	0.0141369	uc008ymt.1	5270	3343	3515	NM_016692	27238	11080	11246	151	7	+
NM_016692	up	uc008ymt.1	up	0.7142857	0.0141369	uc008ymt.1	5270	3342	3508	NM_016692	27238	23854	24043	149	7	+
NM_016692	up	uc008ymt.1	up	0.7142857	0.0141369	uc008ymt.1	5270	3377	3508	NM_016692	27238	11783	12283	124	7	+
NM_015752	up	uc008ymt.1	up	0.6428571	0.03115079	uc008ymt.1	5270	3375	3555	NM_015752	89744	19866	20048	158	8	+
NM_015752	up	uc008ymt.1	up	0.6428571	0.03115079	uc008ymt.1	5270	3358	3505	NM_015752	89744	36134	36286	139	8	+
NM_015752	up	uc008ymt.1	up	0.6428571	0.03115079	uc008ymt.1	5270	3453	3508	NM_015752	89744	65090	65145	52	3	+
NM_015752	up	uc008ymt.1	up	0.6428571	0.03115079	uc008ymt.1	5270	3350	3516	NM_015752	89744	23856	24016	152	6	-
NM_015752	up	uc008ymt.1	up	0.6428571	0.03115079	uc008ymt.1	5270	3358	3500	NM_015752	89744	27749	27885	118	7	-
NM_011990	up	uc008ymt.1	up	0.7142857	0.0141369	uc008ymt.1	5270	1977	2048	NM_011990	78679	38963	39030	66	0	+
NM_011990	up	uc008ymt.1	up	0.7142857	0.0141369	uc008ymt.1	5270	3372	3516	NM_011990	78679	59102	59240	128	10	-
NM_011623	up	uc008ymt.1	up	0.7857143	0.005505952	uc008ymt.1	5270	3350	3515	NM_011623	31244	19147	25495	149	7	+
NM_011623	up	uc008ymt.1	up	0.7857143	0.005505952	uc008ymt.1	5270	3359	3549	NM_011623	31244	4854	19339	156	10	+
NM_011623	up	uc008ymt.1	up	0.7857143	0.005505952	uc008ymt.1	5270	3376	3505	NM_011623	31244	8396	8531	119	9	+
NM_011623	up	uc008ymt.1	up	0.7857143	0.005505952	uc008ymt.1	5270	3410	3515	NM_011623	31244	15057	15161	95	8	+
NM_011623	up	uc008ymt.1	up	0.7857143	0.005505952	uc008ymt.1	5270	3461	3500	NM_011623	31244	4130	4169	38	1	+
NM_011623	up	uc008ymt.1	up	0.7857143	0.005505952	uc008ymt.1	5270	3464	3501	NM_011623	31244	11129	11166	34	3	+
NM_011623	up	uc008ymt.1	up	0.7857143	0.005505952	uc008ymt.1	5270	3350	3512	NM_011623	31244	5461	27271	156	5	-
NM_011623	up	uc008ymt.1	up	0.7857143	0.005505952	uc008ymt.1	5270	3363	3639	NM_011623	31244	27086	27679	156	7	-
NM_011623	up	uc008ymt.1	up	0.7857143	0.005505952	uc008ymt.1	5270	3383	3508	NM_011623	31244	12457	12587	114	11	-
NM_011623	up	uc008ymt.1	up	0.7857143	0.005505952	uc008ymt.1	5270	3382	3479	NM_011623	31244	5498	5599	91	6	-
NM_011623	up	uc008ymt.1	up	0.7857143	0.005505952	uc008ymt.1	5270	3383	3512	NM_011623	31244	27154	27255	93	7	-
NM_011100	up	uc008ymt.1	up	1	4.96E-05	uc008ymt.1	5270	3353	3515	NM_011100	83369	56691	56848	145	10	+
[truncated: 19,953 more rows]
