# Supplementary material for: Dynamic Transcription of Long Non-Coding RNA Genes during CD4+ T Cell Development and Activation
Source: PLoS One. 2014 Jul 8;9(7):e101588. doi: 10.1371/journal.pone.0101588 (PMC4086894; doi:10.1371/journal.pone.0101588)
Supplement: Table S18 — CD4+ VS. DP LncRNA-mRNAs pairs with the expression of LncRNAs and mRNAs were negatively and LncRNA sequence matched upstream of the mRNA. (CSV) [file pone.0101588.s018.csv]

gene id	gene regulation	lncRNA id	lncRNA regulation	PCC	pvalue	lncRNA Name	lncRNA Size	lncRNA Start	lncRNA End	gene Name	gene Size	gene Start	gene End	matches	misMatches	strand
NM_010553	down	uc009hxj.1	up	-0.6428571	0.03115079	uc009hxj.1	150635	121401	121431	NM_010553	1000	414	444	30	0	+
NM_172298	down	uc009hxj.1	up	-0.9285714	0.000396825	uc009hxj.1	150635	122995	123232	NM_172298	1000	766	927	82	3	+
NM_172298	down	uc009hxj.1	up	-0.9285714	0.000396825	uc009hxj.1	150635	122921	122965	NM_172298	1000	837	881	42	2	+
NM_172298	down	uc009hxj.1	up	-0.9285714	0.000396825	uc009hxj.1	150635	55148	55195	NM_172298	1000	837	881	39	1	+
NM_001033978	down	uc009hxj.1	up	-0.7857143	0.005505952	uc009hxj.1	150635	107744	107836	NM_001033978	1000	0	114	92	0	+
NM_001033978	down	uc009hxj.1	up	-0.7857143	0.005505952	uc009hxj.1	150635	74047	74193	NM_001033978	1000	24	119	93	2	+
NM_001025577	down	uc009hxj.1	up	-0.7857143	0.005505952	uc009hxj.1	150635	74028	74105	NM_001025577	1000	328	833	55	1	+
NM_153590	down	uc009hxj.1	up	-0.7142857	0.0141369	uc009hxj.1	150635	12383	12439	NM_153590	1000	579	657	52	3	+
NM_153590	down	uc009hxj.1	up	-0.7142857	0.0141369	uc009hxj.1	150635	36699	36752	NM_153590	1000	578	645	53	0	-
NM_153590	down	uc009hxj.1	up	-0.7142857	0.0141369	uc009hxj.1	150635	110414	110465	NM_153590	1000	616	662	42	0	-
NM_023124	down	uc009hxj.1	up	-0.6428571	0.03115079	uc009hxj.1	150635	148953	149045	NM_023124	1000	239	334	74	3	+
NM_023124	down	uc009hxj.1	up	-0.6428571	0.03115079	uc009hxj.1	150635	37118	37261	NM_023124	1000	151	291	126	11	-
NM_013653	down	uc009hxj.1	up	-0.7857143	0.005505952	uc009hxj.1	150635	53270	53361	NM_013653	1000	74	180	81	5	+
NM_013560	down	uc009hxj.1	up	-0.6428571	0.03115079	uc009hxj.1	150635	89195	89259	NM_013560	1000	464	527	60	2	+
NM_013560	down	uc009hxj.1	up	-0.6428571	0.03115079	uc009hxj.1	150635	148953	149000	NM_013560	1000	167	213	44	2	+
NM_013560	down	uc009hxj.1	up	-0.6428571	0.03115079	uc009hxj.1	150635	107733	107780	NM_013560	1000	482	527	43	0	+
NM_013560	down	uc009hxj.1	up	-0.6428571	0.03115079	uc009hxj.1	150635	37113	37256	NM_013560	1000	86	230	134	9	-
NM_013560	down	uc009hxj.1	up	-0.6428571	0.03115079	uc009hxj.1	150635	59803	59852	NM_013560	1000	463	511	45	2	-
NM_008360	down	uc009hxj.1	up	-0.8571429	0.001736111	uc009hxj.1	150635	37170	135543	NM_008360	1000	0	368	156	13	+
NM_008360	down	uc009hxj.1	up	-0.8571429	0.001736111	uc009hxj.1	150635	53301	53361	NM_008360	1000	312	372	56	1	+
NM_008360	down	uc009hxj.1	up	-0.8571429	0.001736111	uc009hxj.1	150635	107692	107737	NM_008360	1000	318	375	45	0	+
NM_008360	down	uc009hxj.1	up	-0.8571429	0.001736111	uc009hxj.1	150635	48556	48605	NM_008360	1000	312	361	47	2	-
NM_008360	down	uc009hxj.1	up	-0.8571429	0.001736111	uc009hxj.1	150635	110419	110465	NM_008360	1000	325	372	43	0	-
NM_008125	down	uc009hxj.1	up	-0.8571429	0.001736111	uc009hxj.1	150635	18711	18751	NM_008125	1000	503	543	40	0	+
NM_007551	down	uc009hxj.1	up	-0.6428571	0.03115079	uc009hxj.1	150635	7680	103241	NM_007551	1000	787	848	52	2	+
NM_030682	down	uc009hxj.1	up	-0.7857143	0.005505952	uc009hxj.1	150635	53718	53798	NM_030682	1000	424	489	63	2	+
NM_030682	down	uc009hxj.1	up	-0.7857143	0.005505952	uc009hxj.1	150635	53701	53771	NM_030682	1000	435	491	55	1	+
NM_030682	down	uc009hxj.1	up	-0.7857143	0.005505952	uc009hxj.1	150635	59813	59853	NM_030682	1000	387	427	38	2	+
NM_030682	down	uc009hxj.1	up	-0.7857143	0.005505952	uc009hxj.1	150635	53288	53397	NM_030682	1000	390	492	100	1	-
NM_030682	down	uc009hxj.1	up	-0.7857143	0.005505952	uc009hxj.1	150635	12420	107771	NM_030682	1000	387	491	102	2	-
NM_030682	down	uc009hxj.1	up	-0.7857143	0.005505952	uc009hxj.1	150635	89129	89187	NM_030682	1000	387	445	58	0	-
NM_030682	down	uc009hxj.1	up	-0.7857143	0.005505952	uc009hxj.1	150635	138441	138484	NM_030682	1000	434	473	39	0	-
NM_021718	down	uc009hxj.1	up	-0.7142857	0.0141369	uc009hxj.1	150635	149918	149961	NM_021718	1000	396	439	39	2	-
NM_008572	down	uc009hxj.1	up	-0.7857143	0.005505952	uc009hxj.1	150635	148953	148998	NM_008572	1000	496	545	42	3	-
NM_010654	down	AK138103	up	-0.7142857	0.0141369	AK138103	1418	926	1418	NM_010654	1000	591	914	224	15	+
NM_010654	down	AK138103	up	-0.7142857	0.0141369	AK138103	1418	1190	1236	NM_010654	1000	875	921	44	2	+
NM_001029978	down	AK138103	up	-0.7857143	0.005505952	AK138103	1418	1093	1418	NM_001029978	1000	278	410	95	6	+
NM_001012520	down	AK138103	up	-0.8571429	0.001736111	AK138103	1418	51	130	NM_001012520	1000	326	394	61	2	+
NM_153071	down	AK138103	up	-0.7142857	0.0141369	AK138103	1418	683	724	NM_153071	1000	0	41	39	2	-
NM_007551	down	ENSMUST00000143564	up	-0.6428571	0.03115079	ENSMUST00000143564	37679	19446	19476	NM_007551	1000	822	852	30	0	+
NM_001101606	down	ENSMUST00000143564	up	-0.7857143	0.005505952	ENSMUST00000143564	37679	11668	11720	NM_001101606	1000	364	408	43	0	+
NM_153068	down	ENSMUST00000143564	up	-0.6428571	0.03115079	ENSMUST00000143564	37679	4998	5333	NM_153068	1000	520	706	142	9	+
NM_153068	down	ENSMUST00000143564	up	-0.6428571	0.03115079	ENSMUST00000143564	37679	6467	6554	NM_153068	1000	568	656	82	5	+
NM_153068	down	ENSMUST00000143564	up	-0.6428571	0.03115079	ENSMUST00000143564	37679	11329	30881	NM_153068	1000	228	673	206	13	-
NM_153068	down	ENSMUST00000143564	up	-0.6428571	0.03115079	ENSMUST00000143564	37679	30828	30992	NM_153068	1000	500	675	146	10	-
NM_153068	down	ENSMUST00000143564	up	-0.6428571	0.03115079	ENSMUST00000143564	37679	22091	22242	NM_153068	1000	501	669	134	7	-
NM_153068	down	ENSMUST00000143564	up	-0.6428571	0.03115079	ENSMUST00000143564	37679	29795	29930	NM_153068	1000	501	654	127	6	-
NM_153068	down	ENSMUST00000143564	up	-0.6428571	0.03115079	ENSMUST00000143564	37679	16159	34739	NM_153068	1000	569	669	88	2	-
NM_153068	down	ENSMUST00000143564	up	-0.6428571	0.03115079	ENSMUST00000143564	37679	34664	34702	NM_153068	1000	607	645	38	0	-
NM_001163550	down	ENSMUST00000143564	up	-0.7142857	0.0141369	ENSMUST00000143564	37679	11668	29038	NM_001163550	1000	225	297	71	1	-
NM_001163550	down	ENSMUST00000143564	up	-0.7142857	0.0141369	ENSMUST00000143564	37679	11669	11706	NM_001163550	1000	225	262	37	0	-
NM_001163550	down	ENSMUST00000143564	up	-0.7142857	0.0141369	ENSMUST00000143564	37679	31763	31801	NM_001163550	1000	251	289	37	1	-
NM_001163550	down	AK138784	up	-0.6428571	0.03115079	AK138784	3815	1193	1227	NM_001163550	1000	262	296	34	0	+
NM_008461	down	AK138784	up	-0.7142857	0.0141369	AK138784	3815	1193	1229	NM_008461	1000	414	450	35	1	-
NM_018851	down	uc008hln.1	up	-0.7857143	0.005505952	uc008hln.1	2602	214	355	NM_018851	1000	56	201	115	7	+
NM_031247	down	uc008hln.1	up	-0.7142857	0.0141369	uc008hln.1	2602	213	284	NM_031247	1000	0	73	61	3	-
NM_031247	down	uc008acg.1	up	-0.6428571	0.03115079	uc008acg.1	1291	335	401	NM_031247	1000	0	59	51	3	+
NM_013560	down	uc008acg.1	up	-0.7857143	0.005505952	uc008acg.1	1291	356	407	NM_013560	1000	163	231	48	3	+
NM_008461	down	ENSMUST00000123094	up	-0.6428571	0.03115079	ENSMUST00000123094	3012	639	704	NM_008461	1000	388	508	53	1	-
NM_001198560	down	ENSMUST00000123094	up	-0.6428571	0.03115079	ENSMUST00000123094	3012	1058	1145	NM_001198560	1000	190	291	58	4	-
NM_013560	down	ENSMUST00000123155	up	-0.7857143	0.005505952	ENSMUST00000123155	17431	11644	11689	NM_013560	1000	246	291	41	4	+
NM_144560	down	ENSMUST00000123155	up	-0.8571429	0.001736111	ENSMUST00000123155	17431	16177	16365	NM_144560	1000	117	301	169	14	+
NM_018851	down	ENSMUST00000123155	up	-0.7142857	0.0141369	ENSMUST00000123155	17431	11646	11759	NM_018851	1000	88	201	102	11	-
NM_010766	down	ENSMUST00000123155	up	-0.6428571	0.03115079	ENSMUST00000123155	17431	11884	11924	NM_010766	1000	472	518	37	0	-
NM_008572	down	ENSMUST00000123155	up	-0.9285714	0.000396825	ENSMUST00000123155	17431	13851	13911	NM_008572	1000	513	573	56	4	-
NM_008360	down	ENSMUST00000123155	up	-0.7142857	0.0141369	ENSMUST00000123155	17431	11649	11746	NM_008360	1000	0	100	88	9	-
NM_008360	down	ENSMUST00000123155	up	-0.7142857	0.0141369	ENSMUST00000123155	17431	12381	12474	NM_008360	1000	0	100	78	4	-
NM_153068	down	AK037971	up	-0.6428571	0.03115079	AK037971	2754	347	390	NM_153068	1000	626	669	40	3	-
NM_027217	down	ENSMUST00000129991	up	-0.7142857	0.0141369	ENSMUST00000129991	16898	8425	8470	NM_027217	1000	0	45	41	4	-
NM_001104547	down	uc008akv.1	up	-0.7857143	0.005505952	uc008akv.1	12539	351	415	NM_001104547	1000	206	274	54	1	-
NM_001104547	down	uc008akv.1	up	-0.7857143	0.005505952	uc008akv.1	12539	363	415	NM_001104547	1000	230	292	47	1	-
NM_018851	down	uc007jxl.1	up	-0.7142857	0.0141369	uc007jxl.1	5102	2117	2273	NM_018851	1000	55	209	144	9	-
NM_008572	down	NR_030773	up	-0.6428571	0.03115079	NR_030773	19385	7941	8055	NM_008572	1000	531	644	96	6	+
NM_008572	down	NR_030773	up	-0.6428571	0.03115079	NR_030773	19385	11251	18031	NM_008572	1000	527	638	93	7	+
NM_008572	down	NR_030773	up	-0.6428571	0.03115079	NR_030773	19385	14733	14798	NM_008572	1000	508	577	54	1	-
NM_001039194	down	NR_030773	up	-0.6428571	0.03115079	NR_030773	19385	7931	8037	NM_001039194	1000	286	391	65	2	+
NM_023124	down	NR_030773	up	-0.7857143	0.005505952	NR_030773	19385	13338	13424	NM_023124	1000	158	244	81	5	+
NM_023124	down	NR_030773	up	-0.7857143	0.005505952	NR_030773	19385	7941	8037	NM_023124	1000	157	253	88	8	-
NM_023124	down	NR_030773	up	-0.7857143	0.005505952	NR_030773	19385	5878	5953	NM_023124	1000	160	235	70	5	-
NM_018851	down	NR_030773	up	-0.7142857	0.0141369	NR_030773	19385	7939	8057	NM_018851	1000	91	209	110	8	+
NM_018851	down	NR_030773	up	-0.7142857	0.0141369	NR_030773	19385	1893	1969	NM_018851	1000	68	173	69	7	-
NM_013560	down	NR_030773	up	-0.6428571	0.03115079	NR_030773	19385	1877	1914	NM_013560	1000	261	297	36	0	+
NM_013560	down	NR_030773	up	-0.6428571	0.03115079	NR_030773	19385	7941	8056	NM_013560	1000	66	181	105	10	-
NM_018851	down	ENSMUST00000126693	up	-0.7142857	0.0141369	ENSMUST00000126693	5599	3214	3362	NM_018851	1000	62	210	137	11	+
NM_008572	down	ENSMUST00000126693	up	-0.6428571	0.03115079	ENSMUST00000126693	5599	2970	3390	NM_008572	1000	497	666	138	8	+
NM_030682	down	ENSMUST00000126693	up	-0.6428571	0.03115079	ENSMUST00000126693	5599	2143	2414	NM_030682	1000	422	491	65	4	-
NM_023124	down	ENSMUST00000126693	up	-0.6428571	0.03115079	ENSMUST00000126693	5599	3250	3344	NM_023124	1000	154	248	90	4	-
NM_019738	down	ENSMUST00000126693	up	-0.7142857	0.0141369	ENSMUST00000126693	5599	2269	2310	NM_019738	1000	559	600	38	3	-
NM_019738	down	ENSMUST00000126693	up	-0.7142857	0.0141369	ENSMUST00000126693	5599	2409	2449	NM_019738	1000	560	600	36	4	-
NM_015766	down	ENSMUST00000126693	up	-0.7142857	0.0141369	ENSMUST00000126693	5599	2400	2450	NM_015766	1000	304	354	45	5	-
NM_018851	down	AK090292	up	-0.7142857	0.0141369	AK090292	14284	13022	13176	NM_018851	1000	50	210	140	14	+
NM_018851	down	AK090292	up	-0.7142857	0.0141369	AK090292	14284	6955	12895	NM_018851	1000	49	454	156	14	-
NM_023124	down	AK090292	up	-0.7857143	0.005505952	AK090292	14284	12726	12943	NM_023124	1000	116	293	149	9	+
NM_001198560	down	AK090292	up	-0.6428571	0.03115079	AK090292	14284	12726	12811	NM_001198560	1000	161	252	77	1	+
NM_031247	down	AK090292	up	-0.6428571	0.03115079	AK090292	14284	13018	13098	NM_031247	1000	0	199	61	1	-
NM_013560	down	AK090292	up	-0.6428571	0.03115079	AK090292	14284	12958	13174	NM_013560	1000	66	237	160	11	-
NM_010766	down	AK155972	up	-0.6428571	0.03115079	AK155972	98404	91139	91174	NM_010766	1000	159	194	34	1	+
NM_153590	down	uc008wjq.1	up	-0.7142857	0.0141369	uc008wjq.1	44309	33026	33100	NM_153590	1000	569	661	66	2	+
NM_153590	down	uc008wjq.1	up	-0.7142857	0.0141369	uc008wjq.1	44309	32935	33132	NM_153590	1000	580	661	66	2	+
NM_153590	down	uc008wjq.1	up	-0.7142857	0.0141369	uc008wjq.1	44309	6682	6750	NM_153590	1000	605	662	51	0	+
NM_153590	down	uc008wjq.1	up	-0.7142857	0.0141369	uc008wjq.1	44309	32955	33006	NM_153590	1000	608	657	46	1	+
NM_153590	down	uc008wjq.1	up	-0.7142857	0.0141369	uc008wjq.1	44309	33080	33145	NM_153590	1000	619	660	39	1	+
NM_153590	down	uc008wjq.1	up	-0.7142857	0.0141369	uc008wjq.1	44309	33046	33204	NM_153590	1000	619	661	40	1	+
NM_013653	down	uc008wjq.1	up	-0.7857143	0.005505952	uc008wjq.1	44309	33014	33067	NM_013653	1000	182	233	48	2	+
NM_010766	down	uc008wjq.1	up	-0.6428571	0.03115079	uc008wjq.1	44309	33087	33120	NM_010766	1000	162	195	32	1	+
NM_010766	down	uc008wjq.1	up	-0.6428571	0.03115079	uc008wjq.1	44309	33184	33216	NM_010766	1000	163	195	31	1	+
NM_010766	down	uc008wjq.1	up	-0.6428571	0.03115079	uc008wjq.1	44309	5044	5131	NM_010766	1000	475	542	61	4	-
NM_008461	down	uc008wjq.1	up	-0.6428571	0.03115079	uc008wjq.1	44309	32989	33040	NM_008461	1000	390	441	48	3	+
NM_008461	down	uc008wjq.1	up	-0.6428571	0.03115079	uc008wjq.1	44309	37220	37258	NM_008461	1000	388	426	37	1	+
NM_133203	down	uc008wjq.1	up	-0.6428571	0.03115079	uc008wjq.1	44309	11083	11392	NM_133203	1000	121	450	280	19	-
NM_009807	down	uc008wjq.1	up	-0.7142857	0.0141369	uc008wjq.1	44309	15715	15762	NM_009807	1000	328	376	41	1	-
NM_030682	down	uc008wjq.1	up	-0.6428571	0.03115079	uc008wjq.1	44309	32974	33044	NM_030682	1000	420	494	66	3	-
NM_030682	down	uc008wjq.1	up	-0.6428571	0.03115079	uc008wjq.1	44309	33018	33088	NM_030682	1000	422	494	64	3	-
NM_030682	down	uc008wjq.1	up	-0.6428571	0.03115079	uc008wjq.1	44309	33007	33074	NM_030682	1000	422	491	62	1	-
NM_030682	down	uc008wjq.1	up	-0.6428571	0.03115079	uc008wjq.1	44309	33194	33281	NM_030682	1000	423	494	67	3	-
NM_030682	down	uc008wjq.1	up	-0.6428571	0.03115079	uc008wjq.1	44309	37214	37262	NM_030682	1000	431	479	48	0	-
NM_001163550	down	uc008wjq.1	up	-0.7142857	0.0141369	uc008wjq.1	44309	33135	33218	NM_001163550	1000	225	296	69	2	-
NM_001163550	down	uc008wjq.1	up	-0.7142857	0.0141369	uc008wjq.1	44309	32968	33028	NM_001163550	1000	225	285	57	3	-
NM_001163550	down	uc008wjq.1	up	-0.7142857	0.0141369	uc008wjq.1	44309	33184	33249	NM_001163550	1000	228	293	61	4	-
NM_001163550	down	uc008wjq.1	up	-0.7142857	0.0141369	uc008wjq.1	44309	33109	33186	NM_001163550	1000	225	296	68	3	-
NM_001163550	down	uc008wjq.1	up	-0.7142857	0.0141369	uc008wjq.1	44309	33219	33256	NM_001163550	1000	225	262	34	3	-
NM_013560	down	uc008wjq.1	up	-0.6428571	0.03115079	uc008wjq.1	44309	28754	28815	NM_013560	1000	464	527	61	0	-
NM_153590	down	uc009adp.1	up	-0.7857143	0.005505952	uc009adp.1	5597	2170	2320	NM_153590	1000	569	657	65	5	+
NM_018851	down	uc009adp.1	up	-0.7857143	0.005505952	uc009adp.1	5597	3214	3362	NM_018851	1000	62	210	137	11	+
NM_008572	down	uc009adp.1	up	-0.7142857	0.0141369	uc009adp.1	5597	2970	3390	NM_008572	1000	497	666	138	8	+
NM_008461	down	uc009adp.1	up	-0.7142857	0.0141369	uc009adp.1	5597	2312	2374	NM_008461	1000	393	455	56	6	+
NM_008461	down	uc009adp.1	up	-0.7142857	0.0141369	uc009adp.1	5597	2161	2194	NM_008461	1000	388	421	32	1	+
NM_008461	down	uc009adp.1	up	-0.7142857	0.0141369	uc009adp.1	5597	2501	2934	NM_008461	1000	389	482	61	1	-
NM_031247	down	uc009adp.1	up	-0.8571429	0.001736111	uc009adp.1	5597	3218	3284	NM_031247	1000	0	59	57	2	-
NM_030682	down	uc009adp.1	up	-0.7142857	0.0141369	uc009adp.1	5597	2143	2414	NM_030682	1000	422	491	65	4	-
NM_023124	down	uc009adp.1	up	-0.8571429	0.001736111	uc009adp.1	5597	3250	3344	NM_023124	1000	154	248	90	4	-
NM_019738	down	uc009adp.1	up	-0.7857143	0.005505952	uc009adp.1	5597	2269	2310	NM_019738	1000	559	600	38	3	-
NM_019738	down	uc009adp.1	up	-0.7857143	0.005505952	uc009adp.1	5597	2409	2449	NM_019738	1000	560	600	36	4	-
NM_015766	down	uc009adp.1	up	-0.7857143	0.005505952	uc009adp.1	5597	2400	2450	NM_015766	1000	304	354	45	5	-
NM_013560	down	uc009adp.1	up	-0.7142857	0.0141369	uc009adp.1	5597	3000	3360	NM_013560	1000	66	432	159	12	-
NM_013560	down	uc009adp.1	up	-0.7142857	0.0141369	uc009adp.1	5597	2982	3340	NM_013560	1000	261	432	118	7	-
NM_009844	down	uc009adp.1	up	-0.7857143	0.005505952	uc009adp.1	5597	2255	2425	NM_009844	1000	239	283	42	2	-
NM_007655	down	uc009adp.1	up	-0.6428571	0.03115079	uc009adp.1	5597	3210	3360	NM_007655	1000	302	454	142	8	-
NM_001198560	down	uc009adp.1	up	-0.8571429	0.001736111	uc009adp.1	5597	3250	3377	NM_001198560	1000	155	293	115	5	-
NM_001039194	down	uc009adp.1	up	-0.7142857	0.0141369	uc009adp.1	5597	2341	2411	NM_001039194	1000	749	819	63	7	-
NM_001012520	down	uc009adp.1	up	-0.7857143	0.005505952	uc009adp.1	5597	2231	2289	NM_001012520	1000	397	461	54	4	-
NM_018851	down	uc008ymt.1	up	-0.6428571	0.03115079	uc008ymt.1	5270	3358	3516	NM_018851	1000	49	209	143	9	+
NM_008360	down	uc008ymt.1	up	-0.7857143	0.005505952	uc008ymt.1	5270	3408	3505	NM_008360	1000	0	100	89	8	+
NM_001012520	down	uc008ymt.1	up	-0.7857143	0.005505952	uc008ymt.1	5270	1395	1425	NM_001012520	1000	397	427	30	0	+
NM_023124	down	uc008ymt.1	up	-0.7142857	0.0141369	uc008ymt.1	5270	3357	3496	NM_023124	1000	157	293	124	7	-
NM_013560	down	uc008ymt.1	up	-0.8571429	0.001736111	uc008ymt.1	5270	3350	3515	NM_013560	1000	66	225	146	11	-
NM_013560	down	uc008ymt.1	up	-0.8571429	0.001736111	uc008ymt.1	5270	3391	3508	NM_013560	1000	248	367	111	6	-
NM_010194	down	uc008ymt.1	up	-0.9285714	0.000396825	uc008ymt.1	5270	3461	3495	NM_010194	1000	259	293	32	2	-
NM_008125	down	uc008ymt.1	up	-0.7857143	0.005505952	uc008ymt.1	5270	1391	1423	NM_008125	1000	512	544	32	0	-
NM_007655	down	uc008ymt.1	up	-0.6428571	0.03115079	uc008ymt.1	5270	3358	3515	NM_007655	1000	302	455	139	9	-
NM_001198560	down	uc008ymt.1	up	-0.7142857	0.0141369	uc008ymt.1	5270	3354	3514	NM_001198560	1000	184	341	141	12	-
NM_031247	down	uc007ozg.1	up	-0.6428571	0.03115079	uc007ozg.1	15174	6373	6445	NM_031247	1000	0	59	54	1	+
NM_023124	down	uc007ozg.1	up	-0.6428571	0.03115079	uc007ozg.1	15174	6306	6377	NM_023124	1000	147	218	67	4	+
NM_001198560	down	uc007ozg.1	up	-0.6428571	0.03115079	uc007ozg.1	15174	6304	6377	NM_001198560	1000	190	263	70	3	+
NM_030682	down	uc007ozg.1	up	-0.6428571	0.03115079	uc007ozg.1	15174	1951	13706	NM_030682	1000	387	473	83	1	+
NM_030682	down	uc007ozg.1	up	-0.6428571	0.03115079	uc007ozg.1	15174	12599	12666	NM_030682	1000	427	494	66	1	-
NM_015766	down	uc007ozg.1	up	-0.7142857	0.0141369	uc007ozg.1	15174	13652	13705	NM_015766	1000	305	354	46	0	+
NM_015766	down	uc007ozg.1	up	-0.7142857	0.0141369	uc007ozg.1	15174	12621	12666	NM_015766	1000	309	354	45	0	-
NM_010766	down	uc007ozg.1	up	-0.6428571	0.03115079	uc007ozg.1	15174	12621	12656	NM_010766	1000	159	194	35	0	+
NM_001039194	down	uc007ozg.1	up	-0.7857143	0.005505952	uc007ozg.1	15174	13729	13797	NM_001039194	1000	749	798	47	0	+
NM_001012520	down	uc007ozg.1	up	-0.7142857	0.0141369	uc007ozg.1	15174	13540	13588	NM_001012520	1000	397	451	41	0	+
NM_001012520	down	uc007ozg.1	up	-0.7142857	0.0141369	uc007ozg.1	15174	9434	9465	NM_001012520	1000	397	428	31	0	+
NM_001012520	down	uc007ozg.1	up	-0.7142857	0.0141369	uc007ozg.1	15174	12614	12650	NM_001012520	1000	397	433	35	1	-
NM_144560	down	uc007ozg.1	up	-0.7142857	0.0141369	uc007ozg.1	15174	3095	3189	NM_144560	1000	195	288	86	7	-
NM_021718	down	uc007ozg.1	up	-0.7142857	0.0141369	uc007ozg.1	15174	10512	10555	NM_021718	1000	319	360	41	0	-
NM_023124	down	uc008ewr.1	up	-0.6428571	0.03115079	uc008ewr.1	3204	1643	1764	NM_023124	1000	158	279	111	10	+
NM_013560	down	uc008ewr.1	up	-0.7857143	0.005505952	uc008ewr.1	3204	1630	1738	NM_013560	1000	248	356	102	6	+
NM_010194	down	uc008ewr.1	up	-0.8571429	0.001736111	uc008ewr.1	3204	1641	1677	NM_010194	1000	257	293	34	2	+
NM_007655	down	uc008ewr.1	up	-0.7142857	0.0141369	uc008ewr.1	3204	1632	1767	NM_007655	1000	309	446	127	7	+
NM_001198560	down	uc008ewr.1	up	-0.7857143	0.005505952	uc008ewr.1	3204	1633	1764	NM_001198560	1000	190	323	120	9	+
NM_153068	down	uc008ewr.1	up	-0.7857143	0.005505952	uc008ewr.1	3204	1633	1730	NM_153068	1000	568	669	93	4	-
NM_008572	down	uc008ewr.1	up	-0.6428571	0.03115079	uc008ewr.1	3204	1674	1738	NM_008572	1000	531	595	61	3	-
NM_001039194	down	uc008ewr.1	up	-0.7857143	0.005505952	uc008ewr.1	3204	1633	1750	NM_001039194	1000	286	399	73	3	-
NM_023124	down	ENSMUST00000170898	up	-0.6428571	0.03115079	ENSMUST00000170898	2297	1852	1939	NM_023124	1000	157	244	81	6	+
NM_008572	down	ENSMUST00000170898	up	-0.6428571	0.03115079	ENSMUST00000170898	2297	1837	1938	NM_008572	1000	541	641	85	4	-
NM_008572	down	uc009ieo.1	up	-0.7142857	0.0141369	uc009ieo.1	86911	46866	54586	NM_008572	1000	492	628	108	4	+
NM_008572	down	uc009ieo.1	up	-0.7142857	0.0141369	uc009ieo.1	86911	46915	46969	NM_008572	1000	541	595	49	5	+
NM_008572	down	uc009ieo.1	up	-0.7142857	0.0141369	uc009ieo.1	86911	76677	76760	NM_008572	1000	493	576	76	5	-
NM_013560	down	uc009ieo.1	up	-0.7142857	0.0141369	uc009ieo.1	86911	76614	79268	NM_013560	1000	73	507	162	13	+
NM_013560	down	uc009ieo.1	up	-0.7142857	0.0141369	uc009ieo.1	86911	46915	54584	NM_013560	1000	85	346	174	14	-
NM_011693	down	uc009ieo.1	up	-0.6428571	0.03115079	uc009ieo.1	86911	34990	35027	NM_011693	1000	915	952	37	0	+
NM_008360	down	uc009ieo.1	up	-0.6428571	0.03115079	uc009ieo.1	86911	46913	47013	NM_008360	1000	0	100	91	9	+
NM_008360	down	uc009ieo.1	up	-0.6428571	0.03115079	uc009ieo.1	86911	54496	54584	NM_008360	1000	0	88	83	5	+
NM_008360	down	uc009ieo.1	up	-0.6428571	0.03115079	uc009ieo.1	86911	34531	35030	NM_008360	1000	76	365	59	3	+
NM_008360	down	uc009ieo.1	up	-0.6428571	0.03115079	uc009ieo.1	86911	50225	76714	NM_008360	1000	0	334	154	3	-
NM_178791	down	uc009ieo.1	up	-0.8571429	0.001736111	uc009ieo.1	86911	9341	9384	NM_178791	1000	266	309	41	2	-
NM_029658	down	uc009ieo.1	up	-0.6428571	0.03115079	uc009ieo.1	86911	60739	60786	NM_029658	1000	12	59	47	0	-
NM_029658	down	uc009ieo.1	up	-0.6428571	0.03115079	uc009ieo.1	86911	61131	61180	NM_029658	1000	19	69	49	0	-
NM_030682	down	uc009ieo.1	up	-0.7142857	0.0141369	uc009ieo.1	86911	35005	79267	NM_030682	1000	385	494	67	0	-
NM_010766	down	uc009ieo.1	up	-0.7142857	0.0141369	uc009ieo.1	86911	33094	33132	NM_010766	1000	160	198	38	0	-
NM_013560	down	AK006502	up	-1	4.96E-05	AK006502	3931	321	367	NM_013560	1000	251	296	39	1	-
NM_001101606	down	ENSMUST00000138170	up	-0.6428571	0.03115079	ENSMUST00000138170	9669	3568	3613	NM_001101606	1000	363	408	45	0	+
NM_008360	down	ENSMUST00000140968	up	-0.7142857	0.0141369	ENSMUST00000140968	12632	8706	8790	NM_008360	1000	0	84	77	7	+
NM_013560	down	ENSMUST00000140968	up	-0.6428571	0.03115079	ENSMUST00000140968	12632	6240	6298	NM_013560	1000	263	324	45	2	-
NM_007655	down	ENSMUST00000142260	up	-0.6428571	0.03115079	ENSMUST00000142260	6089	2631	5447	NM_007655	1000	309	454	138	7	+
NM_007655	down	ENSMUST00000142260	up	-0.6428571	0.03115079	ENSMUST00000142260	6089	2720	2775	NM_007655	1000	394	449	50	5	+
NM_031247	down	ENSMUST00000144984	up	-0.6428571	0.03115079	ENSMUST00000144984	1332	374	440	NM_031247	1000	0	59	51	3	+
NM_153071	down	uc007ype.1	up	-0.7142857	0.0141369	uc007ype.1	7537	2220	2697	NM_153071	1000	0	483	444	31	+
NM_153068	down	uc007ype.1	up	-0.7857143	0.005505952	uc007ype.1	7537	1413	1784	NM_153068	1000	509	789	156	8	+
NM_008572	down	uc007ype.1	up	-0.6428571	0.03115079	uc007ype.1	7537	1419	1557	NM_008572	1000	501	637	118	7	+
NM_013560	down	uc007ype.1	up	-0.6428571	0.03115079	uc007ype.1	7537	1246	1677	NM_013560	1000	53	232	166	10	-
NM_010646	down	uc007ype.1	up	-0.7142857	0.0141369	uc007ype.1	7537	1708	1881	NM_010646	1000	629	801	130	12	-
NM_007655	down	uc007ype.1	up	-0.7142857	0.0141369	uc007ype.1	7537	1419	1566	NM_007655	1000	302	449	135	12	-
NM_001029978	down	uc007ype.1	up	-0.7857143	0.005505952	uc007ype.1	7537	1703	1850	NM_001029978	1000	278	420	127	9	-
NM_027788	down	uc008kue.1	up	-0.7142857	0.0141369	uc008kue.1	9830	7812	7848	NM_027788	1000	746	781	34	1	+
NM_027087	down	uc008kue.1	up	-0.7142857	0.0141369	uc008kue.1	9830	252	323	NM_027087	1000	420	488	63	0	+
NM_007655	down	uc008kue.1	up	-0.7857143	0.005505952	uc008kue.1	9830	1608	1671	NM_007655	1000	399	462	59	2	+
NM_007655	down	uc008kue.1	up	-0.7857143	0.005505952	uc008kue.1	9830	2060	2194	NM_007655	1000	322	467	121	8	-
NM_001163550	down	uc008kue.1	up	-0.6428571	0.03115079	uc008kue.1	9830	3722	3794	NM_001163550	1000	227	291	64	0	+
NM_001012520	down	uc008kue.1	up	-0.6428571	0.03115079	uc008kue.1	9830	3720	3764	NM_001012520	1000	394	444	44	0	+
NM_001012520	down	uc008kue.1	up	-0.6428571	0.03115079	uc008kue.1	9830	306	371	NM_001012520	1000	326	397	62	3	-
NM_153590	down	uc008kue.1	up	-0.7857143	0.005505952	uc008kue.1	9830	3723	3788	NM_153590	1000	577	658	59	0	-
NM_013653	down	uc008kue.1	up	-0.7142857	0.0141369	uc008kue.1	9830	7567	7642	NM_013653	1000	142	203	44	0	-
NM_008461	down	uc008kue.1	up	-0.7142857	0.0141369	uc008kue.1	9830	3692	3763	NM_008461	1000	388	453	63	2	-
NM_008461	down	uc008kue.1	up	-0.7142857	0.0141369	uc008kue.1	9830	3670	3719	NM_008461	1000	388	437	47	2	-
NM_008461	down	uc008kue.1	up	-0.7142857	0.0141369	uc008kue.1	9830	5355	5402	NM_008461	1000	389	436	45	2	-
NM_030682	down	AA606236	up	-0.6428571	0.03115079	AA606236	462	326	392	NM_030682	1000	385	429	44	0	+
NM_031247	down	AA606236	up	-0.6428571	0.03115079	AA606236	462	366	430	NM_031247	1000	0	57	55	2	-
NM_023124	down	AA606236	up	-0.6428571	0.03115079	AA606236	462	372	462	NM_023124	1000	83	272	81	9	-
NM_013560	down	AA606236	up	-0.7857143	0.005505952	AA606236	462	365	457	NM_013560	1000	115	207	86	6	-
NM_008572	down	AK051884	up	-0.8571429	0.001736111	AK051884	1713	1420	1492	NM_008572	1000	541	612	64	1	+
NM_008360	down	AK051884	up	-0.6428571	0.03115079	AK051884	1713	1418	1476	NM_008360	1000	0	71	57	1	+
NM_023124	down	AK051884	up	-0.8571429	0.001736111	AK051884	1713	1416	1492	NM_023124	1000	171	247	70	6	-
NM_013560	down	AK051884	up	-0.8571429	0.001736111	AK051884	1713	1420	1492	NM_013560	1000	274	346	66	6	-
NM_001198560	down	AK051884	up	-0.7142857	0.0141369	AK051884	1713	1416	1492	NM_001198560	1000	216	292	70	6	-
NM_030682	down	ENSMUST00000126849	up	-0.7142857	0.0141369	ENSMUST00000126849	14293	461	902	NM_030682	1000	424	535	88	0	+
NM_030682	down	ENSMUST00000126849	up	-0.7142857	0.0141369	ENSMUST00000126849	14293	558	630	NM_030682	1000	427	494	66	0	+
NM_030682	down	ENSMUST00000126849	up	-0.7142857	0.0141369	ENSMUST00000126849	14293	518	594	NM_030682	1000	424	494	68	0	+
NM_015766	down	ENSMUST00000126849	up	-0.6428571	0.03115079	ENSMUST00000126849	14293	460	509	NM_015766	1000	305	354	49	0	+
NM_015766	down	ENSMUST00000126849	up	-0.6428571	0.03115079	ENSMUST00000126849	14293	575	621	NM_015766	1000	311	354	43	0	+
NM_019985	down	AK141038	up	-0.7142857	0.0141369	AK141038	2027	96	185	NM_019985	1000	5	94	82	7	+
NM_008360	down	AK141038	up	-0.7142857	0.0141369	AK141038	2027	73	181	NM_008360	1000	0	108	98	10	-
NM_031247	down	uc008xof.1	up	-0.7142857	0.0141369	uc008xof.1	9377	6646	6721	NM_031247	1000	17	83	62	0	+
NM_031247	down	uc008xof.1	up	-0.7142857	0.0141369	uc008xof.1	9377	4659	4754	NM_031247	1000	0	91	73	3	-
NM_010194	down	uc008xof.1	up	-0.7857143	0.005505952	uc008xof.1	9377	6564	6627	NM_010194	1000	257	319	45	2	+
NM_009844	down	uc008xof.1	up	-0.7857143	0.005505952	uc008xof.1	9377	4924	4962	NM_009844	1000	239	277	36	2	+
NM_007655	down	uc008xof.1	up	-0.6428571	0.03115079	uc008xof.1	9377	7723	7879	NM_007655	1000	302	462	143	13	+
NM_007655	down	uc008xof.1	up	-0.6428571	0.03115079	uc008xof.1	9377	6566	6706	NM_007655	1000	323	464	132	7	+
NM_001198560	down	uc008xof.1	up	-0.7142857	0.0141369	uc008xof.1	9377	7724	7881	NM_001198560	1000	184	374	144	12	+
NM_001198560	down	uc008xof.1	up	-0.7142857	0.0141369	uc008xof.1	9377	4703	4828	NM_001198560	1000	186	310	115	9	-
NM_018851	down	uc008xof.1	up	-0.6428571	0.03115079	uc008xof.1	9377	4710	4823	NM_018851	1000	88	201	104	9	+
NM_018851	down	uc008xof.1	up	-0.6428571	0.03115079	uc008xof.1	9377	3726	3799	NM_018851	1000	127	198	56	4	+
NM_018851	down	uc008xof.1	up	-0.6428571	0.03115079	uc008xof.1	9377	7722	7875	NM_018851	1000	51	209	139	14	-
NM_013560	down	uc008xof.1	up	-0.7142857	0.0141369	uc008xof.1	9377	7723	7889	NM_013560	1000	66	225	148	11	+
NM_013560	down	uc008xof.1	up	-0.7142857	0.0141369	uc008xof.1	9377	6566	6692	NM_013560	1000	86	212	115	11	+
NM_013560	down	uc008xof.1	up	-0.7142857	0.0141369	uc008xof.1	9377	6563	6672	NM_013560	1000	258	367	100	9	+
NM_008360	down	uc008xof.1	up	-0.6428571	0.03115079	uc008xof.1	9377	4723	4823	NM_008360	1000	0	100	91	9	+
NM_008360	down	uc008xof.1	up	-0.6428571	0.03115079	uc008xof.1	9377	3753	3799	NM_008360	1000	51	97	43	3	+
NM_008360	down	uc008xof.1	up	-0.6428571	0.03115079	uc008xof.1	9377	4928	7830	NM_008360	1000	0	353	135	10	-
NM_153068	down	uc008xof.1	up	-0.7142857	0.0141369	uc008xof.1	9377	7722	7880	NM_153068	1000	501	677	146	6	-
NM_010766	down	uc008xof.1	up	-0.7142857	0.0141369	uc008xof.1	9377	4928	4969	NM_010766	1000	151	194	41	0	-
NM_008461	down	uc008xof.1	up	-0.7142857	0.0141369	uc008xof.1	9377	4867	4964	NM_008461	1000	388	497	63	1	-
NM_001039194	down	uc007kwe.1	up	-0.6428571	0.03115079	uc007kwe.1	2130	1046	1191	NM_001039194	1000	286	799	64	0	+
NM_008461	down	uc007kwe.1	up	-0.6428571	0.03115079	uc007kwe.1	2130	636	701	NM_008461	1000	388	508	53	1	-
NM_001198560	down	uc007kwe.1	up	-0.6428571	0.03115079	uc007kwe.1	2130	1055	1142	NM_001198560	1000	190	291	58	4	-
NM_001029978	down	uc008qwo.1	up	-0.7857143	0.005505952	uc008qwo.1	157422	146340	146481	NM_001029978	1000	278	417	123	10	+
NM_001029978	down	uc008qwo.1	up	-0.7857143	0.005505952	uc008qwo.1	157422	78945	79088	NM_001029978	1000	278	419	121	11	-
NM_001029978	down	uc008qwo.1	up	-0.7857143	0.005505952	uc008qwo.1	157422	81137	81281	NM_001029978	1000	278	417	114	6	-
NM_001029978	down	uc008qwo.1	up	-0.7857143	0.005505952	uc008qwo.1	157422	120344	120396	NM_001029978	1000	278	330	48	4	-
NM_009910	down	uc008qwo.1	up	-0.6428571	0.03115079	uc008qwo.1	157422	150461	150548	NM_009910	1000	326	553	51	1	+
NM_019738	down	uc008qwo.1	up	-0.7142857	0.0141369	uc008qwo.1	157422	87140	87175	NM_019738	1000	555	590	35	0	+
NM_019738	down	uc008qwo.1	up	-0.7142857	0.0141369	uc008qwo.1	157422	154204	154262	NM_019738	1000	556	608	50	1	-
NM_019738	down	uc008qwo.1	up	-0.7142857	0.0141369	uc008qwo.1	157422	154204	154245	NM_019738	1000	559	600	40	1	-
NM_001039194	down	uc008qwo.1	up	-0.9285714	0.000396825	uc008qwo.1	157422	87141	87176	NM_001039194	1000	763	798	35	0	+
NM_001012520	down	uc008qwo.1	up	-0.7142857	0.0141369	uc008qwo.1	157422	82419	82494	NM_001012520	1000	327	397	60	2	+
NM_001012520	down	uc008qwo.1	up	-0.7142857	0.0141369	uc008qwo.1	157422	137831	154297	NM_001012520	1000	327	426	85	2	-
NM_001012520	down	uc008qwo.1	up	-0.7142857	0.0141369	uc008qwo.1	157422	73079	154283	NM_001012520	1000	327	433	98	2	-
NM_001012520	down	uc008qwo.1	up	-0.7142857	0.0141369	uc008qwo.1	157422	21861	21915	NM_001012520	1000	329	383	51	3	-
NM_031247	down	uc008qwo.1	up	-0.7857143	0.005505952	uc008qwo.1	157422	88276	88338	NM_031247	1000	17	81	59	3	+
NM_023124	down	uc008qwo.1	up	-0.6428571	0.03115079	uc008qwo.1	157422	88195	88305	NM_023124	1000	157	267	102	8	+
NM_023124	down	uc008qwo.1	up	-0.6428571	0.03115079	uc008qwo.1	157422	145667	145810	NM_023124	1000	154	335	121	8	-
NM_023124	down	uc008qwo.1	up	-0.6428571	0.03115079	uc008qwo.1	157422	135386	135491	NM_023124	1000	151	339	98	7	-
NM_018851	down	uc008qwo.1	up	-0.7142857	0.0141369	uc008qwo.1	157422	135373	135465	NM_018851	1000	62	157	85	7	+
NM_018851	down	uc008qwo.1	up	-0.7142857	0.0141369	uc008qwo.1	157422	88183	88330	NM_018851	1000	51	201	137	8	-
NM_013560	down	uc008qwo.1	up	-0.6428571	0.03115079	uc008qwo.1	157422	88183	88314	NM_013560	1000	73	204	120	11	+
NM_013560	down	uc008qwo.1	up	-0.6428571	0.03115079	uc008qwo.1	157422	88183	88302	NM_013560	1000	248	367	110	9	+
NM_013560	down	uc008qwo.1	up	-0.6428571	0.03115079	uc008qwo.1	157422	59126	135486	NM_013560	1000	86	519	162	7	-
NM_001198560	down	uc008qwo.1	up	-0.7857143	0.005505952	uc008qwo.1	157422	88178	88338	NM_001198560	1000	186	372	143	11	+
NM_001198560	down	uc008qwo.1	up	-0.7857143	0.005505952	uc008qwo.1	157422	135386	135495	NM_001198560	1000	194	379	100	9	-
NM_001101606	down	uc008qwo.1	up	-0.6428571	0.03115079	uc008qwo.1	157422	16204	16457	NM_001101606	1000	782	1000	172	11	-
NM_015766	down	uc008qwo.1	up	-0.8571429	0.001736111	uc008qwo.1	157422	73067	73115	NM_015766	1000	303	351	48	0	-
NM_030682	down	uc007rul.1	up	-0.6428571	0.03115079	uc007rul.1	41701	21584	21630	NM_030682	1000	428	474	46	0	+
NM_030682	down	uc007rul.1	up	-0.6428571	0.03115079	uc007rul.1	41701	23599	23649	NM_030682	1000	421	468	46	0	+
NM_030682	down	uc007rul.1	up	-0.6428571	0.03115079	uc007rul.1	41701	22593	33070	NM_030682	1000	386	494	64	0	-
NM_030682	down	uc007rul.1	up	-0.6428571	0.03115079	uc007rul.1	41701	33278	33317	NM_030682	1000	386	425	37	2	-
NM_030682	down	uc007rul.1	up	-0.6428571	0.03115079	uc007rul.1	41701	33219	33257	NM_030682	1000	386	424	36	2	-
NM_030682	down	uc007rul.1	up	-0.6428571	0.03115079	uc007rul.1	41701	33354	33391	NM_030682	1000	386	423	35	2	-
NM_030682	down	uc007rul.1	up	-0.6428571	0.03115079	uc007rul.1	41701	18226	18275	NM_030682	1000	387	426	38	0	-
NM_030682	down	uc007rul.1	up	-0.6428571	0.03115079	uc007rul.1	41701	33296	33333	NM_030682	1000	386	421	34	0	-
NM_008572	down	uc007rul.1	up	-0.6428571	0.03115079	uc007rul.1	41701	17456	17548	NM_008572	1000	501	592	83	7	+
NM_008360	down	uc007rul.1	up	-0.7142857	0.0141369	uc007rul.1	41701	17495	17603	NM_008360	1000	0	108	99	9	+
NM_008360	down	uc007rul.1	up	-0.7142857	0.0141369	uc007rul.1	41701	10389	10489	NM_008360	1000	0	100	91	9	+
NM_013560	down	uc007rul.1	up	-0.6428571	0.03115079	uc007rul.1	41701	33276	33357	NM_013560	1000	464	531	64	2	+
NM_013560	down	uc007rul.1	up	-0.6428571	0.03115079	uc007rul.1	41701	33101	33240	NM_013560	1000	464	526	60	1	+
NM_013560	down	uc007rul.1	up	-0.6428571	0.03115079	uc007rul.1	41701	33219	33399	NM_013560	1000	467	538	64	2	+
NM_013560	down	uc007rul.1	up	-0.6428571	0.03115079	uc007rul.1	41701	33098	33134	NM_013560	1000	493	531	36	0	+
NM_013560	down	uc007rul.1	up	-0.6428571	0.03115079	uc007rul.1	41701	33098	33138	NM_013560	1000	485	527	38	1	+
NM_013560	down	uc007rul.1	up	-0.6428571	0.03115079	uc007rul.1	41701	17462	17595	NM_013560	1000	73	206	120	13	-
NM_145211	down	uc007rul.1	up	-0.7142857	0.0141369	uc007rul.1	41701	15467	15526	NM_145211	1000	585	642	56	1	-
NM_145211	down	uc007rul.1	up	-0.7142857	0.0141369	uc007rul.1	41701	15442	15478	NM_145211	1000	597	631	34	0	-
NM_023124	down	uc007rul.1	up	-0.6428571	0.03115079	uc007rul.1	41701	10321	17582	NM_023124	1000	158	328	138	9	-
NM_008572	down	ENSMUST00000147445	up	-0.6428571	0.03115079	ENSMUST00000147445	16618	15555	15656	NM_008572	1000	502	595	88	5	+
NM_008572	down	ENSMUST00000147445	up	-0.6428571	0.03115079	ENSMUST00000147445	16618	12116	12193	NM_008572	1000	519	595	71	5	+
NM_008572	down	ENSMUST00000147445	up	-0.6428571	0.03115079	ENSMUST00000147445	16618	11044	11197	NM_008572	1000	493	645	133	7	-
NM_145211	down	ENSMUST00000147445	up	-0.8571429	0.001736111	ENSMUST00000147445	16618	6366	6690	NM_145211	1000	514	642	75	2	+
NM_145211	down	ENSMUST00000147445	up	-0.8571429	0.001736111	ENSMUST00000147445	16618	13502	13543	NM_145211	1000	591	634	40	1	-
NM_144560	down	ENSMUST00000147445	up	-0.7142857	0.0141369	ENSMUST00000147445	16618	7376	7561	NM_144560	1000	117	301	168	15	+
NM_019985	down	ENSMUST00000147445	up	-0.7142857	0.0141369	ENSMUST00000147445	16618	13951	14073	NM_019985	1000	13	135	116	6	+
NM_019985	down	ENSMUST00000147445	up	-0.7142857	0.0141369	ENSMUST00000147445	16618	11067	11189	NM_019985	1000	5	129	114	8	+
NM_019985	down	ENSMUST00000147445	up	-0.7142857	0.0141369	ENSMUST00000147445	16618	6273	6366	NM_019985	1000	23	116	84	9	+
NM_019985	down	ENSMUST00000147445	up	-0.7142857	0.0141369	ENSMUST00000147445	16618	5170	5293	NM_019985	1000	10	135	114	9	+
NM_019985	down	ENSMUST00000147445	up	-0.7142857	0.0141369	ENSMUST00000147445	16618	7549	15685	NM_019985	1000	5	699	152	12	-
NM_019985	down	ENSMUST00000147445	up	-0.7142857	0.0141369	ENSMUST00000147445	16618	13525	13656	NM_019985	1000	5	132	115	7	-
NM_019985	down	ENSMUST00000147445	up	-0.7142857	0.0141369	ENSMUST00000147445	16618	3814	4006	NM_019985	1000	7	129	113	9	-
NM_019985	down	ENSMUST00000147445	up	-0.7142857	0.0141369	ENSMUST00000147445	16618	14651	14740	NM_019985	1000	40	129	83	6	-
NM_001033158	down	ENSMUST00000147445	up	-0.7142857	0.0141369	ENSMUST00000147445	16618	6649	6697	NM_001033158	1000	63	114	46	1	+
NM_001033158	down	ENSMUST00000147445	up	-0.7142857	0.0141369	ENSMUST00000147445	16618	13504	13542	NM_001033158	1000	54	92	37	1	-
NM_172900	down	ENSMUST00000147445	up	-0.7142857	0.0141369	ENSMUST00000147445	16618	11303	11345	NM_172900	1000	208	250	39	3	+
NM_013560	down	ENSMUST00000147445	up	-0.6428571	0.03115079	ENSMUST00000147445	16618	11064	14047	NM_013560	1000	85	367	203	13	+
NM_013560	down	ENSMUST00000147445	up	-0.6428571	0.03115079	ENSMUST00000147445	16618	6273	11197	NM_013560	1000	106	430	213	15	+
NM_013560	down	ENSMUST00000147445	up	-0.6428571	0.03115079	ENSMUST00000147445	16618	13901	14067	NM_013560	1000	51	212	139	13	+
NM_013560	down	ENSMUST00000147445	up	-0.6428571	0.03115079	ENSMUST00000147445	16618	13523	15699	NM_013560	1000	74	412	248	18	-
NM_013560	down	ENSMUST00000147445	up	-0.6428571	0.03115079	ENSMUST00000147445	16618	3724	4006	NM_013560	1000	90	294	121	9	-
NM_010766	down	ENSMUST00000147445	up	-0.6428571	0.03115079	ENSMUST00000147445	16618	4381	4674	NM_010766	1000	419	536	65	2	+
NM_008360	down	ENSMUST00000147445	up	-0.8571429	0.001736111	ENSMUST00000147445	16618	15600	15699	NM_008360	1000	0	99	92	7	+
NM_008360	down	ENSMUST00000147445	up	-0.8571429	0.001736111	ENSMUST00000147445	16618	11952	12052	NM_008360	1000	0	100	90	10	+
NM_008360	down	ENSMUST00000147445	up	-0.8571429	0.001736111	ENSMUST00000147445	16618	14690	14778	NM_008360	1000	0	88	78	6	+
NM_008360	down	ENSMUST00000147445	up	-0.8571429	0.001736111	ENSMUST00000147445	16618	13925	14028	NM_008360	1000	0	103	95	8	-
NM_008360	down	ENSMUST00000147445	up	-0.8571429	0.001736111	ENSMUST00000147445	16618	5150	5250	NM_008360	1000	0	100	90	10	-
NM_008360	down	ENSMUST00000147445	up	-0.8571429	0.001736111	ENSMUST00000147445	16618	11064	11152	NM_008360	1000	0	88	82	6	-
NM_008360	down	ENSMUST00000147445	up	-0.8571429	0.001736111	ENSMUST00000147445	16618	6273	6340	NM_008360	1000	0	67	63	4	-
NM_008360	down	ENSMUST00000147445	up	-0.8571429	0.001736111	ENSMUST00000147445	16618	9547	9645	NM_008360	1000	0	50	48	1	-
NM_053190	down	ENSMUST00000147445	up	-0.7857143	0.005505952	ENSMUST00000147445	16618	11981	12043	NM_053190	1000	82	138	50	1	-
NM_030682	down	ENSMUST00000147445	up	-0.6428571	0.03115079	ENSMUST00000147445	16618	11301	11364	NM_030682	1000	437	489	52	0	-
NM_013560	down	uc007bdt.1	up	-0.7857143	0.005505952	uc007bdt.1	25779	11659	11765	NM_013560	1000	260	366	96	10	+
NM_013560	down	uc007bdt.1	up	-0.7857143	0.005505952	uc007bdt.1	25779	2252	2294	NM_013560	1000	248	290	40	0	-
NM_030682	down	uc007bdt.1	up	-0.6428571	0.03115079	uc007bdt.1	25779	8677	8729	NM_030682	1000	424	476	52	0	+
NM_010766	down	uc007bdt.1	up	-0.6428571	0.03115079	uc007bdt.1	25779	8199	8252	NM_010766	1000	492	549	50	3	+
NM_010766	down	uc007bdt.1	up	-0.6428571	0.03115079	uc007bdt.1	25779	9238	9282	NM_010766	1000	505	551	38	2	+
NM_008461	down	uc007bdt.1	up	-0.6428571	0.03115079	uc007bdt.1	25779	12963	13003	NM_008461	1000	386	426	39	1	+
NM_001163550	down	uc007bdt.1	up	-0.7142857	0.0141369	uc007bdt.1	25779	6641	6695	NM_001163550	1000	247	295	48	0	+
NM_153068	down	uc007bdt.1	up	-0.6428571	0.03115079	uc007bdt.1	25779	11647	11747	NM_153068	1000	568	669	92	8	-
NM_175096	down	uc007bdt.1	up	-0.6428571	0.03115079	uc007bdt.1	25779	8102	8257	NM_175096	1000	400	571	76	1	-
NM_001198560	down	uc007bdt.1	up	-0.7857143	0.005505952	uc007bdt.1	25779	2216	2294	NM_001198560	1000	190	264	68	5	-
NM_001039194	down	uc007bdt.1	up	-0.9285714	0.000396825	uc007bdt.1	25779	11644	11694	NM_001039194	1000	356	402	43	0	-
NM_013560	down	humanlincRNA0479+	up	-0.7857143	0.005505952	humanlincRNA0479+	15294	10945	11107	NM_013560	1000	55	221	146	14	+
NM_013560	down	humanlincRNA0479+	up	-0.7857143	0.005505952	humanlincRNA0479+	15294	8417	8481	NM_013560	1000	468	532	59	2	-
NM_013560	down	humanlincRNA0479+	up	-0.7857143	0.005505952	humanlincRNA0479+	15294	8442	8489	NM_013560	1000	490	538	45	1	-
NM_001038845	down	humanlincRNA0479+	up	-0.8571429	0.001736111	humanlincRNA0479+	15294	10778	11010	NM_001038845	1000	130	613	49	2	+
NM_001038839	down	humanlincRNA0479+	up	-0.7142857	0.0141369	humanlincRNA0479+	15294	10778	11010	NM_001038839	1000	130	613	49	2	+
NM_175096	down	humanlincRNA0479+	up	-0.6428571	0.03115079	humanlincRNA0479+	15294	8405	8489	NM_175096	1000	360	445	74	5	-
NM_023124	down	uc009rbt.1	up	-0.7142857	0.0141369	uc009rbt.1	17346	10789	10879	NM_023124	1000	158	248	81	9	+
NM_008461	down	uc009rbt.1	up	-0.8571429	0.001736111	uc009rbt.1	17346	6334	6403	NM_008461	1000	467	525	56	1	+
NM_133203	down	uc009rbt.1	up	-0.7142857	0.0141369	uc009rbt.1	17346	12333	12642	NM_133203	1000	119	464	277	24	-
NM_001029978	down	uc009rbt.1	up	-0.8571429	0.001736111	uc009rbt.1	17346	12340	12479	NM_001029978	1000	278	417	128	11	-
NM_145211	down	uc009rbt.1	up	-0.6428571	0.03115079	uc009rbt.1	17346	12332	12410	NM_145211	1000	438	522	71	5	-
NM_018851	down	ENSMUST00000119202	up	-0.7142857	0.0141369	ENSMUST00000119202	48211	28153	28296	NM_018851	1000	50	195	131	12	+
NM_018851	down	ENSMUST00000119202	up	-0.7142857	0.0141369	ENSMUST00000119202	48211	10906	11064	NM_018851	1000	50	211	147	11	-
NM_018851	down	ENSMUST00000119202	up	-0.7142857	0.0141369	ENSMUST00000119202	48211	20052	20202	NM_018851	1000	50	208	138	12	-
NM_018851	down	ENSMUST00000119202	up	-0.7142857	0.0141369	ENSMUST00000119202	48211	7741	7873	NM_018851	1000	67	199	120	12	-
NM_018851	down	ENSMUST00000119202	up	-0.7142857	0.0141369	ENSMUST00000119202	48211	854	914	NM_018851	1000	94	154	56	4	-
NM_018851	down	ENSMUST00000119202	up	-0.7142857	0.0141369	ENSMUST00000119202	48211	11524	11575	NM_018851	1000	95	146	47	4	-
NM_013560	down	ENSMUST00000119202	up	-0.6428571	0.03115079	ENSMUST00000119202	48211	808	914	NM_013560	1000	73	180	99	6	+
NM_013560	down	ENSMUST00000119202	up	-0.6428571	0.03115079	ENSMUST00000119202	48211	20952	20992	NM_013560	1000	174	217	39	0	-
NM_010654	down	ENSMUST00000119202	up	-0.7142857	0.0141369	ENSMUST00000119202	48211	3354	3434	NM_010654	1000	586	666	73	7	-
NM_010646	down	ENSMUST00000119202	up	-0.7142857	0.0141369	ENSMUST00000119202	48211	21278	21404	NM_010646	1000	680	810	102	6	-
NM_001101471	down	ENSMUST00000119202	up	-0.6428571	0.03115079	ENSMUST00000119202	48211	5613	5648	NM_001101471	1000	351	386	34	1	-
NM_144560	down	ENSMUST00000119202	up	-0.7142857	0.0141369	ENSMUST00000119202	48211	20528	20564	NM_144560	1000	117	153	33	3	-
NM_008125	down	uc008yyk.1	up	-0.7142857	0.0141369	uc008yyk.1	21074	11346	11391	NM_008125	1000	500	545	45	0	+
NM_008125	down	uc008yyk.1	up	-0.7142857	0.0141369	uc008yyk.1	21074	9581	9642	NM_008125	1000	500	555	49	1	+
NM_030682	down	uc008yyk.1	up	-0.6428571	0.03115079	uc008yyk.1	21074	2288	2326	NM_030682	1000	457	495	37	1	+
NM_030682	down	uc008yyk.1	up	-0.6428571	0.03115079	uc008yyk.1	21074	9588	9636	NM_030682	1000	448	494	44	1	-
NM_013653	down	uc008yyk.1	up	-0.6428571	0.03115079	uc008yyk.1	21074	15505	15592	NM_013653	1000	134	234	79	1	+
NM_013653	down	uc008yyk.1	up	-0.6428571	0.03115079	uc008yyk.1	21074	15503	15574	NM_013653	1000	144	234	69	1	+
NM_013653	down	uc008yyk.1	up	-0.6428571	0.03115079	uc008yyk.1	21074	11341	11389	NM_013653	1000	158	212	47	1	+
NM_008572	down	uc008yyk.1	up	-0.6428571	0.03115079	uc008yyk.1	21074	1371	1441	NM_008572	1000	506	576	65	5	+
NM_008360	down	uc008yyk.1	up	-0.7142857	0.0141369	uc008yyk.1	21074	7054	7122	NM_008360	1000	0	68	62	6	+
NM_001039194	down	uc008yyk.1	up	-0.6428571	0.03115079	uc008yyk.1	21074	2095	2135	NM_001039194	1000	783	823	38	2	+
NM_001039194	down	uc008yyk.1	up	-0.6428571	0.03115079	uc008yyk.1	21074	15673	15746	NM_001039194	1000	747	821	71	2	-
NM_001039194	down	uc008yyk.1	up	-0.6428571	0.03115079	uc008yyk.1	21074	15616	15686	NM_001039194	1000	748	821	66	3	-
NM_001039194	down	uc008yyk.1	up	-0.6428571	0.03115079	uc008yyk.1	21074	9576	9626	NM_001039194	1000	752	800	47	0	-
NM_001012520	down	uc008yyk.1	up	-0.7142857	0.0141369	uc008yyk.1	21074	2287	4289	NM_001012520	1000	396	451	50	0	+
NM_031247	down	uc008yyk.1	up	-0.6428571	0.03115079	uc008yyk.1	21074	1370	1435	NM_031247	1000	0	58	56	2	-
NM_031247	down	uc008yyk.1	up	-0.6428571	0.03115079	uc008yyk.1	21074	7017	7085	NM_031247	1000	0	63	52	1	-
NM_001198560	down	uc008yyk.1	up	-0.6428571	0.03115079	uc008yyk.1	21074	1444	1474	NM_001198560	1000	222	252	30	0	-
NM_019985	down	uc008yyk.1	up	-0.7142857	0.0141369	uc008yyk.1	21074	1371	1474	NM_019985	1000	22	123	96	4	-
NM_013560	down	uc008yyk.1	up	-0.7857143	0.005505952	uc008yyk.1	21074	1371	1474	NM_013560	1000	105	206	94	6	-
NM_013560	down	uc008yyk.1	up	-0.7857143	0.005505952	uc008yyk.1	21074	3776	3829	NM_013560	1000	128	356	48	2	-
NM_001163550	down	uc009jne.1	up	-0.7142857	0.0141369	uc009jne.1	6120	4330	4373	NM_001163550	1000	244	287	43	0	+
NM_030682	down	uc009jne.1	up	-0.6428571	0.03115079	uc009jne.1	6120	5931	5965	NM_030682	1000	438	472	33	1	-
NM_175096	down	ENSMUST00000124795	up	-0.7142857	0.0141369	ENSMUST00000124795	15974	5616	5775	NM_175096	1000	416	571	69	0	+
NM_001012520	down	ENSMUST00000124795	up	-0.6428571	0.03115079	ENSMUST00000124795	15974	6954	7018	NM_001012520	1000	324	384	57	2	+
NM_019985	down	ENSMUST00000124795	up	-0.6428571	0.03115079	ENSMUST00000124795	15974	4839	4948	NM_019985	1000	13	122	101	8	+
NM_019985	down	ENSMUST00000124795	up	-0.6428571	0.03115079	ENSMUST00000124795	15974	1650	1703	NM_019985	1000	60	113	50	3	+
NM_019985	down	ENSMUST00000124795	up	-0.6428571	0.03115079	ENSMUST00000124795	15974	779	903	NM_019985	1000	5	129	113	11	-
NM_008360	down	ENSMUST00000124795	up	-0.6428571	0.03115079	ENSMUST00000124795	15974	818	918	NM_008360	1000	0	100	93	7	+
NM_007655	down	ENSMUST00000124795	up	-0.7857143	0.005505952	ENSMUST00000124795	15974	1650	1703	NM_007655	1000	380	433	50	3	+
NM_007655	down	ENSMUST00000124795	up	-0.7857143	0.005505952	ENSMUST00000124795	15974	762	925	NM_007655	1000	302	467	152	9	-
NM_007655	down	ENSMUST00000124795	up	-0.7857143	0.005505952	ENSMUST00000124795	15974	13854	13993	NM_007655	1000	310	458	116	5	-
NM_001101471	down	ENSMUST00000124795	up	-0.8571429	0.001736111	ENSMUST00000124795	15974	820	863	NM_001101471	1000	343	386	40	3	-
NM_153068	down	NR_027896	up	-0.6428571	0.03115079	NR_027896	7708	1467	1838	NM_153068	1000	509	789	156	8	+
NM_008572	down	NR_027896	up	-0.7857143	0.005505952	NR_027896	7708	1473	1611	NM_008572	1000	501	637	118	7	+
NM_008360	down	NR_027896	up	-0.7142857	0.0141369	NR_027896	7708	1512	1611	NM_008360	1000	0	99	93	4	+
NM_197999	down	NR_027896	up	-0.7142857	0.0141369	NR_027896	7708	1984	2020	NM_197999	1000	347	383	34	2	-
NM_013560	down	NR_027896	up	-0.7857143	0.005505952	NR_027896	7708	1300	1731	NM_013560	1000	53	232	166	10	-
NM_010646	down	NR_027896	up	-0.8571429	0.001736111	NR_027896	7708	1762	1935	NM_010646	1000	629	801	130	12	-
NM_001029978	down	NR_027896	up	-0.7857143	0.005505952	NR_027896	7708	1757	1904	NM_001029978	1000	278	420	127	9	-
NM_001198560	down	ENSMUST00000170938	up	-0.7142857	0.0141369	ENSMUST00000170938	7185	3409	3552	NM_001198560	1000	202	338	66	2	+
NM_018851	down	uc007khb.1	up	-0.6428571	0.03115079	uc007khb.1	19991	19883	19918	NM_018851	1000	91	126	33	2	+
NM_197999	down	uc007khb.1	up	-0.6428571	0.03115079	uc007khb.1	19991	3230	3311	NM_197999	1000	347	461	71	2	+
NM_008360	down	uc007khb.1	up	-0.6428571	0.03115079	uc007khb.1	19991	1885	1973	NM_008360	1000	0	88	80	8	-
NM_001039194	down	uc007khb.1	up	-0.7142857	0.0141369	uc007khb.1	19991	1885	1920	NM_001039194	1000	356	391	34	1	-
NM_153071	down	ENSMUST00000133852	up	-0.6428571	0.03115079	ENSMUST00000133852	25634	16384	16608	NM_153071	1000	0	225	208	9	+
NM_030682	down	ENSMUST00000133852	up	-0.7142857	0.0141369	ENSMUST00000133852	25634	420	456	NM_030682	1000	458	494	36	0	+
NM_008461	down	ENSMUST00000133852	up	-0.7142857	0.0141369	ENSMUST00000133852	25634	420	465	NM_008461	1000	390	435	44	1	-
NM_001029978	down	ENSMUST00000133852	up	-0.7142857	0.0141369	ENSMUST00000133852	25634	15899	16033	NM_001029978	1000	278	410	114	8	-
NM_013560	down	ENSMUST00000133852	up	-0.7142857	0.0141369	ENSMUST00000133852	25634	3242	4151	NM_013560	1000	38	525	65	1	-
NM_010646	down	ENSMUST00000151921	up	-0.6428571	0.03115079	ENSMUST00000151921	110594	87548	87722	NM_010646	1000	629	804	152	12	+
NM_010646	down	ENSMUST00000151921	up	-0.6428571	0.03115079	ENSMUST00000151921	110594	29334	29481	NM_010646	1000	652	803	135	12	-
NM_029658	down	ENSMUST00000151921	up	-0.6428571	0.03115079	ENSMUST00000151921	110594	36728	36894	NM_029658	1000	46	338	62	0	+
NM_030682	down	ENSMUST00000151921	up	-0.7142857	0.0141369	ENSMUST00000151921	110594	66386	87104	NM_030682	1000	386	494	104	0	+
NM_030682	down	ENSMUST00000151921	up	-0.7142857	0.0141369	ENSMUST00000151921	110594	87084	87145	NM_030682	1000	442	494	51	0	+
NM_030682	down	ENSMUST00000151921	up	-0.7142857	0.0141369	ENSMUST00000151921	110594	66445	66477	NM_030682	1000	439	471	32	0	+
NM_030682	down	ENSMUST00000151921	up	-0.7142857	0.0141369	ENSMUST00000151921	110594	67131	67203	NM_030682	1000	425	485	58	0	-
NM_023124	down	ENSMUST00000151921	up	-0.7142857	0.0141369	ENSMUST00000151921	110594	95438	95578	NM_023124	1000	158	293	127	7	+
NM_023124	down	ENSMUST00000151921	up	-0.7142857	0.0141369	ENSMUST00000151921	110594	45798	45922	NM_023124	1000	158	284	112	12	+
NM_023124	down	ENSMUST00000151921	up	-0.7142857	0.0141369	ENSMUST00000151921	110594	81842	81943	NM_023124	1000	158	259	91	10	+
NM_023124	down	ENSMUST00000151921	up	-0.7142857	0.0141369	ENSMUST00000151921	110594	47959	48019	NM_023124	1000	158	248	58	2	+
NM_023124	down	ENSMUST00000151921	up	-0.7142857	0.0141369	ENSMUST00000151921	110594	96455	96523	NM_023124	1000	163	228	47	2	+
NM_023124	down	ENSMUST00000151921	up	-0.7142857	0.0141369	ENSMUST00000151921	110594	46223	46372	NM_023124	1000	154	300	133	9	-
NM_023124	down	ENSMUST00000151921	up	-0.7142857	0.0141369	ENSMUST00000151921	110594	78650	78764	NM_023124	1000	158	272	109	5	-
NM_023124	down	ENSMUST00000151921	up	-0.7142857	0.0141369	ENSMUST00000151921	110594	14366	14532	NM_023124	1000	111	267	124	9	-
NM_023124	down	ENSMUST00000151921	up	-0.7142857	0.0141369	ENSMUST00000151921	110594	70278	70395	NM_023124	1000	147	264	107	10	-
NM_023124	down	ENSMUST00000151921	up	-0.7142857	0.0141369	ENSMUST00000151921	110594	20219	20348	NM_023124	1000	161	334	112	9	-
NM_023124	down	ENSMUST00000151921	up	-0.7142857	0.0141369	ENSMUST00000151921	110594	59901	59983	NM_023124	1000	157	239	75	7	-
NM_019738	down	ENSMUST00000151921	up	-0.7857143	0.005505952	ENSMUST00000151921	110594	86878	86943	NM_019738	1000	555	612	55	1	+
NM_018851	down	ENSMUST00000151921	up	-0.7857143	0.005505952	ENSMUST00000151921	110594	26074	26219	NM_018851	1000	50	209	132	13	+
NM_018851	down	ENSMUST00000151921	up	-0.7857143	0.005505952	ENSMUST00000151921	110594	78664	78777	NM_018851	1000	88	201	106	7	+
NM_018851	down	ENSMUST00000151921	up	-0.7857143	0.005505952	ENSMUST00000151921	110594	14375	14488	NM_018851	1000	88	201	103	10	+
NM_018851	down	ENSMUST00000151921	up	-0.7857143	0.005505952	ENSMUST00000151921	110594	46268	46369	NM_018851	1000	88	189	96	5	+
NM_018851	down	ENSMUST00000151921	up	-0.7857143	0.005505952	ENSMUST00000151921	110594	44619	44732	NM_018851	1000	88	201	107	6	-
NM_018851	down	ENSMUST00000151921	up	-0.7857143	0.005505952	ENSMUST00000151921	110594	47946	96586	NM_018851	1000	53	201	106	7	-
NM_018851	down	ENSMUST00000151921	up	-0.7857143	0.005505952	ENSMUST00000151921	110594	16502	16544	NM_018851	1000	75	117	40	2	-
NM_015766	down	ENSMUST00000151921	up	-0.7857143	0.005505952	ENSMUST00000151921	110594	66429	66482	NM_015766	1000	305	354	48	0	+
NM_015766	down	ENSMUST00000151921	up	-0.7857143	0.005505952	ENSMUST00000151921	110594	86924	86970	NM_015766	1000	308	354	44	2	+
NM_015766	down	ENSMUST00000151921	up	-0.7857143	0.005505952	ENSMUST00000151921	110594	22678	22718	NM_015766	1000	314	354	40	0	-
NM_008572	down	ENSMUST00000151921	up	-0.7142857	0.0141369	ENSMUST00000151921	110594	78636	78782	NM_008572	1000	495	642	127	7	+
NM_008572	down	ENSMUST00000151921	up	-0.7142857	0.0141369	ENSMUST00000151921	110594	14334	14492	NM_008572	1000	495	642	122	8	+
NM_008572	down	ENSMUST00000151921	up	-0.7142857	0.0141369	ENSMUST00000151921	110594	46236	46337	NM_008572	1000	492	595	94	7	+
NM_008572	down	ENSMUST00000151921	up	-0.7142857	0.0141369	ENSMUST00000151921	110594	70299	70366	NM_008572	1000	541	598	56	1	+
NM_008572	down	ENSMUST00000151921	up	-0.7142857	0.0141369	ENSMUST00000151921	110594	95405	95552	NM_008572	1000	512	662	118	8	-
NM_008572	down	ENSMUST00000151921	up	-0.7142857	0.0141369	ENSMUST00000151921	110594	45829	45922	NM_008572	1000	501	595	84	9	-
NM_008572	down	ENSMUST00000151921	up	-0.7142857	0.0141369	ENSMUST00000151921	110594	47978	48059	NM_008572	1000	502	577	62	2	-
NM_008572	down	ENSMUST00000151921	up	-0.7142857	0.0141369	ENSMUST00000151921	110594	96493	96523	NM_008572	1000	556	586	30	0	-
NM_001029978	down	ENSMUST00000151921	up	-0.7142857	0.0141369	ENSMUST00000151921	110594	87579	87719	NM_001029978	1000	278	416	129	8	+
NM_001029978	down	ENSMUST00000151921	up	-0.7142857	0.0141369	ENSMUST00000151921	110594	29336	29473	NM_001029978	1000	278	416	127	9	-
NM_153590	down	ENSMUST00000151921	up	-0.6428571	0.03115079	ENSMUST00000151921	110594	86974	87270	NM_153590	1000	569	657	66	0	-
NM_153590	down	ENSMUST00000151921	up	-0.6428571	0.03115079	ENSMUST00000151921	110594	86993	87039	NM_153590	1000	579	641	45	0	-
NM_013653	down	ENSMUST00000151921	up	-0.7142857	0.0141369	ENSMUST00000151921	110594	102228	102295	NM_013653	1000	90	214	63	4	-
NM_008366	down	ENSMUST00000151921	up	-0.7142857	0.0141369	ENSMUST00000151921	110594	87174	87274	NM_008366	1000	57	140	63	0	-
NM_008366	down	ENSMUST00000151921	up	-0.7142857	0.0141369	ENSMUST00000151921	110594	87218	87281	NM_008366	1000	113	191	46	0	-
NM_153071	down	uc007pyi.1	up	-0.6428571	0.03115079	uc007pyi.1	423545	324553	324594	NM_153071	1000	0	41	39	2	+
NM_153071	down	uc007pyi.1	up	-0.6428571	0.03115079	uc007pyi.1	423545	413238	413721	NM_153071	1000	0	483	433	38	-
NM_009127	down	uc007pyi.1	up	-0.7857143	0.005505952	uc007pyi.1	423545	131262	131325	NM_009127	1000	936	1000	61	2	+
NM_009127	down	uc007pyi.1	up	-0.7857143	0.005505952	uc007pyi.1	423545	66249	66309	NM_009127	1000	940	1000	58	2	+
NM_009127	down	uc007pyi.1	up	-0.7857143	0.005505952	uc007pyi.1	423545	268703	268755	NM_009127	1000	937	988	47	3	+
NM_009127	down	uc007pyi.1	up	-0.7857143	0.005505952	uc007pyi.1	423545	66552	67382	NM_009127	1000	930	1000	49	1	+
NM_007655	down	uc007pyi.1	up	-0.6428571	0.03115079	uc007pyi.1	423545	302503	302642	NM_007655	1000	310	449	127	12	+
NM_007655	down	uc007pyi.1	up	-0.6428571	0.03115079	uc007pyi.1	423545	325348	325504	NM_007655	1000	284	448	139	12	+
NM_007655	down	uc007pyi.1	up	-0.6428571	0.03115079	uc007pyi.1	423545	116224	116365	NM_007655	1000	302	443	128	9	+
NM_007655	down	uc007pyi.1	up	-0.6428571	0.03115079	uc007pyi.1	423545	40923	41047	NM_007655	1000	330	454	115	9	+
NM_007655	down	uc007pyi.1	up	-0.6428571	0.03115079	uc007pyi.1	423545	207267	207397	NM_007655	1000	305	437	120	8	+
NM_007655	down	uc007pyi.1	up	-0.6428571	0.03115079	uc007pyi.1	423545	64665	64775	NM_007655	1000	322	449	96	7	+
NM_007655	down	uc007pyi.1	up	-0.6428571	0.03115079	uc007pyi.1	423545	119731	119897	NM_007655	1000	305	496	153	13	-
NM_007655	down	uc007pyi.1	up	-0.6428571	0.03115079	uc007pyi.1	423545	99067	99225	NM_007655	1000	317	496	148	10	-
NM_007655	down	uc007pyi.1	up	-0.6428571	0.03115079	uc007pyi.1	423545	8098	8255	NM_007655	1000	302	458	144	11	-
NM_007655	down	uc007pyi.1	up	-0.6428571	0.03115079	uc007pyi.1	423545	18332	18480	NM_007655	1000	312	458	138	7	-
NM_007655	down	uc007pyi.1	up	-0.6428571	0.03115079	uc007pyi.1	423545	3265	3410	NM_007655	1000	309	458	133	12	-
NM_007655	down	uc007pyi.1	up	-0.6428571	0.03115079	uc007pyi.1	423545	121810	138623	NM_007655	1000	305	467	150	11	-
NM_007655	down	uc007pyi.1	up	-0.6428571	0.03115079	uc007pyi.1	423545	214672	214813	NM_007655	1000	318	463	129	12	-
NM_007655	down	uc007pyi.1	up	-0.6428571	0.03115079	uc007pyi.1	423545	206167	206304	NM_007655	1000	333	467	124	6	-
NM_007655	down	uc007pyi.1	up	-0.6428571	0.03115079	uc007pyi.1	423545	137371	137496	NM_007655	1000	305	430	116	9	-
NM_007655	down	uc007pyi.1	up	-0.6428571	0.03115079	uc007pyi.1	423545	248832	248959	NM_007655	1000	322	449	115	12	-
NM_007655	down	uc007pyi.1	up	-0.6428571	0.03115079	uc007pyi.1	423545	11694	11831	NM_007655	1000	309	448	121	9	-
NM_007655	down	uc007pyi.1	up	-0.6428571	0.03115079	uc007pyi.1	423545	138450	184268	NM_007655	1000	321	467	135	10	-
NM_031247	down	uc007pyi.1	up	-0.8571429	0.001736111	uc007pyi.1	423545	116301	151919	NM_031247	1000	0	948	88	3	+
NM_031247	down	uc007pyi.1	up	-0.8571429	0.001736111	uc007pyi.1	423545	40977	41047	NM_031247	1000	5	72	61	2	+
NM_031247	down	uc007pyi.1	up	-0.8571429	0.001736111	uc007pyi.1	423545	302572	302638	NM_031247	1000	0	59	51	2	+
NM_031247	down	uc007pyi.1	up	-0.8571429	0.001736111	uc007pyi.1	423545	207341	219746	NM_031247	1000	0	198	71	1	+
NM_031247	down	uc007pyi.1	up	-0.8571429	0.001736111	uc007pyi.1	423545	206176	206258	NM_031247	1000	0	81	72	1	-
NM_031247	down	uc007pyi.1	up	-0.8571429	0.001736111	uc007pyi.1	423545	99076	99163	NM_031247	1000	0	83	70	3	-
NM_031247	down	uc007pyi.1	up	-0.8571429	0.001736111	uc007pyi.1	423545	214673	214752	NM_031247	1000	0	71	64	2	-
NM_031247	down	uc007pyi.1	up	-0.8571429	0.001736111	uc007pyi.1	423545	8096	8179	NM_031247	1000	0	78	65	3	-
NM_031247	down	uc007pyi.1	up	-0.8571429	0.001736111	uc007pyi.1	423545	121823	121913	NM_031247	1000	0	82	71	1	-
NM_031247	down	uc007pyi.1	up	-0.8571429	0.001736111	uc007pyi.1	423545	11696	11761	NM_031247	1000	1	59	55	3	-
NM_031247	down	uc007pyi.1	up	-0.8571429	0.001736111	uc007pyi.1	423545	184139	184210	NM_031247	1000	0	59	58	1	-
NM_031247	down	uc007pyi.1	up	-0.8571429	0.001736111	uc007pyi.1	423545	244857	248900	NM_031247	1000	2	200	71	3	-
NM_031247	down	uc007pyi.1	up	-0.8571429	0.001736111	uc007pyi.1	423545	93313	93430	NM_031247	1000	0	195	64	2	-
NM_031247	down	uc007pyi.1	up	-0.8571429	0.001736111	uc007pyi.1	423545	156658	156742	NM_031247	1000	0	82	61	1	-
NM_031247	down	uc007pyi.1	up	-0.8571429	0.001736111	uc007pyi.1	423545	138492	138525	NM_031247	1000	16	49	33	0	-
NM_023124	down	uc007pyi.1	up	-0.8571429	0.001736111	uc007pyi.1	423545	116245	116346	NM_023124	1000	158	259	93	8	+
NM_023124	down	uc007pyi.1	up	-0.8571429	0.001736111	uc007pyi.1	423545	119731	119890	NM_023124	1000	147	316	147	11	-
NM_023124	down	uc007pyi.1	up	-0.8571429	0.001736111	uc007pyi.1	423545	8102	8236	NM_023124	1000	157	290	122	10	-
NM_023124	down	uc007pyi.1	up	-0.8571429	0.001736111	uc007pyi.1	423545	18360	18482	NM_023124	1000	145	267	113	9	-
NM_023124	down	uc007pyi.1	up	-0.8571429	0.001736111	uc007pyi.1	423545	184130	184267	NM_023124	1000	157	289	119	11	-
NM_023124	down	uc007pyi.1	up	-0.8571429	0.001736111	uc007pyi.1	423545	214686	214806	NM_023124	1000	160	282	111	9	-
NM_023124	down	uc007pyi.1	up	-0.8571429	0.001736111	uc007pyi.1	423545	137371	137479	NM_023124	1000	157	265	99	9	-
NM_023124	down	uc007pyi.1	up	-0.8571429	0.001736111	uc007pyi.1	423545	205494	206304	NM_023124	1000	168	292	111	9	-
NM_023124	down	uc007pyi.1	up	-0.8571429	0.001736111	uc007pyi.1	423545	11728	11828	NM_023124	1000	147	248	91	5	-
NM_023124	down	uc007pyi.1	up	-0.8571429	0.001736111	uc007pyi.1	423545	117908	118001	NM_023124	1000	153	246	86	7	-
NM_023124	down	uc007pyi.1	up	-0.8571429	0.001736111	uc007pyi.1	423545	138495	138605	NM_023124	1000	158	267	94	8	-
NM_001198560	down	uc007pyi.1	up	-0.8571429	0.001736111	uc007pyi.1	423545	116235	191469	NM_001198560	1000	190	374	151	8	+
NM_001198560	down	uc007pyi.1	up	-0.8571429	0.001736111	uc007pyi.1	423545	64654	64752	NM_001198560	1000	191	289	93	5	+
NM_001198560	down	uc007pyi.1	up	-0.8571429	0.001736111	uc007pyi.1	423545	207310	207380	NM_001198560	1000	228	298	63	7	+
NM_001198560	down	uc007pyi.1	up	-0.8571429	0.001736111	uc007pyi.1	423545	119729	119897	NM_001198560	1000	186	374	157	10	-
NM_001198560	down	uc007pyi.1	up	-0.8571429	0.001736111	uc007pyi.1	423545	3269	3853	NM_001198560	1000	156	333	134	12	-
NM_001198560	down	uc007pyi.1	up	-0.8571429	0.001736111	uc007pyi.1	423545	184130	184267	NM_001198560	1000	202	333	119	11	-
NM_001198560	down	uc007pyi.1	up	-0.8571429	0.001736111	uc007pyi.1	423545	214686	214806	NM_001198560	1000	205	325	110	10	-
NM_001198560	down	uc007pyi.1	up	-0.8571429	0.001736111	uc007pyi.1	423545	18360	18473	NM_001198560	1000	199	312	105	8	-
NM_001198560	down	uc007pyi.1	up	-0.8571429	0.001736111	uc007pyi.1	423545	8145	8254	NM_001198560	1000	184	293	101	8	-
NM_001198560	down	uc007pyi.1	up	-0.8571429	0.001736111	uc007pyi.1	423545	206200	206304	NM_001198560	1000	213	317	95	9	-
NM_153590	down	uc007pyi.1	up	-0.7857143	0.005505952	uc007pyi.1	423545	10634	10786	NM_153590	1000	570	645	67	1	+
NM_153590	down	uc007pyi.1	up	-0.7857143	0.005505952	uc007pyi.1	423545	10577	10666	NM_153590	1000	569	661	67	0	+
NM_153590	down	uc007pyi.1	up	-0.7857143	0.005505952	uc007pyi.1	423545	114188	114249	NM_153590	1000	582	645	51	0	+
NM_153590	down	uc007pyi.1	up	-0.7857143	0.005505952	uc007pyi.1	423545	36483	36552	NM_153590	1000	569	648	56	0	+
NM_153590	down	uc007pyi.1	up	-0.7857143	0.005505952	uc007pyi.1	423545	364241	364283	NM_153590	1000	605	647	42	0	+
NM_153590	down	uc007pyi.1	up	-0.7857143	0.005505952	uc007pyi.1	423545	231833	231874	NM_153590	1000	606	647	40	1	+
NM_153590	down	uc007pyi.1	up	-0.7857143	0.005505952	uc007pyi.1	423545	240994	241040	NM_153590	1000	569	631	43	0	+
NM_153590	down	uc007pyi.1	up	-0.7857143	0.005505952	uc007pyi.1	423545	215916	215977	NM_153590	1000	578	645	53	1	-
NM_153590	down	uc007pyi.1	up	-0.7857143	0.005505952	uc007pyi.1	423545	79440	332580	NM_153590	1000	569	662	71	2	-
NM_013653	down	uc007pyi.1	up	-0.7142857	0.0141369	uc007pyi.1	423545	100892	227639	NM_013653	1000	101	236	106	2	+
NM_013653	down	uc007pyi.1	up	-0.7142857	0.0141369	uc007pyi.1	423545	31009	36549	NM_013653	1000	90	230	108	5	+
NM_013653	down	uc007pyi.1	up	-0.7142857	0.0141369	uc007pyi.1	423545	174195	238986	NM_013653	1000	113	233	96	1	+
NM_013653	down	uc007pyi.1	up	-0.7142857	0.0141369	uc007pyi.1	423545	10549	10624	NM_013653	1000	132	233	73	2	+
NM_013653	down	uc007pyi.1	up	-0.7142857	0.0141369	uc007pyi.1	423545	31008	31068	NM_013653	1000	169	233	56	1	+
NM_013653	down	uc007pyi.1	up	-0.7142857	0.0141369	uc007pyi.1	423545	10745	10785	NM_013653	1000	193	233	40	0	+
NM_013653	down	uc007pyi.1	up	-0.7142857	0.0141369	uc007pyi.1	423545	100893	100943	NM_013653	1000	184	230	44	2	+
NM_013653	down	uc007pyi.1	up	-0.7142857	0.0141369	uc007pyi.1	423545	10596	10653	NM_013653	1000	193	233	39	0	+
NM_013653	down	uc007pyi.1	up	-0.7142857	0.0141369	uc007pyi.1	423545	358043	418766	NM_013653	1000	191	321	68	1	-
NM_013653	down	uc007pyi.1	up	-0.7142857	0.0141369	uc007pyi.1	423545	33541	37268	NM_013653	1000	127	217	73	0	-
NM_013653	down	uc007pyi.1	up	-0.7142857	0.0141369	uc007pyi.1	423545	35295	35337	NM_013653	1000	168	214	42	0	-
NM_013560	down	uc007pyi.1	up	-0.7142857	0.0141369	uc007pyi.1	423545	28413	40951	NM_013560	1000	207	296	57	1	+
NM_013560	down	uc007pyi.1	up	-0.7142857	0.0141369	uc007pyi.1	423545	93101	214813	NM_013560	1000	81	527	294	17	-
NM_013560	down	uc007pyi.1	up	-0.7142857	0.0141369	uc007pyi.1	423545	73861	99245	NM_013560	1000	52	411	266	13	-
NM_013560	down	uc007pyi.1	up	-0.7142857	0.0141369	uc007pyi.1	423545	138498	198780	NM_013560	1000	85	367	240	20	-
NM_013560	down	uc007pyi.1	up	-0.7142857	0.0141369	uc007pyi.1	423545	79850	119891	NM_013560	1000	74	298	198	11	-
NM_013560	down	uc007pyi.1	up	-0.7142857	0.0141369	uc007pyi.1	423545	8097	8255	NM_013560	1000	66	224	147	11	-
NM_013560	down	uc007pyi.1	up	-0.7142857	0.0141369	uc007pyi.1	423545	106375	137491	NM_013560	1000	73	527	178	13	-
NM_013560	down	uc007pyi.1	up	-0.7142857	0.0141369	uc007pyi.1	423545	3264	3411	NM_013560	1000	74	223	134	13	-
NM_013560	down	uc007pyi.1	up	-0.7142857	0.0141369	uc007pyi.1	423545	18344	18470	NM_013560	1000	85	211	115	11	-
NM_013560	down	uc007pyi.1	up	-0.7142857	0.0141369	uc007pyi.1	423545	11698	11815	NM_013560	1000	89	206	106	11	-
NM_008572	down	uc007pyi.1	up	-0.7142857	0.0141369	uc007pyi.1	423545	8097	8274	NM_008572	1000	495	696	140	6	+
NM_008572	down	uc007pyi.1	up	-0.7142857	0.0141369	uc007pyi.1	423545	99090	99292	NM_008572	1000	496	674	132	9	+
NM_008572	down	uc007pyi.1	up	-0.7142857	0.0141369	uc007pyi.1	423545	214593	214806	NM_008572	1000	210	623	123	7	+
NM_008572	down	uc007pyi.1	up	-0.7142857	0.0141369	uc007pyi.1	423545	119754	119844	NM_008572	1000	501	591	84	6	+
NM_008572	down	uc007pyi.1	up	-0.7142857	0.0141369	uc007pyi.1	423545	104224	104313	NM_008572	1000	506	595	83	6	+
NM_008572	down	uc007pyi.1	up	-0.7142857	0.0141369	uc007pyi.1	423545	18344	18438	NM_008572	1000	502	595	85	7	+
NM_008572	down	uc007pyi.1	up	-0.7142857	0.0141369	uc007pyi.1	423545	93370	93455	NM_008572	1000	510	595	79	6	+
NM_030682	down	uc007pyi.1	up	-0.7142857	0.0141369	uc007pyi.1	423545	330283	332570	NM_030682	1000	387	494	105	2	+
NM_030682	down	uc007pyi.1	up	-0.7142857	0.0141369	uc007pyi.1	423545	104139	215948	NM_030682	1000	387	494	107	0	+
NM_030682	down	uc007pyi.1	up	-0.7142857	0.0141369	uc007pyi.1	423545	93122	278518	NM_030682	1000	387	494	104	3	+
NM_030682	down	uc007pyi.1	up	-0.7142857	0.0141369	uc007pyi.1	423545	306624	306785	NM_030682	1000	388	455	67	0	+
NM_030682	down	uc007pyi.1	up	-0.7142857	0.0141369	uc007pyi.1	423545	37317	118503	NM_030682	1000	418	489	71	0	+
NM_030682	down	uc007pyi.1	up	-0.7142857	0.0141369	uc007pyi.1	423545	180204	180248	NM_030682	1000	421	465	43	1	+
NM_030682	down	uc007pyi.1	up	-0.7142857	0.0141369	uc007pyi.1	423545	36480	36586	NM_030682	1000	387	481	92	1	-
NM_030682	down	uc007pyi.1	up	-0.7142857	0.0141369	uc007pyi.1	423545	174222	298270	NM_030682	1000	391	494	102	0	-
NM_030682	down	uc007pyi.1	up	-0.7142857	0.0141369	uc007pyi.1	423545	14847	14899	NM_030682	1000	424	476	52	0	-
NM_030682	down	uc007pyi.1	up	-0.7142857	0.0141369	uc007pyi.1	423545	227584	227636	NM_030682	1000	431	483	52	0	-
NM_030682	down	uc007pyi.1	up	-0.7142857	0.0141369	uc007pyi.1	423545	394760	394811	NM_030682	1000	429	480	51	0	-
NM_030682	down	uc007pyi.1	up	-0.7142857	0.0141369	uc007pyi.1	423545	31053	231880	NM_030682	1000	416	494	76	2	-
NM_030682	down	uc007pyi.1	up	-0.7142857	0.0141369	uc007pyi.1	423545	364232	364281	NM_030682	1000	430	479	49	0	-
NM_030682	down	uc007pyi.1	up	-0.7142857	0.0141369	uc007pyi.1	423545	256340	256379	NM_030682	1000	434	473	39	0	-
NM_030682	down	uc007pyi.1	up	-0.7142857	0.0141369	uc007pyi.1	423545	274699	274730	NM_030682	1000	441	472	31	0	-
NM_018851	down	uc007pyi.1	up	-0.7857143	0.005505952	uc007pyi.1	423545	8096	8257	NM_018851	1000	49	210	146	13	+
NM_018851	down	uc007pyi.1	up	-0.7857143	0.005505952	uc007pyi.1	423545	99090	99227	NM_018851	1000	51	196	128	9	+
NM_018851	down	uc007pyi.1	up	-0.7857143	0.005505952	uc007pyi.1	423545	9747	9893	NM_018851	1000	50	199	132	14	+
NM_018851	down	uc007pyi.1	up	-0.7857143	0.005505952	uc007pyi.1	423545	3264	3411	NM_018851	1000	56	200	119	9	+
NM_018851	down	uc007pyi.1	up	-0.7857143	0.005505952	uc007pyi.1	423545	156658	156808	NM_018851	1000	50	198	124	9	+
NM_018851	down	uc007pyi.1	up	-0.7857143	0.005505952	uc007pyi.1	423545	137378	137491	NM_018851	1000	88	201	104	9	+
NM_018851	down	uc007pyi.1	up	-0.7857143	0.005505952	uc007pyi.1	423545	11697	18480	NM_018851	1000	67	199	121	11	+
NM_018851	down	uc007pyi.1	up	-0.7857143	0.005505952	uc007pyi.1	423545	79810	104359	NM_018851	1000	68	201	123	9	+
NM_018851	down	uc007pyi.1	up	-0.7857143	0.005505952	uc007pyi.1	423545	111377	116367	NM_018851	1000	66	450	151	11	-
NM_018851	down	uc007pyi.1	up	-0.7857143	0.005505952	uc007pyi.1	423545	164744	302642	NM_018851	1000	62	450	154	13	-
NM_018851	down	uc007pyi.1	up	-0.7857143	0.005505952	uc007pyi.1	423545	40915	41045	NM_018851	1000	52	189	118	12	-
NM_018851	down	uc007pyi.1	up	-0.7857143	0.005505952	uc007pyi.1	423545	207271	207382	NM_018851	1000	91	201	108	2	-
NM_018851	down	uc007pyi.1	up	-0.7857143	0.005505952	uc007pyi.1	423545	64654	64775	NM_018851	1000	55	200	112	9	-
NM_015766	down	uc007pyi.1	up	-0.7857143	0.005505952	uc007pyi.1	423545	360309	360354	NM_015766	1000	311	356	45	0	+
NM_015766	down	uc007pyi.1	up	-0.7857143	0.005505952	uc007pyi.1	423545	107350	107400	NM_015766	1000	303	353	49	1	-
NM_015766	down	uc007pyi.1	up	-0.7857143	0.005505952	uc007pyi.1	423545	10578	10627	NM_015766	1000	304	353	47	2	-
NM_015766	down	uc007pyi.1	up	-0.7857143	0.005505952	uc007pyi.1	423545	10746	10790	NM_015766	1000	304	348	44	0	-
NM_009844	down	uc007pyi.1	up	-0.7857143	0.005505952	uc007pyi.1	423545	121942	126198	NM_009844	1000	130	283	75	2	+
NM_009844	down	uc007pyi.1	up	-0.7857143	0.005505952	uc007pyi.1	423545	278472	278513	NM_009844	1000	244	283	38	0	+
NM_009844	down	uc007pyi.1	up	-0.7857143	0.005505952	uc007pyi.1	423545	174274	174320	NM_009844	1000	250	298	46	0	-
NM_009844	down	uc007pyi.1	up	-0.7857143	0.005505952	uc007pyi.1	423545	107331	107375	NM_009844	1000	240	284	42	2	-
NM_009844	down	uc007pyi.1	up	-0.7857143	0.005505952	uc007pyi.1	423545	271790	271832	NM_009844	1000	240	283	41	1	-
NM_009844	down	uc007pyi.1	up	-0.7857143	0.005505952	uc007pyi.1	423545	238947	238988	NM_009844	1000	239	280	39	2	-
NM_009844	down	uc007pyi.1	up	-0.7857143	0.005505952	uc007pyi.1	423545	231833	231872	NM_009844	1000	240	279	38	1	-
NM_009844	down	uc007pyi.1	up	-0.7857143	0.005505952	uc007pyi.1	423545	31032	31076	NM_009844	1000	239	283	41	0	-
NM_009844	down	uc007pyi.1	up	-0.7857143	0.005505952	uc007pyi.1	423545	36494	36547	NM_009844	1000	240	283	41	1	-
NM_008461	down	uc007pyi.1	up	-0.7142857	0.0141369	uc007pyi.1	423545	10564	248690	NM_008461	1000	394	525	125	2	+
NM_008461	down	uc007pyi.1	up	-0.7142857	0.0141369	uc007pyi.1	423545	36479	310618	NM_008461	1000	389	537	138	2	+
NM_008461	down	uc007pyi.1	up	-0.7142857	0.0141369	uc007pyi.1	423545	174213	189294	NM_008461	1000	390	517	80	1	+
NM_008461	down	uc007pyi.1	up	-0.7142857	0.0141369	uc007pyi.1	423545	31044	310618	NM_008461	1000	390	514	102	3	+
NM_008461	down	uc007pyi.1	up	-0.7142857	0.0141369	uc007pyi.1	423545	394767	394811	NM_008461	1000	388	432	42	2	+
NM_008461	down	uc007pyi.1	up	-0.7142857	0.0141369	uc007pyi.1	423545	229469	332579	NM_008461	1000	390	517	93	5	-
NM_008461	down	uc007pyi.1	up	-0.7142857	0.0141369	uc007pyi.1	423545	114208	126210	NM_008461	1000	398	482	80	4	-
NM_008461	down	uc007pyi.1	up	-0.7142857	0.0141369	uc007pyi.1	423545	19268	104225	NM_008461	1000	388	483	90	2	-
NM_008461	down	uc007pyi.1	up	-0.7142857	0.0141369	uc007pyi.1	423545	151157	215956	NM_008461	1000	391	502	95	3	-
NM_008461	down	uc007pyi.1	up	-0.7142857	0.0141369	uc007pyi.1	423545	262946	298146	NM_008461	1000	393	542	64	0	-
NM_008461	down	uc007pyi.1	up	-0.7142857	0.0141369	uc007pyi.1	423545	163308	278497	NM_008461	1000	388	450	58	4	-
NM_008461	down	uc007pyi.1	up	-0.7142857	0.0141369	uc007pyi.1	423545	83183	83216	NM_008461	1000	390	423	33	0	-
NM_008461	down	uc007pyi.1	up	-0.7142857	0.0141369	uc007pyi.1	423545	248677	283885	NM_008461	1000	388	542	52	0	-
NM_001163550	down	uc007pyi.1	up	-0.6428571	0.03115079	uc007pyi.1	423545	215913	215976	NM_001163550	1000	234	295	59	1	+
NM_001163550	down	uc007pyi.1	up	-0.6428571	0.03115079	uc007pyi.1	423545	418715	418764	NM_001163550	1000	237	286	49	0	+
NM_001163550	down	uc007pyi.1	up	-0.6428571	0.03115079	uc007pyi.1	423545	361640	392410	NM_001163550	1000	225	298	69	1	+
NM_001163550	down	uc007pyi.1	up	-0.6428571	0.03115079	uc007pyi.1	423545	347077	347120	NM_001163550	1000	254	297	42	1	+
NM_001163550	down	uc007pyi.1	up	-0.6428571	0.03115079	uc007pyi.1	423545	73617	73656	NM_001163550	1000	248	287	39	0	+
NM_001163550	down	uc007pyi.1	up	-0.6428571	0.03115079	uc007pyi.1	423545	10725	10794	NM_001163550	1000	237	296	58	1	-
NM_001163550	down	uc007pyi.1	up	-0.6428571	0.03115079	uc007pyi.1	423545	10746	10792	NM_001163550	1000	225	271	46	0	-
NM_001039194	down	uc007pyi.1	up	-0.7142857	0.0141369	uc007pyi.1	423545	79823	320027	NM_001039194	1000	286	804	123	3	+
NM_001039194	down	uc007pyi.1	up	-0.7142857	0.0141369	uc007pyi.1	423545	117962	278503	NM_001039194	1000	356	821	85	4	+
NM_001039194	down	uc007pyi.1	up	-0.7142857	0.0141369	uc007pyi.1	423545	306754	306788	NM_001039194	1000	766	800	34	0	+
NM_001039194	down	uc007pyi.1	up	-0.7142857	0.0141369	uc007pyi.1	423545	84489	84523	NM_001039194	1000	747	781	34	0	+
NM_001039194	down	uc007pyi.1	up	-0.7142857	0.0141369	uc007pyi.1	423545	271772	271837	NM_001039194	1000	747	813	64	1	-
NM_001039194	down	uc007pyi.1	up	-0.7142857	0.0141369	uc007pyi.1	423545	174295	227637	NM_001039194	1000	748	821	72	1	-
NM_001039194	down	uc007pyi.1	up	-0.7142857	0.0141369	uc007pyi.1	423545	231837	231872	NM_001039194	1000	786	821	35	0	-
NM_001012520	down	uc007pyi.1	up	-0.7857143	0.005505952	uc007pyi.1	423545	332465	332569	NM_001012520	1000	325	433	90	5	+
NM_001012520	down	uc007pyi.1	up	-0.7857143	0.005505952	uc007pyi.1	423545	144998	237104	NM_001012520	1000	327	448	98	4	+
NM_001012520	down	uc007pyi.1	up	-0.7857143	0.005505952	uc007pyi.1	423545	268612	330359	NM_001012520	1000	325	427	90	4	+
NM_001012520	down	uc007pyi.1	up	-0.7857143	0.005505952	uc007pyi.1	423545	15510	375997	NM_001012520	1000	327	427	85	5	+
NM_001012520	down	uc007pyi.1	up	-0.7857143	0.005505952	uc007pyi.1	423545	330291	361672	NM_001012520	1000	330	426	61	1	+
NM_001012520	down	uc007pyi.1	up	-0.7857143	0.005505952	uc007pyi.1	423545	370654	370686	NM_001012520	1000	328	360	32	0	+
NM_001012520	down	uc007pyi.1	up	-0.7857143	0.005505952	uc007pyi.1	423545	106771	126385	NM_001012520	1000	333	426	53	1	+
NM_001012520	down	uc007pyi.1	up	-0.7857143	0.005505952	uc007pyi.1	423545	36479	225439	NM_001012520	1000	329	426	87	3	-
NM_001012520	down	uc007pyi.1	up	-0.7857143	0.005505952	uc007pyi.1	423545	8504	8575	NM_001012520	1000	326	386	52	2	-
NM_001012520	down	uc007pyi.1	up	-0.7857143	0.005505952	uc007pyi.1	423545	10701	298195	NM_001012520	1000	345	425	71	2	-
NM_010194	down	uc007pyi.1	up	-0.7857143	0.005505952	uc007pyi.1	423545	18435	18469	NM_010194	1000	259	293	32	2	-
NM_020498	down	uc007pyi.1	up	-0.8571429	0.001736111	uc007pyi.1	423545	21052	21082	NM_020498	1000	724	754	30	0	-
NM_021718	down	uc007pyi.1	up	-0.7857143	0.005505952	uc007pyi.1	423545	248576	248620	NM_021718	1000	256	431	42	2	-
NM_144560	down	uc007pyi.1	up	-0.6428571	0.03115079	uc007pyi.1	423545	79924	206271	NM_144560	1000	21	301	206	8	-
NM_144560	down	uc007pyi.1	up	-0.6428571	0.03115079	uc007pyi.1	423545	235776	235957	NM_144560	1000	118	301	164	12	-
NM_144560	down	uc007pyi.1	up	-0.6428571	0.03115079	uc007pyi.1	423545	277861	278020	NM_144560	1000	147	301	142	11	-
NM_144560	down	uc007pyi.1	up	-0.6428571	0.03115079	uc007pyi.1	423545	56985	57021	NM_144560	1000	129	165	34	2	-
NM_029658	down	uc007pyi.1	up	-0.7857143	0.005505952	uc007pyi.1	423545	90085	90138	NM_029658	1000	14	67	53	0	-
NM_001029978	down	uc007pyi.1	up	-0.7142857	0.0141369	uc007pyi.1	423545	213840	344252	NM_001029978	1000	281	416	101	6	-
NM_001029978	down	uc007pyi.1	up	-0.7142857	0.0141369	uc007pyi.1	423545	344121	344156	NM_001029978	1000	375	410	34	1	-
NM_010654	down	uc007pyi.1	up	-0.9285714	0.000396825	uc007pyi.1	423545	344339	344379	NM_010654	1000	635	675	39	1	-
NM_027788	down	uc007pyi.1	up	-0.7142857	0.0141369	uc007pyi.1	423545	256475	256514	NM_027788	1000	746	784	37	1	-
NM_019738	down	uc007pyi.1	up	-0.7857143	0.005505952	uc007pyi.1	423545	174263	174318	NM_019738	1000	567	622	54	1	-
NM_019738	down	uc007pyi.1	up	-0.7857143	0.005505952	uc007pyi.1	423545	107346	107396	NM_019738	1000	556	608	50	0	-
NM_019738	down	uc007pyi.1	up	-0.7857143	0.005505952	uc007pyi.1	423545	231830	231872	NM_019738	1000	557	599	41	1	-
NM_175096	down	uc007pyi.1	up	-0.7142857	0.0141369	uc007pyi.1	423545	106356	268722	NM_175096	1000	313	462	134	4	-
NM_175096	down	uc007pyi.1	up	-0.7142857	0.0141369	uc007pyi.1	423545	330260	330321	NM_175096	1000	318	381	60	1	-
NM_175096	down	uc007pyi.1	up	-0.7142857	0.0141369	uc007pyi.1	423545	228285	370689	NM_175096	1000	313	386	70	1	-
NM_009910	down	uc007pyi.1	up	-0.7142857	0.0141369	uc007pyi.1	423545	251627	251663	NM_009910	1000	513	549	36	0	-
NM_198100	down	uc007pyi.1	up	-0.8571429	0.001736111	uc007pyi.1	423545	278461	278518	NM_198100	1000	164	295	43	0	-
NM_007551	down	uc007pyi.1	up	-0.7142857	0.0141369	uc007pyi.1	423545	73616	73887	NM_007551	1000	784	847	50	1	-
NM_153590	down	uc009aox.1	up	-0.6428571	0.03115079	uc009aox.1	6464	2242	2287	NM_153590	1000	614	662	42	1	+
NM_009844	down	uc009aox.1	up	-0.6428571	0.03115079	uc009aox.1	6464	2261	2311	NM_009844	1000	242	283	38	2	-
NM_153590	down	ENSMUST00000133648	up	-0.7857143	0.005505952	ENSMUST00000133648	24771	20776	20821	NM_153590	1000	600	645	45	0	+
NM_018851	down	ENSMUST00000133648	up	-0.6428571	0.03115079	ENSMUST00000133648	24771	10829	10961	NM_018851	1000	68	200	119	13	+
NM_018851	down	ENSMUST00000133648	up	-0.6428571	0.03115079	ENSMUST00000133648	24771	3357	3461	NM_018851	1000	88	192	95	9	-
NM_009807	down	ENSMUST00000133648	up	-0.6428571	0.03115079	ENSMUST00000133648	24771	3724	3763	NM_009807	1000	329	369	39	0	+
NM_007655	down	ENSMUST00000133648	up	-0.6428571	0.03115079	ENSMUST00000133648	24771	3338	3479	NM_007655	1000	300	441	128	13	+
NM_007655	down	ENSMUST00000133648	up	-0.6428571	0.03115079	ENSMUST00000133648	24771	10829	10948	NM_007655	1000	324	443	111	8	-
NM_001198560	down	ENSMUST00000133648	up	-0.7142857	0.0141369	ENSMUST00000133648	24771	10829	10961	NM_001198560	1000	191	323	119	13	-
NM_008572	down	uc007shm.1	up	-0.7857143	0.005505952	uc007shm.1	90773	55992	56103	NM_008572	1000	467	591	100	7	+
NM_133203	down	uc007shm.1	up	-0.6428571	0.03115079	uc007shm.1	90773	70243	78285	NM_133203	1000	121	562	323	30	+
NM_133203	down	uc007shm.1	up	-0.6428571	0.03115079	uc007shm.1	90773	61226	61263	NM_133203	1000	161	198	36	1	+
NM_010646	down	uc007shm.1	up	-0.7142857	0.0141369	uc007shm.1	90773	70367	70547	NM_010646	1000	624	804	166	14	+
NM_010646	down	uc007shm.1	up	-0.7142857	0.0141369	uc007shm.1	90773	86139	86305	NM_010646	1000	629	795	141	11	+
NM_153590	down	uc007shm.1	up	-0.7142857	0.0141369	uc007shm.1	90773	6912	6951	NM_153590	1000	608	647	39	0	+
NM_019738	down	uc007shm.1	up	-0.8571429	0.001736111	uc007shm.1	90773	8442	8483	NM_019738	1000	555	596	41	0	+
NM_013560	down	uc007shm.1	up	-0.6428571	0.03115079	uc007shm.1	90773	46158	46203	NM_013560	1000	260	305	42	3	+
NM_008366	down	uc007shm.1	up	-0.6428571	0.03115079	uc007shm.1	90773	59846	59963	NM_008366	1000	56	214	88	0	+
NM_030682	down	uc007shm.1	up	-0.7857143	0.005505952	uc007shm.1	90773	6882	6949	NM_030682	1000	434	495	60	1	-
NM_030682	down	uc007shm.1	up	-0.7857143	0.005505952	uc007shm.1	90773	59923	60560	NM_030682	1000	436	494	57	1	-
NM_015766	down	uc007shm.1	up	-0.7142857	0.0141369	uc007shm.1	90773	60524	60560	NM_015766	1000	318	354	35	1	-
NM_009910	down	uc007shm.1	up	-0.6428571	0.03115079	uc007shm.1	90773	8351	8387	NM_009910	1000	517	553	36	0	-
NM_001104547	down	uc007shm.1	up	-0.7857143	0.005505952	uc007shm.1	90773	8253	8391	NM_001104547	1000	207	267	55	0	-
NM_010654	down	uc007shm.1	up	-0.8571429	0.001736111	uc007shm.1	90773	3803	3845	NM_010654	1000	644	686	41	1	-
NM_010654	down	uc007shm.1	up	-0.8571429	0.001736111	uc007shm.1	90773	82155	82199	NM_010654	1000	883	930	41	2	-
NM_023124	down	uc007shm.1	up	-0.9285714	0.000396825	uc007shm.1	90773	56076	56137	NM_023124	1000	159	220	57	4	-
NM_008571	down	uc008pdk.1	up	-0.7142857	0.0141369	uc008pdk.1	90825	50067	50257	NM_008571	1000	23	194	148	11	+
NM_028238	down	uc008pdk.1	up	-0.7857143	0.005505952	uc008pdk.1	90825	2753	44072	NM_028238	1000	18	265	175	8	+
NM_028238	down	uc008pdk.1	up	-0.7857143	0.005505952	uc008pdk.1	90825	6959	7018	NM_028238	1000	0	58	55	3	-
NM_030682	down	uc009jkd.1	up	-0.7857143	0.005505952	uc009jkd.1	4302	3443	3517	NM_030682	1000	387	461	74	0	+
NM_153071	down	uc009hiz.1	up	-0.7857143	0.005505952	uc009hiz.1	18773	16318	16384	NM_153071	1000	0	65	60	4	+
NM_013813	down	uc009hiz.1	up	-0.7142857	0.0141369	uc009hiz.1	18773	11353	11409	NM_013813	1000	627	683	51	5	+
NM_013813	down	uc009hiz.1	up	-0.7142857	0.0141369	uc009hiz.1	18773	11368	11411	NM_013813	1000	562	671	41	2	+
NM_008360	down	uc009hiz.1	up	-0.6428571	0.03115079	uc009hiz.1	18773	8175	10929	NM_008360	1000	0	369	127	9	+
NM_008360	down	uc009hiz.1	up	-0.6428571	0.03115079	uc009hiz.1	18773	16642	16679	NM_008360	1000	335	372	36	1	-
NM_027087	down	uc009hiz.1	up	-0.7142857	0.0141369	uc009hiz.1	18773	3965	11409	NM_027087	1000	185	467	97	1	+
NM_019985	down	uc009hiz.1	up	-0.9285714	0.000396825	uc009hiz.1	18773	8136	8260	NM_019985	1000	5	129	114	8	-
NM_007655	down	uc009hiz.1	up	-0.9285714	0.000396825	uc009hiz.1	18773	8131	8263	NM_007655	1000	322	454	123	9	-
NM_018851	down	ENSMUST00000167528	up	-0.6428571	0.03115079	ENSMUST00000167528	48053	27895	28038	NM_018851	1000	50	195	131	12	+
NM_018851	down	ENSMUST00000167528	up	-0.6428571	0.03115079	ENSMUST00000167528	48053	10648	10806	NM_018851	1000	50	211	147	11	-
NM_018851	down	ENSMUST00000167528	up	-0.6428571	0.03115079	ENSMUST00000167528	48053	19794	19944	NM_018851	1000	50	208	138	12	-
NM_018851	down	ENSMUST00000167528	up	-0.6428571	0.03115079	ENSMUST00000167528	48053	7483	7615	NM_018851	1000	67	199	120	12	-
NM_018851	down	ENSMUST00000167528	up	-0.6428571	0.03115079	ENSMUST00000167528	48053	596	656	NM_018851	1000	94	154	56	4	-
NM_018851	down	ENSMUST00000167528	up	-0.6428571	0.03115079	ENSMUST00000167528	48053	11266	11317	NM_018851	1000	95	146	47	4	-
NM_013560	down	ENSMUST00000167528	up	-0.7142857	0.0141369	ENSMUST00000167528	48053	550	656	NM_013560	1000	73	180	99	6	+
NM_013560	down	ENSMUST00000167528	up	-0.7142857	0.0141369	ENSMUST00000167528	48053	20694	20734	NM_013560	1000	174	217	39	0	-
NM_144560	down	ENSMUST00000167528	up	-0.6428571	0.03115079	ENSMUST00000167528	48053	20270	20306	NM_144560	1000	117	153	33	3	-
NM_001038845	down	ENSMUST00000167528	up	-0.6428571	0.03115079	ENSMUST00000167528	48053	27893	27935	NM_001038845	1000	55	155	41	1	-
NM_027217	down	ENSMUST00000130391	up	-0.6428571	0.03115079	ENSMUST00000130391	23225	15862	15907	NM_027217	1000	0	45	41	4	-
NM_010766	down	BB636144	up	-0.7142857	0.0141369	BB636144	7006	4954	5141	NM_010766	1000	473	546	44	0	+
NM_010766	down	BB636144	up	-0.7142857	0.0141369	BB636144	7006	2532	2598	NM_010766	1000	476	546	63	3	-
NM_018851	down	BB636144	up	-0.6428571	0.03115079	BB636144	7006	2230	2362	NM_018851	1000	68	200	121	11	+
NM_013560	down	BB636144	up	-0.8571429	0.001736111	BB636144	7006	2558	2602	NM_013560	1000	464	508	44	0	+
NM_013560	down	BB636144	up	-0.8571429	0.001736111	BB636144	7006	2518	2555	NM_013560	1000	489	527	36	1	+
NM_013560	down	BB636144	up	-0.8571429	0.001736111	BB636144	7006	2228	2381	NM_013560	1000	52	208	137	9	-
NM_008360	down	BB636144	up	-0.7857143	0.005505952	BB636144	7006	2263	2362	NM_008360	1000	0	99	91	6	+
NM_031247	down	BB636144	up	-0.7142857	0.0141369	BB636144	7006	3035	3120	NM_031247	1000	3	82	70	1	-
NM_031247	down	BB636144	up	-0.7142857	0.0141369	BB636144	7006	5803	5837	NM_031247	1000	17	51	34	0	-
NM_030682	down	BB636144	up	-0.8571429	0.001736111	BB636144	7006	2560	2600	NM_030682	1000	385	425	40	0	-
NM_023124	down	BB636144	up	-0.7142857	0.0141369	BB636144	7006	2249	2350	NM_023124	1000	158	259	95	6	-
NM_007655	down	BB636144	up	-0.6428571	0.03115079	BB636144	7006	2229	2362	NM_007655	1000	311	444	122	11	-
NM_007655	down	BB636144	up	-0.6428571	0.03115079	BB636144	7006	5858	5917	NM_007655	1000	323	382	54	5	-
NM_001198560	down	BB636144	up	-0.7142857	0.0141369	BB636144	7006	2260	2350	NM_001198560	1000	203	293	85	5	-
NM_001012520	down	BB636144	up	-0.7857143	0.005505952	BB636144	7006	2522	2587	NM_001012520	1000	327	397	62	3	-
NM_001012520	down	uc007rum.1	up	-0.7142857	0.0141369	uc007rum.1	28323	11836	11910	NM_001012520	1000	326	401	67	7	+
NM_145211	down	uc007rum.1	up	-0.7142857	0.0141369	uc007rum.1	28323	15467	15526	NM_145211	1000	585	642	56	1	-
NM_145211	down	uc007rum.1	up	-0.7142857	0.0141369	uc007rum.1	28323	15442	15478	NM_145211	1000	597	631	34	0	-
NM_031247	down	uc007rum.1	up	-0.6428571	0.03115079	uc007rum.1	28323	10333	10420	NM_031247	1000	0	81	72	0	-
NM_031247	down	uc007rum.1	up	-0.6428571	0.03115079	uc007rum.1	28323	17460	17526	NM_031247	1000	0	59	56	3	-
NM_031247	down	uc007rum.1	up	-0.6428571	0.03115079	uc007rum.1	28323	15529	15591	NM_031247	1000	1	56	47	3	-
NM_019985	down	uc007rum.1	up	-0.7142857	0.0141369	uc007rum.1	28323	10350	10474	NM_019985	1000	5	129	115	9	-
NM_019985	down	uc007rum.1	up	-0.7142857	0.0141369	uc007rum.1	28323	17469	17580	NM_019985	1000	5	116	107	4	-
NM_013560	down	uc007rum.1	up	-0.6428571	0.03115079	uc007rum.1	28323	17462	17595	NM_013560	1000	73	206	120	13	-
NM_153071	down	uc008sbe.1	up	-0.7142857	0.0141369	uc008sbe.1	16881	9976	10131	NM_153071	1000	0	154	144	9	+
NM_001039194	down	uc008sbe.1	up	-0.6428571	0.03115079	uc008sbe.1	16881	12448	12554	NM_001039194	1000	286	390	47	2	+
NM_153068	down	uc008sbe.1	up	-0.6428571	0.03115079	uc008sbe.1	16881	12421	12554	NM_153068	1000	501	656	113	6	+
NM_153068	down	uc008sbe.1	up	-0.6428571	0.03115079	uc008sbe.1	16881	6737	6839	NM_153068	1000	528	645	96	6	-
NM_031247	down	uc008sbe.1	up	-0.6428571	0.03115079	uc008sbe.1	16881	6782	6839	NM_031247	1000	0	50	47	0	+
NM_031247	down	uc008sbe.1	up	-0.6428571	0.03115079	uc008sbe.1	16881	12415	12463	NM_031247	1000	29	82	48	0	-
NM_007655	down	uc008sbe.1	up	-0.7142857	0.0141369	uc008sbe.1	16881	6714	6839	NM_007655	1000	311	436	116	9	+
NM_145211	down	uc008sbe.1	up	-0.7142857	0.0141369	uc008sbe.1	16881	9449	9548	NM_145211	1000	430	529	91	4	-
NM_133203	down	uc008sbe.1	up	-0.7857143	0.005505952	uc008sbe.1	16881	9455	9766	NM_133203	1000	121	450	274	23	-
NM_001029978	down	uc008sbe.1	up	-0.7857143	0.005505952	uc008sbe.1	16881	9472	9607	NM_001029978	1000	278	414	126	9	-
NM_023124	down	uc008sbe.1	up	-0.6428571	0.03115079	uc008sbe.1	16881	12473	12554	NM_023124	1000	158	239	74	7	-
NM_013560	down	uc008sbe.1	up	-0.7857143	0.005505952	uc008sbe.1	16881	12473	12554	NM_013560	1000	261	342	77	4	-
NM_001198560	down	uc008sbe.1	up	-0.6428571	0.03115079	uc008sbe.1	16881	12473	12554	NM_001198560	1000	203	284	74	7	-
NM_018851	down	uc007ypf.1	up	-0.6428571	0.03115079	uc007ypf.1	7591	1473	1621	NM_018851	1000	62	209	135	12	+
NM_008572	down	uc007ypf.1	up	-0.7142857	0.0141369	uc007ypf.1	7591	1473	1611	NM_008572	1000	501	637	118	7	+
NM_008360	down	uc007ypf.1	up	-0.6428571	0.03115079	uc007ypf.1	7591	1512	1611	NM_008360	1000	0	99	93	4	+
NM_197999	down	uc007ypf.1	up	-0.6428571	0.03115079	uc007ypf.1	7591	1984	2020	NM_197999	1000	347	383	34	2	-
NM_013560	down	uc007ypf.1	up	-0.7142857	0.0141369	uc007ypf.1	7591	1300	1731	NM_013560	1000	53	232	166	10	-
NM_010646	down	uc007ypf.1	up	-0.7857143	0.005505952	uc007ypf.1	7591	1762	1935	NM_010646	1000	629	801	130	12	-
NM_001029978	down	uc007ypf.1	up	-0.7142857	0.0141369	uc007ypf.1	7591	1757	1904	NM_001029978	1000	278	420	127	9	-
NM_001033978	down	mouselincRNA0467+	up	-0.7142857	0.0141369	mouselincRNA0467+	12999	6982	12469	NM_001033978	1000	14	111	95	2	-
NM_029658	down	AK019041	up	-0.7857143	0.005505952	AK019041	3172	3078	3157	NM_029658	1000	9	68	58	0	+
NM_029658	down	AK019041	up	-0.7857143	0.005505952	AK019041	3172	3074	3128	NM_029658	1000	14	67	52	1	+
NM_008360	down	ENSMUST00000145208	up	-0.6428571	0.03115079	ENSMUST00000145208	7224	2616	2720	NM_008360	1000	0	100	93	4	-
NM_019985	down	AK019438	up	-0.7142857	0.0141369	AK019438	20762	13362	17305	NM_019985	1000	13	123	99	7	+
NM_019985	down	AK019438	up	-0.7142857	0.0141369	AK019438	20762	18167	18282	NM_019985	1000	19	132	101	9	-
NM_013753	down	AK019438	up	-0.6428571	0.03115079	AK019438	20762	2144	2188	NM_013753	1000	276	320	40	0	+
NM_018851	down	uc008hlm.1	up	-0.7857143	0.005505952	uc008hlm.1	8798	2352	2467	NM_018851	1000	88	201	94	7	+
NM_015766	down	uc008hlm.1	up	-0.9285714	0.000396825	uc008hlm.1	8798	351	401	NM_015766	1000	303	353	50	0	+
NM_001163550	down	uc008hlm.1	up	-0.6428571	0.03115079	uc008hlm.1	8798	353	408	NM_001163550	1000	242	297	54	1	+
NM_019985	down	AK013651	up	-0.6428571	0.03115079	AK013651	13055	7269	7384	NM_019985	1000	5	120	107	8	+
NM_019985	down	AK013651	up	-0.6428571	0.03115079	AK013651	13055	7741	7864	NM_019985	1000	5	129	113	8	+
NM_019985	down	AK013651	up	-0.6428571	0.03115079	AK013651	13055	5373	5497	NM_019985	1000	5	128	114	9	-
NM_028238	down	AK013651	up	-0.6428571	0.03115079	AK013651	13055	7404	7957	NM_028238	1000	192	262	68	1	+
NM_028238	down	AK013651	up	-0.6428571	0.03115079	AK013651	13055	3573	3631	NM_028238	1000	205	265	55	3	+
NM_018851	down	NR_015488	up	-0.7142857	0.0141369	NR_015488	7708	1473	1621	NM_018851	1000	62	209	135	12	+
NM_008572	down	NR_015488	up	-0.7857143	0.005505952	NR_015488	7708	1473	1611	NM_008572	1000	501	637	118	7	+
NM_013560	down	NR_015488	up	-0.6428571	0.03115079	NR_015488	7708	1300	1731	NM_013560	1000	53	232	166	10	-
NM_010646	down	NR_015488	up	-0.7142857	0.0141369	NR_015488	7708	1762	1935	NM_010646	1000	629	801	130	12	-
NM_001029978	down	NR_015488	up	-0.6428571	0.03115079	NR_015488	7708	1757	1904	NM_001029978	1000	278	420	127	9	-
NM_007655	down	AK155993	up	-0.6428571	0.03115079	AK155993	3748	1910	2054	NM_007655	1000	322	484	135	8	+
NM_018851	down	ENSMUST00000124940	up	-0.6428571	0.03115079	ENSMUST00000124940	5678	2157	2307	NM_018851	1000	51	201	137	13	+
NM_008360	down	ENSMUST00000124940	up	-0.7857143	0.005505952	ENSMUST00000124940	5678	2207	2313	NM_008360	1000	0	105	97	8	+
NM_019985	down	ENSMUST00000124940	up	-0.6428571	0.03115079	ENSMUST00000124940	5678	2168	2292	NM_019985	1000	5	129	116	8	-
NM_013560	down	ENSMUST00000124940	up	-0.8571429	0.001736111	ENSMUST00000124940	5678	2161	2307	NM_013560	1000	73	219	132	14	-
NM_007655	down	ENSMUST00000124940	up	-0.6428571	0.03115079	ENSMUST00000124940	5678	2148	2314	NM_007655	1000	298	467	154	8	-
NM_018851	down	ENSMUST00000141760	up	-0.7857143	0.005505952	ENSMUST00000141760	9141	7741	7873	NM_018851	1000	67	199	120	12	-
NM_018851	down	ENSMUST00000141760	up	-0.7857143	0.005505952	ENSMUST00000141760	9141	854	914	NM_018851	1000	94	154	56	4	-
NM_153590	down	NR_024029	up	-0.8571429	0.001736111	NR_024029	11526	5791	5865	NM_153590	1000	577	661	72	1	-
NM_010766	down	NR_024029	up	-0.6428571	0.03115079	NR_024029	11526	2240	2288	NM_010766	1000	519	583	47	1	-
NM_026735	up	ENSMUST00000057009	down	-0.6428571	0.03115079	ENSMUST00000057009	4469	3989	4029	NM_026735	1000	95	135	39	1	-
NM_001141975	up	ENSMUST00000057009	down	-0.6428571	0.03115079	ENSMUST00000057009	4469	2397	2440	NM_001141975	1000	47	108	43	0	-
NM_011195	up	uc007bai.1	down	-0.6428571	0.03115079	uc007bai.1	9373	5832	6367	NM_011195	1000	398	711	96	5	-
NM_011015	up	NR_003718	down	-0.7142857	0.0141369	NR_003718	15722	6414	6542	NM_011015	1000	1	144	110	5	+
NM_009984	up	ENSMUST00000137077	down	-0.7142857	0.0141369	ENSMUST00000137077	3937	1784	1939	NM_009984	1000	165	309	132	10	-
NM_007634	up	ENSMUST00000137077	down	-0.7142857	0.0141369	ENSMUST00000137077	3937	1816	1930	NM_007634	1000	73	188	106	8	-
NM_001141975	up	ENSMUST00000137077	down	-0.6428571	0.03115079	ENSMUST00000137077	3937	2074	2197	NM_001141975	1000	148	266	69	5	-
NM_011015	up	ENSMUST00000128800	down	-0.6428571	0.03115079	ENSMUST00000128800	1677	1092	1198	NM_011015	1000	5	130	98	6	+
NM_027258	up	NR_027851	down	-0.7857143	0.005505952	NR_027851	2034	1449	1493	NM_027258	1000	210	254	42	2	+
NM_026280	up	AK046787	down	-0.7857143	0.005505952	AK046787	2556	239	334	NM_026280	1000	699	784	74	3	-
NM_026280	up	AK046787	down	-0.7857143	0.005505952	AK046787	2556	978	1033	NM_026280	1000	731	786	52	3	-
NM_009984	up	AK046787	down	-0.7857143	0.005505952	AK046787	2556	0	65	NM_009984	1000	244	312	62	3	-
NM_009052	up	AK038804	down	-0.7142857	0.0141369	AK038804	80919	76071	76131	NM_009052	1000	519	578	53	2	+
NM_011015	up	AK038804	down	-0.7142857	0.0141369	AK038804	80919	72205	76137	NM_011015	1000	0	332	152	7	+
NM_011015	up	AK038804	down	-0.7142857	0.0141369	AK038804	80919	76016	76132	NM_011015	1000	13	146	111	3	+
NM_011015	up	AK038804	down	-0.7142857	0.0141369	AK038804	80919	52483	52617	NM_011015	1000	1	333	123	5	-
NM_009984	up	AK038804	down	-0.7142857	0.0141369	AK038804	80919	76015	76136	NM_009984	1000	173	293	114	5	+
NM_009984	up	AK038804	down	-0.7142857	0.0141369	AK038804	80919	72252	72337	NM_009984	1000	212	299	74	2	+
NM_007634	up	AK038804	down	-0.7142857	0.0141369	AK038804	80919	76015	76147	NM_007634	1000	72	203	123	7	+
NM_007634	up	AK038804	down	-0.7142857	0.0141369	AK038804	80919	72242	72330	NM_007634	1000	103	191	81	7	+
NM_007634	up	AK038804	down	-0.7142857	0.0141369	AK038804	80919	52487	52605	NM_007634	1000	73	191	108	10	-
NM_027258	up	AK038804	down	-0.8571429	0.001736111	AK038804	80919	45417	45463	NM_027258	1000	209	253	42	1	+
NM_027258	up	AK038804	down	-0.8571429	0.001736111	AK038804	80919	71992	72034	NM_027258	1000	208	248	39	0	+
NM_011195	up	AK038804	down	-0.6428571	0.03115079	AK038804	80919	76015	76138	NM_011195	1000	357	480	119	4	+
NM_011195	up	AK038804	down	-0.6428571	0.03115079	AK038804	80919	72250	72349	NM_011195	1000	396	499	94	5	+
NM_011195	up	AK038804	down	-0.6428571	0.03115079	AK038804	80919	52473	52586	NM_011195	1000	377	490	105	8	-
NM_001083960	up	AK038804	down	-0.7142857	0.0141369	AK038804	80919	13967	14002	NM_001083960	1000	871	906	35	0	+
NM_001033266	up	AK038804	down	-0.8571429	0.001736111	AK038804	80919	45391	45428	NM_001033266	1000	483	520	37	0	+
NM_001033266	up	AK038804	down	-0.8571429	0.001736111	AK038804	80919	13568	13608	NM_001033266	1000	481	521	40	0	-
NM_008492	up	AK038804	down	-0.7857143	0.005505952	AK038804	80919	76588	76634	NM_008492	1000	212	254	41	0	+
NM_001141975	up	AK038804	down	-0.6428571	0.03115079	AK038804	80919	1024	1057	NM_001141975	1000	79	112	32	1	+
NM_001141975	up	AK038804	down	-0.6428571	0.03115079	AK038804	80919	18376	45495	NM_001141975	1000	12	130	111	2	-
NM_001141975	up	AK038804	down	-0.6428571	0.03115079	AK038804	80919	18380	76689	NM_001141975	1000	21	130	89	1	-
NM_001141975	up	AK038804	down	-0.6428571	0.03115079	AK038804	80919	18378	18417	NM_001141975	1000	39	78	39	0	-
NM_009019	up	AK038804	down	-0.7857143	0.005505952	AK038804	80919	46619	46662	NM_009019	1000	68	107	38	0	-
NM_016679	up	AK038804	down	-0.7142857	0.0141369	AK038804	80919	72198	72276	NM_016679	1000	8	69	59	2	-
NM_176830	up	AK038804	down	-0.6428571	0.03115079	AK038804	80919	13966	14001	NM_176830	1000	509	544	35	0	-
NM_176830	up	AK038804	down	-0.6428571	0.03115079	AK038804	80919	45391	45463	NM_176830	1000	504	544	40	0	-
NM_001163768	up	AK038804	down	-0.7142857	0.0141369	AK038804	80919	76629	76692	NM_001163768	1000	878	947	59	0	-
NM_001163768	up	AK038804	down	-0.7142857	0.0141369	AK038804	80919	45525	45574	NM_001163768	1000	853	914	46	3	-
NM_001163768	up	AK038804	down	-0.7142857	0.0141369	AK038804	80919	45427	45464	NM_001163768	1000	879	914	35	0	-
NM_001163768	up	AK038804	down	-0.7142857	0.0141369	AK038804	80919	72009	72042	NM_001163768	1000	881	914	32	1	-
NM_018855	up	ENSMUST00000110693	down	-0.6428571	0.03115079	ENSMUST00000110693	4491	2996	3040	NM_018855	1000	430	473	40	2	-
NM_011015	up	ENSMUST00000110693	down	-0.6428571	0.03115079	ENSMUST00000110693	4491	3465	3516	NM_011015	1000	88	144	39	1	-
NM_001101486	up	NR_033332	down	-0.6428571	0.03115079	NR_033332	73769	52163	52216	NM_001101486	1000	130	183	49	4	+
NM_001101486	up	NR_033332	down	-0.6428571	0.03115079	NR_033332	73769	42534	42596	NM_001101486	1000	140	202	56	4	+
NM_011015	up	NR_033332	down	-0.7857143	0.005505952	NR_033332	73769	30812	30967	NM_011015	1000	1	363	145	8	+
NM_011015	up	NR_033332	down	-0.7857143	0.005505952	NR_033332	73769	71563	72136	NM_011015	1000	0	145	128	4	+
NM_011015	up	NR_033332	down	-0.7857143	0.005505952	NR_033332	73769	42468	42596	NM_011015	1000	0	145	118	3	+
NM_011015	up	NR_033332	down	-0.7857143	0.005505952	NR_033332	73769	13975	14103	NM_011015	1000	0	326	117	3	+
NM_011015	up	NR_033332	down	-0.7857143	0.005505952	NR_033332	73769	10269	10401	NM_011015	1000	1	332	120	5	+
NM_011015	up	NR_033332	down	-0.7857143	0.005505952	NR_033332	73769	50534	71683	NM_011015	1000	1	146	116	3	+
NM_011015	up	NR_033332	down	-0.7857143	0.005505952	NR_033332	73769	50604	50657	NM_011015	1000	80	138	42	1	+
NM_011015	up	NR_033332	down	-0.7857143	0.005505952	NR_033332	73769	44442	44570	NM_011015	1000	1	144	119	5	-
NM_011015	up	NR_033332	down	-0.7857143	0.005505952	NR_033332	73769	24668	24767	NM_011015	1000	40	332	89	3	-
NM_009984	up	NR_033332	down	-0.6428571	0.03115079	NR_033332	73769	42481	42627	NM_009984	1000	174	322	133	11	+
NM_009984	up	NR_033332	down	-0.6428571	0.03115079	NR_033332	73769	71567	72177	NM_009984	1000	165	332	139	10	+
NM_009984	up	NR_033332	down	-0.6428571	0.03115079	NR_033332	73769	10281	10425	NM_009984	1000	174	309	124	9	+
NM_009984	up	NR_033332	down	-0.6428571	0.03115079	NR_033332	73769	28571	28855	NM_009984	1000	191	320	111	6	+
NM_009984	up	NR_033332	down	-0.6428571	0.03115079	NR_033332	73769	43892	44027	NM_009984	1000	36	311	106	6	+
NM_009984	up	NR_033332	down	-0.6428571	0.03115079	NR_033332	73769	52138	52252	NM_009984	1000	192	337	93	1	+
NM_009984	up	NR_033332	down	-0.6428571	0.03115079	NR_033332	73769	71616	71699	NM_009984	1000	212	476	78	4	+
NM_009984	up	NR_033332	down	-0.6428571	0.03115079	NR_033332	73769	44344	44567	NM_009984	1000	165	347	161	9	-
NM_009984	up	NR_033332	down	-0.6428571	0.03115079	NR_033332	73769	24367	24748	NM_009984	1000	212	324	87	3	-
NM_009984	up	NR_033332	down	-0.6428571	0.03115079	NR_033332	73769	3692	27449	NM_009984	1000	247	320	66	5	-
NM_009773	up	NR_033332	down	-0.7857143	0.005505952	NR_033332	73769	32709	32772	NM_009773	1000	0	63	58	5	+
NM_007634	up	NR_033332	down	-0.7857143	0.005505952	NR_033332	73769	13976	14103	NM_007634	1000	61	188	119	8	+
NM_007634	up	NR_033332	down	-0.7857143	0.005505952	NR_033332	73769	10261	10395	NM_007634	1000	53	187	121	13	+
NM_007634	up	NR_033332	down	-0.7857143	0.005505952	NR_033332	73769	42460	42596	NM_007634	1000	51	188	121	8	+
NM_007634	up	NR_033332	down	-0.7857143	0.005505952	NR_033332	73769	28730	28825	NM_007634	1000	92	187	89	6	+
NM_007634	up	NR_033332	down	-0.7857143	0.005505952	NR_033332	73769	43914	44010	NM_007634	1000	97	196	89	7	+
NM_007634	up	NR_033332	down	-0.7857143	0.005505952	NR_033332	73769	44442	44570	NM_007634	1000	61	187	117	8	-
NM_007634	up	NR_033332	down	-0.7857143	0.005505952	NR_033332	73769	24674	24774	NM_007634	1000	87	187	93	7	-
NM_001100109	up	NR_033332	down	-0.6428571	0.03115079	NR_033332	73769	11385	11572	NM_001100109	1000	143	330	179	8	+
NM_001100109	up	NR_033332	down	-0.6428571	0.03115079	NR_033332	73769	33773	33954	NM_001100109	1000	143	329	165	16	+
NM_001100109	up	NR_033332	down	-0.6428571	0.03115079	NR_033332	73769	27218	27393	NM_001100109	1000	151	329	157	11	+
NM_001100109	up	NR_033332	down	-0.6428571	0.03115079	NR_033332	73769	12379	52065	NM_001100109	1000	143	330	177	10	-
NM_001100109	up	NR_033332	down	-0.6428571	0.03115079	NR_033332	73769	12484	12565	NM_001100109	1000	143	226	70	5	-
NM_027258	up	NR_033332	down	-0.7857143	0.005505952	NR_033332	73769	53986	54029	NM_027258	1000	210	253	43	0	+
NM_008492	up	NR_033332	down	-0.7142857	0.0141369	NR_033332	73769	21727	21774	NM_008492	1000	231	278	47	0	+
NM_001141976	up	NR_033332	down	-0.6428571	0.03115079	NR_033332	73769	11419	11568	NM_001141976	1000	132	275	57	2	+
NM_001141976	up	NR_033332	down	-0.6428571	0.03115079	NR_033332	73769	72523	72568	NM_001141976	1000	8	59	45	0	+
NM_001141976	up	NR_033332	down	-0.6428571	0.03115079	NR_033332	73769	25138	67361	NM_001141976	1000	45	102	55	0	+
NM_001141976	up	NR_033332	down	-0.6428571	0.03115079	NR_033332	73769	25133	25167	NM_001141976	1000	44	78	34	0	+
NM_001141976	up	NR_033332	down	-0.6428571	0.03115079	NR_033332	73769	24408	24449	NM_001141976	1000	132	173	37	4	+
NM_001141976	up	NR_033332	down	-0.6428571	0.03115079	NR_033332	73769	67286	67448	NM_001141976	1000	23	118	84	0	-
NM_001141976	up	NR_033332	down	-0.6428571	0.03115079	NR_033332	73769	67431	67485	NM_001141976	1000	76	116	39	0	-
NM_001141975	up	NR_033332	down	-0.7142857	0.0141369	NR_033332	73769	11419	11568	NM_001141975	1000	132	275	57	2	+
NM_001141975	up	NR_033332	down	-0.7142857	0.0141369	NR_033332	73769	72523	72568	NM_001141975	1000	8	59	45	0	+
NM_001141975	up	NR_033332	down	-0.7142857	0.0141369	NR_033332	73769	25138	67361	NM_001141975	1000	45	102	55	0	+
NM_001141975	up	NR_033332	down	-0.7142857	0.0141369	NR_033332	73769	25133	25167	NM_001141975	1000	44	78	34	0	+
NM_001141975	up	NR_033332	down	-0.7142857	0.0141369	NR_033332	73769	24408	24449	NM_001141975	1000	132	173	37	4	+
NM_001141975	up	NR_033332	down	-0.7142857	0.0141369	NR_033332	73769	67286	67448	NM_001141975	1000	23	118	84	0	-
NM_001141975	up	NR_033332	down	-0.7142857	0.0141369	NR_033332	73769	67431	67485	NM_001141975	1000	76	116	39	0	-
NM_009052	up	NR_033332	down	-0.7857143	0.005505952	NR_033332	73769	24674	24724	NM_009052	1000	528	577	41	1	-
NM_001164151	up	NR_033332	down	-0.7142857	0.0141369	NR_033332	73769	28754	28807	NM_001164151	1000	121	174	50	3	-
NM_011100	up	NR_033332	down	-0.7857143	0.005505952	NR_033332	73769	3684	3719	NM_011100	1000	163	202	34	1	-
NM_001013377	up	NR_033332	down	-0.6428571	0.03115079	NR_033332	73769	47016	47047	NM_001013377	1000	210	241	31	0	-
NM_001163768	up	NR_033332	down	-0.7857143	0.005505952	NR_033332	73769	35421	35458	NM_001163768	1000	881	918	37	0	-
NM_001033266	up	NR_033332	down	-0.6428571	0.03115079	NR_033332	73769	21782	21834	NM_001033266	1000	477	522	41	2	-
NM_009710	up	ENSMUST00000144313	down	-0.8571429	0.001736111	ENSMUST00000144313	7999	1078	1108	NM_009710	1000	513	543	30	0	+
NM_018855	up	ENSMUST00000144313	down	-0.7142857	0.0141369	ENSMUST00000144313	7999	1060	1260	NM_018855	1000	430	531	83	2	-
NM_026280	up	AK082245	down	-0.6428571	0.03115079	AK082245	1253	17	114	NM_026280	1000	699	786	82	4	-
NM_199196	up	uc007ues.1	down	-0.7142857	0.0141369	uc007ues.1	37302	26114	26231	NM_199196	1000	0	128	113	4	+
NM_199196	up	uc007ues.1	down	-0.7142857	0.0141369	uc007ues.1	37302	23049	23167	NM_199196	1000	0	118	108	10	+
NM_199196	up	uc007ues.1	down	-0.7142857	0.0141369	uc007ues.1	37302	4151	4279	NM_199196	1000	0	128	118	10	-
NM_199196	up	uc007ues.1	down	-0.7142857	0.0141369	uc007ues.1	37302	3617	3734	NM_199196	1000	0	117	108	9	-
NM_199196	up	uc007ues.1	down	-0.7142857	0.0141369	uc007ues.1	37302	5378	5495	NM_199196	1000	0	117	107	10	-
NM_199196	up	uc007ues.1	down	-0.7142857	0.0141369	uc007ues.1	37302	6619	6687	NM_199196	1000	0	68	65	3	-
NM_027893	up	uc007ues.1	down	-0.7142857	0.0141369	uc007ues.1	37302	4208	4289	NM_027893	1000	0	80	66	5	+
NM_011015	up	uc007ues.1	down	-0.7857143	0.005505952	uc007ues.1	37302	4148	4276	NM_011015	1000	0	145	120	5	+
NM_011015	up	uc007ues.1	down	-0.7857143	0.005505952	uc007ues.1	37302	26117	26233	NM_011015	1000	1	145	111	0	-
NM_007634	up	uc007ues.1	down	-0.6428571	0.03115079	uc007ues.1	37302	4150	4276	NM_007634	1000	59	188	117	9	+
NM_007634	up	uc007ues.1	down	-0.6428571	0.03115079	uc007ues.1	37302	26117	26234	NM_007634	1000	60	188	107	10	-
NM_001141976	up	uc007ues.1	down	-0.6428571	0.03115079	uc007ues.1	37302	5933	6020	NM_001141976	1000	22	127	84	0	+
NM_001141976	up	uc007ues.1	down	-0.6428571	0.03115079	uc007ues.1	37302	1641	1683	NM_001141976	1000	93	134	41	0	+
NM_001141976	up	uc007ues.1	down	-0.6428571	0.03115079	uc007ues.1	37302	27309	27348	NM_001141976	1000	42	81	39	0	-
NM_015752	up	uc007ues.1	down	-0.8571429	0.001736111	uc007ues.1	37302	26088	26221	NM_015752	1000	289	403	76	4	-
NM_009649	up	AK137777	down	-0.8571429	0.001736111	AK137777	2541	400	470	NM_009649	1000	177	244	63	4	+
NM_001083960	up	AK137777	down	-0.6428571	0.03115079	AK137777	2541	596	636	NM_001083960	1000	866	906	40	0	+
NM_001083959	up	AK137777	down	-0.6428571	0.03115079	AK137777	2541	596	636	NM_001083959	1000	866	906	40	0	+
NM_001163768	up	AK137777	down	-0.6428571	0.03115079	AK137777	2541	572	649	NM_001163768	1000	671	934	68	0	-
NM_199196	up	MM9LINCRNAEXON10576-	down	-0.7857143	0.005505952	MM9LINCRNAEXON10576-	1254	1044	1157	NM_199196	1000	0	113	105	8	+
NM_011015	up	MM9LINCRNAEXON10576-	down	-0.7142857	0.0141369	MM9LINCRNAEXON10576-	1254	1041	1174	NM_011015	1000	1	332	125	8	-
NM_009773	up	AK039208	down	-0.7142857	0.0141369	AK039208	1582	575	647	NM_009773	1000	198	271	66	6	-
NM_199307	up	uc009mjt.1	down	-0.6428571	0.03115079	uc009mjt.1	3785	518	561	NM_199307	1000	483	526	43	0	+
NM_177618	up	ENSMUST00000134998	down	-0.7142857	0.0141369	ENSMUST00000134998	5007	2278	2436	NM_177618	1000	456	902	80	0	-
NM_177618	up	ENSMUST00000134998	down	-0.7142857	0.0141369	ENSMUST00000134998	5007	2190	2235	NM_177618	1000	456	501	45	0	-
NM_008492	up	ENSMUST00000118879	down	-0.8571429	0.001736111	ENSMUST00000118879	20466	6321	6372	NM_008492	1000	227	278	51	0	-
NM_001141975	up	ENSMUST00000118879	down	-0.7142857	0.0141369	ENSMUST00000118879	20466	6251	6349	NM_001141975	1000	9	121	84	2	-
NM_007634	up	uc008vpq.1	down	-0.7857143	0.005505952	uc008vpq.1	10744	4771	4897	NM_007634	1000	58	188	112	6	+
NM_007634	up	uc008vpq.1	down	-0.7857143	0.005505952	uc008vpq.1	10744	6859	7014	NM_007634	1000	52	202	138	8	-
NM_009649	up	uc008vpq.1	down	-0.7142857	0.0141369	uc008vpq.1	10744	4587	4623	NM_009649	1000	202	238	36	0	-
NM_011015	up	uc008vpq.1	down	-0.6428571	0.03115079	uc008vpq.1	10744	6878	7007	NM_011015	1000	0	146	122	3	-
NM_009984	up	uc008vpq.1	down	-0.6428571	0.03115079	uc008vpq.1	10744	6832	7003	NM_009984	1000	165	331	124	9	-
NM_009052	up	uc008vpq.1	down	-0.9285714	0.000396825	uc008vpq.1	10744	6879	6939	NM_009052	1000	519	578	52	3	-
NM_007634	up	AK086020	down	-0.7142857	0.0141369	AK086020	2047	1855	1911	NM_007634	1000	127	183	51	5	-
NM_001141976	up	NR_024599	down	-0.6428571	0.03115079	NR_024599	6644	4413	4447	NM_001141976	1000	80	114	33	1	+
NM_001141976	up	NR_024599	down	-0.6428571	0.03115079	NR_024599	6644	1961	4378	NM_001141976	1000	37	131	69	0	-
NM_001141975	up	NR_024599	down	-0.7142857	0.0141369	NR_024599	6644	4413	4447	NM_001141975	1000	80	114	33	1	+
NM_001141975	up	NR_024599	down	-0.7142857	0.0141369	NR_024599	6644	1961	4378	NM_001141975	1000	37	131	69	0	-
NM_027258	up	NR_024599	down	-0.7857143	0.005505952	NR_024599	6644	610	657	NM_027258	1000	209	256	47	0	-
NM_001033266	up	uc007vxz.1	down	-0.7142857	0.0141369	uc007vxz.1	43140	39012	39054	NM_001033266	1000	296	338	42	0	+
NM_199158	up	uc007vxz.1	down	-0.7142857	0.0141369	uc007vxz.1	43140	27960	28011	NM_199158	1000	151	202	47	4	+
NM_001141975	up	uc007vxz.1	down	-0.7857143	0.005505952	uc007vxz.1	43140	35596	35661	NM_001141975	1000	20	79	53	2	-
NM_001141975	up	uc007vxz.1	down	-0.7857143	0.005505952	uc007vxz.1	43140	35624	35661	NM_001141975	1000	70	131	36	1	-
NM_026735	up	AK142162	down	-0.7857143	0.005505952	AK142162	3282	2999	3040	NM_026735	1000	81	128	39	1	+
NM_011195	up	AK142162	down	-0.6428571	0.03115079	AK142162	3282	2891	3028	NM_011195	1000	358	499	127	10	+
NM_011015	up	ENSMUST00000135363	down	-0.6428571	0.03115079	ENSMUST00000135363	16966	5872	5999	NM_011015	1000	0	144	121	4	+
NM_011015	up	ENSMUST00000135363	down	-0.6428571	0.03115079	ENSMUST00000135363	16966	6901	6978	NM_011015	1000	40	130	74	3	+
NM_009984	up	ENSMUST00000135363	down	-0.6428571	0.03115079	ENSMUST00000135363	16966	5885	6012	NM_009984	1000	174	302	117	8	+
NM_009984	up	ENSMUST00000135363	down	-0.6428571	0.03115079	ENSMUST00000135363	16966	6884	7056	NM_009984	1000	178	314	125	4	+
NM_009052	up	ENSMUST00000135363	down	-0.9285714	0.000396825	ENSMUST00000135363	16966	6935	6995	NM_009052	1000	519	578	56	3	+
NM_009052	up	ENSMUST00000135363	down	-0.9285714	0.000396825	ENSMUST00000135363	16966	14417	14477	NM_009052	1000	519	578	52	3	+
NM_009052	up	ENSMUST00000135363	down	-0.9285714	0.000396825	ENSMUST00000135363	16966	3557	3602	NM_009052	1000	534	578	40	0	+
NM_008492	up	ENSMUST00000135363	down	-0.8571429	0.001736111	ENSMUST00000135363	16966	13879	13922	NM_008492	1000	210	253	42	1	+
NM_007634	up	ENSMUST00000135363	down	-0.7857143	0.005505952	ENSMUST00000135363	16966	6884	7002	NM_007634	1000	77	196	112	6	+
NM_007634	up	ENSMUST00000135363	down	-0.7857143	0.005505952	ENSMUST00000135363	16966	3494	3602	NM_007634	1000	74	188	99	9	+
NM_007634	up	ENSMUST00000135363	down	-0.7857143	0.005505952	ENSMUST00000135363	16966	2390	2494	NM_007634	1000	84	188	96	8	-
NM_018855	up	ENSMUST00000135363	down	-0.6428571	0.03115079	ENSMUST00000135363	16966	3590	3642	NM_018855	1000	474	526	47	5	-
NM_001163768	up	ENSMUST00000135363	down	-0.7857143	0.005505952	ENSMUST00000135363	16966	13829	13920	NM_001163768	1000	909	988	50	1	-
NM_001033266	up	ENSMUST00000135363	down	-0.7857143	0.005505952	ENSMUST00000135363	16966	12744	12788	NM_001033266	1000	477	522	44	0	-
NM_011015	up	uc007pll.1	down	-0.8571429	0.001736111	uc007pll.1	15671	4644	4742	NM_011015	1000	1	111	92	6	+
NM_176830	up	uc007pll.1	down	-0.7857143	0.005505952	uc007pll.1	15671	7703	7740	NM_176830	1000	502	539	36	1	+
NM_176830	up	uc007pll.1	down	-0.7857143	0.005505952	uc007pll.1	15671	12202	12241	NM_176830	1000	505	544	39	0	-
NM_001141975	up	uc007pll.1	down	-0.7857143	0.005505952	uc007pll.1	15671	3351	3385	NM_001141975	1000	98	132	34	0	+
NM_199196	up	uc007cdl.1	down	-0.6428571	0.03115079	uc007cdl.1	15175	12360	12482	NM_199196	1000	6	128	105	7	-
NM_001013377	up	uc008gsi.1	down	-0.7857143	0.005505952	uc008gsi.1	14413	1839	1874	NM_001013377	1000	173	208	34	1	+
NM_009710	up	uc008gsi.1	down	-0.9285714	0.000396825	uc008gsi.1	14413	2827	2889	NM_009710	1000	369	431	57	5	-
NM_001163768	up	uc008gsi.1	down	-0.6428571	0.03115079	uc008gsi.1	14413	6475	6541	NM_001163768	1000	881	947	66	0	-
NM_001163768	up	uc008gsi.1	down	-0.6428571	0.03115079	uc008gsi.1	14413	4914	4979	NM_001163768	1000	882	947	65	0	-
NM_007634	up	MM9LINCRNAEXON12112-	down	-0.7857143	0.005505952	MM9LINCRNAEXON12112-	488	71	188	NM_007634	1000	74	191	106	11	+
NM_001141975	up	uc007pvz.1	down	-0.6428571	0.03115079	uc007pvz.1	7156	4413	4447	NM_001141975	1000	80	114	33	1	+
NM_001141975	up	uc007pvz.1	down	-0.6428571	0.03115079	uc007pvz.1	7156	1961	4378	NM_001141975	1000	37	131	70	1	-
NM_001141975	up	uc007pvz.1	down	-0.6428571	0.03115079	uc007pvz.1	7156	6933	6972	NM_001141975	1000	131	170	37	2	-
NM_027258	up	uc007pvz.1	down	-0.8571429	0.001736111	uc007pvz.1	7156	610	657	NM_027258	1000	209	256	47	0	-
NM_178914	up	ENSMUST00000170471	down	-0.7142857	0.0141369	ENSMUST00000170471	33104	4553	4605	NM_178914	1000	0	52	48	4	+
NM_001141975	up	ENSMUST00000170471	down	-0.7142857	0.0141369	ENSMUST00000170471	33104	5415	5457	NM_001141975	1000	44	108	42	0	+
NM_011015	up	uc007toq.1	down	-1	4.96E-05	uc007toq.1	4173	2615	2738	NM_011015	1000	14	332	120	3	+
NM_007634	up	uc007toq.1	down	-0.8571429	0.001736111	uc007toq.1	4173	2615	2732	NM_007634	1000	74	187	105	6	+
NM_199196	up	uc007toq.1	down	-0.6428571	0.03115079	uc007toq.1	4173	2615	2736	NM_199196	1000	0	117	111	3	-
NM_024184	up	uc007toq.1	down	-0.8571429	0.001736111	uc007toq.1	4173	2621	2727	NM_024184	1000	79	181	85	5	-
NM_009710	up	uc009egc.1	down	-0.7857143	0.005505952	uc009egc.1	6847	4043	4142	NM_009710	1000	406	509	87	4	-
NM_008492	up	ENSMUST00000146366	down	-0.7142857	0.0141369	ENSMUST00000146366	5033	3878	3920	NM_008492	1000	213	255	42	0	-
NM_007634	up	ENSMUST00000146366	down	-0.6428571	0.03115079	ENSMUST00000146366	5033	2936	3002	NM_007634	1000	135	211	51	0	-
NM_007634	up	uc009djr.1	down	-0.6428571	0.03115079	uc009djr.1	8585	548	616	NM_007634	1000	74	142	65	3	+
NM_007634	up	uc009djr.1	down	-0.6428571	0.03115079	uc009djr.1	8585	7587	7701	NM_007634	1000	74	188	103	11	-
NM_001164151	up	uc007wwx.1	down	-0.8571429	0.001736111	uc007wwx.1	8026	5084	5170	NM_001164151	1000	120	217	64	3	+
NM_011015	up	uc007wwx.1	down	-0.9285714	0.000396825	uc007wwx.1	8026	5072	5181	NM_011015	1000	4	139	95	4	-
NM_009984	up	uc007wwx.1	down	-0.6428571	0.03115079	uc007wwx.1	8026	5072	5171	NM_009984	1000	175	282	91	6	-
NM_009052	up	uc007wwx.1	down	-0.6428571	0.03115079	uc007wwx.1	8026	5072	5117	NM_009052	1000	528	572	38	0	-
NM_007634	up	uc007wwx.1	down	-0.7857143	0.005505952	uc007wwx.1	8026	5072	5171	NM_007634	1000	74	182	90	6	-
NM_016679	up	ENSMUST00000155817	down	-0.8571429	0.001736111	ENSMUST00000155817	11696	4923	4967	NM_016679	1000	17	61	42	2	+
NM_011195	up	ENSMUST00000155817	down	-0.6428571	0.03115079	ENSMUST00000155817	11696	4733	4958	NM_011195	1000	355	503	138	8	-
NM_001083960	up	ENSMUST00000155817	down	-0.8571429	0.001736111	ENSMUST00000155817	11696	6067	6113	NM_001083960	1000	861	907	46	0	-
NM_199196	up	AK035162	down	-0.6428571	0.03115079	AK035162	2601	1867	1995	NM_199196	1000	0	128	119	9	+
NM_011015	up	AK035162	down	-1	4.96E-05	AK035162	2601	1870	1998	NM_011015	1000	0	145	120	5	-
NM_009984	up	AK035162	down	-0.7142857	0.0141369	AK035162	2601	1856	1963	NM_009984	1000	196	305	98	7	-
NM_007634	up	AK035162	down	-0.8571429	0.001736111	AK035162	2601	1870	1974	NM_007634	1000	84	188	96	8	-
NM_011015	up	AK032662	down	-0.7142857	0.0141369	AK032662	88676	72072	72199	NM_011015	1000	1	145	111	1	+
NM_011015	up	AK032662	down	-0.7142857	0.0141369	AK032662	88676	2237	2364	NM_011015	1000	1	145	121	4	-
NM_001164151	up	AK032662	down	-0.7857143	0.005505952	AK032662	88676	52170	52256	NM_001164151	1000	124	213	69	4	+
NM_199307	up	AK032662	down	-0.6428571	0.03115079	AK032662	88676	40214	52807	NM_199307	1000	133	510	69	0	+
NM_199196	up	AK032662	down	-0.7857143	0.005505952	AK032662	88676	2234	2362	NM_199196	1000	0	128	118	10	+
NM_199196	up	AK032662	down	-0.7857143	0.005505952	AK032662	88676	52144	52256	NM_199196	1000	0	112	102	10	+
NM_199196	up	AK032662	down	-0.7857143	0.005505952	AK032662	88676	12607	12723	NM_199196	1000	0	116	101	7	+
NM_199196	up	AK032662	down	-0.7857143	0.005505952	AK032662	88676	3343	3452	NM_199196	1000	0	115	89	4	+
NM_199196	up	AK032662	down	-0.7857143	0.005505952	AK032662	88676	72074	72202	NM_199196	1000	0	128	116	12	-
NM_027893	up	AK032662	down	-0.6428571	0.03115079	AK032662	88676	52133	52215	NM_027893	1000	0	81	62	3	-
NM_027258	up	ENSMUST00000125056	down	-0.7142857	0.0141369	ENSMUST00000125056	14109	13313	13357	NM_027258	1000	209	253	42	2	+
NM_145413	up	ENSMUST00000125056	down	-0.6428571	0.03115079	ENSMUST00000125056	14109	7770	7803	NM_145413	1000	0	33	32	1	-
NM_001141975	up	ENSMUST00000125056	down	-0.6428571	0.03115079	ENSMUST00000125056	14109	13296	13357	NM_001141975	1000	44	127	58	2	-
NM_001141975	up	ENSMUST00000125056	down	-0.6428571	0.03115079	ENSMUST00000125056	14109	6927	6964	NM_001141975	1000	93	130	37	0	-
NM_001141975	up	ENSMUST00000125056	down	-0.6428571	0.03115079	ENSMUST00000125056	14109	13324	13357	NM_001141975	1000	98	131	32	1	-
NM_009743	up	uc008sue.1	down	-0.7857143	0.005505952	uc008sue.1	31009	30963	31009	NM_009743	1000	273	319	45	1	+
NM_024184	up	uc008sue.1	down	-0.6428571	0.03115079	uc008sue.1	31009	10223	10316	NM_024184	1000	77	198	64	4	+
NM_172403	up	uc008sue.1	down	-0.7857143	0.005505952	uc008sue.1	31009	2130	7016	NM_172403	1000	146	525	182	7	+
NM_172403	up	uc008sue.1	down	-0.7857143	0.005505952	uc008sue.1	31009	7149	7232	NM_172403	1000	191	299	75	4	+
NM_011015	up	uc008sue.1	down	-0.6428571	0.03115079	uc008sue.1	31009	2139	7231	NM_011015	1000	1	346	167	7	+
NM_011015	up	uc008sue.1	down	-0.6428571	0.03115079	uc008sue.1	31009	7111	7177	NM_011015	1000	0	72	64	2	+
NM_011015	up	uc008sue.1	down	-0.6428571	0.03115079	uc008sue.1	31009	13020	13132	NM_011015	1000	15	144	94	2	-
NM_011015	up	uc008sue.1	down	-0.6428571	0.03115079	uc008sue.1	31009	10222	10317	NM_011015	1000	2	142	66	1	-
NM_001141976	up	uc008sue.1	down	-0.6428571	0.03115079	uc008sue.1	31009	29262	29317	NM_001141976	1000	77	122	44	0	+
NM_176830	up	MM9LINCRNAEXON10088-	down	-0.6428571	0.03115079	MM9LINCRNAEXON10088-	1114	577	607	NM_176830	1000	503	533	30	0	-
NM_011015	up	ENSMUST00000131146	down	-0.6428571	0.03115079	ENSMUST00000131146	1540	634	735	NM_011015	1000	32	145	95	4	+
NM_008492	up	uc007mpy.1	down	-0.6428571	0.03115079	uc007mpy.1	6295	2030	2071	NM_008492	1000	238	277	38	0	+
NM_176830	up	AK016410	down	-0.7142857	0.0141369	AK016410	15336	6794	6833	NM_176830	1000	504	543	39	0	+
NM_001141975	up	AK016410	down	-0.7142857	0.0141369	AK016410	15336	6792	6826	NM_001141975	1000	96	130	34	0	+
NM_001141975	up	AK016410	down	-0.7142857	0.0141369	AK016410	15336	5886	5921	NM_001141975	1000	95	130	35	0	-
NM_001163768	up	AK016410	down	-0.6428571	0.03115079	AK016410	15336	6767	6824	NM_001163768	1000	863	910	40	0	+
NM_001033266	up	AK016410	down	-0.6428571	0.03115079	AK016410	15336	3819	4142	NM_001033266	1000	226	522	61	0	+
NM_001033266	up	AK016410	down	-0.6428571	0.03115079	AK016410	15336	5885	5930	NM_001033266	1000	477	523	44	1	+
NM_008492	up	AK016410	down	-0.7142857	0.0141369	AK016410	15336	4116	4178	NM_008492	1000	216	278	61	1	-
NM_009984	up	uc009tha.1	down	-0.7142857	0.0141369	uc009tha.1	3735	2528	2689	NM_009984	1000	165	332	147	9	+
NM_016679	up	uc009tha.1	down	-0.7142857	0.0141369	uc009tha.1	3735	2516	2605	NM_016679	1000	4	70	65	1	-
NM_199196	up	uc007sma.1	down	-0.7857143	0.005505952	uc007sma.1	471681	217601	217723	NM_199196	1000	0	122	112	10	+
NM_199196	up	uc007sma.1	down	-0.7857143	0.005505952	uc007sma.1	471681	185482	185597	NM_199196	1000	0	115	106	9	+
NM_199196	up	uc007sma.1	down	-0.7857143	0.005505952	uc007sma.1	471681	243880	243998	NM_199196	1000	0	118	107	11	+
NM_199196	up	uc007sma.1	down	-0.7857143	0.005505952	uc007sma.1	471681	392169	392294	NM_199196	1000	0	125	114	11	-
NM_199196	up	uc007sma.1	down	-0.7857143	0.005505952	uc007sma.1	471681	205788	205906	NM_199196	1000	0	118	110	8	-
NM_199196	up	uc007sma.1	down	-0.7857143	0.005505952	uc007sma.1	471681	21754	21863	NM_199196	1000	10	116	74	3	-
NM_009743	up	uc007sma.1	down	-0.7142857	0.0141369	uc007sma.1	471681	328201	328276	NM_009743	1000	261	325	56	0	+
NM_009743	up	uc007sma.1	down	-0.7142857	0.0141369	uc007sma.1	471681	330454	330544	NM_009743	1000	272	330	57	1	-
NM_009743	up	uc007sma.1	down	-0.7142857	0.0141369	uc007sma.1	471681	273652	273706	NM_009743	1000	266	315	48	0	-
NM_001164151	up	uc007sma.1	down	-0.6428571	0.03115079	uc007sma.1	471681	330394	330462	NM_001164151	1000	47	101	53	0	+
NM_001164151	up	uc007sma.1	down	-0.6428571	0.03115079	uc007sma.1	471681	243917	243996	NM_001164151	1000	136	217	51	3	+
NM_001113213	up	uc007sma.1	down	-0.6428571	0.03115079	uc007sma.1	471681	128350	128491	NM_001113213	1000	32	166	99	4	+
NM_001113213	up	uc007sma.1	down	-0.6428571	0.03115079	uc007sma.1	471681	305331	305389	NM_001113213	1000	11	70	57	1	+
NM_001113213	up	uc007sma.1	down	-0.6428571	0.03115079	uc007sma.1	471681	128472	128520	NM_001113213	1000	54	156	48	0	+
NM_001113213	up	uc007sma.1	down	-0.6428571	0.03115079	uc007sma.1	471681	74959	75219	NM_001113213	1000	0	168	166	2	-
NM_001113213	up	uc007sma.1	down	-0.6428571	0.03115079	uc007sma.1	471681	75063	75216	NM_001113213	1000	12	166	150	3	-
NM_001113213	up	uc007sma.1	down	-0.6428571	0.03115079	uc007sma.1	471681	75057	75163	NM_001113213	1000	57	166	103	3	-
NM_144813	up	uc007sma.1	down	-0.6428571	0.03115079	uc007sma.1	471681	292245	292536	NM_144813	1000	102	392	148	7	+
NM_172403	up	uc007sma.1	down	-0.7142857	0.0141369	uc007sma.1	471681	132330	415894	NM_172403	1000	147	603	182	10	+
NM_172403	up	uc007sma.1	down	-0.7142857	0.0141369	uc007sma.1	471681	103001	217727	NM_172403	1000	158	603	206	13	-
NM_172403	up	uc007sma.1	down	-0.7142857	0.0141369	uc007sma.1	471681	185481	185617	NM_172403	1000	150	286	124	11	-
NM_199307	up	uc007sma.1	down	-0.6428571	0.03115079	uc007sma.1	471681	42237	42280	NM_199307	1000	482	525	43	0	+
NM_199307	up	uc007sma.1	down	-0.6428571	0.03115079	uc007sma.1	471681	271539	271580	NM_199307	1000	481	522	41	0	+
NM_199307	up	uc007sma.1	down	-0.6428571	0.03115079	uc007sma.1	471681	158415	158456	NM_199307	1000	485	526	41	0	+
NM_199307	up	uc007sma.1	down	-0.6428571	0.03115079	uc007sma.1	471681	35612	35652	NM_199307	1000	482	522	40	0	+
NM_199307	up	uc007sma.1	down	-0.6428571	0.03115079	uc007sma.1	471681	110910	110985	NM_199307	1000	482	648	55	0	+
NM_199307	up	uc007sma.1	down	-0.6428571	0.03115079	uc007sma.1	471681	110822	110898	NM_199307	1000	482	571	55	1	+
NM_199307	up	uc007sma.1	down	-0.6428571	0.03115079	uc007sma.1	471681	110954	110997	NM_199307	1000	482	525	41	2	+
NM_199307	up	uc007sma.1	down	-0.6428571	0.03115079	uc007sma.1	471681	83872	83910	NM_199307	1000	489	527	38	0	+
NM_199307	up	uc007sma.1	down	-0.6428571	0.03115079	uc007sma.1	471681	374956	374986	NM_199307	1000	480	510	30	0	+
NM_021482	up	uc007sma.1	down	-0.6428571	0.03115079	uc007sma.1	471681	188347	188378	NM_021482	1000	774	805	31	0	+
NM_001100109	up	uc007sma.1	down	-0.7142857	0.0141369	uc007sma.1	471681	465429	465615	NM_001100109	1000	143	329	171	15	-
NM_009052	up	BY242475	down	-0.7142857	0.0141369	BY242475	400244	372737	372788	NM_009052	1000	528	578	49	1	+
NM_007634	up	BY242475	down	-0.8571429	0.001736111	BY242475	400244	372674	372788	NM_007634	1000	74	188	109	5	+
NM_007634	up	BY242475	down	-0.8571429	0.001736111	BY242475	400244	63271	63404	NM_007634	1000	58	196	120	13	-
NM_007634	up	BY242475	down	-0.8571429	0.001736111	BY242475	400244	286175	286293	NM_007634	1000	73	191	109	9	-
NM_016679	up	BY242475	down	-0.7142857	0.0141369	BY242475	400244	286225	286308	NM_016679	1000	4	64	60	0	+
NM_011015	up	BY242475	down	-0.7142857	0.0141369	BY242475	400244	372660	372788	NM_011015	1000	0	326	123	5	+
NM_011015	up	BY242475	down	-0.7142857	0.0141369	BY242475	400244	304169	304302	NM_011015	1000	0	332	124	4	+
NM_011015	up	BY242475	down	-0.7142857	0.0141369	BY242475	400244	286177	286306	NM_011015	1000	0	146	124	3	-
NM_001177659	up	BY242475	down	-0.7142857	0.0141369	BY242475	400244	80322	80601	NM_001177659	1000	54	168	107	0	+
NM_001177659	up	BY242475	down	-0.7142857	0.0141369	BY242475	400244	185476	185561	NM_001177659	1000	80	168	75	0	-
NM_001177659	up	BY242475	down	-0.7142857	0.0141369	BY242475	400244	63153	63209	NM_001177659	1000	113	169	51	5	-
NM_001113213	up	BY242475	down	-0.6428571	0.03115079	BY242475	400244	80322	80601	NM_001113213	1000	54	168	107	0	+
NM_001113213	up	BY242475	down	-0.6428571	0.03115079	BY242475	400244	185476	185561	NM_001113213	1000	80	168	75	0	-
NM_001113213	up	BY242475	down	-0.6428571	0.03115079	BY242475	400244	63153	63209	NM_001113213	1000	113	169	51	5	-
NM_176830	up	BY242475	down	-0.6428571	0.03115079	BY242475	400244	346134	346173	NM_176830	1000	505	544	39	0	+
NM_176830	up	BY242475	down	-0.6428571	0.03115079	BY242475	400244	351162	351202	NM_176830	1000	504	540	35	0	+
NM_176830	up	BY242475	down	-0.6428571	0.03115079	BY242475	400244	68820	68864	NM_176830	1000	499	543	43	1	-
NM_176830	up	BY242475	down	-0.6428571	0.03115079	BY242475	400244	74582	74618	NM_176830	1000	502	538	36	0	-
NM_008492	up	BY242475	down	-0.7857143	0.005505952	BY242475	400244	192996	193060	NM_008492	1000	213	277	63	1	+
NM_008492	up	BY242475	down	-0.7857143	0.005505952	BY242475	400244	37322	37387	NM_008492	1000	213	278	65	0	-
NM_008492	up	BY242475	down	-0.7857143	0.005505952	BY242475	400244	171409	171474	NM_008492	1000	213	278	65	0	-
NM_008492	up	BY242475	down	-0.7857143	0.005505952	BY242475	400244	75732	75783	NM_008492	1000	227	278	51	0	-
NM_001141975	up	BY242475	down	-0.7857143	0.005505952	BY242475	400244	346126	386247	NM_001141975	1000	11	130	93	0	+
NM_001141975	up	BY242475	down	-0.7857143	0.005505952	BY242475	400244	193033	382631	NM_001141975	1000	9	130	89	2	+
NM_001141975	up	BY242475	down	-0.7857143	0.005505952	BY242475	400244	96912	300119	NM_001141975	1000	25	130	83	0	+
NM_001141975	up	BY242475	down	-0.7857143	0.005505952	BY242475	400244	124789	210711	NM_001141975	1000	43	122	61	0	+
NM_001141975	up	BY242475	down	-0.7857143	0.005505952	BY242475	400244	96928	96969	NM_001141975	1000	47	108	41	0	+
NM_001141975	up	BY242475	down	-0.7857143	0.005505952	BY242475	400244	96909	96945	NM_001141975	1000	42	78	35	1	+
NM_001141975	up	BY242475	down	-0.7857143	0.005505952	BY242475	400244	372982	373013	NM_001141975	1000	44	75	31	0	+
NM_001141975	up	BY242475	down	-0.7857143	0.005505952	BY242475	400244	382567	382598	NM_001141975	1000	46	77	31	0	+
NM_001141975	up	BY242475	down	-0.7857143	0.005505952	BY242475	400244	351143	351191	NM_001141975	1000	33	73	37	0	+
NM_001141975	up	BY242475	down	-0.7857143	0.005505952	BY242475	400244	44142	74610	NM_001141975	1000	12	126	111	0	-
NM_001141975	up	BY242475	down	-0.7857143	0.005505952	BY242475	400244	220716	306028	NM_001141975	1000	10	133	73	1	-
NM_001141975	up	BY242475	down	-0.7857143	0.005505952	BY242475	400244	32699	53313	NM_001141975	1000	21	78	56	1	-
NM_001141975	up	BY242475	down	-0.7857143	0.005505952	BY242475	400244	304311	320090	NM_001141975	1000	76	307	61	1	-
NM_001141975	up	BY242475	down	-0.7857143	0.005505952	BY242475	400244	47409	48730	NM_001141975	1000	44	94	47	1	-
NM_001163768	up	BY242475	down	-0.7142857	0.0141369	BY242475	400244	193036	193097	NM_001163768	1000	886	947	61	0	+
NM_001163768	up	BY242475	down	-0.7142857	0.0141369	BY242475	400244	253878	253943	NM_001163768	1000	881	946	62	3	+
NM_001163768	up	BY242475	down	-0.7142857	0.0141369	BY242475	400244	210682	210975	NM_001163768	1000	881	936	54	1	+
NM_001163768	up	BY242475	down	-0.7142857	0.0141369	BY242475	400244	250787	250819	NM_001163768	1000	881	913	32	0	+
NM_001163768	up	BY242475	down	-0.7142857	0.0141369	BY242475	400244	68782	68848	NM_001163768	1000	881	947	66	0	-
NM_001163768	up	BY242475	down	-0.7142857	0.0141369	BY242475	400244	361421	361483	NM_001163768	1000	885	947	62	0	-
NM_001163768	up	BY242475	down	-0.7142857	0.0141369	BY242475	400244	325660	325720	NM_001163768	1000	887	947	60	0	-
NM_001163768	up	BY242475	down	-0.7142857	0.0141369	BY242475	400244	74542	74573	NM_001163768	1000	879	910	31	0	-
NM_001163768	up	BY242475	down	-0.7142857	0.0141369	BY242475	400244	290801	290831	NM_001163768	1000	881	911	30	0	-
NM_027258	up	BY242475	down	-0.7142857	0.0141369	BY242475	400244	190907	190953	NM_027258	1000	209	253	44	0	+
NM_027258	up	BY242475	down	-0.7142857	0.0141369	BY242475	400244	74542	74572	NM_027258	1000	223	253	30	0	+
NM_001083960	up	BY242475	down	-0.7142857	0.0141369	BY242475	400244	75707	75757	NM_001083960	1000	844	894	50	0	+
NM_001083960	up	BY242475	down	-0.7142857	0.0141369	BY242475	400244	33453	33517	NM_001083960	1000	845	907	61	0	-
NM_001033266	up	BY242475	down	-0.7142857	0.0141369	BY242475	400244	193059	193101	NM_001033266	1000	323	365	42	0	+
NM_001033266	up	BY242475	down	-0.7142857	0.0141369	BY242475	400244	210710	210755	NM_001033266	1000	301	346	44	1	+
NM_001033266	up	BY242475	down	-0.7142857	0.0141369	BY242475	400244	231459	231519	NM_001033266	1000	305	365	60	0	-
NM_001033266	up	BY242475	down	-0.7142857	0.0141369	BY242475	400244	346125	346170	NM_001033266	1000	477	523	45	0	-
NM_001164151	up	BY242475	down	-0.6428571	0.03115079	BY242475	400244	63296	63390	NM_001164151	1000	121	217	85	9	+
NM_001164151	up	BY242475	down	-0.6428571	0.03115079	BY242475	400244	317417	317453	NM_001164151	1000	121	157	33	3	+
NM_026735	up	BY242475	down	-0.6428571	0.03115079	BY242475	400244	158721	158757	NM_026735	1000	95	131	35	1	-
NM_024184	up	AK016719	down	-0.6428571	0.03115079	AK016719	13596	12842	12896	NM_024184	1000	64	114	45	1	-
NM_001163768	up	AK171775	down	-0.7857143	0.005505952	AK171775	1382	1253	1319	NM_001163768	1000	881	947	66	0	-
NM_172403	up	NR_027924	down	-0.6428571	0.03115079	NR_027924	11173	8002	8114	NM_172403	1000	185	298	106	6	-
NM_133991	up	ENSMUST00000133599	down	-0.6428571	0.03115079	ENSMUST00000133599	26685	5204	5245	NM_133991	1000	115	156	41	0	+
NM_133991	up	ENSMUST00000133599	down	-0.6428571	0.03115079	ENSMUST00000133599	26685	13065	13117	NM_133991	1000	0	49	44	0	+
NM_001113213	up	ENSMUST00000133599	down	-0.7857143	0.005505952	ENSMUST00000133599	26685	3194	3249	NM_001113213	1000	114	169	50	5	-
NM_001113213	up	ENSMUST00000133599	down	-0.7857143	0.005505952	ENSMUST00000133599	26685	3001	3041	NM_001113213	1000	54	97	38	2	-
NM_009052	up	uc007dot.1	down	-0.8571429	0.001736111	uc007dot.1	6255	6169	6216	NM_009052	1000	532	578	38	0	+
NM_011015	up	NR_027710	down	-0.7142857	0.0141369	NR_027710	99674	42925	43054	NM_011015	1000	13	164	116	5	+
NM_011015	up	NR_027710	down	-0.7142857	0.0141369	NR_027710	99674	4652	4772	NM_011015	1000	13	332	88	1	-
NM_027258	up	NR_027710	down	-0.8571429	0.001736111	NR_027710	99674	11950	11994	NM_027258	1000	208	252	43	1	+
NM_001033266	up	NR_027710	down	-0.7142857	0.0141369	NR_027710	99674	43129	43212	NM_001033266	1000	296	365	68	0	+
NM_001033266	up	NR_027710	down	-0.7142857	0.0141369	NR_027710	99674	4262	4300	NM_001033266	1000	483	521	38	0	-
NM_001163768	up	NR_027710	down	-0.8571429	0.001736111	NR_027710	99674	74679	74742	NM_001163768	1000	881	934	50	2	+
NM_001163768	up	NR_027710	down	-0.8571429	0.001736111	NR_027710	99674	11914	11980	NM_001163768	1000	881	947	66	0	-
NM_001141975	up	NR_027710	down	-0.7857143	0.005505952	NR_027710	99674	6567	73575	NM_001141975	1000	15	131	102	0	+
NM_001141975	up	NR_027710	down	-0.7857143	0.005505952	NR_027710	99674	49493	59988	NM_001141975	1000	65	294	67	2	+
NM_001141975	up	NR_027710	down	-0.7857143	0.005505952	NR_027710	99674	74660	74696	NM_001141975	1000	44	80	36	0	+
NM_001141975	up	NR_027710	down	-0.7857143	0.005505952	NR_027710	99674	10606	11997	NM_001141975	1000	32	100	63	0	-
NM_001013377	up	NR_027710	down	-0.7142857	0.0141369	NR_027710	99674	47027	47105	NM_001013377	1000	160	238	75	3	-
NM_001013377	up	NR_027710	down	-0.7142857	0.0141369	NR_027710	99674	47051	47111	NM_001013377	1000	160	232	58	1	-
NM_008492	up	NR_027710	down	-0.6428571	0.03115079	NR_027710	99674	12674	12707	NM_008492	1000	211	244	33	0	-
NM_009984	up	AK037505	down	-0.6428571	0.03115079	AK037505	3452	944	1040	NM_009984	1000	81	329	88	2	-
NM_011015	up	ENSMUST00000126437	down	-0.7857143	0.005505952	ENSMUST00000126437	9143	8364	8492	NM_011015	1000	0	146	119	4	+
NM_011015	up	ENSMUST00000126437	down	-0.7857143	0.005505952	ENSMUST00000126437	9143	7217	7329	NM_011015	1000	1	146	100	2	+
NM_007634	up	ENSMUST00000126437	down	-0.7857143	0.005505952	ENSMUST00000126437	9143	8365	8512	NM_007634	1000	58	203	132	8	+
NM_007634	up	ENSMUST00000126437	down	-0.7857143	0.005505952	ENSMUST00000126437	9143	7217	7342	NM_007634	1000	61	198	106	7	+
NM_007634	up	ENSMUST00000126437	down	-0.7857143	0.005505952	ENSMUST00000126437	9143	5424	5486	NM_007634	1000	124	188	60	2	+
NM_009984	up	ENSMUST00000126437	down	-0.6428571	0.03115079	ENSMUST00000126437	9143	5418	8546	NM_009984	1000	217	316	84	2	+
NM_009984	up	ENSMUST00000126437	down	-0.6428571	0.03115079	ENSMUST00000126437	9143	6265	6316	NM_009984	1000	241	293	48	3	+
NM_024184	up	ENSMUST00000126437	down	-0.6428571	0.03115079	ENSMUST00000126437	9143	8384	8487	NM_024184	1000	77	181	93	10	-
NM_024184	up	ENSMUST00000126437	down	-0.6428571	0.03115079	ENSMUST00000126437	9143	5418	5482	NM_024184	1000	77	143	56	2	-
NM_001164151	up	ENSMUST00000126437	down	-0.7142857	0.0141369	ENSMUST00000126437	9143	8379	8460	NM_001164151	1000	133	217	69	3	-
NM_011195	up	NR_030669	down	-0.6428571	0.03115079	NR_030669	13457	4523	4745	NM_011195	1000	363	508	97	2	-
NM_199196	up	humanlincRNA2268+	down	-0.9285714	0.000396825	humanlincRNA2268+	30307	694	752	NM_199196	1000	11	69	56	2	+
NM_172403	up	humanlincRNA2268+	down	-0.7142857	0.0141369	humanlincRNA2268+	30307	694	752	NM_172403	1000	215	273	55	3	-
NM_011015	up	ENSMUST00000153461	down	-0.8571429	0.001736111	ENSMUST00000153461	2551	1053	1151	NM_011015	1000	1	111	88	4	+
NM_027258	up	humanlincRNA0671+	down	-0.9285714	0.000396825	humanlincRNA0671+	29411	3499	3543	NM_027258	1000	209	253	44	0	+
NM_009984	up	humanlincRNA0671+	down	-0.7857143	0.005505952	humanlincRNA0671+	29411	12343	12433	NM_009984	1000	212	311	79	6	-
NM_007634	up	humanlincRNA0671+	down	-0.9285714	0.000396825	humanlincRNA0671+	29411	12363	12444	NM_007634	1000	102	183	74	7	-
NM_001033266	up	humanlincRNA0671+	down	-0.6428571	0.03115079	humanlincRNA0671+	29411	12311	12346	NM_001033266	1000	303	338	35	0	-
NM_178914	up	uc008lzo.1	down	-0.7857143	0.005505952	uc008lzo.1	258753	38726	38784	NM_178914	1000	0	58	54	4	+
NM_178914	up	uc008lzo.1	down	-0.7857143	0.005505952	uc008lzo.1	258753	198715	198772	NM_178914	1000	0	57	53	4	+
NM_178914	up	uc008lzo.1	down	-0.7857143	0.005505952	uc008lzo.1	258753	41194	41249	NM_178914	1000	0	55	52	3	+
NM_178914	up	uc008lzo.1	down	-0.7857143	0.005505952	uc008lzo.1	258753	190529	190581	NM_178914	1000	0	52	48	4	+
NM_178914	up	uc008lzo.1	down	-0.7857143	0.005505952	uc008lzo.1	258753	200619	200666	NM_178914	1000	0	47	44	3	-
NM_176830	up	uc008lzo.1	down	-0.6428571	0.03115079	uc008lzo.1	258753	177655	177695	NM_176830	1000	505	545	40	0	+
NM_001141975	up	uc008lzo.1	down	-0.6428571	0.03115079	uc008lzo.1	258753	76987	77136	NM_001141975	1000	132	275	54	3	+
NM_001141975	up	uc008lzo.1	down	-0.6428571	0.03115079	uc008lzo.1	258753	87234	190476	NM_001141975	1000	12	169	92	3	+
NM_001141975	up	uc008lzo.1	down	-0.6428571	0.03115079	uc008lzo.1	258753	236452	245282	NM_001141975	1000	9	307	71	0	+
NM_001141975	up	uc008lzo.1	down	-0.6428571	0.03115079	uc008lzo.1	258753	13247	16597	NM_001141975	1000	43	129	69	0	-
NM_001141975	up	uc008lzo.1	down	-0.6428571	0.03115079	uc008lzo.1	258753	234310	234467	NM_001141975	1000	132	280	59	3	-
NM_001141975	up	uc008lzo.1	down	-0.6428571	0.03115079	uc008lzo.1	258753	234643	234682	NM_001141975	1000	280	327	39	0	-
NM_001141975	up	uc008lzo.1	down	-0.6428571	0.03115079	uc008lzo.1	258753	229449	229484	NM_001141975	1000	132	167	33	2	-
NM_011195	up	uc008lzo.1	down	-0.6428571	0.03115079	uc008lzo.1	258753	234523	234688	NM_011195	1000	347	512	151	14	+
NM_011195	up	uc008lzo.1	down	-0.6428571	0.03115079	uc008lzo.1	258753	199089	199930	NM_011195	1000	358	707	156	10	+
NM_011195	up	uc008lzo.1	down	-0.6428571	0.03115079	uc008lzo.1	258753	43520	43680	NM_011195	1000	358	515	142	11	+
NM_011195	up	uc008lzo.1	down	-0.6428571	0.03115079	uc008lzo.1	258753	254782	254937	NM_011195	1000	358	512	142	8	+
NM_011195	up	uc008lzo.1	down	-0.6428571	0.03115079	uc008lzo.1	258753	213817	213943	NM_011195	1000	359	485	117	9	+
NM_011195	up	uc008lzo.1	down	-0.6428571	0.03115079	uc008lzo.1	258753	126708	126831	NM_011195	1000	358	480	115	5	+
NM_011195	up	uc008lzo.1	down	-0.6428571	0.03115079	uc008lzo.1	258753	180614	200038	NM_011195	1000	369	500	112	7	+
NM_011195	up	uc008lzo.1	down	-0.6428571	0.03115079	uc008lzo.1	258753	192568	192631	NM_011195	1000	409	472	63	0	+
NM_011195	up	uc008lzo.1	down	-0.6428571	0.03115079	uc008lzo.1	258753	81176	81260	NM_011195	1000	408	500	63	1	+
NM_011195	up	uc008lzo.1	down	-0.6428571	0.03115079	uc008lzo.1	258753	53676	72791	NM_011195	1000	358	712	162	8	-
NM_011195	up	uc008lzo.1	down	-0.6428571	0.03115079	uc008lzo.1	258753	70787	70944	NM_011195	1000	352	509	143	10	-
NM_011195	up	uc008lzo.1	down	-0.6428571	0.03115079	uc008lzo.1	258753	122904	123053	NM_011195	1000	346	500	140	5	-
NM_011195	up	uc008lzo.1	down	-0.6428571	0.03115079	uc008lzo.1	258753	163128	163269	NM_011195	1000	358	500	130	11	-
NM_011195	up	uc008lzo.1	down	-0.6428571	0.03115079	uc008lzo.1	258753	7411	7540	NM_011195	1000	358	485	122	5	-
NM_011195	up	uc008lzo.1	down	-0.6428571	0.03115079	uc008lzo.1	258753	53763	122106	NM_011195	1000	346	472	121	5	-
NM_011195	up	uc008lzo.1	down	-0.6428571	0.03115079	uc008lzo.1	258753	209335	209461	NM_011195	1000	346	485	117	9	-
NM_011195	up	uc008lzo.1	down	-0.6428571	0.03115079	uc008lzo.1	258753	13281	13353	NM_011195	1000	399	472	67	4	-
NM_011195	up	uc008lzo.1	down	-0.6428571	0.03115079	uc008lzo.1	258753	121963	122049	NM_011195	1000	401	486	67	1	-
NM_011195	up	uc008lzo.1	down	-0.6428571	0.03115079	uc008lzo.1	258753	5407	5486	NM_011195	1000	363	440	55	2	-
NM_011195	up	uc008lzo.1	down	-0.6428571	0.03115079	uc008lzo.1	258753	219616	219671	NM_011195	1000	430	480	49	1	-
NM_001163768	up	uc008lzo.1	down	-0.7142857	0.0141369	uc008lzo.1	258753	25608	106521	NM_001163768	1000	879	951	70	1	+
NM_001163768	up	uc008lzo.1	down	-0.7142857	0.0141369	uc008lzo.1	258753	121806	121837	NM_001163768	1000	879	910	31	0	+
NM_001163768	up	uc008lzo.1	down	-0.7142857	0.0141369	uc008lzo.1	258753	132252	132304	NM_001163768	1000	895	947	52	0	-
NM_027258	up	uc008lzo.1	down	-0.7142857	0.0141369	uc008lzo.1	258753	177648	177692	NM_027258	1000	209	253	44	0	-
NM_027258	up	uc008lzo.1	down	-0.7142857	0.0141369	uc008lzo.1	258753	121807	121847	NM_027258	1000	213	253	40	0	-
