# Supplementary material for: Dynamic Transcription of Long Non-Coding RNA Genes during CD4+ T Cell Development and Activation
Source: PLoS One. 2014 Jul 8;9(7):e101588. doi: 10.1371/journal.pone.0101588 (PMC4086894; doi:10.1371/journal.pone.0101588)
Supplement: Table S19 — CD4+ VS. DP LncRNA-mRNAs pairs with the expression of LncRNAs and mRNAs were negatively and LncRNA sequence matched genebody of the mRNA. (CSV) [file pone.0101588.s019.csv]

gene id	gene regulation	lncRNA id	lncRNA regulation	PCC	pvalue	lncRNA Name	lncRNA Size	lncRNA Start	lncRNA End	gene Name	gene Size	gene Start	gene End	matches	misMatches	strand
NM_013521	down	uc009hxj.1	up	-0.6428571	0.03115079	uc009hxj.1	150635	59810	59853	NM_013521	7470	2912	2955	41	2	+
NM_013521	down	uc009hxj.1	up	-0.6428571	0.03115079	uc009hxj.1	150635	53300	53397	NM_013521	7470	2918	3011	93	0	-
NM_013521	down	uc009hxj.1	up	-0.6428571	0.03115079	uc009hxj.1	150635	78912	79197	NM_013521	7470	5200	5563	119	4	-
NM_013521	down	uc009hxj.1	up	-0.6428571	0.03115079	uc009hxj.1	150635	89129	89194	NM_013521	7470	2908	2973	65	0	-
NM_177157	down	uc009hxj.1	up	-0.6428571	0.03115079	uc009hxj.1	150635	107759	107814	NM_177157	4603	2587	2652	55	0	+
NM_177157	down	uc009hxj.1	up	-0.6428571	0.03115079	uc009hxj.1	150635	1339	74953	NM_177157	4603	2606	3594	137	11	-
NM_177157	down	uc009hxj.1	up	-0.6428571	0.03115079	uc009hxj.1	150635	37137	37188	NM_177157	4603	3543	3594	50	1	-
NM_010654	down	uc009hxj.1	up	-0.7142857	0.0141369	uc009hxj.1	150635	108232	108299	NM_010654	5166	2361	2428	61	6	+
NM_010654	down	uc009hxj.1	up	-0.7142857	0.0141369	uc009hxj.1	150635	106096	106357	NM_010654	5166	2361	2606	206	13	-
NM_011616	down	uc009hxj.1	up	-0.6428571	0.03115079	uc009hxj.1	150635	105919	107786	NM_011616	11901	6765	8505	424	34	+
NM_011616	down	uc009hxj.1	up	-0.6428571	0.03115079	uc009hxj.1	150635	53355	53467	NM_011616	11901	8470	8563	87	2	+
NM_011616	down	uc009hxj.1	up	-0.6428571	0.03115079	uc009hxj.1	150635	53373	53455	NM_011616	11901	8477	8563	68	1	+
NM_011616	down	uc009hxj.1	up	-0.6428571	0.03115079	uc009hxj.1	150635	89172	89273	NM_011616	11901	8477	8559	63	1	+
NM_011616	down	uc009hxj.1	up	-0.6428571	0.03115079	uc009hxj.1	150635	59818	102038	NM_011616	11901	6631	8559	617	39	-
NM_011616	down	uc009hxj.1	up	-0.6428571	0.03115079	uc009hxj.1	150635	22692	108804	NM_011616	11901	6631	7196	513	41	-
NM_011616	down	uc009hxj.1	up	-0.6428571	0.03115079	uc009hxj.1	150635	59721	105830	NM_011616	11901	6658	8550	483	32	-
NM_175647	down	uc009hxj.1	up	-0.7857143	0.005505952	uc009hxj.1	150635	12379	12429	NM_175647	6570	4122	4172	46	4	+
NM_175647	down	uc009hxj.1	up	-0.7857143	0.005505952	uc009hxj.1	150635	73951	74196	NM_175647	6570	3049	3123	74	0	-
NM_175647	down	uc009hxj.1	up	-0.7857143	0.005505952	uc009hxj.1	150635	48556	48591	NM_175647	6570	3096	3131	35	0	-
NM_172442	down	uc009hxj.1	up	-0.6428571	0.03115079	uc009hxj.1	150635	53358	106369	NM_172442	35662	7441	31659	234	5	+
NM_172442	down	uc009hxj.1	up	-0.6428571	0.03115079	uc009hxj.1	150635	89199	145901	NM_172442	35662	7443	29073	215	4	+
NM_172442	down	uc009hxj.1	up	-0.6428571	0.03115079	uc009hxj.1	150635	89173	116221	NM_172442	35662	7445	17444	133	0	+
NM_172442	down	uc009hxj.1	up	-0.6428571	0.03115079	uc009hxj.1	150635	53388	59869	NM_172442	35662	7483	29083	118	5	+
NM_172442	down	uc009hxj.1	up	-0.6428571	0.03115079	uc009hxj.1	150635	89151	89303	NM_172442	35662	7507	7600	79	6	+
NM_172442	down	uc009hxj.1	up	-0.6428571	0.03115079	uc009hxj.1	150635	89260	89326	NM_172442	35662	7509	7585	62	3	+
NM_172442	down	uc009hxj.1	up	-0.6428571	0.03115079	uc009hxj.1	150635	59797	59860	NM_172442	35662	12542	29020	58	2	+
NM_172442	down	uc009hxj.1	up	-0.6428571	0.03115079	uc009hxj.1	150635	89183	89229	NM_172442	35662	7549	7603	45	0	+
NM_172442	down	uc009hxj.1	up	-0.6428571	0.03115079	uc009hxj.1	150635	89147	89177	NM_172442	35662	7573	7603	30	0	+
NM_172442	down	uc009hxj.1	up	-0.6428571	0.03115079	uc009hxj.1	150635	53362	123112	NM_172442	35662	1754	28983	236	5	-
NM_172442	down	uc009hxj.1	up	-0.6428571	0.03115079	uc009hxj.1	150635	107747	123121	NM_172442	35662	25161	29081	107	8	-
NM_172442	down	uc009hxj.1	up	-0.6428571	0.03115079	uc009hxj.1	150635	53358	59880	NM_172442	35662	7512	28977	100	1	-
NM_172442	down	uc009hxj.1	up	-0.6428571	0.03115079	uc009hxj.1	150635	74043	89204	NM_172442	35662	28940	29024	72	3	-
NM_172442	down	uc009hxj.1	up	-0.6428571	0.03115079	uc009hxj.1	150635	73951	74014	NM_172442	35662	12548	12597	48	0	-
NM_172442	down	uc009hxj.1	up	-0.6428571	0.03115079	uc009hxj.1	150635	89278	89326	NM_172442	35662	29001	29071	47	0	-
NM_172442	down	uc009hxj.1	up	-0.6428571	0.03115079	uc009hxj.1	150635	48556	48591	NM_172442	35662	12570	12605	35	0	-
NM_172442	down	uc009hxj.1	up	-0.6428571	0.03115079	uc009hxj.1	150635	89145	89178	NM_172442	35662	28944	28977	33	0	-
NM_033073	down	uc009hxj.1	up	-0.7142857	0.0141369	uc009hxj.1	150635	73951	107782	NM_033073	15405	3474	5319	239	8	+
NM_033073	down	uc009hxj.1	up	-0.7142857	0.0141369	uc009hxj.1	150635	53320	53397	NM_033073	15405	5228	5305	77	0	+
NM_033073	down	uc009hxj.1	up	-0.7142857	0.0141369	uc009hxj.1	150635	89129	89198	NM_033073	15405	5250	5319	69	0	+
NM_033073	down	uc009hxj.1	up	-0.7142857	0.0141369	uc009hxj.1	150635	89244	89285	NM_033073	15405	5137	5221	40	0	+
NM_033073	down	uc009hxj.1	up	-0.7142857	0.0141369	uc009hxj.1	150635	53701	145907	NM_033073	15405	5117	12275	172	1	-
NM_033073	down	uc009hxj.1	up	-0.7142857	0.0141369	uc009hxj.1	150635	116355	116405	NM_033073	15405	12237	12287	50	0	-
NM_033073	down	uc009hxj.1	up	-0.7142857	0.0141369	uc009hxj.1	150635	59800	59872	NM_033073	15405	5072	5293	66	1	-
NM_033073	down	uc009hxj.1	up	-0.7142857	0.0141369	uc009hxj.1	150635	91025	91060	NM_033073	15405	12251	12286	34	1	-
NM_028075	down	uc009hxj.1	up	-0.7142857	0.0141369	uc009hxj.1	150635	107690	107731	NM_028075	2594	1951	1998	41	0	+
NM_028075	down	uc009hxj.1	up	-0.7142857	0.0141369	uc009hxj.1	150635	12384	12428	NM_028075	2594	1954	1998	40	4	+
NM_028075	down	uc009hxj.1	up	-0.7142857	0.0141369	uc009hxj.1	150635	53723	53798	NM_028075	2594	1738	1998	59	1	-
NM_028075	down	uc009hxj.1	up	-0.7142857	0.0141369	uc009hxj.1	150635	116365	116404	NM_028075	2594	1953	1998	39	0	-
NM_028075	down	uc009hxj.1	up	-0.7142857	0.0141369	uc009hxj.1	150635	53757	53798	NM_028075	2594	1962	1998	35	0	-
NM_028075	down	uc009hxj.1	up	-0.7142857	0.0141369	uc009hxj.1	150635	53701	53738	NM_028075	2594	1953	1988	34	0	-
NM_027321	down	uc009hxj.1	up	-0.7857143	0.005505952	uc009hxj.1	150635	59804	103241	NM_027321	10141	6399	7576	99	0	+
NM_027321	down	uc009hxj.1	up	-0.7857143	0.005505952	uc009hxj.1	150635	145873	145938	NM_027321	10141	6446	6491	43	1	+
NM_027321	down	uc009hxj.1	up	-0.7857143	0.005505952	uc009hxj.1	150635	89129	89321	NM_027321	10141	6399	6494	89	1	-
NM_027321	down	uc009hxj.1	up	-0.7857143	0.005505952	uc009hxj.1	150635	11039	11113	NM_027321	10141	5113	5375	68	6	-
NM_027321	down	uc009hxj.1	up	-0.7857143	0.005505952	uc009hxj.1	150635	89252	89326	NM_027321	10141	6408	6470	55	1	-
NM_027321	down	uc009hxj.1	up	-0.7857143	0.005505952	uc009hxj.1	150635	89238	89307	NM_027321	10141	6401	6450	46	0	-
NM_027283	down	uc009hxj.1	up	-0.6428571	0.03115079	uc009hxj.1	150635	53349	53744	NM_027283	7573	3026	3287	65	0	+
NM_027283	down	uc009hxj.1	up	-0.6428571	0.03115079	uc009hxj.1	150635	89136	89183	NM_027283	7573	3026	3075	46	0	+
NM_027283	down	uc009hxj.1	up	-0.6428571	0.03115079	uc009hxj.1	150635	107720	107767	NM_027283	7573	3026	3075	45	1	+
NM_027283	down	uc009hxj.1	up	-0.6428571	0.03115079	uc009hxj.1	150635	37103	37268	NM_027283	7573	2193	2358	152	11	-
NM_027283	down	uc009hxj.1	up	-0.6428571	0.03115079	uc009hxj.1	150635	1339	1440	NM_027283	7573	2224	2325	94	7	-
NM_027283	down	uc009hxj.1	up	-0.6428571	0.03115079	uc009hxj.1	150635	59817	59853	NM_027283	7573	3037	3075	35	1	-
NM_021718	down	uc009hxj.1	up	-0.7142857	0.0141369	uc009hxj.1	150635	53360	106357	NM_021718	19992	8679	11016	1074	80	+
NM_021718	down	uc009hxj.1	up	-0.7142857	0.0141369	uc009hxj.1	150635	105929	107838	NM_021718	19992	2365	9178	492	30	+
NM_021718	down	uc009hxj.1	up	-0.7142857	0.0141369	uc009hxj.1	150635	89102	107834	NM_021718	19992	8517	9072	248	10	+
NM_021718	down	uc009hxj.1	up	-0.7142857	0.0141369	uc009hxj.1	150635	53362	107794	NM_021718	19992	8689	9176	245	9	+
NM_021718	down	uc009hxj.1	up	-0.7142857	0.0141369	uc009hxj.1	150635	73963	107782	NM_021718	19992	8554	9042	215	7	+
NM_021718	down	uc009hxj.1	up	-0.7142857	0.0141369	uc009hxj.1	150635	89147	89337	NM_021718	19992	8679	9157	149	2	+
NM_021718	down	uc009hxj.1	up	-0.7142857	0.0141369	uc009hxj.1	150635	89211	107757	NM_021718	19992	8681	8853	98	3	+
NM_021718	down	uc009hxj.1	up	-0.7142857	0.0141369	uc009hxj.1	150635	89235	89303	NM_021718	19992	8918	9148	52	0	+
NM_021718	down	uc009hxj.1	up	-0.7142857	0.0141369	uc009hxj.1	150635	78912	108708	NM_021718	19992	2315	13452	1107	95	-
NM_021718	down	uc009hxj.1	up	-0.7142857	0.0141369	uc009hxj.1	150635	22693	101943	NM_021718	19992	2314	11018	984	74	-
NM_021718	down	uc009hxj.1	up	-0.7142857	0.0141369	uc009hxj.1	150635	44355	79386	NM_021718	19992	2315	11019	593	44	-
NM_021718	down	uc009hxj.1	up	-0.7142857	0.0141369	uc009hxj.1	150635	59800	110011	NM_021718	19992	5582	8704	109	3	-
NM_021718	down	uc009hxj.1	up	-0.7142857	0.0141369	uc009hxj.1	150635	59800	59880	NM_021718	19992	8712	8936	77	3	-
NM_021718	down	uc009hxj.1	up	-0.7142857	0.0141369	uc009hxj.1	150635	59804	59880	NM_021718	19992	8572	8746	73	3	-
NM_021718	down	uc009hxj.1	up	-0.7142857	0.0141369	uc009hxj.1	150635	59804	59880	NM_021718	19992	8786	9042	75	1	-
NM_021718	down	uc009hxj.1	up	-0.7142857	0.0141369	uc009hxj.1	150635	59800	59850	NM_021718	19992	8566	8620	49	1	-
NM_021718	down	uc009hxj.1	up	-0.7142857	0.0141369	uc009hxj.1	150635	59802	59879	NM_021718	19992	8502	8732	60	2	-
NM_021718	down	uc009hxj.1	up	-0.7142857	0.0141369	uc009hxj.1	150635	59821	59880	NM_021718	19992	8792	9085	59	0	-
NM_011852	down	uc009hxj.1	up	-0.7142857	0.0141369	uc009hxj.1	150635	18711	18741	NM_011852	11458	4935	4965	30	0	+
NM_011852	down	uc009hxj.1	up	-0.7142857	0.0141369	uc009hxj.1	150635	37111	37238	NM_011852	11458	2323	2450	118	6	-
NM_011852	down	uc009hxj.1	up	-0.7142857	0.0141369	uc009hxj.1	150635	53699	53734	NM_011852	11458	4937	4974	35	0	-
NM_009251	down	uc009hxj.1	up	-0.7857143	0.005505952	uc009hxj.1	150635	59808	59880	NM_009251	27392	20192	20264	66	6	+
NM_009251	down	uc009hxj.1	up	-0.7857143	0.005505952	uc009hxj.1	150635	89157	89305	NM_009251	27392	20192	20293	98	3	-
NM_009251	down	uc009hxj.1	up	-0.7857143	0.005505952	uc009hxj.1	150635	53362	53739	NM_009251	27392	17010	20229	69	1	-
NM_009251	down	uc009hxj.1	up	-0.7857143	0.005505952	uc009hxj.1	150635	74047	74152	NM_009251	27392	20194	20258	61	0	-
NM_009251	down	uc009hxj.1	up	-0.7857143	0.005505952	uc009hxj.1	150635	53751	53796	NM_009251	27392	17012	17052	39	1	-
NM_008360	down	uc009hxj.1	up	-0.8571429	0.001736111	uc009hxj.1	150635	74047	116250	NM_008360	16471	7647	10536	113	1	+
NM_008360	down	uc009hxj.1	up	-0.8571429	0.001736111	uc009hxj.1	150635	11041	11128	NM_008360	16471	15541	15628	80	7	+
NM_008360	down	uc009hxj.1	up	-0.8571429	0.001736111	uc009hxj.1	150635	73975	74136	NM_008360	16471	7647	10536	93	1	+
NM_008360	down	uc009hxj.1	up	-0.8571429	0.001736111	uc009hxj.1	150635	74079	74178	NM_008360	16471	7601	7709	71	0	+
NM_008360	down	uc009hxj.1	up	-0.8571429	0.001736111	uc009hxj.1	150635	73997	74112	NM_008360	16471	7659	10536	80	1	+
NM_008360	down	uc009hxj.1	up	-0.8571429	0.001736111	uc009hxj.1	150635	116175	116221	NM_008360	16471	7620	7666	46	0	+
NM_008360	down	uc009hxj.1	up	-0.8571429	0.001736111	uc009hxj.1	150635	73991	74051	NM_008360	16471	10478	10536	53	0	+
NM_008360	down	uc009hxj.1	up	-0.8571429	0.001736111	uc009hxj.1	150635	99808	99949	NM_008360	16471	15573	15714	127	14	-
NM_008360	down	uc009hxj.1	up	-0.8571429	0.001736111	uc009hxj.1	150635	99840	99921	NM_008360	16471	12948	13029	73	8	-
NM_008360	down	uc009hxj.1	up	-0.8571429	0.001736111	uc009hxj.1	150635	45804	55099	NM_008360	16471	10328	12013	77	1	-
NM_007551	down	uc009hxj.1	up	-0.6428571	0.03115079	uc009hxj.1	150635	53344	53477	NM_007551	14636	7864	7958	54	2	+
NM_007551	down	uc009hxj.1	up	-0.6428571	0.03115079	uc009hxj.1	150635	12412	12456	NM_007551	14636	7915	7957	41	1	+
NM_001164327	down	uc009hxj.1	up	-0.8571429	0.001736111	uc009hxj.1	150635	22692	38437	NM_001164327	20368	8075	18383	302	21	+
NM_001164327	down	uc009hxj.1	up	-0.8571429	0.001736111	uc009hxj.1	150635	96144	96180	NM_001164327	20368	17364	17400	36	0	+
NM_001164327	down	uc009hxj.1	up	-0.8571429	0.001736111	uc009hxj.1	150635	107764	107809	NM_001164327	20368	15702	15747	45	0	-
NM_001081120	down	uc009hxj.1	up	-0.7142857	0.0141369	uc009hxj.1	150635	59800	118493	NM_001081120	11554	4644	9287	95	5	+
NM_001081120	down	uc009hxj.1	up	-0.7142857	0.0141369	uc009hxj.1	150635	74914	75030	NM_001081120	11554	4589	4671	67	0	+
NM_001081120	down	uc009hxj.1	up	-0.7142857	0.0141369	uc009hxj.1	150635	59810	59861	NM_001081120	11554	4672	4723	48	3	+
NM_001081120	down	uc009hxj.1	up	-0.7142857	0.0141369	uc009hxj.1	150635	73955	110455	NM_001081120	11554	3597	4744	174	4	-
NM_001081120	down	uc009hxj.1	up	-0.7142857	0.0141369	uc009hxj.1	150635	89162	116289	NM_001081120	11554	4589	4724	132	2	-
NM_001081120	down	uc009hxj.1	up	-0.7142857	0.0141369	uc009hxj.1	150635	53362	74175	NM_001081120	11554	4589	4721	116	0	-
NM_001081120	down	uc009hxj.1	up	-0.7142857	0.0141369	uc009hxj.1	150635	116171	116221	NM_001081120	11554	4673	4723	49	1	-
NM_001081120	down	uc009hxj.1	up	-0.7142857	0.0141369	uc009hxj.1	150635	53426	53738	NM_001081120	11554	3597	4649	60	2	-
NM_001025577	down	uc009hxj.1	up	-0.7857143	0.005505952	uc009hxj.1	150635	12394	12450	NM_001025577	3643	1288	1344	52	4	+
NM_001025577	down	uc009hxj.1	up	-0.7857143	0.005505952	uc009hxj.1	150635	91024	91060	NM_001025577	3643	1310	1346	35	1	-
NM_010795	down	uc009hxj.1	up	-0.6428571	0.03115079	uc009hxj.1	150635	123098	123177	NM_010795	41800	3639	3709	66	3	+
NM_010795	down	uc009hxj.1	up	-0.6428571	0.03115079	uc009hxj.1	150635	54881	54975	NM_010795	41800	33595	33712	58	0	+
NM_010795	down	uc009hxj.1	up	-0.6428571	0.03115079	uc009hxj.1	150635	1339	106357	NM_010795	41800	26929	36873	934	79	-
NM_010795	down	uc009hxj.1	up	-0.6428571	0.03115079	uc009hxj.1	150635	37128	148994	NM_010795	41800	33713	36888	219	15	-
NM_010795	down	uc009hxj.1	up	-0.6428571	0.03115079	uc009hxj.1	150635	37137	107792	NM_010795	41800	33661	35533	158	12	-
NM_198860	down	uc009hxj.1	up	-0.7142857	0.0141369	uc009hxj.1	150635	37112	48939	NM_198860	10207	5700	9679	276	13	+
NM_198860	down	uc009hxj.1	up	-0.7142857	0.0141369	uc009hxj.1	150635	107733	107776	NM_198860	10207	1352	1395	42	1	+
NM_198860	down	uc009hxj.1	up	-0.7142857	0.0141369	uc009hxj.1	150635	74903	75027	NM_198860	10207	1319	1395	67	0	-
NM_198860	down	uc009hxj.1	up	-0.7142857	0.0141369	uc009hxj.1	150635	148953	148998	NM_198860	10207	5720	5764	43	1	-
NM_198860	down	uc009hxj.1	up	-0.7142857	0.0141369	uc009hxj.1	150635	127032	127063	NM_198860	10207	1362	1393	31	0	-
NM_177078	down	uc009hxj.1	up	-0.9285714	0.000396825	uc009hxj.1	150635	11044	99938	NM_177078	105038	47678	91181	863	45	+
NM_177078	down	uc009hxj.1	up	-0.9285714	0.000396825	uc009hxj.1	150635	45796	107737	NM_177078	105038	20570	89242	287	3	+
NM_177078	down	uc009hxj.1	up	-0.9285714	0.000396825	uc009hxj.1	150635	44332	116241	NM_177078	105038	49097	87430	265	2	+
NM_177078	down	uc009hxj.1	up	-0.9285714	0.000396825	uc009hxj.1	150635	55115	74145	NM_177078	105038	29794	87417	179	2	+
NM_177078	down	uc009hxj.1	up	-0.9285714	0.000396825	uc009hxj.1	150635	12380	74163	NM_177078	105038	59437	87417	133	6	+
NM_177078	down	uc009hxj.1	up	-0.9285714	0.000396825	uc009hxj.1	150635	74075	74175	NM_177078	105038	6687	72582	75	0	+
NM_177078	down	uc009hxj.1	up	-0.9285714	0.000396825	uc009hxj.1	150635	7159	53366	NM_177078	105038	71521	89242	81	2	+
NM_177078	down	uc009hxj.1	up	-0.9285714	0.000396825	uc009hxj.1	150635	135501	135557	NM_177078	105038	17069	17129	54	2	+
NM_177078	down	uc009hxj.1	up	-0.9285714	0.000396825	uc009hxj.1	150635	107731	107837	NM_177078	105038	58773	58877	62	2	+
NM_177078	down	uc009hxj.1	up	-0.9285714	0.000396825	uc009hxj.1	150635	12399	12456	NM_177078	105038	89175	89448	56	0	+
NM_177078	down	uc009hxj.1	up	-0.9285714	0.000396825	uc009hxj.1	150635	12392	12447	NM_177078	105038	94727	94790	48	3	+
NM_177078	down	uc009hxj.1	up	-0.9285714	0.000396825	uc009hxj.1	150635	89146	149985	NM_177078	105038	59279	98159	221	7	-
NM_177078	down	uc009hxj.1	up	-0.9285714	0.000396825	uc009hxj.1	150635	89192	149984	NM_177078	105038	89305	98167	160	5	-
NM_177078	down	uc009hxj.1	up	-0.9285714	0.000396825	uc009hxj.1	150635	53702	64629	NM_177078	105038	49083	59596	132	1	-
NM_177078	down	uc009hxj.1	up	-0.9285714	0.000396825	uc009hxj.1	150635	107730	127071	NM_177078	105038	58827	98159	86	2	-
NM_177078	down	uc009hxj.1	up	-0.9285714	0.000396825	uc009hxj.1	150635	53716	53796	NM_177078	105038	41344	89239	62	2	-
NM_173006	down	uc009hxj.1	up	-0.7857143	0.005505952	uc009hxj.1	150635	12425	102054	NM_173006	35383	4025	29327	709	51	+
NM_173006	down	uc009hxj.1	up	-0.7857143	0.005505952	uc009hxj.1	150635	1349	105835	NM_173006	35383	24516	29289	568	47	+
NM_173006	down	uc009hxj.1	up	-0.7857143	0.005505952	uc009hxj.1	150635	148953	149000	NM_173006	35383	3306	3815	44	3	+
NM_173006	down	uc009hxj.1	up	-0.7857143	0.005505952	uc009hxj.1	150635	22691	108479	NM_173006	35383	10679	21936	1204	92	-
NM_173006	down	uc009hxj.1	up	-0.7857143	0.005505952	uc009hxj.1	150635	1339	107793	NM_173006	35383	7395	20896	878	52	-
NM_173006	down	uc009hxj.1	up	-0.7857143	0.005505952	uc009hxj.1	150635	101460	105855	NM_173006	35383	14488	21937	436	33	-
NM_173006	down	uc009hxj.1	up	-0.7857143	0.005505952	uc009hxj.1	150635	8336	37260	NM_173006	35383	3235	12428	384	28	-
NM_173006	down	uc009hxj.1	up	-0.7857143	0.005505952	uc009hxj.1	150635	79131	79273	NM_173006	35383	21576	21718	130	12	-
NM_173006	down	uc009hxj.1	up	-0.7857143	0.005505952	uc009hxj.1	150635	37143	37272	NM_173006	35383	3384	3514	65	3	-
NM_173006	down	uc009hxj.1	up	-0.7857143	0.005505952	uc009hxj.1	150635	53724	53793	NM_173006	35383	12377	12427	49	1	-
NM_172921	down	uc009hxj.1	up	-0.6428571	0.03115079	uc009hxj.1	150635	9804	108733	NM_172921	237407	73960	223235	2896	197	+
NM_172921	down	uc009hxj.1	up	-0.6428571	0.03115079	uc009hxj.1	150635	12379	127084	NM_172921	237407	57891	209896	852	55	+
NM_172921	down	uc009hxj.1	up	-0.6428571	0.03115079	uc009hxj.1	150635	12385	105848	NM_172921	237407	45557	217060	545	27	+
NM_172921	down	uc009hxj.1	up	-0.6428571	0.03115079	uc009hxj.1	150635	53277	123115	NM_172921	237407	17164	228738	1624	116	-
NM_172921	down	uc009hxj.1	up	-0.6428571	0.03115079	uc009hxj.1	150635	12380	149017	NM_172921	237407	154386	228646	993	71	-
NM_172921	down	uc009hxj.1	up	-0.6428571	0.03115079	uc009hxj.1	150635	14745	89265	NM_172921	237407	19383	207621	950	61	-
NM_172921	down	uc009hxj.1	up	-0.6428571	0.03115079	uc009hxj.1	150635	1328	120515	NM_172921	237407	57899	206530	673	33	-
NM_172921	down	uc009hxj.1	up	-0.6428571	0.03115079	uc009hxj.1	150635	1341	110443	NM_172921	237407	55333	201643	625	21	-
NM_172921	down	uc009hxj.1	up	-0.6428571	0.03115079	uc009hxj.1	150635	53705	123175	NM_172921	237407	202064	235882	470	41	-
NM_172921	down	uc009hxj.1	up	-0.6428571	0.03115079	uc009hxj.1	150635	37143	74167	NM_172921	237407	58617	202028	390	10	-
NM_172921	down	uc009hxj.1	up	-0.6428571	0.03115079	uc009hxj.1	150635	54926	74953	NM_172921	237407	171821	206654	304	5	-
NM_172603	down	uc009hxj.1	up	-0.8571429	0.001736111	uc009hxj.1	150635	1340	89293	NM_172603	20611	14215	16120	309	21	+
NM_172530	down	uc009hxj.1	up	-0.6428571	0.03115079	uc009hxj.1	150635	116243	116296	NM_172530	27478	6170	6223	53	0	+
NM_172530	down	uc009hxj.1	up	-0.6428571	0.03115079	uc009hxj.1	150635	74105	74172	NM_172530	27478	6170	6225	54	0	+
NM_172530	down	uc009hxj.1	up	-0.6428571	0.03115079	uc009hxj.1	150635	10525	74960	NM_172530	27478	6170	7972	211	14	-
NM_172530	down	uc009hxj.1	up	-0.6428571	0.03115079	uc009hxj.1	150635	99803	99972	NM_172530	27478	11155	11324	107	8	-
NM_172298	down	uc009hxj.1	up	-0.9285714	0.000396825	uc009hxj.1	150635	12413	116296	NM_172298	75341	34693	61896	220	4	+
NM_172298	down	uc009hxj.1	up	-0.9285714	0.000396825	uc009hxj.1	150635	74904	138484	NM_172298	75341	8924	46381	200	5	+
NM_172298	down	uc009hxj.1	up	-0.9285714	0.000396825	uc009hxj.1	150635	59804	138474	NM_172298	75341	8927	49493	167	7	+
NM_172298	down	uc009hxj.1	up	-0.9285714	0.000396825	uc009hxj.1	150635	12410	74170	NM_172298	75341	49650	61908	140	3	+
NM_172298	down	uc009hxj.1	up	-0.9285714	0.000396825	uc009hxj.1	150635	53276	107838	NM_172298	75341	49649	61910	107	1	+
NM_172298	down	uc009hxj.1	up	-0.9285714	0.000396825	uc009hxj.1	150635	123015	123092	NM_172298	75341	32777	32864	70	7	+
NM_172298	down	uc009hxj.1	up	-0.9285714	0.000396825	uc009hxj.1	150635	123145	123182	NM_172298	75341	32803	32840	35	2	+
NM_172298	down	uc009hxj.1	up	-0.9285714	0.000396825	uc009hxj.1	150635	74901	107754	NM_172298	75341	8953	61914	358	5	-
NM_172298	down	uc009hxj.1	up	-0.9285714	0.000396825	uc009hxj.1	150635	59818	107823	NM_172298	75341	9116	61908	169	5	-
NM_172298	down	uc009hxj.1	up	-0.9285714	0.000396825	uc009hxj.1	150635	53701	107805	NM_172298	75341	9116	49684	112	3	-
NM_172298	down	uc009hxj.1	up	-0.9285714	0.000396825	uc009hxj.1	150635	8345	53397	NM_172298	75341	8939	49589	98	0	-
NM_172298	down	uc009hxj.1	up	-0.9285714	0.000396825	uc009hxj.1	150635	54967	127073	NM_172298	75341	61785	61919	98	4	-
NM_172298	down	uc009hxj.1	up	-0.9285714	0.000396825	uc009hxj.1	150635	48590	53739	NM_172298	75341	46342	49688	64	3	-
NM_172298	down	uc009hxj.1	up	-0.9285714	0.000396825	uc009hxj.1	150635	53728	53798	NM_172298	75341	49570	49689	52	1	-
NM_153800	down	uc009hxj.1	up	-0.6428571	0.03115079	uc009hxj.1	150635	1321	110008	NM_153800	153115	37660	95949	354	17	+
NM_153800	down	uc009hxj.1	up	-0.6428571	0.03115079	uc009hxj.1	150635	37104	123153	NM_153800	153115	8592	74362	312	12	+
NM_153800	down	uc009hxj.1	up	-0.6428571	0.03115079	uc009hxj.1	150635	1391	59853	NM_153800	153115	76622	102472	235	19	+
NM_153800	down	uc009hxj.1	up	-0.6428571	0.03115079	uc009hxj.1	150635	59826	120934	NM_153800	153115	10927	95953	248	14	+
NM_153800	down	uc009hxj.1	up	-0.6428571	0.03115079	uc009hxj.1	150635	5353	5628	NM_153800	153115	139105	139365	149	6	+
NM_153800	down	uc009hxj.1	up	-0.6428571	0.03115079	uc009hxj.1	150635	59837	74176	NM_153800	153115	28010	87723	96	3	+
NM_153800	down	uc009hxj.1	up	-0.6428571	0.03115079	uc009hxj.1	150635	110527	148992	NM_153800	153115	8591	16783	93	1	+
NM_153800	down	uc009hxj.1	up	-0.6428571	0.03115079	uc009hxj.1	150635	45798	59839	NM_153800	153115	89782	94320	74	2	+
NM_153800	down	uc009hxj.1	up	-0.6428571	0.03115079	uc009hxj.1	150635	123100	123135	NM_153800	153115	74277	74312	33	2	+
NM_153800	down	uc009hxj.1	up	-0.6428571	0.03115079	uc009hxj.1	150635	5661	116296	NM_153800	153115	26902	139915	773	35	-
NM_153800	down	uc009hxj.1	up	-0.6428571	0.03115079	uc009hxj.1	150635	1339	74193	NM_153800	153115	10926	123245	445	13	-
NM_153800	down	uc009hxj.1	up	-0.6428571	0.03115079	uc009hxj.1	150635	1338	74186	NM_153800	153115	10927	59366	306	18	-
NM_153800	down	uc009hxj.1	up	-0.6428571	0.03115079	uc009hxj.1	150635	36723	107778	NM_153800	153115	10927	122622	315	8	-
NM_153800	down	uc009hxj.1	up	-0.6428571	0.03115079	uc009hxj.1	150635	1339	74170	NM_153800	153115	10927	16783	172	12	-
NM_153800	down	uc009hxj.1	up	-0.6428571	0.03115079	uc009hxj.1	150635	89132	145901	NM_153800	153115	44939	102489	171	1	-
NM_153800	down	uc009hxj.1	up	-0.6428571	0.03115079	uc009hxj.1	150635	74029	89188	NM_153800	153115	94279	102397	94	1	-
NM_153800	down	uc009hxj.1	up	-0.6428571	0.03115079	uc009hxj.1	150635	53706	74119	NM_153800	153115	10936	63554	132	2	-
NM_153800	down	uc009hxj.1	up	-0.6428571	0.03115079	uc009hxj.1	150635	144580	144632	NM_153800	153115	104800	104854	46	1	-
NM_153800	down	uc009hxj.1	up	-0.6428571	0.03115079	uc009hxj.1	150635	53755	53798	NM_153800	153115	18546	18584	37	1	-
NM_146191	down	uc009hxj.1	up	-0.7857143	0.005505952	uc009hxj.1	150635	89129	108632	NM_146191	129596	1572	57001	747	63	+
NM_146191	down	uc009hxj.1	up	-0.7857143	0.005505952	uc009hxj.1	150635	14996	107727	NM_146191	129596	53981	73704	166	11	+
NM_146191	down	uc009hxj.1	up	-0.7857143	0.005505952	uc009hxj.1	150635	53050	89178	NM_146191	129596	10079	27237	143	2	+
NM_146191	down	uc009hxj.1	up	-0.7857143	0.005505952	uc009hxj.1	150635	74047	145936	NM_146191	129596	1605	2221	103	1	+
NM_146191	down	uc009hxj.1	up	-0.7857143	0.005505952	uc009hxj.1	150635	59837	110010	NM_146191	129596	2039	10301	69	0	+
NM_146191	down	uc009hxj.1	up	-0.7857143	0.005505952	uc009hxj.1	150635	59800	59839	NM_146191	129596	45627	45666	37	2	+
NM_146191	down	uc009hxj.1	up	-0.7857143	0.005505952	uc009hxj.1	150635	59804	89317	NM_146191	129596	2076	22436	67	3	+
NM_146191	down	uc009hxj.1	up	-0.7857143	0.005505952	uc009hxj.1	150635	53304	53344	NM_146191	129596	48197	48235	37	0	+
NM_146191	down	uc009hxj.1	up	-0.7857143	0.005505952	uc009hxj.1	150635	10568	110004	NM_146191	129596	587	118783	1374	83	-
NM_146191	down	uc009hxj.1	up	-0.7857143	0.005505952	uc009hxj.1	150635	74054	116296	NM_146191	129596	5659	110547	1019	69	-
NM_146191	down	uc009hxj.1	up	-0.7857143	0.005505952	uc009hxj.1	150635	12380	59853	NM_146191	129596	1600	87794	336	15	-
NM_146191	down	uc009hxj.1	up	-0.7857143	0.005505952	uc009hxj.1	150635	8341	74961	NM_146191	129596	1617	27209	239	5	-
NM_146191	down	uc009hxj.1	up	-0.7857143	0.005505952	uc009hxj.1	150635	73975	145911	NM_146191	129596	22385	110523	139	1	-
NM_146191	down	uc009hxj.1	up	-0.7857143	0.005505952	uc009hxj.1	150635	8337	8375	NM_146191	129596	13925	13963	36	2	-
NM_145133	down	uc009hxj.1	up	-0.6428571	0.03115079	uc009hxj.1	150635	37103	37268	NM_145133	8478	2981	3582	149	16	+
NM_145133	down	uc009hxj.1	up	-0.6428571	0.03115079	uc009hxj.1	150635	37142	37268	NM_145133	8478	3001	3128	115	11	+
NM_145133	down	uc009hxj.1	up	-0.6428571	0.03115079	uc009hxj.1	150635	74917	75025	NM_145133	8478	314	408	87	0	+
NM_145133	down	uc009hxj.1	up	-0.6428571	0.03115079	uc009hxj.1	150635	74051	74172	NM_145133	8478	314	408	90	1	-
NM_145133	down	uc009hxj.1	up	-0.6428571	0.03115079	uc009hxj.1	150635	74001	74092	NM_145133	8478	321	406	71	1	-
NM_133203	down	uc009hxj.1	up	-0.7857143	0.005505952	uc009hxj.1	150635	78897	108705	NM_133203	45520	4829	36381	1222	110	+
NM_133203	down	uc009hxj.1	up	-0.7857143	0.005505952	uc009hxj.1	150635	22687	79383	NM_133203	45520	12562	36381	822	65	+
NM_133203	down	uc009hxj.1	up	-0.7857143	0.005505952	uc009hxj.1	150635	75023	106369	NM_133203	45520	4816	38260	874	61	-
NM_133203	down	uc009hxj.1	up	-0.7857143	0.005505952	uc009hxj.1	150635	105988	106356	NM_133203	45520	29482	29838	317	25	-
NM_053153	down	uc009hxj.1	up	-0.7142857	0.0141369	uc009hxj.1	150635	106195	107813	NM_053153	23528	1547	5795	200	12	+
NM_053153	down	uc009hxj.1	up	-0.7142857	0.0141369	uc009hxj.1	150635	22696	101644	NM_053153	23528	1532	9894	595	55	-
NM_053153	down	uc009hxj.1	up	-0.7142857	0.0141369	uc009hxj.1	150635	22690	22861	NM_053153	23528	1537	1716	145	13	-
NM_027217	down	uc009hxj.1	up	-0.6428571	0.03115079	uc009hxj.1	150635	103201	149018	NM_027217	39233	7524	22188	81	0	+
NM_027217	down	uc009hxj.1	up	-0.6428571	0.03115079	uc009hxj.1	150635	107691	107727	NM_027217	39233	2634	2670	36	0	+
NM_027217	down	uc009hxj.1	up	-0.6428571	0.03115079	uc009hxj.1	150635	8332	116395	NM_027217	39233	7524	28103	405	21	-
NM_027217	down	uc009hxj.1	up	-0.6428571	0.03115079	uc009hxj.1	150635	48556	116406	NM_027217	39233	21791	28096	107	0	-
NM_027217	down	uc009hxj.1	up	-0.6428571	0.03115079	uc009hxj.1	150635	53701	107775	NM_027217	39233	7314	7560	71	1	-
NM_027217	down	uc009hxj.1	up	-0.6428571	0.03115079	uc009hxj.1	150635	91024	91060	NM_027217	39233	7528	7564	35	1	-
NM_020265	down	uc009hxj.1	up	-0.7142857	0.0141369	uc009hxj.1	150635	12392	107839	NM_020265	95014	7935	94514	605	17	+
NM_020265	down	uc009hxj.1	up	-0.7142857	0.0141369	uc009hxj.1	150635	12380	89279	NM_020265	95014	44051	87011	423	11	+
NM_020265	down	uc009hxj.1	up	-0.7142857	0.0141369	uc009hxj.1	150635	18713	89325	NM_020265	95014	35070	40017	210	6	+
NM_020265	down	uc009hxj.1	up	-0.7142857	0.0141369	uc009hxj.1	150635	12381	89323	NM_020265	95014	35134	39910	161	7	+
NM_020265	down	uc009hxj.1	up	-0.7142857	0.0141369	uc009hxj.1	150635	89255	135557	NM_020265	95014	32245	35106	136	3	+
NM_020265	down	uc009hxj.1	up	-0.7142857	0.0141369	uc009hxj.1	150635	89179	89323	NM_020265	95014	32220	40057	92	2	+
NM_020265	down	uc009hxj.1	up	-0.7142857	0.0141369	uc009hxj.1	150635	121396	135532	NM_020265	95014	24641	35056	81	1	+
NM_020265	down	uc009hxj.1	up	-0.7142857	0.0141369	uc009hxj.1	150635	53360	74119	NM_020265	95014	55108	64606	108	1	+
NM_020265	down	uc009hxj.1	up	-0.7142857	0.0141369	uc009hxj.1	150635	59837	59880	NM_020265	95014	71787	71830	40	3	+
NM_020265	down	uc009hxj.1	up	-0.7142857	0.0141369	uc009hxj.1	150635	59809	59881	NM_020265	95014	71787	71835	46	2	+
NM_020265	down	uc009hxj.1	up	-0.7142857	0.0141369	uc009hxj.1	150635	14737	86921	NM_020265	95014	10606	48294	390	20	-
NM_020265	down	uc009hxj.1	up	-0.7142857	0.0141369	uc009hxj.1	150635	22496	110455	NM_020265	95014	23541	77510	333	10	-
NM_020265	down	uc009hxj.1	up	-0.7142857	0.0141369	uc009hxj.1	150635	53311	145907	NM_020265	95014	39843	84528	214	1	-
NM_020265	down	uc009hxj.1	up	-0.7142857	0.0141369	uc009hxj.1	150635	54936	145903	NM_020265	95014	39833	94483	232	4	-
NM_020265	down	uc009hxj.1	up	-0.7142857	0.0141369	uc009hxj.1	150635	8336	37232	NM_020265	95014	7620	44161	187	9	-
NM_020265	down	uc009hxj.1	up	-0.7142857	0.0141369	uc009hxj.1	150635	53701	59878	NM_020265	95014	32332	35081	125	2	-
NM_020265	down	uc009hxj.1	up	-0.7142857	0.0141369	uc009hxj.1	150635	59804	59880	NM_020265	95014	39854	55147	74	1	-
NM_020265	down	uc009hxj.1	up	-0.7142857	0.0141369	uc009hxj.1	150635	59804	59877	NM_020265	95014	55042	55171	72	0	-
NM_020265	down	uc009hxj.1	up	-0.7142857	0.0141369	uc009hxj.1	150635	127026	145901	NM_020265	95014	55130	94522	93	2	-
NM_020265	down	uc009hxj.1	up	-0.7142857	0.0141369	uc009hxj.1	150635	74905	145903	NM_020265	95014	55152	94513	127	0	-
NM_020265	down	uc009hxj.1	up	-0.7142857	0.0141369	uc009hxj.1	150635	48551	53767	NM_020265	95014	10607	35058	87	1	-
NM_020265	down	uc009hxj.1	up	-0.7142857	0.0141369	uc009hxj.1	150635	59819	59880	NM_020265	95014	39814	39887	60	0	-
NM_020265	down	uc009hxj.1	up	-0.7142857	0.0141369	uc009hxj.1	150635	8338	59875	NM_020265	95014	32318	35052	94	1	-
NM_020265	down	uc009hxj.1	up	-0.7142857	0.0141369	uc009hxj.1	150635	48551	48607	NM_020265	95014	8330	8390	52	3	-
NM_018752	down	uc009hxj.1	up	-0.7857143	0.005505952	uc009hxj.1	150635	37103	127084	NM_018752	39379	15599	20757	313	8	+
NM_018752	down	uc009hxj.1	up	-0.7857143	0.005505952	uc009hxj.1	150635	107727	107840	NM_018752	39379	1659	1783	99	1	+
NM_018752	down	uc009hxj.1	up	-0.7857143	0.005505952	uc009hxj.1	150635	1339	1433	NM_018752	39379	33146	33246	88	6	+
NM_018752	down	uc009hxj.1	up	-0.7857143	0.005505952	uc009hxj.1	150635	74107	75049	NM_018752	39379	1714	20759	99	0	+
NM_018752	down	uc009hxj.1	up	-0.7857143	0.005505952	uc009hxj.1	150635	53284	59840	NM_018752	39379	10377	30092	139	3	+
NM_018752	down	uc009hxj.1	up	-0.7857143	0.005505952	uc009hxj.1	150635	45798	59882	NM_018752	39379	15658	20653	77	3	+
NM_018752	down	uc009hxj.1	up	-0.7857143	0.005505952	uc009hxj.1	150635	89275	149017	NM_018752	39379	15621	30092	189	4	-
NM_018752	down	uc009hxj.1	up	-0.7857143	0.005505952	uc009hxj.1	150635	73975	86921	NM_018752	39379	10401	20731	150	1	-
NM_018752	down	uc009hxj.1	up	-0.7857143	0.005505952	uc009hxj.1	150635	2677	59853	NM_018752	39379	1663	11487	196	9	-
NM_018752	down	uc009hxj.1	up	-0.7857143	0.005505952	uc009hxj.1	150635	73975	110505	NM_018752	39379	11253	20725	157	1	-
NM_018752	down	uc009hxj.1	up	-0.7857143	0.005505952	uc009hxj.1	150635	107751	107809	NM_018752	39379	20700	20748	47	0	-
NM_018729	down	uc009hxj.1	up	-0.7142857	0.0141369	uc009hxj.1	150635	1339	12456	NM_018729	26125	13727	14239	144	9	+
NM_018729	down	uc009hxj.1	up	-0.7142857	0.0141369	uc009hxj.1	150635	59801	89292	NM_018729	26125	8325	12907	102	6	+
NM_018729	down	uc009hxj.1	up	-0.7142857	0.0141369	uc009hxj.1	150635	89255	89326	NM_018729	26125	12836	12903	63	2	+
NM_018729	down	uc009hxj.1	up	-0.7142857	0.0141369	uc009hxj.1	150635	89222	89282	NM_018729	26125	12836	12907	54	1	+
NM_018729	down	uc009hxj.1	up	-0.7142857	0.0141369	uc009hxj.1	150635	59838	89320	NM_018729	26125	8260	12906	92	0	-
NM_017370	down	uc009hxj.1	up	-0.7142857	0.0141369	uc009hxj.1	150635	56572	56623	NM_017370	4046	780	837	50	1	+
NM_017370	down	uc009hxj.1	up	-0.7142857	0.0141369	uc009hxj.1	150635	123109	123161	NM_017370	4046	15	58	40	1	-
NM_014194	down	uc009hxj.1	up	-0.7142857	0.0141369	uc009hxj.1	150635	18712	75319	NM_014194	13084	6807	11160	89	2	+
NM_014194	down	uc009hxj.1	up	-0.7142857	0.0141369	uc009hxj.1	150635	74898	74957	NM_014194	13084	3619	3678	58	1	-
NM_013867	down	uc009hxj.1	up	-0.6428571	0.03115079	uc009hxj.1	150635	1339	107736	NM_013867	110404	30113	98823	391	22	+
NM_013867	down	uc009hxj.1	up	-0.6428571	0.03115079	uc009hxj.1	150635	12392	12456	NM_013867	110404	94264	94330	60	3	+
NM_013867	down	uc009hxj.1	up	-0.6428571	0.03115079	uc009hxj.1	150635	116270	123109	NM_013867	110404	6509	58422	55	1	+
NM_013867	down	uc009hxj.1	up	-0.6428571	0.03115079	uc009hxj.1	150635	1319	73978	NM_013867	110404	8830	67921	247	10	-
NM_013867	down	uc009hxj.1	up	-0.6428571	0.03115079	uc009hxj.1	150635	53701	116411	NM_013867	110404	94253	94388	106	3	-
NM_013867	down	uc009hxj.1	up	-0.6428571	0.03115079	uc009hxj.1	150635	53701	110009	NM_013867	110404	39259	102418	155	2	-
NM_013867	down	uc009hxj.1	up	-0.6428571	0.03115079	uc009hxj.1	150635	48556	53742	NM_013867	110404	94265	94348	72	2	-
NM_013867	down	uc009hxj.1	up	-0.6428571	0.03115079	uc009hxj.1	150635	86878	116404	NM_013867	110404	98779	102429	78	1	-
NM_013867	down	uc009hxj.1	up	-0.6428571	0.03115079	uc009hxj.1	150635	12380	12446	NM_013867	110404	59947	60175	66	0	-
NM_013867	down	uc009hxj.1	up	-0.6428571	0.03115079	uc009hxj.1	150635	12384	12453	NM_013867	110404	59954	60127	64	0	-
NM_013867	down	uc009hxj.1	up	-0.6428571	0.03115079	uc009hxj.1	150635	53701	53742	NM_013867	110404	94379	94428	41	0	-
NM_013867	down	uc009hxj.1	up	-0.6428571	0.03115079	uc009hxj.1	150635	74073	74117	NM_013867	110404	100520	100569	43	1	-
NM_013867	down	uc009hxj.1	up	-0.6428571	0.03115079	uc009hxj.1	150635	74039	74090	NM_013867	110404	100520	100569	43	0	-
NM_013470	down	uc009hxj.1	up	-0.6428571	0.03115079	uc009hxj.1	150635	1331	102054	NM_013470	52585	13616	42469	1111	92	+
NM_013470	down	uc009hxj.1	up	-0.6428571	0.03115079	uc009hxj.1	150635	123115	149000	NM_013470	52585	2876	3574	101	5	+
NM_013470	down	uc009hxj.1	up	-0.6428571	0.03115079	uc009hxj.1	150635	123094	127067	NM_013470	52585	2876	7722	87	3	+
NM_013470	down	uc009hxj.1	up	-0.6428571	0.03115079	uc009hxj.1	150635	120888	121436	NM_013470	52585	18203	18262	56	1	+
NM_013470	down	uc009hxj.1	up	-0.6428571	0.03115079	uc009hxj.1	150635	123133	123197	NM_013470	52585	2861	2924	48	2	+
NM_013470	down	uc009hxj.1	up	-0.6428571	0.03115079	uc009hxj.1	150635	1330	37256	NM_013470	52585	3476	14312	320	14	-
NM_013470	down	uc009hxj.1	up	-0.6428571	0.03115079	uc009hxj.1	150635	107762	107829	NM_013470	52585	44408	44475	67	0	-
NM_013470	down	uc009hxj.1	up	-0.6428571	0.03115079	uc009hxj.1	150635	1326	1440	NM_013470	52585	3495	3578	76	4	-
NM_013470	down	uc009hxj.1	up	-0.6428571	0.03115079	uc009hxj.1	150635	8337	48598	NM_013470	52585	6443	6535	73	0	-
NM_011542	down	uc009hxj.1	up	-0.6428571	0.03115079	uc009hxj.1	150635	1318	54992	NM_011542	26944	8614	24020	433	25	+
NM_011542	down	uc009hxj.1	up	-0.6428571	0.03115079	uc009hxj.1	150635	11045	101534	NM_011542	26944	2963	22176	432	32	-
NM_011542	down	uc009hxj.1	up	-0.6428571	0.03115079	uc009hxj.1	150635	53701	149991	NM_011542	26944	12315	14943	168	2	-
NM_011542	down	uc009hxj.1	up	-0.6428571	0.03115079	uc009hxj.1	150635	48556	53790	NM_011542	26944	12463	14719	77	4	-
NM_011542	down	uc009hxj.1	up	-0.6428571	0.03115079	uc009hxj.1	150635	116357	116404	NM_011542	26944	23203	23250	46	1	-
NM_011542	down	uc009hxj.1	up	-0.6428571	0.03115079	uc009hxj.1	150635	53757	59103	NM_011542	26944	14665	14907	60	2	-
NM_010746	down	uc009hxj.1	up	-0.8571429	0.001736111	uc009hxj.1	150635	1339	149017	NM_010746	7442	1500	5636	298	12	+
NM_010746	down	uc009hxj.1	up	-0.8571429	0.001736111	uc009hxj.1	150635	37162	74193	NM_010746	7442	1525	3803	185	13	+
NM_010746	down	uc009hxj.1	up	-0.8571429	0.001736111	uc009hxj.1	150635	89218	89293	NM_010746	7442	3722	3800	69	5	+
NM_010746	down	uc009hxj.1	up	-0.8571429	0.001736111	uc009hxj.1	150635	74081	74174	NM_010746	7442	3729	3802	65	0	+
NM_010746	down	uc009hxj.1	up	-0.8571429	0.001736111	uc009hxj.1	150635	37143	127067	NM_010746	7442	3755	5617	149	9	-
NM_010649	down	uc009hxj.1	up	-0.6428571	0.03115079	uc009hxj.1	150635	106195	107813	NM_010649	23166	1470	5718	200	12	+
NM_010649	down	uc009hxj.1	up	-0.6428571	0.03115079	uc009hxj.1	150635	22696	101644	NM_010649	23166	1455	9817	595	55	-
NM_010649	down	uc009hxj.1	up	-0.6428571	0.03115079	uc009hxj.1	150635	22690	22861	NM_010649	23166	1460	1639	145	13	-
NM_010646	down	uc009hxj.1	up	-0.8571429	0.001736111	uc009hxj.1	150635	48778	145901	NM_010646	262459	16379	216186	1854	164	+
NM_010646	down	uc009hxj.1	up	-0.8571429	0.001736111	uc009hxj.1	150635	1339	102054	NM_010646	262459	183373	249845	1509	132	+
NM_010646	down	uc009hxj.1	up	-0.8571429	0.001736111	uc009hxj.1	150635	22696	148993	NM_010646	262459	1119	249117	2938	215	-
NM_010553	down	uc009hxj.1	up	-0.6428571	0.03115079	uc009hxj.1	150635	22690	102054	NM_010553	33937	4240	30258	1322	92	+
NM_010553	down	uc009hxj.1	up	-0.6428571	0.03115079	uc009hxj.1	150635	54887	105842	NM_010553	33937	3802	30227	802	61	+
NM_010553	down	uc009hxj.1	up	-0.6428571	0.03115079	uc009hxj.1	150635	127034	127084	NM_010553	33937	3888	3938	49	1	+
NM_010553	down	uc009hxj.1	up	-0.6428571	0.03115079	uc009hxj.1	150635	105781	107776	NM_010553	33937	4741	21348	80	3	+
NM_010553	down	uc009hxj.1	up	-0.6428571	0.03115079	uc009hxj.1	150635	22719	22751	NM_010553	33937	29696	29728	31	1	+
NM_010553	down	uc009hxj.1	up	-0.6428571	0.03115079	uc009hxj.1	150635	53701	53770	NM_010553	33937	29129	29190	58	3	-
NM_010553	down	uc009hxj.1	up	-0.6428571	0.03115079	uc009hxj.1	150635	91026	91060	NM_010553	33937	29136	29170	34	0	-
NM_010194	down	uc009hxj.1	up	-0.7142857	0.0141369	uc009hxj.1	150635	53273	53363	NM_010194	10190	2419	2610	78	2	+
NM_010194	down	uc009hxj.1	up	-0.7142857	0.0141369	uc009hxj.1	150635	53298	53363	NM_010194	10190	2423	2496	58	2	+
NM_010194	down	uc009hxj.1	up	-0.7142857	0.0141369	uc009hxj.1	150635	148953	148991	NM_010194	10190	1832	1870	36	2	+
NM_010194	down	uc009hxj.1	up	-0.7142857	0.0141369	uc009hxj.1	150635	48565	73984	NM_010194	10190	2412	2742	134	5	-
NM_010194	down	uc009hxj.1	up	-0.7142857	0.0141369	uc009hxj.1	150635	36694	48608	NM_010194	10190	2423	2553	101	2	-
NM_010194	down	uc009hxj.1	up	-0.7142857	0.0141369	uc009hxj.1	150635	48556	53793	NM_010194	10190	2420	2591	80	2	-
NM_010194	down	uc009hxj.1	up	-0.7142857	0.0141369	uc009hxj.1	150635	112103	112148	NM_010194	10190	2698	2743	42	3	-
NM_010194	down	uc009hxj.1	up	-0.7142857	0.0141369	uc009hxj.1	150635	148953	148993	NM_010194	10190	3165	3220	40	0	-
NM_009987	down	uc009hxj.1	up	-0.7857143	0.005505952	uc009hxj.1	150635	14737	116251	NM_009987	19591	7026	19076	851	65	+
NM_009987	down	uc009hxj.1	up	-0.7857143	0.005505952	uc009hxj.1	150635	11042	74118	NM_009987	19591	18424	19196	162	8	+
NM_009987	down	uc009hxj.1	up	-0.7857143	0.005505952	uc009hxj.1	150635	138440	138484	NM_009987	19591	11442	11482	40	0	+
NM_009987	down	uc009hxj.1	up	-0.7857143	0.005505952	uc009hxj.1	150635	74052	74137	NM_009987	19591	19028	19076	43	0	+
NM_009987	down	uc009hxj.1	up	-0.7857143	0.005505952	uc009hxj.1	150635	54908	86921	NM_009987	19591	11444	19277	177	4	-
NM_009987	down	uc009hxj.1	up	-0.7857143	0.005505952	uc009hxj.1	150635	48557	48912	NM_009987	19591	8956	11578	126	5	-
NM_009987	down	uc009hxj.1	up	-0.7857143	0.005505952	uc009hxj.1	150635	53701	53798	NM_009987	19591	11465	11555	74	1	-
NM_009932	down	uc009hxj.1	up	-0.7142857	0.0141369	uc009hxj.1	150635	12380	99959	NM_009932	136460	12795	119575	398	24	+
NM_009932	down	uc009hxj.1	up	-0.7142857	0.0141369	uc009hxj.1	150635	48506	116296	NM_009932	136460	5229	110445	406	7	+
NM_009932	down	uc009hxj.1	up	-0.7142857	0.0141369	uc009hxj.1	150635	12382	135566	NM_009932	136460	12859	90054	242	3	+
NM_009932	down	uc009hxj.1	up	-0.7142857	0.0141369	uc009hxj.1	150635	107691	135557	NM_009932	136460	6556	48967	168	1	+
NM_009932	down	uc009hxj.1	up	-0.7142857	0.0141369	uc009hxj.1	150635	12380	54971	NM_009932	136460	12883	119422	156	4	+
NM_009932	down	uc009hxj.1	up	-0.7142857	0.0141369	uc009hxj.1	150635	12384	107838	NM_009932	136460	12809	70131	83	0	+
NM_009932	down	uc009hxj.1	up	-0.7142857	0.0141369	uc009hxj.1	150635	59814	116399	NM_009932	136460	16426	130120	805	60	-
NM_009932	down	uc009hxj.1	up	-0.7142857	0.0141369	uc009hxj.1	150635	1342	91060	NM_009932	136460	16434	73820	334	18	-
NM_009932	down	uc009hxj.1	up	-0.7142857	0.0141369	uc009hxj.1	150635	48564	110463	NM_009932	136460	6376	116209	320	9	-
NM_009932	down	uc009hxj.1	up	-0.7142857	0.0141369	uc009hxj.1	150635	12422	53800	NM_009932	136460	6457	81321	215	4	-
NM_009932	down	uc009hxj.1	up	-0.7142857	0.0141369	uc009hxj.1	150635	48556	91060	NM_009932	136460	33343	90020	212	3	-
NM_009932	down	uc009hxj.1	up	-0.7142857	0.0141369	uc009hxj.1	150635	48555	59103	NM_009932	136460	39421	116210	124	2	-
NM_009932	down	uc009hxj.1	up	-0.7142857	0.0141369	uc009hxj.1	150635	2677	53748	NM_009932	136460	6183	16457	112	4	-
NM_009932	down	uc009hxj.1	up	-0.7142857	0.0141369	uc009hxj.1	150635	113568	113629	NM_009932	136460	105854	105929	53	1	-
NM_009932	down	uc009hxj.1	up	-0.7142857	0.0141369	uc009hxj.1	150635	54915	59103	NM_009932	136460	39437	62751	57	0	-
NM_009518	down	uc009hxj.1	up	-0.6428571	0.03115079	uc009hxj.1	150635	37105	37251	NM_009518	12158	9464	9610	135	11	+
NM_009518	down	uc009hxj.1	up	-0.6428571	0.03115079	uc009hxj.1	150635	59804	82987	NM_009518	12158	5223	6295	106	0	+
NM_009518	down	uc009hxj.1	up	-0.6428571	0.03115079	uc009hxj.1	150635	59840	59880	NM_009518	12158	5247	5293	39	1	+
NM_009518	down	uc009hxj.1	up	-0.6428571	0.03115079	uc009hxj.1	150635	145864	145903	NM_009518	12158	5223	5260	37	0	+
NM_009518	down	uc009hxj.1	up	-0.6428571	0.03115079	uc009hxj.1	150635	89202	120515	NM_009518	12158	3866	5343	122	1	-
NM_009518	down	uc009hxj.1	up	-0.6428571	0.03115079	uc009hxj.1	150635	2679	12455	NM_009518	12158	777	3895	97	1	-
NM_009518	down	uc009hxj.1	up	-0.6428571	0.03115079	uc009hxj.1	150635	12406	12456	NM_009518	12158	760	818	48	2	-
NM_009180	down	uc009hxj.1	up	-0.8571429	0.001736111	uc009hxj.1	150635	37109	37237	NM_009180	17957	7906	8028	114	6	+
NM_009180	down	uc009hxj.1	up	-0.8571429	0.001736111	uc009hxj.1	150635	1391	1439	NM_009180	17957	7980	8028	45	3	+
NM_009180	down	uc009hxj.1	up	-0.8571429	0.001736111	uc009hxj.1	150635	148953	149017	NM_009180	17957	7915	7967	51	1	-
NM_008670	down	uc009hxj.1	up	-0.6428571	0.03115079	uc009hxj.1	150635	22684	74120	NM_008670	45096	3389	42292	840	36	+
NM_008670	down	uc009hxj.1	up	-0.6428571	0.03115079	uc009hxj.1	150635	99796	110009	NM_008670	45096	2424	36883	542	16	+
NM_008670	down	uc009hxj.1	up	-0.6428571	0.03115079	uc009hxj.1	150635	1345	37268	NM_008670	45096	14147	22408	287	17	+
NM_008670	down	uc009hxj.1	up	-0.6428571	0.03115079	uc009hxj.1	150635	12398	12439	NM_008670	45096	21972	22013	39	2	+
NM_008670	down	uc009hxj.1	up	-0.6428571	0.03115079	uc009hxj.1	150635	78930	78970	NM_008670	45096	3432	3472	36	4	+
NM_008670	down	uc009hxj.1	up	-0.6428571	0.03115079	uc009hxj.1	150635	22691	53798	NM_008670	45096	19340	30636	171	10	-
NM_008670	down	uc009hxj.1	up	-0.6428571	0.03115079	uc009hxj.1	150635	53706	89178	NM_008670	45096	34328	39868	79	0	-
NM_008670	down	uc009hxj.1	up	-0.6428571	0.03115079	uc009hxj.1	150635	107717	107762	NM_008670	45096	34328	34373	44	1	-
NM_008670	down	uc009hxj.1	up	-0.6428571	0.03115079	uc009hxj.1	150635	110419	110455	NM_008670	45096	39836	39872	34	2	-
NM_007974	down	uc009hxj.1	up	-0.7857143	0.005505952	uc009hxj.1	150635	37117	99959	NM_007974	13513	5119	8902	245	21	+
NM_007974	down	uc009hxj.1	up	-0.7857143	0.005505952	uc009hxj.1	150635	1339	48896	NM_007974	13513	6372	10558	169	11	+
NM_007974	down	uc009hxj.1	up	-0.7857143	0.005505952	uc009hxj.1	150635	48795	48850	NM_007974	13513	10479	10534	55	0	+
NM_007974	down	uc009hxj.1	up	-0.7857143	0.005505952	uc009hxj.1	150635	103186	103241	NM_007974	13513	3611	3671	50	0	+
NM_007974	down	uc009hxj.1	up	-0.7857143	0.005505952	uc009hxj.1	150635	148953	149046	NM_007974	13513	5811	5908	65	1	-
NM_007558	down	uc009hxj.1	up	-0.7857143	0.005505952	uc009hxj.1	150635	12399	116255	NM_007558	30155	4594	14880	389	16	+
NM_007558	down	uc009hxj.1	up	-0.7857143	0.005505952	uc009hxj.1	150635	53274	74143	NM_007558	30155	4622	14880	195	4	+
NM_007558	down	uc009hxj.1	up	-0.7857143	0.005505952	uc009hxj.1	150635	107693	116257	NM_007558	30155	4619	4723	103	1	+
NM_007558	down	uc009hxj.1	up	-0.7857143	0.005505952	uc009hxj.1	150635	59800	74056	NM_007558	30155	8669	14880	93	1	+
NM_007558	down	uc009hxj.1	up	-0.7857143	0.005505952	uc009hxj.1	150635	12402	12458	NM_007558	30155	28944	29000	52	4	+
NM_007558	down	uc009hxj.1	up	-0.7857143	0.005505952	uc009hxj.1	150635	73973	74090	NM_007558	30155	4542	14880	57	1	+
NM_007558	down	uc009hxj.1	up	-0.7857143	0.005505952	uc009hxj.1	150635	1341	107768	NM_007558	30155	8657	25459	709	39	-
NM_007558	down	uc009hxj.1	up	-0.7857143	0.005505952	uc009hxj.1	150635	1326	59860	NM_007558	30155	4544	14727	349	15	-
NM_007558	down	uc009hxj.1	up	-0.7857143	0.005505952	uc009hxj.1	150635	37144	89184	NM_007558	30155	8657	25454	209	4	-
NM_007558	down	uc009hxj.1	up	-0.7857143	0.005505952	uc009hxj.1	150635	54880	59846	NM_007558	30155	4544	14497	160	2	-
NM_007558	down	uc009hxj.1	up	-0.7857143	0.005505952	uc009hxj.1	150635	54860	55012	NM_007558	30155	5833	14497	126	3	-
NM_007558	down	uc009hxj.1	up	-0.7857143	0.005505952	uc009hxj.1	150635	53706	54949	NM_007558	30155	5840	11646	100	0	-
NM_007558	down	uc009hxj.1	up	-0.7857143	0.005505952	uc009hxj.1	150635	74903	75049	NM_007558	30155	5857	14809	84	1	-
NM_007558	down	uc009hxj.1	up	-0.7857143	0.005505952	uc009hxj.1	150635	54942	110543	NM_007558	30155	11566	14809	118	3	-
NM_007558	down	uc009hxj.1	up	-0.7857143	0.005505952	uc009hxj.1	150635	127034	127084	NM_007558	30155	14729	14779	49	1	-
NM_007558	down	uc009hxj.1	up	-0.7857143	0.005505952	uc009hxj.1	150635	135478	135522	NM_007558	30155	21583	21627	44	0	-
NM_007558	down	uc009hxj.1	up	-0.7857143	0.005505952	uc009hxj.1	150635	53745	54948	NM_007558	30155	5905	11641	92	2	-
NM_007558	down	uc009hxj.1	up	-0.7857143	0.005505952	uc009hxj.1	150635	45796	53742	NM_007558	30155	4598	28314	62	1	-
NM_007488	down	uc009hxj.1	up	-0.6428571	0.03115079	uc009hxj.1	150635	59808	102520	NM_007488	163682	21144	92164	273	12	+
NM_007488	down	uc009hxj.1	up	-0.6428571	0.03115079	uc009hxj.1	150635	53384	64627	NM_007488	163682	32728	87471	144	4	+
NM_007488	down	uc009hxj.1	up	-0.6428571	0.03115079	uc009hxj.1	150635	59800	59852	NM_007488	163682	56809	56861	49	3	+
NM_007488	down	uc009hxj.1	up	-0.6428571	0.03115079	uc009hxj.1	150635	55043	55110	NM_007488	163682	71540	71631	61	1	+
NM_007488	down	uc009hxj.1	up	-0.6428571	0.03115079	uc009hxj.1	150635	59822	127063	NM_007488	163682	21144	32116	74	2	+
NM_007488	down	uc009hxj.1	up	-0.6428571	0.03115079	uc009hxj.1	150635	54942	55012	NM_007488	163682	114321	114377	54	0	+
NM_007488	down	uc009hxj.1	up	-0.6428571	0.03115079	uc009hxj.1	150635	59836	59879	NM_007488	163682	21144	21187	40	3	+
NM_007488	down	uc009hxj.1	up	-0.6428571	0.03115079	uc009hxj.1	150635	59800	59838	NM_007488	163682	56823	56861	36	2	+
NM_007488	down	uc009hxj.1	up	-0.6428571	0.03115079	uc009hxj.1	150635	59802	59838	NM_007488	163682	32087	32123	34	2	+
NM_007488	down	uc009hxj.1	up	-0.6428571	0.03115079	uc009hxj.1	150635	54920	54961	NM_007488	163682	120648	120691	38	1	+
NM_007488	down	uc009hxj.1	up	-0.6428571	0.03115079	uc009hxj.1	150635	22695	107820	NM_007488	163682	56768	103662	799	29	-
NM_007488	down	uc009hxj.1	up	-0.6428571	0.03115079	uc009hxj.1	150635	22687	74175	NM_007488	163682	9737	87471	637	54	-
NM_007488	down	uc009hxj.1	up	-0.6428571	0.03115079	uc009hxj.1	150635	2678	74163	NM_007488	163682	9737	58807	255	10	-
NM_007488	down	uc009hxj.1	up	-0.6428571	0.03115079	uc009hxj.1	150635	48553	89184	NM_007488	163682	32087	58807	167	3	-
NM_007488	down	uc009hxj.1	up	-0.6428571	0.03115079	uc009hxj.1	150635	48500	74093	NM_007488	163682	9736	44271	188	3	-
NM_007488	down	uc009hxj.1	up	-0.6428571	0.03115079	uc009hxj.1	150635	1319	1440	NM_007488	163682	18477	18590	102	9	-
NM_007488	down	uc009hxj.1	up	-0.6428571	0.03115079	uc009hxj.1	150635	48514	48589	NM_007488	163682	44137	44281	73	1	-
NM_007488	down	uc009hxj.1	up	-0.6428571	0.03115079	uc009hxj.1	150635	74047	91051	NM_007488	163682	44133	56841	95	0	-
NM_007488	down	uc009hxj.1	up	-0.6428571	0.03115079	uc009hxj.1	150635	91024	91060	NM_007488	163682	58770	58806	35	1	-
NM_001164423	down	uc009hxj.1	up	-0.7142857	0.0141369	uc009hxj.1	150635	74949	75034	NM_001164423	18842	3481	3566	82	3	+
NM_001164423	down	uc009hxj.1	up	-0.7142857	0.0141369	uc009hxj.1	150635	53319	53363	NM_001164423	18842	14179	14223	44	0	+
NM_001164423	down	uc009hxj.1	up	-0.7142857	0.0141369	uc009hxj.1	150635	54935	116249	NM_001164423	18842	3514	10630	97	1	-
NM_001164329	down	uc009hxj.1	up	-0.7142857	0.0141369	uc009hxj.1	150635	22689	99972	NM_001164329	15777	7059	7409	264	17	+
NM_001164329	down	uc009hxj.1	up	-0.7142857	0.0141369	uc009hxj.1	150635	1345	1440	NM_001164329	15777	13304	13399	86	9	+
NM_001159507	down	uc009hxj.1	up	-0.6428571	0.03115079	uc009hxj.1	150635	12393	102054	NM_001159507	45886	25712	37732	749	49	+
NM_001159507	down	uc009hxj.1	up	-0.6428571	0.03115079	uc009hxj.1	150635	22690	105855	NM_001159507	45886	37136	37714	505	38	+
NM_001159507	down	uc009hxj.1	up	-0.6428571	0.03115079	uc009hxj.1	150635	108232	108300	NM_001159507	45886	37101	37216	62	6	+
NM_001159507	down	uc009hxj.1	up	-0.6428571	0.03115079	uc009hxj.1	150635	127024	127063	NM_001159507	45886	35916	35959	39	0	+
NM_001159507	down	uc009hxj.1	up	-0.6428571	0.03115079	uc009hxj.1	150635	37143	110454	NM_001159507	45886	25721	40412	1188	86	-
NM_001159507	down	uc009hxj.1	up	-0.6428571	0.03115079	uc009hxj.1	150635	53323	53773	NM_001159507	45886	22925	36004	136	3	-
NM_001159507	down	uc009hxj.1	up	-0.6428571	0.03115079	uc009hxj.1	150635	89129	89184	NM_001159507	45886	35930	35985	55	0	-
NM_001110275	down	uc009hxj.1	up	-0.7142857	0.0141369	uc009hxj.1	150635	1319	135552	NM_001110275	142286	66129	103786	589	39	+
NM_001110275	down	uc009hxj.1	up	-0.7142857	0.0141369	uc009hxj.1	150635	1319	135529	NM_001110275	142286	18798	78333	472	17	+
NM_001110275	down	uc009hxj.1	up	-0.7142857	0.0141369	uc009hxj.1	150635	1339	12456	NM_001110275	142286	56671	69217	142	9	+
NM_001110275	down	uc009hxj.1	up	-0.7142857	0.0141369	uc009hxj.1	150635	37130	127064	NM_001110275	142286	56663	75986	190	7	+
NM_001110275	down	uc009hxj.1	up	-0.7142857	0.0141369	uc009hxj.1	150635	37137	149017	NM_001110275	142286	18798	116283	492	22	-
NM_001110275	down	uc009hxj.1	up	-0.7142857	0.0141369	uc009hxj.1	150635	11062	148992	NM_001110275	142286	14311	78691	414	13	-
NM_001110275	down	uc009hxj.1	up	-0.7142857	0.0141369	uc009hxj.1	150635	1339	53365	NM_001110275	142286	17723	36399	213	9	-
NM_001110275	down	uc009hxj.1	up	-0.7142857	0.0141369	uc009hxj.1	150635	53701	89261	NM_001110275	142286	25242	78332	159	2	-
NM_001110275	down	uc009hxj.1	up	-0.7142857	0.0141369	uc009hxj.1	150635	53701	55124	NM_001110275	142286	68994	78220	140	3	-
NM_001110275	down	uc009hxj.1	up	-0.7142857	0.0141369	uc009hxj.1	150635	48560	55079	NM_001110275	142286	68979	69223	88	3	-
NM_001110275	down	uc009hxj.1	up	-0.7142857	0.0141369	uc009hxj.1	150635	64603	110471	NM_001110275	142286	78118	136162	129	2	-
NM_001110275	down	uc009hxj.1	up	-0.7142857	0.0141369	uc009hxj.1	150635	107748	110456	NM_001110275	142286	105849	109975	77	2	-
NM_001110275	down	uc009hxj.1	up	-0.7142857	0.0141369	uc009hxj.1	150635	12385	12456	NM_001110275	142286	17774	17953	57	2	-
NM_001099918	down	uc009hxj.1	up	-0.6428571	0.03115079	uc009hxj.1	150635	1323	102000	NM_001099918	16540	2938	14401	911	71	+
NM_001099918	down	uc009hxj.1	up	-0.6428571	0.03115079	uc009hxj.1	150635	22690	23177	NM_001099918	16540	13869	14356	431	33	+
NM_001099918	down	uc009hxj.1	up	-0.6428571	0.03115079	uc009hxj.1	150635	127031	145901	NM_001099918	16540	5708	9181	62	1	+
NM_001099918	down	uc009hxj.1	up	-0.6428571	0.03115079	uc009hxj.1	150635	53370	53578	NM_001099918	16540	8831	9197	82	2	-
NM_001099918	down	uc009hxj.1	up	-0.6428571	0.03115079	uc009hxj.1	150635	89260	89325	NM_001099918	16540	9144	9195	50	1	-
NM_001038624	down	uc009hxj.1	up	-0.7857143	0.005505952	uc009hxj.1	150635	73951	101975	NM_001038624	49007	14288	19727	532	28	+
NM_001038624	down	uc009hxj.1	up	-0.7857143	0.005505952	uc009hxj.1	150635	37132	110548	NM_001038624	49007	3164	39692	1436	124	-
NM_001038624	down	uc009hxj.1	up	-0.7857143	0.005505952	uc009hxj.1	150635	48554	105855	NM_001038624	49007	29379	36979	315	25	-
NM_001038624	down	uc009hxj.1	up	-0.7857143	0.005505952	uc009hxj.1	150635	44357	45818	NM_001038624	49007	4256	9172	76	5	-
NM_001038624	down	uc009hxj.1	up	-0.7857143	0.005505952	uc009hxj.1	150635	116356	116401	NM_001038624	49007	36933	36978	45	0	-
NM_001035531	down	uc009hxj.1	up	-0.9285714	0.000396825	uc009hxj.1	150635	11044	74194	NM_001035531	54952	47678	50944	608	27	+
NM_001035531	down	uc009hxj.1	up	-0.9285714	0.000396825	uc009hxj.1	150635	45796	74192	NM_001035531	54952	20570	50940	172	2	+
NM_001035531	down	uc009hxj.1	up	-0.9285714	0.000396825	uc009hxj.1	150635	44332	44444	NM_001035531	54952	49097	49249	88	1	+
NM_001035531	down	uc009hxj.1	up	-0.9285714	0.000396825	uc009hxj.1	150635	55115	59839	NM_001035531	54952	29794	31184	84	2	+
NM_001035531	down	uc009hxj.1	up	-0.9285714	0.000396825	uc009hxj.1	150635	135501	135557	NM_001035531	54952	17069	17129	54	2	+
NM_001035531	down	uc009hxj.1	up	-0.9285714	0.000396825	uc009hxj.1	150635	64597	110454	NM_001035531	54952	17070	49115	147	3	-
NM_001003948	down	uc009hxj.1	up	-0.8571429	0.001736111	uc009hxj.1	150635	53366	124992	NM_001003948	248354	6403	208053	2568	183	+
NM_001003948	down	uc009hxj.1	up	-0.8571429	0.001736111	uc009hxj.1	150635	22690	108822	NM_001003948	248354	13933	226895	2432	199	+
NM_001003948	down	uc009hxj.1	up	-0.8571429	0.001736111	uc009hxj.1	150635	1348	107772	NM_001003948	248354	124282	230624	1130	101	+
NM_001003948	down	uc009hxj.1	up	-0.8571429	0.001736111	uc009hxj.1	150635	1339	53397	NM_001003948	248354	210575	230620	612	49	+
NM_001003948	down	uc009hxj.1	up	-0.8571429	0.001736111	uc009hxj.1	150635	12392	89190	NM_001003948	248354	78893	230626	731	30	+
NM_001003948	down	uc009hxj.1	up	-0.8571429	0.001736111	uc009hxj.1	150635	89162	149009	NM_001003948	248354	6376	81498	433	25	+
NM_001003948	down	uc009hxj.1	up	-0.8571429	0.001736111	uc009hxj.1	150635	12384	108492	NM_001003948	248354	90470	218854	413	30	+
NM_001003948	down	uc009hxj.1	up	-0.8571429	0.001736111	uc009hxj.1	150635	89186	138474	NM_001003948	248354	6376	150531	259	5	+
NM_001003948	down	uc009hxj.1	up	-0.8571429	0.001736111	uc009hxj.1	150635	89147	105855	NM_001003948	248354	6389	86858	211	6	+
NM_001003948	down	uc009hxj.1	up	-0.8571429	0.001736111	uc009hxj.1	150635	7581	145903	NM_001003948	248354	6525	240010	1959	143	-
NM_001003948	down	uc009hxj.1	up	-0.8571429	0.001736111	uc009hxj.1	150635	1339	145887	NM_001003948	248354	6575	81483	721	42	-
NM_001003948	down	uc009hxj.1	up	-0.8571429	0.001736111	uc009hxj.1	150635	36687	59879	NM_001003948	248354	6491	169709	238	2	-
NM_001003948	down	uc009hxj.1	up	-0.8571429	0.001736111	uc009hxj.1	150635	10630	59880	NM_001003948	248354	6462	56147	204	8	-
NM_001003948	down	uc009hxj.1	up	-0.8571429	0.001736111	uc009hxj.1	150635	53350	59879	NM_001003948	248354	6753	106048	151	3	-
NM_001101471	down	uc009hxj.1	up	-0.7857143	0.005505952	uc009hxj.1	150635	37137	37187	NM_001101471	9262	2563	2612	47	2	-
NM_177691	down	uc009hxj.1	up	-0.7142857	0.0141369	uc009hxj.1	150635	37174	37277	NM_177691	3244	2653	2757	95	8	-
NM_177691	down	uc009hxj.1	up	-0.7142857	0.0141369	uc009hxj.1	150635	1376	1440	NM_177691	3244	2693	2757	60	4	-
NM_177691	down	uc009hxj.1	up	-0.7142857	0.0141369	uc009hxj.1	150635	107733	107773	NM_177691	3244	2773	2813	39	1	-
NM_028013	down	uc009hxj.1	up	-0.6428571	0.03115079	uc009hxj.1	150635	22691	53417	NM_028013	27254	3597	4401	170	3	-
NM_028013	down	uc009hxj.1	up	-0.6428571	0.03115079	uc009hxj.1	150635	107720	107772	NM_028013	27254	9211	9263	51	1	-
NM_028013	down	uc009hxj.1	up	-0.6428571	0.03115079	uc009hxj.1	150635	53349	53397	NM_028013	27254	9215	9263	48	0	-
NM_028013	down	uc009hxj.1	up	-0.6428571	0.03115079	uc009hxj.1	150635	116177	116218	NM_028013	27254	9209	9250	41	0	-
NM_008125	down	uc009hxj.1	up	-0.8571429	0.001736111	uc009hxj.1	150635	107733	107774	NM_008125	6102	1550	1591	40	1	-
NM_001033978	down	uc009hxj.1	up	-0.7857143	0.005505952	uc009hxj.1	150635	123006	123153	NM_001033978	15737	13722	13782	58	2	-
NM_053190	down	uc009hxj.1	up	-0.6428571	0.03115079	uc009hxj.1	150635	101451	101919	NM_053190	5528	1264	1721	419	37	-
NM_053190	down	uc009hxj.1	up	-0.6428571	0.03115079	uc009hxj.1	150635	1889	23145	NM_053190	5528	1259	1792	423	35	-
NM_008527	down	uc009hxj.1	up	-0.6428571	0.03115079	uc009hxj.1	150635	45802	53397	NM_008527	10158	1911	7322	139	11	-
NM_008527	down	uc009hxj.1	up	-0.6428571	0.03115079	uc009hxj.1	150635	123103	123149	NM_008527	10158	5736	5836	44	1	-
NM_145211	down	uc009hxj.1	up	-0.7142857	0.0141369	uc009hxj.1	150635	73951	116224	NM_145211	11270	1266	4896	118	4	-
NM_145211	down	uc009hxj.1	up	-0.7142857	0.0141369	uc009hxj.1	150635	48564	74038	NM_145211	11270	1237	4896	93	4	-
NM_030682	down	uc009hxj.1	up	-0.7857143	0.005505952	uc009hxj.1	150635	107794	116404	NM_030682	7867	1968	3320	91	0	-
NM_030682	down	uc009hxj.1	up	-0.7857143	0.005505952	uc009hxj.1	150635	74128	74174	NM_030682	7867	3278	3324	46	0	-
NM_030682	down	uc009hxj.1	up	-0.7857143	0.005505952	uc009hxj.1	150635	74104	74162	NM_030682	7867	3278	3324	45	0	-
NM_030682	down	uc009hxj.1	up	-0.7857143	0.005505952	uc009hxj.1	150635	53701	53738	NM_030682	7867	1968	2017	36	1	-
NM_009142	down	uc009hxj.1	up	-0.6428571	0.03115079	uc009hxj.1	150635	91024	91060	NM_009142	10248	4700	4736	35	1	-
NM_009142	down	uc009hxj.1	up	-0.6428571	0.03115079	uc009hxj.1	150635	120476	120515	NM_009142	10248	4707	4742	35	0	-
NM_001081069	down	uc009hxj.1	up	-0.6428571	0.03115079	uc009hxj.1	150635	37101	37268	NM_001081069	8364	5927	6077	139	10	-
NM_001081069	down	uc009hxj.1	up	-0.6428571	0.03115079	uc009hxj.1	150635	1318	1440	NM_001081069	8364	5958	6296	104	8	-
NM_001081069	down	uc009hxj.1	up	-0.6428571	0.03115079	uc009hxj.1	150635	37137	148993	NM_001081069	8364	6303	6927	128	4	-
NM_001081069	down	uc009hxj.1	up	-0.6428571	0.03115079	uc009hxj.1	150635	59800	59838	NM_001081069	8364	6575	6613	36	2	-
NM_181860	down	AK138103	up	-0.7142857	0.0141369	AK138103	1418	1381	1412	NM_181860	67845	36647	36678	31	0	+
NM_181860	down	AK138103	up	-0.7142857	0.0141369	AK138103	1418	1374	1412	NM_181860	67845	38113	38151	35	3	-
NM_172298	down	AK138103	up	-0.7857143	0.005505952	AK138103	1418	49	97	NM_172298	75341	9120	9168	48	0	+
NM_153800	down	AK138103	up	-0.7857143	0.005505952	AK138103	1418	63	148	NM_153800	153115	26897	26987	82	1	+
NM_153800	down	AK138103	up	-0.7857143	0.005505952	AK138103	1418	64	135	NM_153800	153115	10927	10995	66	2	+
NM_153393	down	AK138103	up	-0.8571429	0.001736111	AK138103	1418	23	387	NM_153393	294007	228100	280791	104	0	+
NM_153393	down	AK138103	up	-0.8571429	0.001736111	AK138103	1418	79	123	NM_153393	294007	259173	259217	44	0	+
NM_153393	down	AK138103	up	-0.8571429	0.001736111	AK138103	1418	51	148	NM_153393	294007	32004	257248	95	2	-
NM_153393	down	AK138103	up	-0.8571429	0.001736111	AK138103	1418	51	100	NM_153393	294007	90647	90696	49	0	-
NM_146191	down	AK138103	up	-0.9285714	0.000396825	AK138103	1418	1372	1412	NM_146191	129596	85280	85324	39	0	+
NM_146191	down	AK138103	up	-0.9285714	0.000396825	AK138103	1418	1373	1418	NM_146191	129596	56530	56576	43	2	-
NM_145133	down	AK138103	up	-0.6428571	0.03115079	AK138103	1418	78	127	NM_145133	8478	314	362	48	0	+
NM_029554	down	AK138103	up	-0.6428571	0.03115079	AK138103	1418	665	1236	NM_029554	87126	84067	84639	517	51	+
NM_028125	down	AK138103	up	-0.6428571	0.03115079	AK138103	1418	97	1225	NM_028125	48881	16639	27519	72	0	+
NM_028125	down	AK138103	up	-0.6428571	0.03115079	AK138103	1418	107	202	NM_028125	48881	16700	16788	78	4	-
NM_028125	down	AK138103	up	-0.6428571	0.03115079	AK138103	1418	1198	1243	NM_028125	48881	45566	45609	43	0	-
NM_027217	down	AK138103	up	-0.9285714	0.000396825	AK138103	1418	50	194	NM_027217	39233	7386	7457	67	4	+
NM_021718	down	AK138103	up	-0.8571429	0.001736111	AK138103	1418	1383	1418	NM_021718	19992	2750	2786	34	0	+
NM_013753	down	AK138103	up	-0.6428571	0.03115079	AK138103	1418	85	121	NM_013753	63868	4878	4914	36	0	+
NM_010766	down	AK138103	up	-0.6428571	0.03115079	AK138103	1418	87	145	NM_010766	30548	14570	14621	50	0	+
NM_010646	down	AK138103	up	-0.8571429	0.001736111	AK138103	1418	683	720	NM_010646	262459	191686	191723	36	1	+
NM_010646	down	AK138103	up	-0.8571429	0.001736111	AK138103	1418	683	720	NM_010646	262459	207348	207385	36	1	+
NM_010646	down	AK138103	up	-0.8571429	0.001736111	AK138103	1418	1167	1412	NM_010646	262459	67155	67210	45	2	+
NM_009655	down	AK138103	up	-0.8571429	0.001736111	AK138103	1418	1101	1235	NM_009655	204003	19801	103783	109	9	+
NM_009655	down	AK138103	up	-0.8571429	0.001736111	AK138103	1418	1379	1418	NM_009655	204003	19889	19929	38	1	+
NM_009655	down	AK138103	up	-0.8571429	0.001736111	AK138103	1418	1124	1234	NM_009655	204003	174717	174849	105	5	-
NM_008729	down	AK138103	up	-0.7857143	0.005505952	AK138103	1418	1379	1418	NM_008729	856752	53712	53752	39	0	+
NM_008729	down	AK138103	up	-0.7857143	0.005505952	AK138103	1418	1024	1067	NM_008729	856752	282480	282523	39	4	+
NM_008670	down	AK138103	up	-0.9285714	0.000396825	AK138103	1418	1071	1157	NM_008670	45096	30473	30559	78	8	+
NM_008632	down	AK138103	up	-0.6428571	0.03115079	AK138103	1418	51	130	NM_008632	267256	214906	214980	73	0	+
NM_008632	down	AK138103	up	-0.6428571	0.03115079	AK138103	1418	980	1418	NM_008632	267256	141128	222255	271	21	-
NM_001163550	down	AK138103	up	-0.7142857	0.0141369	AK138103	1418	89	148	NM_001163550	7147	3132	3184	51	0	+
NM_001099918	down	AK138103	up	-0.6428571	0.03115079	AK138103	1418	664	1234	NM_001099918	16540	11549	12120	514	48	+
NM_001081120	down	AK138103	up	-0.7142857	0.0141369	AK138103	1418	75	154	NM_001081120	11554	4589	4681	75	1	+
NM_001039194	down	AK138103	up	-0.6428571	0.03115079	AK138103	1418	74	120	NM_001039194	23391	6787	6833	46	0	+
NM_001038845	down	AK138103	up	-0.7142857	0.0141369	AK138103	1418	49	118	NM_001038845	47523	30763	30832	68	1	+
NM_001038619	down	AK138103	up	-0.6428571	0.03115079	AK138103	1418	665	1242	NM_001038619	490730	108884	427406	521	48	+
NM_001038619	down	AK138103	up	-0.6428571	0.03115079	AK138103	1418	50	102	NM_001038619	490730	479525	479577	52	0	+
NM_001038619	down	AK138103	up	-0.6428571	0.03115079	AK138103	1418	1185	1418	NM_001038619	490730	76113	109446	72	5	+
NM_001003948	down	AK138103	up	-0.7142857	0.0141369	AK138103	1418	888	1418	NM_001003948	248354	25967	26314	200	17	+
NM_001003948	down	AK138103	up	-0.7142857	0.0141369	AK138103	1418	1190	1231	NM_001003948	248354	135175	135216	40	1	+
NM_001003948	down	AK138103	up	-0.7142857	0.0141369	AK138103	1418	1009	1418	NM_001003948	248354	226321	226510	169	11	-
NM_001003948	down	AK138103	up	-0.7142857	0.0141369	AK138103	1418	72	1082	NM_001003948	248354	86441	90574	148	7	-
NM_001003948	down	AK138103	up	-0.7142857	0.0141369	AK138103	1418	1102	1157	NM_001003948	248354	140345	140400	51	4	-
NM_177078	down	AK138103	up	-0.7857143	0.005505952	AK138103	1418	87	149	NM_177078	105038	58822	87417	62	0	-
NM_172921	down	AK138103	up	-0.9285714	0.000396825	AK138103	1418	665	1237	NM_172921	237407	214463	215021	506	39	-
NM_172921	down	AK138103	up	-0.9285714	0.000396825	AK138103	1418	985	1243	NM_172921	237407	222663	222983	144	8	-
NM_172921	down	AK138103	up	-0.9285714	0.000396825	AK138103	1418	922	963	NM_172921	237407	207038	207079	40	1	-
NM_027087	down	AK138103	up	-0.6428571	0.03115079	AK138103	1418	59	138	NM_027087	6379	4933	5007	73	0	-
NM_020265	down	AK138103	up	-0.7142857	0.0141369	AK138103	1418	1023	1418	NM_020265	95014	65997	66222	143	7	-
NM_020265	down	AK138103	up	-0.7142857	0.0141369	AK138103	1418	1190	1235	NM_020265	95014	65991	66035	42	2	-
NM_014194	down	AK138103	up	-0.8571429	0.001736111	AK138103	1418	1379	1410	NM_014194	13084	4695	4726	31	0	-
NM_013470	down	AK138103	up	-0.6428571	0.03115079	AK138103	1418	80	137	NM_013470	52585	9602	9658	55	0	-
NM_010654	down	AK138103	up	-0.7142857	0.0141369	AK138103	1418	1380	1418	NM_010654	5166	2367	2406	37	0	-
NM_010304	down	AK138103	up	-0.6428571	0.03115079	AK138103	1418	788	1236	NM_010304	21913	7992	8644	413	34	-
NM_009932	down	AK138103	up	-0.8571429	0.001736111	AK138103	1418	67	451	NM_009932	136460	110366	110446	68	1	-
NM_009932	down	AK138103	up	-0.8571429	0.001736111	AK138103	1418	82	146	NM_009932	136460	70079	70144	50	1	-
NM_008360	down	AK138103	up	-0.7142857	0.0141369	AK138103	1418	56	391	NM_008360	16471	5718	7729	134	5	-
NM_001128132	down	AK138103	up	-0.7142857	0.0141369	AK138103	1418	699	1236	NM_001128132	22614	2964	3492	485	38	-
NM_001128132	down	AK138103	up	-0.7142857	0.0141369	AK138103	1418	1195	1233	NM_001128132	22614	19943	19981	36	2	-
NM_001012520	down	AK138103	up	-0.8571429	0.001736111	AK138103	1418	1101	1237	NM_001012520	19916	11452	11593	92	8	-
NM_023122	down	AK054386	up	-0.8571429	0.001736111	AK054386	925	876	908	NM_023122	150092	26561	26593	31	1	+
NM_021718	down	AK054386	up	-0.6428571	0.03115079	AK054386	925	870	905	NM_021718	19992	5578	5613	33	2	+
NM_053153	down	AK054386	up	-0.6428571	0.03115079	AK054386	925	864	913	NM_053153	23528	12843	12900	48	1	-
NM_027238	down	AK054386	up	-0.7857143	0.005505952	AK054386	925	855	903	NM_027238	103890	7765	7984	45	0	-
NM_028971	down	ENSMUST00000143564	up	-0.7142857	0.0141369	ENSMUST00000143564	37679	30834	30936	NM_028971	11702	3675	3775	53	1	+
NM_028971	down	ENSMUST00000143564	up	-0.7142857	0.0141369	ENSMUST00000143564	37679	14538	14577	NM_028971	11702	3836	3875	39	0	+
NM_028971	down	ENSMUST00000143564	up	-0.7142857	0.0141369	ENSMUST00000143564	37679	6442	6554	NM_028971	11702	3688	3810	82	3	-
NM_028971	down	ENSMUST00000143564	up	-0.7142857	0.0141369	ENSMUST00000143564	37679	5400	5436	NM_028971	11702	3739	3775	33	3	-
NM_013871	down	ENSMUST00000143564	up	-0.6428571	0.03115079	ENSMUST00000143564	37679	5006	6554	NM_013871	10121	3531	7074	222	17	+
NM_013871	down	ENSMUST00000143564	up	-0.6428571	0.03115079	ENSMUST00000143564	37679	6427	6554	NM_013871	10121	3520	3644	119	3	+
NM_013871	down	ENSMUST00000143564	up	-0.6428571	0.03115079	ENSMUST00000143564	37679	4999	5131	NM_013871	10121	6953	7086	120	12	+
NM_013871	down	ENSMUST00000143564	up	-0.6428571	0.03115079	ENSMUST00000143564	37679	11301	16294	NM_013871	10121	3506	7125	315	20	-
NM_013871	down	ENSMUST00000143564	up	-0.6428571	0.03115079	ENSMUST00000143564	37679	30828	34778	NM_013871	10121	3507	7094	265	17	-
NM_013871	down	ENSMUST00000143564	up	-0.6428571	0.03115079	ENSMUST00000143564	37679	29773	30962	NM_013871	10121	3529	7095	257	18	-
NM_013871	down	ENSMUST00000143564	up	-0.6428571	0.03115079	ENSMUST00000143564	37679	16156	29907	NM_013871	10121	3530	7087	245	20	-
NM_013871	down	ENSMUST00000143564	up	-0.6428571	0.03115079	ENSMUST00000143564	37679	11326	11461	NM_013871	10121	3529	3665	130	5	-
NM_013871	down	ENSMUST00000143564	up	-0.6428571	0.03115079	ENSMUST00000143564	37679	34640	34778	NM_013871	10121	6949	7087	127	11	-
NM_013871	down	ENSMUST00000143564	up	-0.6428571	0.03115079	ENSMUST00000143564	37679	22091	22217	NM_013871	10121	3531	3657	117	9	-
NM_001163550	down	ENSMUST00000143564	up	-0.7142857	0.0141369	ENSMUST00000143564	37679	4990	5117	NM_001163550	7147	6542	6669	117	10	+
NM_001163550	down	ENSMUST00000143564	up	-0.7142857	0.0141369	ENSMUST00000143564	37679	31772	32255	NM_001163550	7147	817	6627	80	3	+
NM_001163550	down	ENSMUST00000143564	up	-0.7142857	0.0141369	ENSMUST00000143564	37679	30827	30973	NM_001163550	7147	6545	6691	134	12	-
NM_001163550	down	ENSMUST00000143564	up	-0.7142857	0.0141369	ENSMUST00000143564	37679	29774	29917	NM_001163550	7147	6546	6690	130	12	-
NM_001163550	down	ENSMUST00000143564	up	-0.7142857	0.0141369	ENSMUST00000143564	37679	22091	22187	NM_001163550	7147	6588	6684	87	9	-
NM_178791	down	ENSMUST00000143564	up	-0.6428571	0.03115079	ENSMUST00000143564	37679	11667	31801	NM_178791	82735	27837	65389	120	2	+
NM_178791	down	ENSMUST00000143564	up	-0.6428571	0.03115079	ENSMUST00000143564	37679	11669	11854	NM_178791	82735	27845	65396	76	3	+
NM_153800	down	ENSMUST00000143564	up	-0.6428571	0.03115079	ENSMUST00000143564	37679	11330	32300	NM_153800	153115	16647	127447	881	53	+
NM_153800	down	ENSMUST00000143564	up	-0.6428571	0.03115079	ENSMUST00000143564	37679	4999	30829	NM_153800	153115	37676	123298	542	39	+
NM_153800	down	ENSMUST00000143564	up	-0.6428571	0.03115079	ENSMUST00000143564	37679	29795	32309	NM_153800	153115	16665	76702	319	22	+
NM_153800	down	ENSMUST00000143564	up	-0.6428571	0.03115079	ENSMUST00000143564	37679	30834	34782	NM_153800	153115	16650	59375	284	22	+
NM_153800	down	ENSMUST00000143564	up	-0.6428571	0.03115079	ENSMUST00000143564	37679	6442	6552	NM_153800	153115	74388	76688	100	6	+
NM_153800	down	ENSMUST00000143564	up	-0.6428571	0.03115079	ENSMUST00000143564	37679	6449	6554	NM_153800	153115	127341	127445	93	5	+
NM_153800	down	ENSMUST00000143564	up	-0.6428571	0.03115079	ENSMUST00000143564	37679	4997	35623	NM_153800	153115	28068	123247	939	58	-
NM_153800	down	ENSMUST00000143564	up	-0.6428571	0.03115079	ENSMUST00000143564	37679	5400	33371	NM_153800	153115	28061	109405	674	43	-
NM_153800	down	ENSMUST00000143564	up	-0.6428571	0.03115079	ENSMUST00000143564	37679	5046	27820	NM_153800	153115	18550	109389	529	40	-
NM_153800	down	ENSMUST00000143564	up	-0.6428571	0.03115079	ENSMUST00000143564	37679	4999	11492	NM_153800	153115	37648	59365	263	16	-
NM_153800	down	ENSMUST00000143564	up	-0.6428571	0.03115079	ENSMUST00000143564	37679	22102	35566	NM_153800	153115	63500	127447	276	19	-
NM_153800	down	ENSMUST00000143564	up	-0.6428571	0.03115079	ENSMUST00000143564	37679	903	5488	NM_153800	153115	16666	28104	192	9	-
NM_153800	down	ENSMUST00000143564	up	-0.6428571	0.03115079	ENSMUST00000143564	37679	22091	22217	NM_153800	153115	89764	89890	117	9	-
NM_153800	down	ENSMUST00000143564	up	-0.6428571	0.03115079	ENSMUST00000143564	37679	34653	34689	NM_153800	153115	104963	104999	35	1	-
NM_153800	down	ENSMUST00000143564	up	-0.6428571	0.03115079	ENSMUST00000143564	37679	5722	5752	NM_153800	153115	69454	69484	30	0	-
NM_153068	down	ENSMUST00000143564	up	-0.6428571	0.03115079	ENSMUST00000143564	37679	16159	31802	NM_153068	18550	1950	8225	159	11	+
NM_153068	down	ENSMUST00000143564	up	-0.6428571	0.03115079	ENSMUST00000143564	37679	30847	34024	NM_153068	18550	1960	7351	139	12	+
NM_153068	down	ENSMUST00000143564	up	-0.6428571	0.03115079	ENSMUST00000143564	37679	29703	29829	NM_153068	18550	14295	14366	45	2	-
NM_054055	down	ENSMUST00000143564	up	-0.6428571	0.03115079	ENSMUST00000143564	37679	29780	30935	NM_054055	67904	17269	24979	198	14	+
NM_054055	down	ENSMUST00000143564	up	-0.6428571	0.03115079	ENSMUST00000143564	37679	6460	11414	NM_054055	67904	38369	62809	146	11	+
NM_054055	down	ENSMUST00000143564	up	-0.6428571	0.03115079	ENSMUST00000143564	37679	16155	19473	NM_054055	67904	17268	57707	137	12	+
NM_054055	down	ENSMUST00000143564	up	-0.6428571	0.03115079	ENSMUST00000143564	37679	16155	30089	NM_054055	67904	25872	38477	141	7	-
NM_054055	down	ENSMUST00000143564	up	-0.6428571	0.03115079	ENSMUST00000143564	37679	6457	6554	NM_054055	67904	24889	24988	80	4	-
NM_028125	down	ENSMUST00000143564	up	-0.7857143	0.005505952	ENSMUST00000143564	37679	30847	34778	NM_028125	48881	5109	27667	257	19	+
NM_028125	down	ENSMUST00000143564	up	-0.7857143	0.005505952	ENSMUST00000143564	37679	34643	34774	NM_028125	48881	5096	24252	121	10	+
NM_028125	down	ENSMUST00000143564	up	-0.7857143	0.005505952	ENSMUST00000143564	37679	6446	6554	NM_028125	48881	44779	44886	100	4	+
NM_028125	down	ENSMUST00000143564	up	-0.7857143	0.005505952	ENSMUST00000143564	37679	30821	30974	NM_028125	48881	44759	44927	143	10	-
NM_028125	down	ENSMUST00000143564	up	-0.7857143	0.005505952	ENSMUST00000143564	37679	11370	11452	NM_028125	48881	10955	11037	75	7	-
NM_028125	down	ENSMUST00000143564	up	-0.7857143	0.005505952	ENSMUST00000143564	37679	6479	6554	NM_028125	48881	5109	5184	70	5	-
NM_010766	down	ENSMUST00000143564	up	-0.6428571	0.03115079	ENSMUST00000143564	37679	24474	31789	NM_010766	30548	1958	9339	138	2	+
NM_010766	down	ENSMUST00000143564	up	-0.6428571	0.03115079	ENSMUST00000143564	37679	19198	19463	NM_010766	30548	2438	22059	65	0	+
NM_010766	down	ENSMUST00000143564	up	-0.6428571	0.03115079	ENSMUST00000143564	37679	905	23258	NM_010766	30548	2005	3678	146	6	-
NM_010766	down	ENSMUST00000143564	up	-0.6428571	0.03115079	ENSMUST00000143564	37679	16169	16235	NM_010766	30548	3030	3098	52	3	-
NM_010766	down	ENSMUST00000143564	up	-0.6428571	0.03115079	ENSMUST00000143564	37679	11345	11611	NM_010766	30548	3030	3099	52	3	-
NM_008632	down	ENSMUST00000143564	up	-0.7857143	0.005505952	ENSMUST00000143564	37679	4998	34793	NM_008632	267256	18814	261285	1011	54	+
NM_008632	down	ENSMUST00000143564	up	-0.7857143	0.005505952	ENSMUST00000143564	37679	4999	22244	NM_008632	267256	141896	261286	579	42	+
NM_008632	down	ENSMUST00000143564	up	-0.7857143	0.005505952	ENSMUST00000143564	37679	20859	34783	NM_008632	267256	4674	121981	291	16	+
NM_008632	down	ENSMUST00000143564	up	-0.7857143	0.005505952	ENSMUST00000143564	37679	11333	11467	NM_008632	267256	246768	246902	126	8	+
NM_008632	down	ENSMUST00000143564	up	-0.7857143	0.005505952	ENSMUST00000143564	37679	11669	19293	NM_008632	267256	26548	149022	105	1	+
NM_008632	down	ENSMUST00000143564	up	-0.7857143	0.005505952	ENSMUST00000143564	37679	11668	11702	NM_008632	267256	166427	166461	34	0	+
NM_008632	down	ENSMUST00000143564	up	-0.7857143	0.005505952	ENSMUST00000143564	37679	904	35714	NM_008632	267256	5073	166462	928	66	-
NM_008632	down	ENSMUST00000143564	up	-0.7857143	0.005505952	ENSMUST00000143564	37679	6420	35826	NM_008632	267256	13700	261272	843	41	-
NM_008632	down	ENSMUST00000143564	up	-0.7857143	0.005505952	ENSMUST00000143564	37679	904	33322	NM_008632	267256	5062	169619	480	37	-
NM_008632	down	ENSMUST00000143564	up	-0.7857143	0.005505952	ENSMUST00000143564	37679	939	18122	NM_008632	267256	5090	82523	317	16	-
NM_007551	down	ENSMUST00000143564	up	-0.6428571	0.03115079	ENSMUST00000143564	37679	16189	29899	NM_007551	14636	5861	6579	237	22	+
NM_007551	down	ENSMUST00000143564	up	-0.6428571	0.03115079	ENSMUST00000143564	37679	11359	19402	NM_007551	14636	6486	7951	137	7	+
NM_007551	down	ENSMUST00000143564	up	-0.6428571	0.03115079	ENSMUST00000143564	37679	22117	22186	NM_007551	14636	6486	6555	65	4	+
NM_007551	down	ENSMUST00000143564	up	-0.6428571	0.03115079	ENSMUST00000143564	37679	29090	29140	NM_007551	14636	6277	6327	45	5	+
NM_007551	down	ENSMUST00000143564	up	-0.6428571	0.03115079	ENSMUST00000143564	37679	5037	29907	NM_007551	14636	3053	6555	263	17	-
NM_007551	down	ENSMUST00000143564	up	-0.6428571	0.03115079	ENSMUST00000143564	37679	6447	22172	NM_007551	14636	3545	6579	155	11	-
NM_007551	down	ENSMUST00000143564	up	-0.6428571	0.03115079	ENSMUST00000143564	37679	16169	16219	NM_007551	14636	3472	3613	49	1	-
NM_001177600	down	ENSMUST00000143564	up	-0.6428571	0.03115079	ENSMUST00000143564	37679	4999	31801	NM_001177600	127317	11498	85401	569	26	+
NM_001177600	down	ENSMUST00000143564	up	-0.6428571	0.03115079	ENSMUST00000143564	37679	11668	22245	NM_001177600	127317	1319	80780	306	23	+
NM_001177600	down	ENSMUST00000143564	up	-0.6428571	0.03115079	ENSMUST00000143564	37679	31767	34787	NM_001177600	127317	1268	34123	215	7	+
NM_001177600	down	ENSMUST00000143564	up	-0.6428571	0.03115079	ENSMUST00000143564	37679	22104	22245	NM_001177600	127317	33961	34092	122	8	+
NM_001177600	down	ENSMUST00000143564	up	-0.6428571	0.03115079	ENSMUST00000143564	37679	6439	6530	NM_001177600	127317	111218	111308	87	3	+
NM_001177600	down	ENSMUST00000143564	up	-0.6428571	0.03115079	ENSMUST00000143564	37679	5400	5447	NM_001177600	127317	111243	111290	44	3	+
NM_001177600	down	ENSMUST00000143564	up	-0.6428571	0.03115079	ENSMUST00000143564	37679	5007	18113	NM_001177600	127317	1267	80772	407	25	-
NM_001177600	down	ENSMUST00000143564	up	-0.6428571	0.03115079	ENSMUST00000143564	37679	11318	22245	NM_001177600	127317	11483	55261	262	18	-
NM_001177600	down	ENSMUST00000143564	up	-0.6428571	0.03115079	ENSMUST00000143564	37679	35567	37506	NM_001177600	127317	43585	85407	66	0	-
NM_001038839	down	ENSMUST00000143564	up	-0.7142857	0.0141369	ENSMUST00000143564	37679	11329	30974	NM_001038839	40375	7050	31269	428	29	+
NM_001038839	down	ENSMUST00000143564	up	-0.7142857	0.0141369	ENSMUST00000143564	37679	6457	16294	NM_001038839	40375	14481	31269	221	15	+
NM_001038839	down	ENSMUST00000143564	up	-0.7142857	0.0141369	ENSMUST00000143564	37679	29761	29932	NM_001038839	40375	7029	7205	148	7	+
NM_001038839	down	ENSMUST00000143564	up	-0.7142857	0.0141369	ENSMUST00000143564	37679	30834	30997	NM_001038839	40375	7054	7225	144	9	+
NM_001038839	down	ENSMUST00000143564	up	-0.7142857	0.0141369	ENSMUST00000143564	37679	34643	34792	NM_001038839	40375	7054	7210	137	8	+
NM_001038839	down	ENSMUST00000143564	up	-0.7142857	0.0141369	ENSMUST00000143564	37679	11333	32294	NM_001038839	40375	7071	36577	642	38	-
NM_001038839	down	ENSMUST00000143564	up	-0.7142857	0.0141369	ENSMUST00000143564	37679	11351	29871	NM_001038839	40375	21538	33435	222	19	-
NM_001038839	down	ENSMUST00000143564	up	-0.7142857	0.0141369	ENSMUST00000143564	37679	11333	11472	NM_001038839	40375	14450	14591	129	10	-
NM_001038839	down	ENSMUST00000143564	up	-0.7142857	0.0141369	ENSMUST00000143564	37679	6446	6552	NM_001038839	40375	7069	7180	102	3	-
NM_001038839	down	ENSMUST00000143564	up	-0.7142857	0.0141369	ENSMUST00000143564	37679	34639	34747	NM_001038839	40375	39671	39781	96	4	-
NM_001038839	down	ENSMUST00000143564	up	-0.7142857	0.0141369	ENSMUST00000143564	37679	24496	29930	NM_001038839	40375	27705	30583	62	2	-
NM_011542	down	AK138784	up	-0.7142857	0.0141369	AK138784	3815	3624	3687	NM_011542	26944	14675	14866	50	2	+
NM_011542	down	AK138784	up	-0.7142857	0.0141369	AK138784	3815	1170	1231	NM_011542	26944	23202	23251	47	2	-
NM_011542	down	AK138784	up	-0.7142857	0.0141369	AK138784	3815	1193	1231	NM_011542	26944	12475	12513	37	1	-
NM_010646	down	AK138784	up	-0.6428571	0.03115079	AK138784	3815	3626	3691	NM_010646	262459	211257	211348	51	3	+
NM_010646	down	AK138784	up	-0.6428571	0.03115079	AK138784	3815	1193	1229	NM_010646	262459	35710	35746	36	0	-
NM_010646	down	AK138784	up	-0.6428571	0.03115079	AK138784	3815	1169	1226	NM_010646	262459	71122	71165	42	1	-
NM_010646	down	AK138784	up	-0.6428571	0.03115079	AK138784	3815	1193	1229	NM_010646	262459	145148	145184	35	1	-
NM_009932	down	AK138784	up	-0.6428571	0.03115079	AK138784	3815	3626	3685	NM_009932	136460	12913	39434	48	2	+
NM_008729	down	AK138784	up	-0.7142857	0.0141369	AK138784	3815	3599	3693	NM_008729	856752	242666	558138	85	5	+
NM_008729	down	AK138784	up	-0.7142857	0.0141369	AK138784	3815	3650	3692	NM_008729	856752	4303	4373	40	1	+
NM_008729	down	AK138784	up	-0.7142857	0.0141369	AK138784	3815	1192	1229	NM_008729	856752	247188	247225	36	1	-
NM_008729	down	AK138784	up	-0.7142857	0.0141369	AK138784	3815	3627	3679	NM_008729	856752	776411	776453	40	1	-
NM_008729	down	AK138784	up	-0.7142857	0.0141369	AK138784	3815	1193	1229	NM_008729	856752	462878	462922	36	0	-
NM_001038619	down	AK138784	up	-0.8571429	0.001736111	AK138784	3815	3623	3691	NM_001038619	490730	160994	161072	56	3	+
NM_001038619	down	AK138784	up	-0.8571429	0.001736111	AK138784	3815	3630	3688	NM_001038619	490730	117691	352510	54	4	+
NM_001038619	down	AK138784	up	-0.8571429	0.001736111	AK138784	3815	1193	1232	NM_001038619	490730	10224	10263	38	1	-
NM_001038619	down	AK138784	up	-0.8571429	0.001736111	AK138784	3815	1193	1231	NM_001038619	490730	145256	145294	37	1	-
NM_001038619	down	AK138784	up	-0.8571429	0.001736111	AK138784	3815	1190	1227	NM_001038619	490730	86391	86429	36	0	-
NM_172921	down	AK138784	up	-0.8571429	0.001736111	AK138784	3815	1190	1229	NM_172921	237407	101975	102014	38	1	-
NM_172921	down	AK138784	up	-0.8571429	0.001736111	AK138784	3815	1192	1229	NM_172921	237407	139198	139235	36	1	-
NM_153393	down	AK138784	up	-0.6428571	0.03115079	AK138784	3815	1170	1232	NM_153393	294007	182483	182535	48	0	-
NM_153393	down	AK138784	up	-0.6428571	0.03115079	AK138784	3815	1192	1229	NM_153393	294007	281714	281751	36	1	-
NM_153393	down	AK138784	up	-0.6428571	0.03115079	AK138784	3815	1193	1230	NM_153393	294007	24300	24347	37	0	-
NM_153071	down	AK138784	up	-0.6428571	0.03115079	AK138784	3815	1196	1232	NM_153071	16637	14023	14059	35	1	-
NM_146191	down	AK138784	up	-0.7142857	0.0141369	AK138784	3815	1193	1231	NM_146191	129596	27164	27200	35	0	-
NM_028341	down	AK138784	up	-0.7142857	0.0141369	AK138784	3815	1193	1230	NM_028341	93521	85932	85969	36	1	-
NM_028341	down	AK138784	up	-0.7142857	0.0141369	AK138784	3815	1193	1224	NM_028341	93521	8645	8676	31	0	-
NM_013470	down	AK138784	up	-0.8571429	0.001736111	AK138784	3815	1193	1226	NM_013470	52585	36560	36593	32	1	-
NM_009655	down	AK138784	up	-0.7857143	0.005505952	AK138784	3815	1194	1231	NM_009655	204003	151652	151823	37	0	-
NM_009251	down	AK138784	up	-0.7142857	0.0141369	AK138784	3815	1194	1231	NM_009251	27392	17010	17047	36	1	-
NM_008459	down	AK138784	up	-0.6428571	0.03115079	AK138784	3815	1193	1229	NM_008459	12736	11157	11193	36	0	-
NM_007558	down	AK138784	up	-0.8571429	0.001736111	AK138784	3815	1193	1230	NM_007558	30155	28943	28980	36	1	-
NM_001038845	down	AK138784	up	-0.6428571	0.03115079	AK138784	3815	1180	1230	NM_001038845	47523	22683	22729	44	1	-
NM_001038839	down	AK138784	up	-0.6428571	0.03115079	AK138784	3815	1180	1230	NM_001038839	40375	22683	22729	44	1	-
NM_027238	down	NR_030712	up	-0.6428571	0.03115079	NR_030712	18690	539	16018	NM_027238	103890	22924	30641	145	2	+
NM_023122	down	NR_030712	up	-0.7142857	0.0141369	NR_030712	18690	15899	16018	NM_023122	150092	26858	26974	115	1	+
NM_023122	down	NR_030712	up	-0.7142857	0.0141369	NR_030712	18690	11456	11500	NM_023122	150092	27488	27532	42	2	-
NM_007609	down	NR_030712	up	-0.6428571	0.03115079	NR_030712	18690	11198	16018	NM_007609	27933	11116	26713	181	7	+
NM_001177959	down	NR_030712	up	-0.6428571	0.03115079	NR_030712	18690	15894	16015	NM_001177959	44482	19980	20101	110	7	+
NM_001164202	down	NR_030712	up	-0.7142857	0.0141369	NR_030712	18690	15908	16030	NM_001164202	20541	7858	7983	109	9	+
NM_001038619	down	NR_030712	up	-0.7142857	0.0141369	NR_030712	18690	4092	16018	NM_001038619	490730	127874	407989	177	6	+
NM_001038619	down	NR_030712	up	-0.7142857	0.0141369	NR_030712	18690	15892	16018	NM_001038619	490730	52582	52708	122	4	+
NM_001038619	down	NR_030712	up	-0.7142857	0.0141369	NR_030712	18690	15892	16018	NM_001038619	490730	374725	374851	121	5	+
NM_001038619	down	NR_030712	up	-0.7142857	0.0141369	NR_030712	18690	15892	16018	NM_001038619	490730	132665	132791	120	5	+
NM_001038619	down	NR_030712	up	-0.7142857	0.0141369	NR_030712	18690	15896	15976	NM_001038619	490730	215964	216043	76	3	+
NM_198860	down	uc008hln.1	up	-0.6428571	0.03115079	uc008hln.1	2602	202	355	NM_198860	10207	5709	5858	122	4	+
NM_172921	down	uc008hln.1	up	-0.7142857	0.0141369	uc008hln.1	2602	202	358	NM_172921	237407	154381	173403	129	7	+
NM_172921	down	uc008hln.1	up	-0.7142857	0.0141369	uc008hln.1	2602	200	354	NM_172921	237407	225965	226117	126	7	+
NM_172921	down	uc008hln.1	up	-0.7142857	0.0141369	uc008hln.1	2602	224	355	NM_172921	237407	154400	154531	108	9	+
NM_172921	down	uc008hln.1	up	-0.7142857	0.0141369	uc008hln.1	2602	234	355	NM_172921	237407	115649	115768	101	6	+
NM_172921	down	uc008hln.1	up	-0.7142857	0.0141369	uc008hln.1	2602	215	2348	NM_172921	237407	39275	132702	215	13	-
NM_172921	down	uc008hln.1	up	-0.7142857	0.0141369	uc008hln.1	2602	215	354	NM_172921	237407	201513	201651	115	7	-
NM_172921	down	uc008hln.1	up	-0.7142857	0.0141369	uc008hln.1	2602	215	354	NM_172921	237407	141067	141217	117	8	-
NM_172921	down	uc008hln.1	up	-0.7142857	0.0141369	uc008hln.1	2602	214	347	NM_172921	237407	42607	42745	113	5	-
NM_172603	down	uc008hln.1	up	-0.7857143	0.005505952	uc008hln.1	2602	215	347	NM_172603	20611	14206	14341	95	3	+
NM_172530	down	uc008hln.1	up	-0.7142857	0.0141369	uc008hln.1	2602	213	358	NM_172530	27478	1444	1591	118	6	+
NM_172530	down	uc008hln.1	up	-0.7142857	0.0141369	uc008hln.1	2602	213	298	NM_172530	27478	17527	17618	82	3	+
NM_172530	down	uc008hln.1	up	-0.7142857	0.0141369	uc008hln.1	2602	196	324	NM_172530	27478	6036	7831	104	2	-
NM_172530	down	uc008hln.1	up	-0.7142857	0.0141369	uc008hln.1	2602	234	298	NM_172530	27478	6060	6131	54	3	-
NM_153393	down	uc008hln.1	up	-0.6428571	0.03115079	uc008hln.1	2602	213	2339	NM_153393	294007	122243	131116	203	13	+
NM_153393	down	uc008hln.1	up	-0.6428571	0.03115079	uc008hln.1	2602	216	354	NM_153393	294007	255551	255689	121	6	+
NM_153393	down	uc008hln.1	up	-0.6428571	0.03115079	uc008hln.1	2602	214	354	NM_153393	294007	227908	228051	118	7	+
NM_153393	down	uc008hln.1	up	-0.6428571	0.03115079	uc008hln.1	2602	222	301	NM_153393	294007	221699	221780	76	3	+
NM_153393	down	uc008hln.1	up	-0.6428571	0.03115079	uc008hln.1	2602	237	286	NM_153393	294007	6683	6732	48	1	+
NM_153393	down	uc008hln.1	up	-0.6428571	0.03115079	uc008hln.1	2602	208	355	NM_153393	294007	8131	15091	128	4	-
NM_153393	down	uc008hln.1	up	-0.6428571	0.03115079	uc008hln.1	2602	213	354	NM_153393	294007	118133	144838	120	7	-
NM_153393	down	uc008hln.1	up	-0.6428571	0.03115079	uc008hln.1	2602	202	355	NM_153393	294007	254928	274317	129	4	-
NM_153393	down	uc008hln.1	up	-0.6428571	0.03115079	uc008hln.1	2602	234	363	NM_153393	294007	257026	257169	106	9	-
NM_153393	down	uc008hln.1	up	-0.6428571	0.03115079	uc008hln.1	2602	215	298	NM_153393	294007	118187	118270	78	3	-
NM_153393	down	uc008hln.1	up	-0.6428571	0.03115079	uc008hln.1	2602	214	329	NM_153393	294007	144722	255067	97	2	-
NM_153393	down	uc008hln.1	up	-0.6428571	0.03115079	uc008hln.1	2602	215	298	NM_153393	294007	14998	250948	79	4	-
NM_153393	down	uc008hln.1	up	-0.6428571	0.03115079	uc008hln.1	2602	314	355	NM_153393	294007	274167	274208	39	2	-
NM_146191	down	uc008hln.1	up	-0.7142857	0.0141369	uc008hln.1	2602	229	355	NM_146191	129596	9237	9363	105	7	+
NM_146191	down	uc008hln.1	up	-0.7142857	0.0141369	uc008hln.1	2602	224	2348	NM_146191	129596	74598	118867	166	13	-
NM_053153	down	uc008hln.1	up	-0.6428571	0.03115079	uc008hln.1	2602	212	298	NM_053153	23528	21462	21553	75	5	+
NM_053153	down	uc008hln.1	up	-0.6428571	0.03115079	uc008hln.1	2602	215	287	NM_053153	23528	2900	2973	68	3	+
NM_031247	down	uc008hln.1	up	-0.7142857	0.0141369	uc008hln.1	2602	213	358	NM_031247	6389	1060	2909	122	5	+
NM_031247	down	uc008hln.1	up	-0.7142857	0.0141369	uc008hln.1	2602	229	298	NM_031247	6389	2784	2855	65	4	+
NM_031247	down	uc008hln.1	up	-0.7142857	0.0141369	uc008hln.1	2602	313	348	NM_031247	6389	1162	1197	33	2	+
NM_030682	down	uc008hln.1	up	-0.7142857	0.0141369	uc008hln.1	2602	215	380	NM_030682	7867	3786	3949	129	6	+
NM_029688	down	uc008hln.1	up	-0.7142857	0.0141369	uc008hln.1	2602	215	298	NM_029688	5625	1678	1760	79	1	+
NM_028341	down	uc008hln.1	up	-0.7142857	0.0141369	uc008hln.1	2602	202	2348	NM_028341	93521	63292	68639	227	14	+
NM_028341	down	uc008hln.1	up	-0.7142857	0.0141369	uc008hln.1	2602	213	2348	NM_028341	93521	59621	70127	220	15	+
NM_028341	down	uc008hln.1	up	-0.7142857	0.0141369	uc008hln.1	2602	224	2348	NM_028341	93521	26042	33383	166	11	+
NM_028341	down	uc008hln.1	up	-0.7142857	0.0141369	uc008hln.1	2602	2246	2348	NM_028341	93521	21790	21891	95	6	+
NM_028341	down	uc008hln.1	up	-0.7142857	0.0141369	uc008hln.1	2602	2285	2332	NM_028341	93521	23391	23438	43	4	+
NM_028341	down	uc008hln.1	up	-0.7142857	0.0141369	uc008hln.1	2602	2244	2284	NM_028341	93521	23351	23391	38	2	+
NM_027238	down	uc008hln.1	up	-0.7857143	0.005505952	uc008hln.1	2602	224	2348	NM_027238	103890	2923	3423	223	13	+
NM_027238	down	uc008hln.1	up	-0.7857143	0.005505952	uc008hln.1	2602	0	355	NM_027238	103890	13514	79840	150	8	+
NM_027238	down	uc008hln.1	up	-0.7857143	0.005505952	uc008hln.1	2602	202	352	NM_027238	103890	7888	33930	122	8	+
NM_027238	down	uc008hln.1	up	-0.7857143	0.005505952	uc008hln.1	2602	203	298	NM_027238	103890	41091	53800	86	2	+
NM_027238	down	uc008hln.1	up	-0.7857143	0.005505952	uc008hln.1	2602	234	296	NM_027238	103890	41119	41181	58	4	+
NM_027238	down	uc008hln.1	up	-0.7857143	0.005505952	uc008hln.1	2602	213	358	NM_027238	103890	71546	74926	128	3	-
NM_027238	down	uc008hln.1	up	-0.7857143	0.005505952	uc008hln.1	2602	214	358	NM_027238	103890	57091	57241	122	8	-
NM_027238	down	uc008hln.1	up	-0.7857143	0.005505952	uc008hln.1	2602	226	354	NM_027238	103890	74780	74909	109	5	-
NM_023122	down	uc008hln.1	up	-0.7142857	0.0141369	uc008hln.1	2602	219	357	NM_023122	150092	83038	83177	116	8	+
NM_023122	down	uc008hln.1	up	-0.7142857	0.0141369	uc008hln.1	2602	203	358	NM_023122	150092	1565	60901	126	8	+
NM_023122	down	uc008hln.1	up	-0.7142857	0.0141369	uc008hln.1	2602	204	290	NM_023122	150092	60738	60835	76	3	+
NM_023122	down	uc008hln.1	up	-0.7142857	0.0141369	uc008hln.1	2602	213	355	NM_023122	150092	98226	98366	113	7	-
NM_019980	down	uc008hln.1	up	-0.7142857	0.0141369	uc008hln.1	2602	202	355	NM_019980	33850	25994	26144	133	9	+
NM_019980	down	uc008hln.1	up	-0.7142857	0.0141369	uc008hln.1	2602	225	358	NM_019980	33850	12696	12827	113	4	+
NM_019980	down	uc008hln.1	up	-0.7142857	0.0141369	uc008hln.1	2602	214	355	NM_019980	33850	28351	28495	119	8	+
NM_019980	down	uc008hln.1	up	-0.7142857	0.0141369	uc008hln.1	2602	10	298	NM_019980	33850	6738	6964	80	1	+
NM_019980	down	uc008hln.1	up	-0.7142857	0.0141369	uc008hln.1	2602	224	358	NM_019980	33850	10985	11120	115	5	-
NM_019980	down	uc008hln.1	up	-0.7142857	0.0141369	uc008hln.1	2602	227	358	NM_019980	33850	27275	27406	112	5	-
NM_019980	down	uc008hln.1	up	-0.7142857	0.0141369	uc008hln.1	2602	228	298	NM_019980	33850	23120	23196	66	4	-
NM_018851	down	uc008hln.1	up	-0.7857143	0.005505952	uc008hln.1	2602	242	341	NM_018851	37695	4043	4140	71	3	+
NM_018851	down	uc008hln.1	up	-0.7857143	0.005505952	uc008hln.1	2602	228	271	NM_018851	37695	29138	29183	43	0	-
NM_013867	down	uc008hln.1	up	-0.7142857	0.0141369	uc008hln.1	2602	202	355	NM_013867	110404	45932	49089	126	7	+
NM_013867	down	uc008hln.1	up	-0.7142857	0.0141369	uc008hln.1	2602	214	354	NM_013867	110404	22374	22519	119	7	+
NM_013867	down	uc008hln.1	up	-0.7142857	0.0141369	uc008hln.1	2602	215	355	NM_013867	110404	30103	30240	115	5	+
NM_013867	down	uc008hln.1	up	-0.7142857	0.0141369	uc008hln.1	2602	224	298	NM_013867	110404	45950	46027	72	2	+
NM_013867	down	uc008hln.1	up	-0.7142857	0.0141369	uc008hln.1	2602	224	298	NM_013867	110404	82392	82468	71	3	-
NM_013867	down	uc008hln.1	up	-0.7142857	0.0141369	uc008hln.1	2602	224	298	NM_013867	110404	67825	67902	72	2	-
NM_013470	down	uc008hln.1	up	-0.7142857	0.0141369	uc008hln.1	2602	196	2348	NM_013470	52585	13615	38622	173	9	+
NM_013470	down	uc008hln.1	up	-0.7142857	0.0141369	uc008hln.1	2602	213	360	NM_013470	52585	2188	2354	128	5	-
NM_013470	down	uc008hln.1	up	-0.7142857	0.0141369	uc008hln.1	2602	225	358	NM_013470	52585	39668	39801	112	7	-
NM_013470	down	uc008hln.1	up	-0.7142857	0.0141369	uc008hln.1	2602	213	358	NM_013470	52585	14162	46676	124	7	-
NM_013470	down	uc008hln.1	up	-0.7142857	0.0141369	uc008hln.1	2602	216	355	NM_013470	52585	3463	29038	116	6	-
NM_013470	down	uc008hln.1	up	-0.7142857	0.0141369	uc008hln.1	2602	234	354	NM_013470	52585	28900	46648	100	6	-
NM_010649	down	uc008hln.1	up	-0.7142857	0.0141369	uc008hln.1	2602	212	298	NM_010649	23166	21385	21476	75	5	+
NM_010649	down	uc008hln.1	up	-0.7142857	0.0141369	uc008hln.1	2602	215	287	NM_010649	23166	2823	2896	68	3	+
NM_010646	down	uc008hln.1	up	-0.6428571	0.03115079	uc008hln.1	2602	215	287	NM_010646	262459	242123	242196	68	3	+
NM_010391	down	uc008hln.1	up	-0.7857143	0.005505952	uc008hln.1	2602	244	355	NM_010391	4476	1714	1821	85	4	+
NM_010194	down	uc008hln.1	up	-0.7857143	0.005505952	uc008hln.1	2602	229	355	NM_010194	10190	3188	3314	78	5	+
NM_010194	down	uc008hln.1	up	-0.7857143	0.005505952	uc008hln.1	2602	224	595	NM_010194	10190	1421	1869	128	9	-
NM_009932	down	uc008hln.1	up	-0.6428571	0.03115079	uc008hln.1	2602	1	2344	NM_009932	136460	23364	123780	212	9	+
NM_009932	down	uc008hln.1	up	-0.6428571	0.03115079	uc008hln.1	2602	2244	2348	NM_009932	136460	45825	45930	95	3	+
NM_009932	down	uc008hln.1	up	-0.6428571	0.03115079	uc008hln.1	2602	213	358	NM_009932	136460	73687	73831	121	8	-
NM_009932	down	uc008hln.1	up	-0.6428571	0.03115079	uc008hln.1	2602	1994	2042	NM_009932	136460	105804	105853	43	0	-
NM_009655	down	uc008hln.1	up	-0.6428571	0.03115079	uc008hln.1	2602	214	298	NM_009655	204003	146371	146461	81	3	+
NM_009655	down	uc008hln.1	up	-0.6428571	0.03115079	uc008hln.1	2602	0	355	NM_009655	204003	48073	135111	147	9	-
NM_009655	down	uc008hln.1	up	-0.6428571	0.03115079	uc008hln.1	2602	217	355	NM_009655	204003	55925	142753	116	6	-
NM_009655	down	uc008hln.1	up	-0.6428571	0.03115079	uc008hln.1	2602	234	298	NM_009655	204003	142672	142736	60	4	-
NM_009180	down	uc008hln.1	up	-0.6428571	0.03115079	uc008hln.1	2602	224	355	NM_009180	17957	7930	8067	112	5	+
NM_009180	down	uc008hln.1	up	-0.6428571	0.03115079	uc008hln.1	2602	234	276	NM_009180	17957	2170	2212	40	2	-
NM_008670	down	uc008hln.1	up	-0.7142857	0.0141369	uc008hln.1	2602	226	358	NM_008670	45096	14145	14277	115	3	+
NM_008670	down	uc008hln.1	up	-0.7142857	0.0141369	uc008hln.1	2602	2244	2348	NM_008670	45096	32073	32176	96	7	-
NM_007974	down	uc008hln.1	up	-0.7142857	0.0141369	uc008hln.1	2602	219	347	NM_007974	13513	6369	6497	106	8	+
NM_007488	down	uc008hln.1	up	-0.8571429	0.001736111	uc008hln.1	2602	201	358	NM_007488	163682	75409	75573	135	10	+
NM_007488	down	uc008hln.1	up	-0.8571429	0.001736111	uc008hln.1	2602	2243	2348	NM_007488	163682	39745	39850	99	6	+
NM_007488	down	uc008hln.1	up	-0.8571429	0.001736111	uc008hln.1	2602	2244	2348	NM_007488	163682	41236	41340	98	6	+
NM_007488	down	uc008hln.1	up	-0.8571429	0.001736111	uc008hln.1	2602	202	354	NM_007488	163682	18446	18595	123	9	-
NM_001164329	down	uc008hln.1	up	-0.9285714	0.000396825	uc008hln.1	2602	193	355	NM_001164329	15777	13266	13431	131	7	+
NM_001145801	down	uc008hln.1	up	-0.7142857	0.0141369	uc008hln.1	2602	224	355	NM_001145801	2098	301	433	111	6	+
NM_001142411	down	uc008hln.1	up	-0.6428571	0.03115079	uc008hln.1	2602	2243	2348	NM_001142411	26777	14592	14697	96	9	+
NM_001142411	down	uc008hln.1	up	-0.6428571	0.03115079	uc008hln.1	2602	2347	2416	NM_001142411	26777	5567	5636	66	3	-
NM_001081069	down	uc008hln.1	up	-0.7142857	0.0141369	uc008hln.1	2602	214	358	NM_001081069	8364	6296	6444	122	8	+
NM_001081069	down	uc008hln.1	up	-0.7142857	0.0141369	uc008hln.1	2602	214	298	NM_001081069	8364	5981	6070	79	5	-
NM_001038624	down	uc008hln.1	up	-0.7142857	0.0141369	uc008hln.1	2602	234	355	NM_001038624	49007	28406	28525	102	5	+
NM_001038624	down	uc008hln.1	up	-0.7142857	0.0141369	uc008hln.1	2602	2244	2348	NM_001038624	49007	8221	8322	93	7	+
NM_001038624	down	uc008hln.1	up	-0.7142857	0.0141369	uc008hln.1	2602	215	358	NM_001038624	49007	39552	39696	120	8	-
NM_001038624	down	uc008hln.1	up	-0.7142857	0.0141369	uc008hln.1	2602	228	294	NM_001038624	49007	4227	4295	63	3	-
NM_001038619	down	uc008hln.1	up	-0.8571429	0.001736111	uc008hln.1	2602	213	358	NM_001038619	490730	90008	90153	125	6	+
NM_001038619	down	uc008hln.1	up	-0.8571429	0.001736111	uc008hln.1	2602	213	355	NM_001038619	490730	123400	123541	119	8	+
NM_001038619	down	uc008hln.1	up	-0.8571429	0.001736111	uc008hln.1	2602	215	355	NM_001038619	490730	231562	297959	115	8	+
NM_001038619	down	uc008hln.1	up	-0.8571429	0.001736111	uc008hln.1	2602	221	342	NM_001038619	490730	297826	406266	100	5	+
NM_001038619	down	uc008hln.1	up	-0.8571429	0.001736111	uc008hln.1	2602	219	2348	NM_001038619	490730	419606	432160	168	15	-
NM_001038619	down	uc008hln.1	up	-0.8571429	0.001736111	uc008hln.1	2602	1	360	NM_001038619	490730	70167	232913	136	7	-
NM_001038619	down	uc008hln.1	up	-0.8571429	0.001736111	uc008hln.1	2602	215	354	NM_001038619	490730	327277	338744	117	6	-
NM_001038619	down	uc008hln.1	up	-0.8571429	0.001736111	uc008hln.1	2602	238	354	NM_001038619	490730	180112	180219	93	3	-
NM_177691	down	uc008hln.1	up	-0.7857143	0.005505952	uc008hln.1	2602	257	354	NM_177691	3244	2662	2757	78	5	-
NM_173433	down	uc008hln.1	up	-0.7142857	0.0141369	uc008hln.1	2602	224	358	NM_173433	37903	8922	9056	113	7	-
NM_173433	down	uc008hln.1	up	-0.7142857	0.0141369	uc008hln.1	2602	214	298	NM_173433	37903	3960	4049	80	4	-
NM_173433	down	uc008hln.1	up	-0.7142857	0.0141369	uc008hln.1	2602	220	306	NM_173433	37903	4340	4429	79	6	-
NM_027283	down	uc008hln.1	up	-0.7142857	0.0141369	uc008hln.1	2602	214	355	NM_027283	7573	2192	2335	121	3	-
NM_026473	down	uc008hln.1	up	-0.8571429	0.001736111	uc008hln.1	2602	215	353	NM_026473	12020	4541	10165	126	12	-
NM_026473	down	uc008hln.1	up	-0.8571429	0.001736111	uc008hln.1	2602	214	270	NM_026473	12020	5428	5491	46	2	-
NM_026473	down	uc008hln.1	up	-0.8571429	0.001736111	uc008hln.1	2602	312	355	NM_026473	12020	10023	10066	39	2	-
NM_019738	down	uc008hln.1	up	-0.7857143	0.005505952	uc008hln.1	2602	214	357	NM_019738	2226	1457	1604	98	2	-
NM_015766	down	uc008hln.1	up	-0.7857143	0.005505952	uc008hln.1	2602	202	358	NM_015766	4401	970	1123	127	7	-
NM_009127	down	uc008hln.1	up	-0.6428571	0.03115079	uc008hln.1	2602	215	355	NM_009127	13261	3321	3460	120	5	-
NM_009127	down	uc008hln.1	up	-0.6428571	0.03115079	uc008hln.1	2602	234	355	NM_009127	13261	5068	5144	69	3	-
NM_007558	down	uc008hln.1	up	-0.8571429	0.001736111	uc008hln.1	2602	234	276	NM_007558	30155	28281	28323	42	0	-
NM_001164202	down	uc008hln.1	up	-0.7142857	0.0141369	uc008hln.1	2602	215	360	NM_001164202	20541	4058	4205	120	10	-
NM_001164202	down	uc008hln.1	up	-0.7142857	0.0141369	uc008hln.1	2602	224	298	NM_001164202	20541	4417	4494	70	4	-
NM_001104547	down	uc008hln.1	up	-0.7142857	0.0141369	uc008hln.1	2602	246	354	NM_001104547	16432	11363	11468	87	4	-
NM_001081120	down	uc008hln.1	up	-0.9285714	0.000396825	uc008hln.1	2602	216	324	NM_001081120	11554	6110	6452	92	2	-
NM_177078	down	uc009axr.1	up	-0.7142857	0.0141369	uc009axr.1	16717	6776	6828	NM_177078	105038	29790	29836	45	1	+
NM_177078	down	uc009axr.1	up	-0.7142857	0.0141369	uc009axr.1	16717	14373	14441	NM_177078	105038	72487	72555	67	1	-
NM_172298	down	uc009axr.1	up	-0.7142857	0.0141369	uc009axr.1	16717	6780	14448	NM_172298	75341	32798	49596	93	0	+
NM_172298	down	uc009axr.1	up	-0.7142857	0.0141369	uc009axr.1	16717	6776	10571	NM_172298	75341	14655	22501	81	0	-
NM_172298	down	uc009axr.1	up	-0.7142857	0.0141369	uc009axr.1	16717	6795	6828	NM_172298	75341	4145	4178	32	1	-
NM_010646	down	uc009axr.1	up	-0.6428571	0.03115079	uc009axr.1	16717	2678	14441	NM_010646	262459	35722	71153	99	0	+
NM_010646	down	uc009axr.1	up	-0.6428571	0.03115079	uc009axr.1	16717	2676	14441	NM_010646	262459	81599	189441	67	0	+
NM_010646	down	uc009axr.1	up	-0.6428571	0.03115079	uc009axr.1	16717	14373	14438	NM_010646	262459	244901	244966	65	0	-
NM_009932	down	uc009axr.1	up	-0.6428571	0.03115079	uc009axr.1	16717	2679	10571	NM_009932	136460	12778	73751	108	0	+
NM_001110275	down	uc009axr.1	up	-0.6428571	0.03115079	uc009axr.1	16717	7954	14423	NM_001110275	142286	68947	76015	130	0	+
NM_001110275	down	uc009axr.1	up	-0.6428571	0.03115079	uc009axr.1	16717	10522	10571	NM_001110275	142286	13189	13239	41	2	+
NM_001110275	down	uc009axr.1	up	-0.6428571	0.03115079	uc009axr.1	16717	10522	10571	NM_001110275	142286	36276	36327	42	0	+
NM_001110275	down	uc009axr.1	up	-0.6428571	0.03115079	uc009axr.1	16717	10524	14401	NM_001110275	142286	49193	88561	121	0	-
NM_001110275	down	uc009axr.1	up	-0.6428571	0.03115079	uc009axr.1	16717	10524	10557	NM_001110275	142286	14398	14431	33	0	-
NM_001035531	down	uc009axr.1	up	-0.7142857	0.0141369	uc009axr.1	16717	6776	6828	NM_001035531	54952	29790	29836	45	1	+
NM_001003948	down	uc009axr.1	up	-0.6428571	0.03115079	uc009axr.1	16717	2678	10571	NM_001003948	248354	78891	199542	73	0	+
NM_001003948	down	uc009axr.1	up	-0.6428571	0.03115079	uc009axr.1	16717	6793	14441	NM_001003948	248354	59687	194457	139	2	-
NM_001003948	down	uc009axr.1	up	-0.6428571	0.03115079	uc009axr.1	16717	14373	14422	NM_001003948	248354	6365	6414	47	2	-
NM_001164423	down	uc009axr.1	up	-0.6428571	0.03115079	uc009axr.1	16717	10524	10555	NM_001164423	18842	8005	8036	31	0	-
NM_053153	down	uc009axr.1	up	-0.6428571	0.03115079	uc009axr.1	16717	14373	14438	NM_053153	23528	5678	5743	65	0	-
NM_001033322	down	uc009axr.1	up	-0.7142857	0.0141369	uc009axr.1	16717	10522	10571	NM_001033322	364990	23833	23883	42	1	-
NM_172921	down	NR_033431	up	-0.6428571	0.03115079	NR_033431	1743	699	816	NM_172921	237407	129678	183845	115	0	+
NM_172921	down	NR_033431	up	-0.6428571	0.03115079	NR_033431	1743	692	819	NM_172921	237407	58659	129739	97	1	+
NM_172921	down	NR_033431	up	-0.6428571	0.03115079	NR_033431	1743	692	816	NM_172921	237407	129712	197174	90	0	+
NM_172921	down	NR_033431	up	-0.6428571	0.03115079	NR_033431	1743	727	780	NM_172921	237407	21328	21382	48	0	+
NM_172921	down	NR_033431	up	-0.6428571	0.03115079	NR_033431	1743	709	759	NM_172921	237407	197128	197180	47	0	+
NM_172921	down	NR_033431	up	-0.6428571	0.03115079	NR_033431	1743	692	817	NM_172921	237407	53501	171905	113	3	-
NM_172921	down	NR_033431	up	-0.6428571	0.03115079	NR_033431	1743	694	808	NM_172921	237407	41917	53581	103	0	-
NM_172921	down	NR_033431	up	-0.6428571	0.03115079	NR_033431	1743	692	815	NM_172921	237407	53539	171864	82	0	-
NM_172921	down	NR_033431	up	-0.6428571	0.03115079	NR_033431	1743	733	813	NM_172921	237407	171830	171916	72	2	-
NM_172921	down	NR_033431	up	-0.6428571	0.03115079	NR_033431	1743	691	779	NM_172921	237407	24452	171854	69	0	-
NM_153800	down	NR_033431	up	-0.6428571	0.03115079	NR_033431	1743	695	819	NM_153800	153115	10932	26956	107	0	+
NM_153800	down	NR_033431	up	-0.6428571	0.03115079	NR_033431	1743	692	816	NM_153800	153115	26919	27023	95	0	+
NM_153800	down	NR_033431	up	-0.6428571	0.03115079	NR_033431	1743	695	806	NM_153800	153115	102360	102470	99	1	+
NM_153800	down	NR_033431	up	-0.6428571	0.03115079	NR_033431	1743	692	792	NM_153800	153115	102364	102470	93	1	+
NM_153800	down	NR_033431	up	-0.6428571	0.03115079	NR_033431	1743	695	815	NM_153800	153115	74845	87724	94	0	-
NM_153800	down	NR_033431	up	-0.6428571	0.03115079	NR_033431	1743	774	815	NM_153800	153115	87683	87724	41	0	-
NM_153800	down	NR_033431	up	-0.6428571	0.03115079	NR_033431	1743	692	744	NM_153800	153115	87386	87700	46	0	-
NM_146191	down	NR_033431	up	-0.6428571	0.03115079	NR_033431	1743	699	816	NM_146191	129596	35260	110423	114	0	+
NM_146191	down	NR_033431	up	-0.6428571	0.03115079	NR_033431	1743	741	816	NM_146191	129596	35241	35318	69	1	+
NM_146191	down	NR_033431	up	-0.6428571	0.03115079	NR_033431	1743	692	819	NM_146191	129596	110389	110472	66	1	+
NM_146191	down	NR_033431	up	-0.6428571	0.03115079	NR_033431	1743	759	816	NM_146191	129596	4870	4931	54	1	+
NM_146191	down	NR_033431	up	-0.6428571	0.03115079	NR_033431	1743	695	744	NM_146191	129596	45610	45664	49	0	+
NM_028341	down	NR_033431	up	-0.6428571	0.03115079	NR_033431	1743	695	819	NM_028341	93521	58313	87259	77	0	+
NM_028341	down	NR_033431	up	-0.6428571	0.03115079	NR_033431	1743	774	815	NM_028341	93521	58313	58354	41	0	+
NM_028341	down	NR_033431	up	-0.6428571	0.03115079	NR_033431	1743	737	803	NM_028341	93521	12694	12758	60	1	-
NM_028125	down	NR_033431	up	-0.9285714	0.000396825	NR_033431	1743	713	815	NM_028125	48881	16638	20040	84	0	+
NM_023122	down	NR_033431	up	-0.7857143	0.005505952	NR_033431	1743	774	815	NM_023122	150092	31777	31818	41	0	+
NM_023122	down	NR_033431	up	-0.7857143	0.005505952	NR_033431	1743	702	752	NM_023122	150092	56414	60384	50	0	+
NM_023122	down	NR_033431	up	-0.7857143	0.005505952	NR_033431	1743	669	819	NM_023122	150092	105572	105674	78	0	-
NM_023122	down	NR_033431	up	-0.7857143	0.005505952	NR_033431	1743	695	774	NM_023122	150092	12240	99289	74	0	-
NM_023122	down	NR_033431	up	-0.7857143	0.005505952	NR_033431	1743	708	752	NM_023122	150092	105611	105660	44	0	-
NM_019980	down	NR_033431	up	-0.7857143	0.005505952	NR_033431	1743	767	818	NM_019980	33850	25338	25416	51	0	+
NM_018851	down	NR_033431	up	-0.7142857	0.0141369	NR_033431	1743	778	819	NM_018851	37695	36162	36203	41	0	+
NM_018851	down	NR_033431	up	-0.7142857	0.0141369	NR_033431	1743	763	815	NM_018851	37695	29773	29826	52	0	-
NM_018851	down	NR_033431	up	-0.7142857	0.0141369	NR_033431	1743	774	843	NM_018851	37695	29771	29822	50	1	-
NM_013470	down	NR_033431	up	-0.6428571	0.03115079	NR_033431	1743	699	816	NM_013470	52585	7619	7732	104	1	+
NM_013470	down	NR_033431	up	-0.6428571	0.03115079	NR_033431	1743	696	779	NM_013470	52585	7645	7731	79	1	+
NM_013470	down	NR_033431	up	-0.6428571	0.03115079	NR_033431	1743	699	819	NM_013470	52585	9616	32236	66	0	-
NM_013470	down	NR_033431	up	-0.6428571	0.03115079	NR_033431	1743	762	807	NM_013470	52585	7078	7149	45	0	-
NM_010304	down	NR_033431	up	-0.7857143	0.005505952	NR_033431	1743	770	816	NM_010304	21913	17805	17852	46	0	+
NM_009932	down	NR_033431	up	-0.7142857	0.0141369	NR_033431	1743	695	801	NM_009932	136460	11620	11683	61	0	+
NM_009932	down	NR_033431	up	-0.7142857	0.0141369	NR_033431	1743	774	815	NM_009932	136460	11620	11661	40	1	+
NM_009932	down	NR_033431	up	-0.7142857	0.0141369	NR_033431	1743	705	847	NM_009932	136460	87449	110446	74	0	-
NM_009932	down	NR_033431	up	-0.7142857	0.0141369	NR_033431	1743	692	756	NM_009932	136460	70075	70126	46	1	-
NM_009655	down	NR_033431	up	-0.7142857	0.0141369	NR_033431	1743	695	843	NM_009655	204003	104358	143299	106	1	+
NM_009655	down	NR_033431	up	-0.7142857	0.0141369	NR_033431	1743	759	819	NM_009655	204003	52657	52715	57	0	+
NM_009251	down	NR_033431	up	-0.6428571	0.03115079	NR_033431	1743	696	815	NM_009251	27392	20196	20290	91	0	+
NM_008632	down	NR_033431	up	-0.7857143	0.005505952	NR_033431	1743	695	765	NM_008632	267256	214906	214981	68	0	+
NM_008632	down	NR_033431	up	-0.7857143	0.005505952	NR_033431	1743	693	843	NM_008632	267256	183073	213707	109	2	-
NM_008632	down	NR_033431	up	-0.7857143	0.005505952	NR_033431	1743	695	776	NM_008632	267256	69137	69222	78	0	-
NM_008632	down	NR_033431	up	-0.7857143	0.005505952	NR_033431	1743	692	815	NM_008632	267256	69181	213665	75	0	-
NM_008632	down	NR_033431	up	-0.7857143	0.005505952	NR_033431	1743	737	815	NM_008632	267256	213664	246994	73	0	-
NM_001177600	down	NR_033431	up	-0.6428571	0.03115079	NR_033431	1743	736	797	NM_001177600	127317	95364	95423	56	0	+
NM_001177600	down	NR_033431	up	-0.6428571	0.03115079	NR_033431	1743	699	804	NM_001177600	127317	43559	43665	93	2	-
NM_001177600	down	NR_033431	up	-0.6428571	0.03115079	NR_033431	1743	691	819	NM_001177600	127317	43586	43666	74	3	-
NM_001177600	down	NR_033431	up	-0.6428571	0.03115079	NR_033431	1743	738	801	NM_001177600	127317	78456	78517	59	0	-
NM_001163550	down	NR_033431	up	-0.7142857	0.0141369	NR_033431	1743	712	760	NM_001163550	7147	3130	3185	46	0	+
NM_001039194	down	NR_033431	up	-0.6428571	0.03115079	NR_033431	1743	770	819	NM_001039194	23391	6787	6835	48	0	+
NM_001038845	down	NR_033431	up	-0.7142857	0.0141369	NR_033431	1743	695	782	NM_001038845	47523	23529	30835	78	0	+
NM_001038845	down	NR_033431	up	-0.7142857	0.0141369	NR_033431	1743	694	732	NM_001038845	47523	30764	30803	37	0	+
NM_001038839	down	NR_033431	up	-0.7142857	0.0141369	NR_033431	1743	695	782	NM_001038839	40375	23529	30835	78	0	+
NM_001038839	down	NR_033431	up	-0.7142857	0.0141369	NR_033431	1743	694	732	NM_001038839	40375	30764	30803	37	0	+
NM_001038619	down	NR_033431	up	-0.6428571	0.03115079	NR_033431	1743	716	819	NM_001038619	490730	198896	199003	79	0	+
NM_001038619	down	NR_033431	up	-0.6428571	0.03115079	NR_033431	1743	695	815	NM_001038619	490730	312516	479567	94	0	+
NM_001038619	down	NR_033431	up	-0.6428571	0.03115079	NR_033431	1743	768	843	NM_001038619	490730	267580	267638	57	1	+
NM_001038619	down	NR_033431	up	-0.6428571	0.03115079	NR_033431	1743	776	819	NM_001038619	490730	198896	198939	43	0	+
NM_001038619	down	NR_033431	up	-0.6428571	0.03115079	NR_033431	1743	693	743	NM_001038619	490730	479524	479577	49	0	+
NM_001038619	down	NR_033431	up	-0.6428571	0.03115079	NR_033431	1743	695	818	NM_001038619	490730	85009	469797	119	3	-
NM_001038619	down	NR_033431	up	-0.6428571	0.03115079	NR_033431	1743	693	843	NM_001038619	490730	10268	117761	111	0	-
NM_001038619	down	NR_033431	up	-0.6428571	0.03115079	NR_033431	1743	769	815	NM_001038619	490730	160322	160367	45	0	-
NM_001038619	down	NR_033431	up	-0.6428571	0.03115079	NR_033431	1743	774	815	NM_001038619	490730	352572	352613	41	0	-
NM_001038619	down	NR_033431	up	-0.6428571	0.03115079	NR_033431	1743	774	815	NM_001038619	490730	469756	469797	41	0	-
NM_001038619	down	NR_033431	up	-0.6428571	0.03115079	NR_033431	1743	772	819	NM_001038619	490730	84988	117761	47	0	-
NM_001038619	down	NR_033431	up	-0.6428571	0.03115079	NR_033431	1743	774	809	NM_001038619	490730	244008	244043	35	0	-
NM_053153	down	NR_033431	up	-0.7142857	0.0141369	NR_033431	1743	692	775	NM_053153	23528	5706	5791	78	0	-
NM_053153	down	NR_033431	up	-0.7142857	0.0141369	NR_033431	1743	778	816	NM_053153	23528	5757	5795	38	0	-
NM_014194	down	NR_033431	up	-0.7142857	0.0141369	NR_033431	1743	695	758	NM_014194	13084	3603	3670	61	0	-
NM_010649	down	NR_033431	up	-0.6428571	0.03115079	NR_033431	1743	692	775	NM_010649	23166	5629	5714	78	0	-
NM_010649	down	NR_033431	up	-0.6428571	0.03115079	NR_033431	1743	778	816	NM_010649	23166	5680	5718	38	0	-
NM_007609	down	NR_033431	up	-0.7142857	0.0141369	NR_033431	1743	767	812	NM_007609	27933	15063	15107	44	0	-
NM_001177959	down	NR_033431	up	-0.7142857	0.0141369	NR_033431	1743	669	738	NM_001177959	44482	4	64	54	0	-
NM_001128132	down	NR_033431	up	-0.7142857	0.0141369	NR_033431	1743	695	751	NM_001128132	22614	475	536	56	0	-
NM_001128132	down	NR_033431	up	-0.7142857	0.0141369	NR_033431	1743	774	815	NM_001128132	22614	495	536	41	0	-
NM_001081069	down	NR_033431	up	-0.6428571	0.03115079	NR_033431	1743	744	848	NM_001081069	8364	6570	6652	79	0	-
NM_001038624	down	NR_033431	up	-0.6428571	0.03115079	NR_033431	1743	774	815	NM_001038624	49007	14320	14361	41	0	-
NM_001038624	down	NR_033431	up	-0.6428571	0.03115079	NR_033431	1743	695	738	NM_001038624	49007	14314	14361	43	0	-
NM_172921	down	AK079976	up	-0.7857143	0.005505952	AK079976	853	776	829	NM_172921	237407	141111	141161	49	1	+
NM_172921	down	AK079976	up	-0.7857143	0.005505952	AK079976	853	776	829	NM_172921	237407	226022	226073	45	0	-
NM_153800	down	AK079976	up	-0.7857143	0.005505952	AK079976	853	776	829	NM_153800	153115	59277	59327	49	1	+
NM_153800	down	AK079976	up	-0.7857143	0.005505952	AK079976	853	779	853	NM_153800	153115	76148	76655	57	1	-
NM_153393	down	AK079976	up	-0.7142857	0.0141369	AK079976	853	746	829	NM_153393	294007	144712	144791	59	2	+
NM_153393	down	AK079976	up	-0.7142857	0.0141369	AK079976	853	779	829	NM_153393	294007	224805	224852	45	2	+
NM_153393	down	AK079976	up	-0.7142857	0.0141369	AK079976	853	779	829	NM_153393	294007	227957	228004	46	1	-
NM_027446	down	AK079976	up	-0.7857143	0.005505952	AK079976	853	779	853	NM_027446	11803	10768	10848	62	1	+
NM_010746	down	AK079976	up	-0.7142857	0.0141369	AK079976	853	776	829	NM_010746	7442	5535	5585	48	2	+
NM_010746	down	AK079976	up	-0.7142857	0.0141369	AK079976	853	746	829	NM_010746	7442	1538	1617	56	1	-
NM_009655	down	AK079976	up	-0.8571429	0.001736111	AK079976	853	780	831	NM_009655	204003	142666	142714	47	1	+
NM_009655	down	AK079976	up	-0.8571429	0.001736111	AK079976	853	746	805	NM_009655	204003	192048	192106	41	1	+
NM_007551	down	AK079976	up	-0.9285714	0.000396825	AK079976	853	776	831	NM_007551	14636	6505	6557	51	1	+
NM_001081069	down	AK079976	up	-0.7857143	0.005505952	AK079976	853	776	808	NM_001081069	8364	5971	6003	32	0	+
NM_031247	down	AK079976	up	-0.6428571	0.03115079	AK079976	853	779	829	NM_031247	6389	2815	2862	46	1	-
NM_027788	down	AK079976	up	-0.6428571	0.03115079	AK079976	853	751	808	NM_027788	5673	2756	2812	41	0	-
NM_019980	down	AK079976	up	-0.6428571	0.03115079	AK079976	853	786	832	NM_019980	33850	6260	6312	42	1	-
NM_010391	down	AK079976	up	-0.7142857	0.0141369	AK079976	853	780	829	NM_010391	4476	1728	1774	45	1	-
NM_001177600	down	AK079976	up	-0.6428571	0.03115079	AK079976	853	754	853	NM_001177600	127317	111217	111321	78	2	-
NM_001177600	down	AK079976	up	-0.6428571	0.03115079	AK079976	853	780	829	NM_001177600	127317	55136	55182	45	1	-
NM_001164423	down	AK079976	up	-0.8571429	0.001736111	AK079976	853	773	853	NM_001164423	18842	7921	8007	67	2	-
NM_001164329	down	AK079976	up	-0.7142857	0.0141369	AK079976	853	779	829	NM_001164329	15777	13336	13383	45	2	-
NM_001110275	down	AK079976	up	-0.8571429	0.001736111	AK079976	853	780	821	NM_001110275	142286	81986	82053	41	0	-
NM_001003948	down	AK079976	up	-0.7142857	0.0141369	AK079976	853	780	829	NM_001003948	248354	124311	124357	45	1	-
NM_173006	down	uc008acg.1	up	-0.6428571	0.03115079	uc008acg.1	1291	332	406	NM_173006	35383	3284	3352	60	3	+
NM_027238	down	uc008acg.1	up	-0.7142857	0.0141369	uc008acg.1	1291	323	403	NM_027238	103890	57151	57236	65	4	+
NM_027238	down	uc008acg.1	up	-0.7142857	0.0141369	uc008acg.1	1291	323	406	NM_027238	103890	7895	7986	44	1	-
NM_013867	down	uc008acg.1	up	-0.7857143	0.005505952	uc008acg.1	1291	329	399	NM_013867	110404	82400	82470	63	7	+
NM_010194	down	uc008acg.1	up	-0.7142857	0.0141369	uc008acg.1	1291	356	406	NM_010194	10190	1828	1890	47	3	+
NM_008037	down	uc008acg.1	up	-0.6428571	0.03115079	uc008acg.1	1291	404	490	NM_008037	21369	13420	13569	77	2	+
NM_001081069	down	uc008acg.1	up	-0.6428571	0.03115079	uc008acg.1	1291	301	406	NM_001081069	8364	3610	3843	81	4	+
NM_001038624	down	uc008acg.1	up	-0.6428571	0.03115079	uc008acg.1	1291	331	406	NM_001038624	49007	4233	4310	70	5	+
NM_001038619	down	uc008acg.1	up	-0.6428571	0.03115079	uc008acg.1	1291	301	409	NM_001038619	490730	130061	130150	72	0	+
NM_146191	down	uc008acg.1	up	-0.6428571	0.03115079	uc008acg.1	1291	341	405	NM_146191	129596	96340	96406	58	6	-
NM_145133	down	uc008acg.1	up	-0.6428571	0.03115079	uc008acg.1	1291	284	406	NM_145133	8478	3436	3563	51	1	-
NM_028341	down	uc008acg.1	up	-0.6428571	0.03115079	uc008acg.1	1291	372	406	NM_028341	93521	26029	26067	34	0	-
NM_013753	down	uc008acg.1	up	-0.6428571	0.03115079	uc008acg.1	1291	333	406	NM_013753	63868	9982	28131	67	6	-
NM_009180	down	uc008acg.1	up	-0.8571429	0.001736111	uc008acg.1	1291	329	406	NM_009180	17957	7919	7998	71	6	-
NM_001110275	down	uc008acg.1	up	-0.7142857	0.0141369	uc008acg.1	1291	356	390	NM_001110275	142286	88450	88484	32	2	-
NM_177078	down	ENSMUST00000123094	up	-0.6428571	0.03115079	ENSMUST00000123094	3012	603	712	NM_177078	105038	31060	67885	74	3	+
NM_177078	down	ENSMUST00000123094	up	-0.6428571	0.03115079	ENSMUST00000123094	3012	607	2173	NM_177078	105038	17068	59664	210	3	-
NM_177078	down	ENSMUST00000123094	up	-0.6428571	0.03115079	ENSMUST00000123094	3012	619	704	NM_177078	105038	19347	19517	82	3	-
NM_177078	down	ENSMUST00000123094	up	-0.6428571	0.03115079	ENSMUST00000123094	3012	628	714	NM_177078	105038	41046	41360	79	1	-
NM_172921	down	ENSMUST00000123094	up	-0.7857143	0.005505952	ENSMUST00000123094	3012	908	1042	NM_172921	237407	209485	209939	130	0	+
NM_172921	down	ENSMUST00000123094	up	-0.7857143	0.005505952	ENSMUST00000123094	3012	948	1038	NM_172921	237407	209508	209598	90	0	+
NM_172921	down	ENSMUST00000123094	up	-0.7857143	0.005505952	ENSMUST00000123094	3012	1058	1097	NM_172921	237407	173299	173338	36	3	+
NM_172921	down	ENSMUST00000123094	up	-0.7857143	0.005505952	ENSMUST00000123094	3012	877	2181	NM_172921	237407	57879	202374	250	5	-
NM_172921	down	ENSMUST00000123094	up	-0.7857143	0.005505952	ENSMUST00000123094	3012	916	2160	NM_172921	237407	67133	206651	194	2	-
NM_172921	down	ENSMUST00000123094	up	-0.7857143	0.005505952	ENSMUST00000123094	3012	918	1094	NM_172921	237407	206443	206645	141	5	-
NM_172921	down	ENSMUST00000123094	up	-0.7857143	0.005505952	ENSMUST00000123094	3012	960	1042	NM_172921	237407	94568	94651	82	0	-
NM_172921	down	ENSMUST00000123094	up	-0.7857143	0.005505952	ENSMUST00000123094	3012	600	714	NM_172921	237407	86109	86207	56	0	-
NM_153800	down	ENSMUST00000123094	up	-0.6428571	0.03115079	ENSMUST00000123094	3012	1048	1136	NM_153800	153115	89769	89878	59	2	+
NM_153800	down	ENSMUST00000123094	up	-0.6428571	0.03115079	ENSMUST00000123094	3012	642	2172	NM_153800	153115	63530	69497	69	1	-
NM_153393	down	ENSMUST00000123094	up	-0.7142857	0.0141369	ENSMUST00000123094	3012	1058	1136	NM_153393	294007	255590	255678	51	2	+
NM_153393	down	ENSMUST00000123094	up	-0.7142857	0.0141369	ENSMUST00000123094	3012	604	1145	NM_153393	294007	8134	182540	206	6	-
NM_153393	down	ENSMUST00000123094	up	-0.7142857	0.0141369	ENSMUST00000123094	3012	648	2179	NM_153393	294007	75382	197814	134	5	-
NM_153393	down	ENSMUST00000123094	up	-0.7142857	0.0141369	ENSMUST00000123094	3012	935	2172	NM_153393	294007	137074	241562	124	3	-
NM_153393	down	ENSMUST00000123094	up	-0.7142857	0.0141369	ENSMUST00000123094	3012	2129	2173	NM_153393	294007	234588	234633	43	1	-
NM_153393	down	ENSMUST00000123094	up	-0.7142857	0.0141369	ENSMUST00000123094	3012	2129	2172	NM_153393	294007	171767	173896	43	0	-
NM_153393	down	ENSMUST00000123094	up	-0.7142857	0.0141369	ENSMUST00000123094	3012	2137	2172	NM_153393	294007	182505	182540	35	0	-
NM_027238	down	ENSMUST00000123094	up	-0.7142857	0.0141369	ENSMUST00000123094	3012	941	1136	NM_027238	103890	2865	3042	123	5	+
NM_027238	down	ENSMUST00000123094	up	-0.7142857	0.0141369	ENSMUST00000123094	3012	995	1098	NM_027238	103890	2871	41177	93	2	+
NM_027238	down	ENSMUST00000123094	up	-0.7142857	0.0141369	ENSMUST00000123094	3012	1048	1097	NM_027238	103890	53734	53793	46	2	+
NM_019980	down	ENSMUST00000123094	up	-0.6428571	0.03115079	ENSMUST00000123094	3012	1048	1097	NM_019980	33850	12705	12762	46	2	+
NM_019980	down	ENSMUST00000123094	up	-0.6428571	0.03115079	ENSMUST00000123094	3012	1048	1097	NM_019980	33850	26023	26082	43	2	+
NM_013871	down	ENSMUST00000123094	up	-0.6428571	0.03115079	ENSMUST00000123094	3012	935	1097	NM_013871	10121	6447	7025	88	2	+
NM_011542	down	ENSMUST00000123094	up	-0.6428571	0.03115079	ENSMUST00000123094	3012	905	1024	NM_011542	26944	23908	24015	102	2	+
NM_011542	down	ENSMUST00000123094	up	-0.6428571	0.03115079	ENSMUST00000123094	3012	603	2172	NM_011542	26944	12502	14918	145	3	-
NM_011542	down	ENSMUST00000123094	up	-0.6428571	0.03115079	ENSMUST00000123094	3012	603	714	NM_011542	26944	14687	14928	87	1	-
NM_011542	down	ENSMUST00000123094	up	-0.6428571	0.03115079	ENSMUST00000123094	3012	651	702	NM_011542	26944	12321	14902	48	2	-
NM_010553	down	ENSMUST00000123094	up	-0.7857143	0.005505952	ENSMUST00000123094	3012	877	1002	NM_010553	33937	3954	4057	96	3	+
NM_010553	down	ENSMUST00000123094	up	-0.7857143	0.005505952	ENSMUST00000123094	3012	907	1009	NM_010553	33937	3633	3742	86	0	+
NM_010553	down	ENSMUST00000123094	up	-0.7857143	0.005505952	ENSMUST00000123094	3012	946	979	NM_010553	33937	3913	3946	32	1	+
NM_010391	down	ENSMUST00000123094	up	-0.7142857	0.0141369	ENSMUST00000123094	3012	1058	1136	NM_010391	4476	1722	1809	50	2	+
NM_010304	down	ENSMUST00000123094	up	-0.6428571	0.03115079	ENSMUST00000123094	3012	877	1042	NM_010304	21913	19254	19414	126	2	+
NM_010304	down	ENSMUST00000123094	up	-0.6428571	0.03115079	ENSMUST00000123094	3012	685	2168	NM_010304	21913	15313	15384	56	2	-
NM_009655	down	ENSMUST00000123094	up	-0.7142857	0.0141369	ENSMUST00000123094	3012	1048	1098	NM_009655	204003	146395	146455	47	2	+
NM_009655	down	ENSMUST00000123094	up	-0.7142857	0.0141369	ENSMUST00000123094	3012	631	1097	NM_009655	204003	48135	195102	215	7	-
NM_009655	down	ENSMUST00000123094	up	-0.7142857	0.0141369	ENSMUST00000123094	3012	605	2172	NM_009655	204003	97172	195062	201	2	-
NM_009180	down	ENSMUST00000123094	up	-0.7142857	0.0141369	ENSMUST00000123094	3012	1048	1098	NM_009180	17957	7940	8000	47	2	+
NM_008729	down	ENSMUST00000123094	up	-0.6428571	0.03115079	ENSMUST00000123094	3012	656	1192	NM_008729	856752	242465	776528	141	4	+
NM_008729	down	ENSMUST00000123094	up	-0.6428571	0.03115079	ENSMUST00000123094	3012	603	667	NM_008729	856752	821159	821366	46	0	+
NM_008729	down	ENSMUST00000123094	up	-0.6428571	0.03115079	ENSMUST00000123094	3012	603	2175	NM_008729	856752	26965	451503	127	3	-
NM_008729	down	ENSMUST00000123094	up	-0.6428571	0.03115079	ENSMUST00000123094	3012	600	2175	NM_008729	856752	303152	516992	112	5	-
NM_008729	down	ENSMUST00000123094	up	-0.6428571	0.03115079	ENSMUST00000123094	3012	603	2154	NM_008729	856752	26966	255298	124	0	-
NM_008729	down	ENSMUST00000123094	up	-0.6428571	0.03115079	ENSMUST00000123094	3012	2129	2175	NM_008729	856752	810240	810287	45	1	-
NM_008729	down	ENSMUST00000123094	up	-0.6428571	0.03115079	ENSMUST00000123094	3012	2137	2175	NM_008729	856752	648096	648134	37	1	-
NM_008729	down	ENSMUST00000123094	up	-0.6428571	0.03115079	ENSMUST00000123094	3012	2131	2168	NM_008729	856752	648099	648136	36	1	-
NM_008729	down	ENSMUST00000123094	up	-0.6428571	0.03115079	ENSMUST00000123094	3012	2129	2172	NM_008729	856752	726323	810267	43	0	-
NM_001177600	down	ENSMUST00000123094	up	-0.6428571	0.03115079	ENSMUST00000123094	3012	946	1015	NM_001177600	127317	48493	48578	68	0	+
NM_001177600	down	ENSMUST00000123094	up	-0.6428571	0.03115079	ENSMUST00000123094	3012	878	1192	NM_001177600	127317	38350	71391	157	3	-
NM_001038619	down	ENSMUST00000123094	up	-0.7857143	0.005505952	ENSMUST00000123094	3012	1053	1194	NM_001038619	490730	22388	87368	85	5	+
NM_001038619	down	ENSMUST00000123094	up	-0.7857143	0.005505952	ENSMUST00000123094	3012	603	2173	NM_001038619	490730	150389	481267	184	4	-
NM_001038619	down	ENSMUST00000123094	up	-0.7857143	0.005505952	ENSMUST00000123094	3012	603	2175	NM_001038619	490730	10196	88880	131	1	-
NM_001038619	down	ENSMUST00000123094	up	-0.7857143	0.005505952	ENSMUST00000123094	3012	605	2165	NM_001038619	490730	86282	161058	86	1	-
NM_001038619	down	ENSMUST00000123094	up	-0.7857143	0.005505952	ENSMUST00000123094	3012	685	2173	NM_001038619	490730	399220	442933	81	1	-
NM_001038619	down	ENSMUST00000123094	up	-0.7857143	0.005505952	ENSMUST00000123094	3012	635	704	NM_001038619	490730	145256	145357	55	1	-
NM_001035531	down	ENSMUST00000123094	up	-0.6428571	0.03115079	ENSMUST00000123094	3012	603	1184	NM_001035531	54952	31060	31536	67	0	+
NM_001035531	down	ENSMUST00000123094	up	-0.6428571	0.03115079	ENSMUST00000123094	3012	619	2173	NM_001035531	54952	17068	19517	121	4	-
NM_001035531	down	ENSMUST00000123094	up	-0.6428571	0.03115079	ENSMUST00000123094	3012	628	2172	NM_001035531	54952	11986	41360	116	3	-
NM_172298	down	ENSMUST00000123094	up	-0.6428571	0.03115079	ENSMUST00000123094	3012	906	2172	NM_172298	75341	46349	61931	116	2	-
NM_146191	down	ENSMUST00000123094	up	-0.7857143	0.005505952	ENSMUST00000123094	3012	2129	2163	NM_146191	129596	27166	27201	34	0	-
NM_028341	down	ENSMUST00000123094	up	-0.6428571	0.03115079	ENSMUST00000123094	3012	628	706	NM_028341	93521	8458	8540	60	1	-
NM_028341	down	ENSMUST00000123094	up	-0.6428571	0.03115079	ENSMUST00000123094	3012	689	2175	NM_028341	93521	8566	40387	71	1	-
NM_026473	down	ENSMUST00000123094	up	-0.7857143	0.005505952	ENSMUST00000123094	3012	1048	1136	NM_026473	12020	10035	10144	61	2	-
NM_023122	down	ENSMUST00000123094	up	-0.6428571	0.03115079	ENSMUST00000123094	3012	916	2172	NM_023122	150092	132004	135887	102	1	-
NM_018851	down	ENSMUST00000123094	up	-0.7142857	0.0141369	ENSMUST00000123094	3012	2129	2170	NM_018851	37695	29686	29749	40	1	-
NM_013470	down	ENSMUST00000123094	up	-0.6428571	0.03115079	ENSMUST00000123094	3012	1048	2174	NM_013470	52585	6450	29022	104	2	-
NM_013470	down	ENSMUST00000123094	up	-0.6428571	0.03115079	ENSMUST00000123094	3012	2131	2161	NM_013470	52585	6443	6473	30	0	-
NM_010646	down	ENSMUST00000123094	up	-0.7142857	0.0141369	ENSMUST00000123094	3012	668	2172	NM_010646	262459	111316	211343	91	1	-
NM_010646	down	ENSMUST00000123094	up	-0.7142857	0.0141369	ENSMUST00000123094	3012	687	2165	NM_010646	262459	189397	245833	71	0	-
NM_010194	down	ENSMUST00000123094	up	-0.8571429	0.001736111	ENSMUST00000123094	3012	1170	2175	NM_010194	10190	2417	2615	59	0	-
NM_010194	down	ENSMUST00000123094	up	-0.8571429	0.001736111	ENSMUST00000123094	3012	2129	2175	NM_010194	10190	2453	2612	46	0	-
NM_010194	down	ENSMUST00000123094	up	-0.8571429	0.001736111	ENSMUST00000123094	3012	2135	2175	NM_010194	10190	2565	2691	40	0	-
NM_010194	down	ENSMUST00000123094	up	-0.8571429	0.001736111	ENSMUST00000123094	3012	2133	2174	NM_010194	10190	2488	2543	41	0	-
NM_009932	down	ENSMUST00000123094	up	-0.7142857	0.0141369	ENSMUST00000123094	3012	2133	2174	NM_009932	136460	89985	90026	40	1	-
NM_009142	down	ENSMUST00000123094	up	-0.9285714	0.000396825	ENSMUST00000123094	3012	2129	2173	NM_009142	10248	4682	4727	43	1	-
NM_008461	down	ENSMUST00000123094	up	-0.6428571	0.03115079	ENSMUST00000123094	3012	602	2165	NM_008461	45214	43664	43730	60	0	-
NM_007609	down	ENSMUST00000123094	up	-0.7142857	0.0141369	ENSMUST00000123094	3012	991	1042	NM_007609	27933	15202	15253	51	0	-
NM_007558	down	ENSMUST00000123094	up	-0.9285714	0.000396825	ENSMUST00000123094	3012	946	983	NM_007558	30155	14717	14754	37	0	-
NM_007551	down	ENSMUST00000123094	up	-0.6428571	0.03115079	ENSMUST00000123094	3012	1058	1101	NM_007551	14636	5880	5929	40	2	-
NM_007488	down	ENSMUST00000123094	up	-0.9285714	0.000396825	ENSMUST00000123094	3012	2130	2174	NM_007488	163682	58741	58807	43	0	-
NM_001177959	down	ENSMUST00000123094	up	-0.7142857	0.0141369	ENSMUST00000123094	3012	916	1194	NM_001177959	44482	26379	30277	84	0	-
NM_001038624	down	ENSMUST00000123094	up	-0.7857143	0.005505952	ENSMUST00000123094	3012	2131	2172	NM_001038624	49007	36938	36979	40	1	-
NM_001025577	down	ENSMUST00000123094	up	-0.9285714	0.000396825	ENSMUST00000123094	3012	2131	2172	NM_001025577	3643	1305	1346	40	1	-
NM_008037	down	ENSMUST00000123155	up	-0.6428571	0.03115079	ENSMUST00000123155	17431	14087	14164	NM_008037	21369	13410	13590	75	2	+
NM_008037	down	ENSMUST00000123155	up	-0.6428571	0.03115079	ENSMUST00000123155	17431	14123	14163	NM_008037	21369	13473	13513	37	3	+
NM_173433	down	ENSMUST00000123155	up	-0.7857143	0.005505952	ENSMUST00000123155	17431	12405	14017	NM_173433	37903	3929	4418	123	4	+
NM_173433	down	ENSMUST00000123155	up	-0.7857143	0.005505952	ENSMUST00000123155	17431	12436	12492	NM_173433	37903	4355	4411	52	4	+
NM_173433	down	ENSMUST00000123155	up	-0.7857143	0.005505952	ENSMUST00000123155	17431	11709	11759	NM_173433	37903	4356	4406	47	3	+
NM_173433	down	ENSMUST00000123155	up	-0.7857143	0.005505952	ENSMUST00000123155	17431	10981	11055	NM_173433	37903	8938	9012	67	7	-
NM_027446	down	ENSMUST00000123155	up	-0.6428571	0.03115079	ENSMUST00000123155	17431	11682	11759	NM_027446	11803	10756	10833	71	6	+
NM_019738	down	ENSMUST00000123155	up	-0.7142857	0.0141369	ENSMUST00000123155	17431	11649	11759	NM_019738	2226	1459	1572	99	11	+
NM_010766	down	ENSMUST00000123155	up	-0.6428571	0.03115079	ENSMUST00000123155	17431	10987	11923	NM_010766	30548	3028	9207	82	2	+
NM_010766	down	ENSMUST00000123155	up	-0.6428571	0.03115079	ENSMUST00000123155	17431	13912	14161	NM_010766	30548	9814	19580	155	3	-
NM_010194	down	ENSMUST00000123155	up	-0.7142857	0.0141369	ENSMUST00000123155	17431	13963	14010	NM_010194	10190	1817	1856	38	0	+
NM_010194	down	ENSMUST00000123155	up	-0.7142857	0.0141369	ENSMUST00000123155	17431	14885	14971	NM_010194	10190	8580	8667	79	6	-
NM_009538	down	ENSMUST00000123155	up	-0.7142857	0.0141369	ENSMUST00000123155	17431	11890	11923	NM_009538	40909	26810	26843	33	0	+
NM_001164202	down	ENSMUST00000123155	up	-0.6428571	0.03115079	ENSMUST00000123155	17431	11658	13911	NM_001164202	20541	4375	4489	98	5	+
NM_001164202	down	ENSMUST00000123155	up	-0.6428571	0.03115079	ENSMUST00000123155	17431	12437	12493	NM_001164202	20541	4126	4182	51	5	+
NM_001081120	down	ENSMUST00000123155	up	-0.8571429	0.001736111	ENSMUST00000123155	17431	13855	14010	NM_001081120	11554	6149	6428	52	0	+
NM_001081120	down	ENSMUST00000123155	up	-0.8571429	0.001736111	ENSMUST00000123155	17431	4045	4161	NM_001081120	11554	3194	3298	92	8	-
NM_182806	down	ENSMUST00000123155	up	-0.6428571	0.03115079	ENSMUST00000123155	17431	13851	13911	NM_182806	4342	1754	1814	57	3	+
NM_181860	down	ENSMUST00000123155	up	-0.7142857	0.0141369	ENSMUST00000123155	17431	10945	11759	NM_181860	67845	5818	9184	167	14	+
NM_181860	down	ENSMUST00000123155	up	-0.7142857	0.0141369	ENSMUST00000123155	17431	12373	12426	NM_181860	67845	9063	9116	49	4	+
NM_181860	down	ENSMUST00000123155	up	-0.7142857	0.0141369	ENSMUST00000123155	17431	11649	13908	NM_181860	67845	5818	5927	99	7	-
NM_181860	down	ENSMUST00000123155	up	-0.7142857	0.0141369	ENSMUST00000123155	17431	11714	11759	NM_181860	67845	5828	5873	43	2	-
NM_172298	down	ENSMUST00000123155	up	-0.6428571	0.03115079	ENSMUST00000123155	17431	14068	14163	NM_172298	75341	4096	22514	88	3	+
NM_172298	down	ENSMUST00000123155	up	-0.6428571	0.03115079	ENSMUST00000123155	17431	14054	14153	NM_172298	75341	4167	13276	76	1	+
NM_172298	down	ENSMUST00000123155	up	-0.6428571	0.03115079	ENSMUST00000123155	17431	11701	14058	NM_172298	75341	61659	61814	73	4	+
NM_172298	down	ENSMUST00000123155	up	-0.6428571	0.03115079	ENSMUST00000123155	17431	14057	14110	NM_172298	75341	13287	22475	53	0	+
NM_172298	down	ENSMUST00000123155	up	-0.6428571	0.03115079	ENSMUST00000123155	17431	14086	14163	NM_172298	75341	4096	4162	58	3	+
NM_172298	down	ENSMUST00000123155	up	-0.6428571	0.03115079	ENSMUST00000123155	17431	14057	14102	NM_172298	75341	31749	31794	44	1	+
NM_172298	down	ENSMUST00000123155	up	-0.6428571	0.03115079	ENSMUST00000123155	17431	14098	14131	NM_172298	75341	4139	4172	33	0	+
NM_172298	down	ENSMUST00000123155	up	-0.6428571	0.03115079	ENSMUST00000123155	17431	14110	14163	NM_172298	75341	32811	32864	53	0	-
NM_153782	down	ENSMUST00000123155	up	-0.6428571	0.03115079	ENSMUST00000123155	17431	14016	14052	NM_153782	49332	14954	14991	35	1	+
NM_027283	down	ENSMUST00000123155	up	-0.7857143	0.005505952	ENSMUST00000123155	17431	11649	13914	NM_027283	7573	2192	2321	115	5	+
NM_027217	down	ENSMUST00000123155	up	-0.7857143	0.005505952	ENSMUST00000123155	17431	11643	13911	NM_027217	39233	22039	22168	120	9	+
NM_027217	down	ENSMUST00000123155	up	-0.7857143	0.005505952	ENSMUST00000123155	17431	14876	14931	NM_027217	39233	22945	23000	53	2	-
NM_026473	down	ENSMUST00000123155	up	-0.6428571	0.03115079	ENSMUST00000123155	17431	11665	11731	NM_026473	12020	4558	4626	51	3	+
NM_021718	down	ENSMUST00000123155	up	-0.8571429	0.001736111	ENSMUST00000123155	17431	14001	14213	NM_021718	19992	8661	8907	68	0	+
NM_021718	down	ENSMUST00000123155	up	-0.8571429	0.001736111	ENSMUST00000123155	17431	11888	11921	NM_021718	19992	8949	8982	32	1	+
NM_021718	down	ENSMUST00000123155	up	-0.8571429	0.001736111	ENSMUST00000123155	17431	3886	3920	NM_021718	19992	4905	4939	33	1	-
NM_013470	down	ENSMUST00000123155	up	-0.6428571	0.03115079	ENSMUST00000123155	17431	11642	13914	NM_013470	52585	2189	14294	180	12	+
NM_013470	down	ENSMUST00000123155	up	-0.6428571	0.03115079	ENSMUST00000123155	17431	11643	11759	NM_013470	52585	39668	46642	107	9	+
NM_013470	down	ENSMUST00000123155	up	-0.6428571	0.03115079	ENSMUST00000123155	17431	11658	11759	NM_013470	52585	28911	29014	90	7	+
NM_013470	down	ENSMUST00000123155	up	-0.6428571	0.03115079	ENSMUST00000123155	17431	12378	12426	NM_013470	52585	2190	2238	44	4	+
NM_013470	down	ENSMUST00000123155	up	-0.6428571	0.03115079	ENSMUST00000123155	17431	16178	16370	NM_013470	52585	18205	18430	181	10	-
NM_013470	down	ENSMUST00000123155	up	-0.6428571	0.03115079	ENSMUST00000123155	17431	12374	14159	NM_013470	52585	2912	13768	165	10	-
NM_013470	down	ENSMUST00000123155	up	-0.6428571	0.03115079	ENSMUST00000123155	17431	13962	14010	NM_013470	52585	13643	13683	40	0	-
NM_010646	down	ENSMUST00000123155	up	-0.7142857	0.0141369	ENSMUST00000123155	17431	10944	11056	NM_010646	262459	1129	1242	44	1	+
NM_010646	down	ENSMUST00000123155	up	-0.7142857	0.0141369	ENSMUST00000123155	17431	12440	13957	NM_010646	262459	119788	260765	155	5	-
NM_010646	down	ENSMUST00000123155	up	-0.7142857	0.0141369	ENSMUST00000123155	17431	14057	14101	NM_010646	262459	247166	247210	44	0	-
NM_007488	down	ENSMUST00000123155	up	-0.9285714	0.000396825	ENSMUST00000123155	17431	11658	13911	NM_007488	163682	18457	18571	100	8	+
NM_007488	down	ENSMUST00000123155	up	-0.9285714	0.000396825	ENSMUST00000123155	17431	11893	11923	NM_007488	163682	56831	56861	30	0	-
NM_001081069	down	ENSMUST00000123155	up	-0.6428571	0.03115079	ENSMUST00000123155	17431	11649	13994	NM_001081069	8364	5926	6904	140	7	+
NM_001081069	down	ENSMUST00000123155	up	-0.6428571	0.03115079	ENSMUST00000123155	17431	12372	12426	NM_001081069	8364	5918	5971	50	3	+
NM_001081069	down	ENSMUST00000123155	up	-0.6428571	0.03115079	ENSMUST00000123155	17431	11643	11759	NM_001081069	8364	6324	6444	107	8	-
NM_001038624	down	ENSMUST00000123155	up	-0.7857143	0.005505952	ENSMUST00000123155	17431	12371	12426	NM_001038624	49007	39545	39600	52	3	+
NM_173006	down	ENSMUST00000123155	up	-0.6428571	0.03115079	ENSMUST00000123155	17431	13851	13910	NM_173006	35383	20833	20890	55	2	+
NM_173006	down	ENSMUST00000123155	up	-0.6428571	0.03115079	ENSMUST00000123155	17431	16179	16366	NM_173006	35383	33058	33246	174	13	-
NM_173006	down	ENSMUST00000123155	up	-0.6428571	0.03115079	ENSMUST00000123155	17431	14846	14972	NM_173006	35383	24331	24441	63	2	-
NM_172921	down	ENSMUST00000123155	up	-0.6428571	0.03115079	ENSMUST00000123155	17431	14097	14145	NM_172921	237407	17207	17277	46	1	+
NM_172921	down	ENSMUST00000123155	up	-0.6428571	0.03115079	ENSMUST00000123155	17431	13852	13890	NM_172921	237407	124551	124589	38	0	+
NM_172921	down	ENSMUST00000123155	up	-0.6428571	0.03115079	ENSMUST00000123155	17431	11024	14158	NM_172921	237407	153207	201960	238	12	-
NM_172921	down	ENSMUST00000123155	up	-0.6428571	0.03115079	ENSMUST00000123155	17431	11646	14101	NM_172921	237407	153143	154531	150	11	-
NM_172921	down	ENSMUST00000123155	up	-0.6428571	0.03115079	ENSMUST00000123155	17431	13851	14163	NM_172921	237407	153443	226052	128	3	-
NM_172921	down	ENSMUST00000123155	up	-0.6428571	0.03115079	ENSMUST00000123155	17431	12455	14102	NM_172921	237407	153136	226037	73	3	-
NM_172921	down	ENSMUST00000123155	up	-0.6428571	0.03115079	ENSMUST00000123155	17431	16180	16212	NM_172921	237407	231627	231659	31	1	-
NM_172530	down	ENSMUST00000123155	up	-0.7857143	0.005505952	ENSMUST00000123155	17431	11646	14966	NM_172530	27478	7678	11280	173	13	+
NM_172530	down	ENSMUST00000123155	up	-0.7857143	0.005505952	ENSMUST00000123155	17431	4121	4246	NM_172530	27478	11198	11323	115	10	+
NM_172530	down	ENSMUST00000123155	up	-0.7857143	0.005505952	ENSMUST00000123155	17431	12413	13911	NM_172530	27478	6037	7804	101	4	+
NM_172530	down	ENSMUST00000123155	up	-0.7857143	0.005505952	ENSMUST00000123155	17431	12406	14163	NM_172530	27478	8554	14246	83	1	-
NM_153800	down	ENSMUST00000123155	up	-0.6428571	0.03115079	ENSMUST00000123155	17431	11693	11759	NM_153800	153115	123159	123225	63	3	+
NM_153800	down	ENSMUST00000123155	up	-0.6428571	0.03115079	ENSMUST00000123155	17431	12437	14163	NM_153800	153115	74321	76640	65	3	-
NM_153800	down	ENSMUST00000123155	up	-0.6428571	0.03115079	ENSMUST00000123155	17431	12434	12482	NM_153800	153115	37699	37747	45	3	-
NM_153800	down	ENSMUST00000123155	up	-0.6428571	0.03115079	ENSMUST00000123155	17431	13962	14010	NM_153800	153115	89772	89812	39	0	-
NM_146191	down	ENSMUST00000123155	up	-0.7857143	0.005505952	ENSMUST00000123155	17431	4838	12422	NM_146191	129596	585	85931	80	1	+
NM_146191	down	ENSMUST00000123155	up	-0.7857143	0.005505952	ENSMUST00000123155	17431	13851	14010	NM_146191	129596	9245	75693	93	3	-
NM_146191	down	ENSMUST00000123155	up	-0.7857143	0.005505952	ENSMUST00000123155	17431	13851	13911	NM_146191	129596	61596	61656	56	4	-
NM_146191	down	ENSMUST00000123155	up	-0.7857143	0.005505952	ENSMUST00000123155	17431	13962	14010	NM_146191	129596	96363	96403	39	0	-
NM_133203	down	ENSMUST00000123155	up	-0.6428571	0.03115079	ENSMUST00000123155	17431	16179	16332	NM_133203	45520	38081	38234	145	8	+
NM_029658	down	ENSMUST00000123155	up	-0.7142857	0.0141369	ENSMUST00000123155	17431	16179	16455	NM_029658	8589	5182	5366	171	10	+
NM_028013	down	ENSMUST00000123155	up	-0.7857143	0.005505952	ENSMUST00000123155	17431	16179	16291	NM_028013	27254	21272	21383	102	9	+
NM_028013	down	ENSMUST00000123155	up	-0.7857143	0.005505952	ENSMUST00000123155	17431	4104	4205	NM_028013	27254	21306	21407	92	9	+
NM_027238	down	ENSMUST00000123155	up	-0.7142857	0.0141369	ENSMUST00000123155	17431	10944	16374	NM_027238	103890	2930	20088	347	25	+
NM_027238	down	ENSMUST00000123155	up	-0.7142857	0.0141369	ENSMUST00000123155	17431	3886	13911	NM_027238	103890	70428	71675	111	5	+
NM_027238	down	ENSMUST00000123155	up	-0.7142857	0.0141369	ENSMUST00000123155	17431	13851	14969	NM_027238	103890	57160	70525	79	4	+
NM_027238	down	ENSMUST00000123155	up	-0.7142857	0.0141369	ENSMUST00000123155	17431	11646	16512	NM_027238	103890	19238	79840	503	35	-
NM_027238	down	ENSMUST00000123155	up	-0.7142857	0.0141369	ENSMUST00000123155	17431	12373	15003	NM_027238	103890	19320	79847	225	9	-
NM_027238	down	ENSMUST00000123155	up	-0.7142857	0.0141369	ENSMUST00000123155	17431	11679	13914	NM_027238	103890	14124	33894	127	9	-
NM_027238	down	ENSMUST00000123155	up	-0.7142857	0.0141369	ENSMUST00000123155	17431	14876	14975	NM_027238	103890	82670	82770	93	5	-
NM_027238	down	ENSMUST00000123155	up	-0.7142857	0.0141369	ENSMUST00000123155	17431	13962	13994	NM_027238	103890	79730	79762	32	0	-
NM_023122	down	ENSMUST00000123155	up	-0.6428571	0.03115079	ENSMUST00000123155	17431	14883	14982	NM_023122	150092	36847	36947	75	5	+
NM_023122	down	ENSMUST00000123155	up	-0.6428571	0.03115079	ENSMUST00000123155	17431	11709	11759	NM_023122	150092	98282	98332	47	3	+
NM_023122	down	ENSMUST00000123155	up	-0.6428571	0.03115079	ENSMUST00000123155	17431	10980	13911	NM_023122	150092	1591	98307	267	17	-
NM_023122	down	ENSMUST00000123155	up	-0.6428571	0.03115079	ENSMUST00000123155	17431	13851	14010	NM_023122	150092	60780	83109	94	5	-
NM_018851	down	ENSMUST00000123155	up	-0.7142857	0.0141369	ENSMUST00000123155	17431	4070	16371	NM_018851	37695	24187	31582	417	32	+
NM_018851	down	ENSMUST00000123155	up	-0.7142857	0.0141369	ENSMUST00000123155	17431	16178	16363	NM_018851	37695	16858	17048	173	12	+
NM_018851	down	ENSMUST00000123155	up	-0.7142857	0.0141369	ENSMUST00000123155	17431	13917	16363	NM_018851	37695	22869	36236	339	16	-
NM_018851	down	ENSMUST00000123155	up	-0.7142857	0.0141369	ENSMUST00000123155	17431	14876	14930	NM_018851	37695	22957	23011	51	3	-
NM_018851	down	ENSMUST00000123155	up	-0.7142857	0.0141369	ENSMUST00000123155	17431	14889	14936	NM_018851	37695	12579	12625	46	0	-
NM_018851	down	ENSMUST00000123155	up	-0.7142857	0.0141369	ENSMUST00000123155	17431	14880	14922	NM_018851	37695	15162	15204	40	2	-
NM_013867	down	ENSMUST00000123155	up	-0.7857143	0.005505952	ENSMUST00000123155	17431	10980	13911	NM_013867	110404	22432	67896	127	8	+
NM_013867	down	ENSMUST00000123155	up	-0.7857143	0.005505952	ENSMUST00000123155	17431	4053	4177	NM_013867	110404	93865	93989	109	9	+
NM_013867	down	ENSMUST00000123155	up	-0.7857143	0.005505952	ENSMUST00000123155	17431	11897	11927	NM_013867	110404	6509	6539	30	0	+
NM_013867	down	ENSMUST00000123155	up	-0.7857143	0.005505952	ENSMUST00000123155	17431	10944	13911	NM_013867	110404	30120	67894	187	14	-
NM_013867	down	ENSMUST00000123155	up	-0.7857143	0.005505952	ENSMUST00000123155	17431	11677	11759	NM_013867	110404	30133	30215	75	7	-
NM_013867	down	ENSMUST00000123155	up	-0.7857143	0.005505952	ENSMUST00000123155	17431	12394	13911	NM_013867	110404	45956	48728	85	7	-
NM_013867	down	ENSMUST00000123155	up	-0.7857143	0.005505952	ENSMUST00000123155	17431	13851	13911	NM_013867	110404	48963	49023	58	2	-
NM_013867	down	ENSMUST00000123155	up	-0.7857143	0.005505952	ENSMUST00000123155	17431	14876	14931	NM_013867	110404	94953	95008	55	0	-
NM_013867	down	ENSMUST00000123155	up	-0.7857143	0.005505952	ENSMUST00000123155	17431	14112	14143	NM_013867	110404	58390	58421	31	0	-
NM_011542	down	ENSMUST00000123155	up	-0.6428571	0.03115079	ENSMUST00000123155	17431	13851	13911	NM_011542	26944	18077	18137	58	2	+
NM_011542	down	ENSMUST00000123155	up	-0.6428571	0.03115079	ENSMUST00000123155	17431	10948	11056	NM_011542	26944	18469	18576	55	3	+
NM_011542	down	ENSMUST00000123155	up	-0.6428571	0.03115079	ENSMUST00000123155	17431	3858	14973	NM_011542	26944	3601	5288	269	23	-
NM_011542	down	ENSMUST00000123155	up	-0.6428571	0.03115079	ENSMUST00000123155	17431	11646	12506	NM_011542	26944	7420	7552	121	11	-
NM_011542	down	ENSMUST00000123155	up	-0.6428571	0.03115079	ENSMUST00000123155	17431	13851	13914	NM_011542	26944	10421	10484	60	3	-
NM_011542	down	ENSMUST00000123155	up	-0.6428571	0.03115079	ENSMUST00000123155	17431	13962	14010	NM_011542	26944	10432	10472	40	0	-
NM_010604	down	ENSMUST00000123155	up	-0.7142857	0.0141369	ENSMUST00000123155	17431	13851	13914	NM_010604	59936	2173	2236	62	1	+
NM_010304	down	ENSMUST00000123155	up	-0.6428571	0.03115079	ENSMUST00000123155	17431	16179	16371	NM_010304	21913	1856	2049	177	15	+
NM_010304	down	ENSMUST00000123155	up	-0.6428571	0.03115079	ENSMUST00000123155	17431	13851	13914	NM_010304	21913	16617	16680	61	2	+
NM_010304	down	ENSMUST00000123155	up	-0.6428571	0.03115079	ENSMUST00000123155	17431	14890	14972	NM_010304	21913	1913	1996	69	2	+
NM_010304	down	ENSMUST00000123155	up	-0.6428571	0.03115079	ENSMUST00000123155	17431	4070	14982	NM_010304	21913	1550	7532	256	21	-
NM_009932	down	ENSMUST00000123155	up	-0.7142857	0.0141369	ENSMUST00000123155	17431	4069	14980	NM_009932	136460	111365	130039	173	12	+
NM_009932	down	ENSMUST00000123155	up	-0.7142857	0.0141369	ENSMUST00000123155	17431	14876	14962	NM_009932	136460	111408	111493	73	1	+
NM_009932	down	ENSMUST00000123155	up	-0.7142857	0.0141369	ENSMUST00000123155	17431	14865	15014	NM_009932	136460	119421	119561	119	4	-
NM_008360	down	ENSMUST00000123155	up	-0.7142857	0.0141369	ENSMUST00000123155	17431	16178	16367	NM_008360	16471	12888	13073	171	13	+
NM_008360	down	ENSMUST00000123155	up	-0.7142857	0.0141369	ENSMUST00000123155	17431	14845	14931	NM_008360	16471	5330	5498	48	2	-
NM_008360	down	ENSMUST00000123155	up	-0.7142857	0.0141369	ENSMUST00000123155	17431	16238	16277	NM_008360	16471	5330	5369	37	2	-
NM_007558	down	ENSMUST00000123155	up	-0.7857143	0.005505952	ENSMUST00000123155	17431	14876	14982	NM_007558	30155	11446	11553	99	6	+
NM_007558	down	ENSMUST00000123155	up	-0.7857143	0.005505952	ENSMUST00000123155	17431	13913	13957	NM_007558	30155	14806	14850	44	0	+
NM_007558	down	ENSMUST00000123155	up	-0.7857143	0.005505952	ENSMUST00000123155	17431	11723	11834	NM_007558	30155	28281	28578	47	1	+
NM_007558	down	ENSMUST00000123155	up	-0.7857143	0.005505952	ENSMUST00000123155	17431	14882	16370	NM_007558	30155	16178	23416	206	10	-
NM_007551	down	ENSMUST00000123155	up	-0.6428571	0.03115079	ENSMUST00000123155	17431	4125	4249	NM_007551	14636	11635	11759	117	7	+
NM_007551	down	ENSMUST00000123155	up	-0.6428571	0.03115079	ENSMUST00000123155	17431	12413	12495	NM_007551	14636	6492	6581	66	5	+
NM_007551	down	ENSMUST00000123155	up	-0.6428571	0.03115079	ENSMUST00000123155	17431	12459	12492	NM_007551	14636	5913	5946	33	0	+
NM_001110275	down	ENSMUST00000123155	up	-0.7142857	0.0141369	ENSMUST00000123155	17431	4065	12493	NM_001110275	142286	112525	115074	181	10	+
NM_001110275	down	ENSMUST00000123155	up	-0.7142857	0.0141369	ENSMUST00000123155	17431	13851	14010	NM_001110275	142286	13244	13296	50	0	+
NM_001110275	down	ENSMUST00000123155	up	-0.7142857	0.0141369	ENSMUST00000123155	17431	12373	16364	NM_001110275	142286	78529	88581	238	13	-
NM_001110275	down	ENSMUST00000123155	up	-0.7142857	0.0141369	ENSMUST00000123155	17431	4134	12499	NM_001110275	142286	26161	73899	231	15	-
NM_001110275	down	ENSMUST00000123155	up	-0.7142857	0.0141369	ENSMUST00000123155	17431	11673	14010	NM_001110275	142286	28815	56776	174	12	-
NM_001110275	down	ENSMUST00000123155	up	-0.7142857	0.0141369	ENSMUST00000123155	17431	11646	11759	NM_001110275	142286	14331	14444	102	11	-
NM_001110275	down	ENSMUST00000123155	up	-0.7142857	0.0141369	ENSMUST00000123155	17431	4070	4166	NM_001110275	142286	2131	2226	81	6	-
NM_001110275	down	ENSMUST00000123155	up	-0.7142857	0.0141369	ENSMUST00000123155	17431	14882	14972	NM_001110275	142286	73824	96164	83	6	-
NM_001110275	down	ENSMUST00000123155	up	-0.7142857	0.0141369	ENSMUST00000123155	17431	13851	13911	NM_001110275	142286	26160	26227	57	3	-
NM_001110275	down	ENSMUST00000123155	up	-0.7142857	0.0141369	ENSMUST00000123155	17431	12373	12433	NM_001110275	142286	18891	18952	55	5	-
NM_001038619	down	ENSMUST00000123155	up	-0.6428571	0.03115079	ENSMUST00000123155	17431	11709	11759	NM_001038619	490730	180167	180217	49	1	+
NM_001038619	down	ENSMUST00000123155	up	-0.6428571	0.03115079	ENSMUST00000123155	17431	10980	16374	NM_001038619	490730	396650	427843	379	22	-
NM_001038619	down	ENSMUST00000123155	up	-0.6428571	0.03115079	ENSMUST00000123155	17431	13851	13960	NM_001038619	490730	142264	297893	102	4	-
NM_001038619	down	ENSMUST00000123155	up	-0.6428571	0.03115079	ENSMUST00000123155	17431	13851	13911	NM_001038619	490730	123415	123475	57	3	-
NM_001038619	down	ENSMUST00000123155	up	-0.6428571	0.03115079	ENSMUST00000123155	17431	14099	14149	NM_001038619	490730	260907	260964	49	0	-
NM_001038619	down	ENSMUST00000123155	up	-0.6428571	0.03115079	ENSMUST00000123155	17431	14018	14058	NM_001038619	490730	198959	198999	40	0	-
NM_001038619	down	ENSMUST00000123155	up	-0.6428571	0.03115079	ENSMUST00000123155	17431	13926	13960	NM_001038619	490730	198929	198963	34	0	-
NM_001038612	down	ENSMUST00000123155	up	-0.7857143	0.005505952	ENSMUST00000123155	17431	10980	11013	NM_001038612	8744	1440	1473	32	1	-
NM_199064	down	ENSMUST00000123155	up	-0.8571429	0.001736111	ENSMUST00000123155	17431	14882	14982	NM_199064	8813	4264	4365	92	7	-
NM_198860	down	ENSMUST00000123155	up	-0.7142857	0.0141369	ENSMUST00000123155	17431	12375	13911	NM_198860	10207	5732	5863	104	6	-
NM_177078	down	ENSMUST00000123155	up	-0.6428571	0.03115079	ENSMUST00000123155	17431	4069	4208	NM_177078	105038	13503	13642	126	13	-
NM_177078	down	ENSMUST00000123155	up	-0.6428571	0.03115079	ENSMUST00000123155	17431	12372	13911	NM_177078	105038	20553	20689	105	6	-
NM_177078	down	ENSMUST00000123155	up	-0.6428571	0.03115079	ENSMUST00000123155	17431	12436	12487	NM_177078	105038	20567	20618	47	4	-
NM_177078	down	ENSMUST00000123155	up	-0.6428571	0.03115079	ENSMUST00000123155	17431	14115	14163	NM_177078	105038	64199	64254	45	2	-
NM_177078	down	ENSMUST00000123155	up	-0.6428571	0.03115079	ENSMUST00000123155	17431	14094	14138	NM_177078	105038	64167	64217	41	2	-
NM_177078	down	ENSMUST00000123155	up	-0.6428571	0.03115079	ENSMUST00000123155	17431	14932	14973	NM_177078	105038	91083	91126	37	4	-
NM_172603	down	ENSMUST00000123155	up	-0.8571429	0.001736111	ENSMUST00000123155	17431	11655	15014	NM_172603	20611	7965	14338	211	13	-
NM_172603	down	ENSMUST00000123155	up	-0.8571429	0.001736111	ENSMUST00000123155	17431	13962	13992	NM_172603	20611	14239	14269	30	0	-
NM_053153	down	ENSMUST00000123155	up	-0.7142857	0.0141369	ENSMUST00000123155	17431	11680	13911	NM_053153	23528	2913	21574	129	11	-
NM_053153	down	ENSMUST00000123155	up	-0.7142857	0.0141369	ENSMUST00000123155	17431	13962	14010	NM_053153	23528	2921	2961	40	0	-
NM_031247	down	ENSMUST00000123155	up	-0.6428571	0.03115079	ENSMUST00000123155	17431	11654	11759	NM_031247	6389	1091	1196	96	9	-
NM_031247	down	ENSMUST00000123155	up	-0.6428571	0.03115079	ENSMUST00000123155	17431	13851	13914	NM_031247	6389	2781	2844	60	3	-
NM_030682	down	ENSMUST00000123155	up	-0.9285714	0.000396825	ENSMUST00000123155	17431	4049	4167	NM_030682	7867	1268	1381	98	6	-
NM_030682	down	ENSMUST00000123155	up	-0.9285714	0.000396825	ENSMUST00000123155	17431	13962	14010	NM_030682	7867	3813	3853	40	0	-
NM_029688	down	ENSMUST00000123155	up	-0.7857143	0.005505952	ENSMUST00000123155	17431	11701	16370	NM_029688	5625	2562	4801	227	14	-
NM_028341	down	ENSMUST00000123155	up	-0.6428571	0.03115079	ENSMUST00000123155	17431	12394	13911	NM_028341	93521	26047	26160	86	6	-
NM_028341	down	ENSMUST00000123155	up	-0.6428571	0.03115079	ENSMUST00000123155	17431	13852	13986	NM_028341	93521	63178	63379	72	3	-
NM_019980	down	ENSMUST00000123155	up	-0.6428571	0.03115079	ENSMUST00000123155	17431	13849	13911	NM_019980	33850	28369	28431	61	1	-
NM_019980	down	ENSMUST00000123155	up	-0.6428571	0.03115079	ENSMUST00000123155	17431	11727	12484	NM_019980	33850	6257	6936	75	4	-
NM_010654	down	ENSMUST00000123155	up	-0.7142857	0.0141369	ENSMUST00000123155	17431	16179	16378	NM_010654	5166	979	1182	185	14	-
NM_010654	down	ENSMUST00000123155	up	-0.7142857	0.0141369	ENSMUST00000123155	17431	14882	14930	NM_010654	5166	1085	1133	45	3	-
NM_010649	down	ENSMUST00000123155	up	-0.6428571	0.03115079	ENSMUST00000123155	17431	11680	13911	NM_010649	23166	2836	21497	129	11	-
NM_010649	down	ENSMUST00000123155	up	-0.6428571	0.03115079	ENSMUST00000123155	17431	13962	14010	NM_010649	23166	2844	2884	40	0	-
NM_010553	down	ENSMUST00000123155	up	-0.7857143	0.005505952	ENSMUST00000123155	17431	14090	14143	NM_010553	33937	28142	28271	52	1	-
NM_010553	down	ENSMUST00000123155	up	-0.7857143	0.005505952	ENSMUST00000123155	17431	14023	14061	NM_010553	33937	3879	3917	38	0	-
NM_009180	down	ENSMUST00000123155	up	-0.8571429	0.001736111	ENSMUST00000123155	17431	16178	16370	NM_009180	17957	10958	11150	180	9	-
NM_009180	down	ENSMUST00000123155	up	-0.8571429	0.001736111	ENSMUST00000123155	17431	12376	13911	NM_009180	17957	7935	8071	103	6	-
NM_008670	down	ENSMUST00000123155	up	-0.7857143	0.005505952	ENSMUST00000123155	17431	14016	16374	NM_008670	45096	32326	34358	215	10	-
NM_008670	down	ENSMUST00000123155	up	-0.7857143	0.005505952	ENSMUST00000123155	17431	4123	4194	NM_008670	45096	6901	6972	65	6	-
NM_008366	down	ENSMUST00000123155	up	-0.6428571	0.03115079	ENSMUST00000123155	17431	11643	11759	NM_008366	5236	3605	3721	109	7	-
NM_007974	down	ENSMUST00000123155	up	-0.7857143	0.005505952	ENSMUST00000123155	17431	11650	11759	NM_007974	13513	6392	6501	99	10	-
NM_007974	down	ENSMUST00000123155	up	-0.7857143	0.005505952	ENSMUST00000123155	17431	11713	11759	NM_007974	13513	5889	5935	43	3	-
NM_001166376	down	ENSMUST00000123155	up	-0.7857143	0.005505952	ENSMUST00000123155	17431	14046	14101	NM_001166376	3370	1537	1580	43	0	-
NM_001164329	down	ENSMUST00000123155	up	-0.7142857	0.0141369	ENSMUST00000123155	17431	4105	4208	NM_001164329	15777	7279	7382	93	10	-
NM_001145801	down	ENSMUST00000123155	up	-0.6428571	0.03115079	ENSMUST00000123155	17431	11634	11759	NM_001145801	2098	320	444	110	10	-
NM_001101471	down	ENSMUST00000123155	up	-0.6428571	0.03115079	ENSMUST00000123155	17431	12434	12492	NM_001101471	9262	5901	5959	54	4	-
NM_001035531	down	ENSMUST00000123155	up	-0.6428571	0.03115079	ENSMUST00000123155	17431	4069	4208	NM_001035531	54952	13503	13642	126	13	-
NM_001035531	down	ENSMUST00000123155	up	-0.6428571	0.03115079	ENSMUST00000123155	17431	13852	13911	NM_001035531	54952	20553	20613	56	1	-
NM_172921	down	AK053260	up	-0.6428571	0.03115079	AK053260	3324	2008	2039	NM_172921	237407	101969	102000	31	0	+
NM_026473	down	AK053260	up	-0.6428571	0.03115079	AK053260	3324	1732	1866	NM_026473	12020	4201	4284	63	2	+
NM_023122	down	AK053260	up	-0.7857143	0.005505952	AK053260	3324	2010	2040	NM_023122	150092	46640	46670	30	0	+
NM_023122	down	AK053260	up	-0.7857143	0.005505952	AK053260	3324	1742	2042	NM_023122	150092	80279	124799	54	0	-
NM_013867	down	AK053260	up	-0.6428571	0.03115079	AK053260	3324	1734	2039	NM_013867	110404	49351	94293	69	3	+
NM_013867	down	AK053260	up	-0.6428571	0.03115079	AK053260	3324	1829	2042	NM_013867	110404	23802	98694	65	0	+
NM_013867	down	AK053260	up	-0.6428571	0.03115079	AK053260	3324	2010	2040	NM_013867	110404	8841	8871	30	0	+
NM_013867	down	AK053260	up	-0.6428571	0.03115079	AK053260	3324	2009	2039	NM_013867	110404	98779	98809	30	0	+
NM_013867	down	AK053260	up	-0.6428571	0.03115079	AK053260	3324	1734	1867	NM_013867	110404	94263	94319	52	1	-
NM_013867	down	AK053260	up	-0.6428571	0.03115079	AK053260	3324	1734	1868	NM_013867	110404	94330	94389	52	0	-
NM_013867	down	AK053260	up	-0.6428571	0.03115079	AK053260	3324	1742	1870	NM_013867	110404	23831	23878	46	1	-
NM_013867	down	AK053260	up	-0.6428571	0.03115079	AK053260	3324	1729	1866	NM_013867	110404	23845	99033	61	0	-
NM_013867	down	AK053260	up	-0.6428571	0.03115079	AK053260	3324	1742	1866	NM_013867	110404	98796	102423	56	0	-
NM_007488	down	AK053260	up	-0.6428571	0.03115079	AK053260	3324	2010	2040	NM_007488	163682	148182	148212	30	0	+
NM_001039194	down	AK053260	up	-0.9285714	0.000396825	AK053260	3324	1732	1868	NM_001039194	23391	3139	3256	69	2	+
NM_001038845	down	AK053260	up	-0.7142857	0.0141369	AK053260	3324	2009	2039	NM_001038845	47523	22683	22713	30	0	+
NM_001038845	down	AK053260	up	-0.7142857	0.0141369	AK053260	3324	840	871	NM_001038845	47523	16414	16445	31	0	-
NM_001038845	down	AK053260	up	-0.7142857	0.0141369	AK053260	3324	868	1768	NM_001038845	47523	22683	41079	50	1	-
NM_001038839	down	AK053260	up	-0.7142857	0.0141369	AK053260	3324	2009	2039	NM_001038839	40375	22683	22713	30	0	+
NM_001038839	down	AK053260	up	-0.7142857	0.0141369	AK053260	3324	840	871	NM_001038839	40375	16414	16445	31	0	-
NM_001038619	down	AK053260	up	-0.7857143	0.005505952	AK053260	3324	1833	2039	NM_001038619	490730	59487	382279	65	0	+
NM_001038619	down	AK053260	up	-0.7857143	0.005505952	AK053260	3324	1811	2035	NM_001038619	490730	88576	185659	75	0	+
NM_001038619	down	AK053260	up	-0.7857143	0.005505952	AK053260	3324	840	2029	NM_001038619	490730	144995	166365	140	0	-
NM_001038619	down	AK053260	up	-0.7857143	0.005505952	AK053260	3324	841	1868	NM_001038619	490730	86389	141871	119	2	-
NM_001038619	down	AK053260	up	-0.7857143	0.005505952	AK053260	3324	1742	1869	NM_001038619	490730	442863	481309	79	0	-
NM_001038619	down	AK053260	up	-0.7857143	0.005505952	AK053260	3324	845	1824	NM_001038619	490730	10200	132247	89	1	-
NM_001038619	down	AK053260	up	-0.7857143	0.005505952	AK053260	3324	855	1869	NM_001038619	490730	185583	290640	108	1	-
NM_001038619	down	AK053260	up	-0.7857143	0.005505952	AK053260	3324	1743	1870	NM_001038619	490730	244222	368757	83	0	-
NM_001038619	down	AK053260	up	-0.7857143	0.005505952	AK053260	3324	1742	1869	NM_001038619	490730	117700	141872	47	0	-
NM_001038619	down	AK053260	up	-0.7857143	0.005505952	AK053260	3324	1743	1867	NM_001038619	490730	382249	479603	54	1	-
NM_153782	down	AK053260	up	-0.6428571	0.03115079	AK053260	3324	1732	2039	NM_153782	49332	7926	14780	62	0	-
NM_027238	down	AK053260	up	-0.8571429	0.001736111	AK053260	3324	839	878	NM_027238	103890	71025	71064	39	0	-
NM_010649	down	AK053260	up	-0.6428571	0.03115079	AK053260	3324	860	893	NM_010649	23166	6498	6531	33	0	-
NM_010304	down	AK053260	up	-0.9285714	0.000396825	AK053260	3324	840	891	NM_010304	21913	15308	15365	48	3	-
NM_009655	down	AK053260	up	-0.7142857	0.0141369	AK053260	3324	839	2039	NM_009655	204003	5321	89734	152	0	-
NM_009655	down	AK053260	up	-0.7142857	0.0141369	AK053260	3324	1731	1867	NM_009655	204003	97020	127242	66	0	-
NM_009655	down	AK053260	up	-0.7142857	0.0141369	AK053260	3324	1734	1868	NM_009655	204003	151652	151757	63	2	-
NM_009655	down	AK053260	up	-0.7142857	0.0141369	AK053260	3324	1742	1868	NM_009655	204003	194974	195037	47	0	-
NM_001177959	down	AK053260	up	-0.7142857	0.0141369	AK053260	3324	841	1764	NM_001177959	44482	19167	26431	74	0	-
NM_028125	down	AK037971	up	-0.6428571	0.03115079	AK037971	2754	347	390	NM_028125	48881	32321	32364	40	3	+
NM_028125	down	AK037971	up	-0.6428571	0.03115079	AK037971	2754	344	388	NM_028125	48881	25090	25131	40	1	-
NM_020265	down	AK037971	up	-0.7142857	0.0141369	AK037971	2754	347	389	NM_020265	95014	82449	82491	39	3	+
NM_009180	down	AK037971	up	-0.7142857	0.0141369	AK037971	2754	344	390	NM_009180	17957	8024	8067	42	1	-
NM_007551	down	AK037971	up	-0.7857143	0.005505952	AK037971	2754	347	390	NM_007551	14636	3583	3626	40	3	-
NM_001038619	down	AK037971	up	-0.6428571	0.03115079	AK037971	2754	347	395	NM_001038619	490730	22446	22494	44	4	-
NM_001003948	down	AK037971	up	-0.7142857	0.0141369	AK037971	2754	2452	2482	NM_001003948	248354	124251	124281	30	0	-
NM_181860	down	ENSMUST00000129991	up	-0.6428571	0.03115079	ENSMUST00000129991	16898	7659	7702	NM_181860	67845	66769	66812	43	0	+
NM_153782	down	ENSMUST00000129991	up	-0.7142857	0.0141369	ENSMUST00000129991	16898	7679	7771	NM_153782	49332	15789	15847	56	1	+
NM_030682	down	ENSMUST00000129991	up	-0.7142857	0.0141369	ENSMUST00000129991	16898	1237	1398	NM_030682	7867	1204	1365	149	12	+
NM_030682	down	ENSMUST00000129991	up	-0.7142857	0.0141369	ENSMUST00000129991	16898	11334	11413	NM_030682	7867	4547	4627	69	4	-
NM_028341	down	ENSMUST00000129991	up	-0.8571429	0.001736111	ENSMUST00000129991	16898	1271	11143	NM_028341	93521	37934	70402	492	27	+
NM_028341	down	ENSMUST00000129991	up	-0.8571429	0.001736111	ENSMUST00000129991	16898	10760	11158	NM_028341	93521	23351	23745	345	26	+
NM_028341	down	ENSMUST00000129991	up	-0.8571429	0.001736111	ENSMUST00000129991	16898	10760	11143	NM_028341	93521	68535	68914	336	17	+
NM_027238	down	ENSMUST00000129991	up	-0.7857143	0.005505952	ENSMUST00000129991	16898	1005	1399	NM_027238	103890	82618	82813	143	12	+
NM_027238	down	ENSMUST00000129991	up	-0.7857143	0.005505952	ENSMUST00000129991	16898	1262	1397	NM_027238	103890	4687	4825	117	10	-
NM_027217	down	ENSMUST00000129991	up	-0.7142857	0.0141369	ENSMUST00000129991	16898	14361	14508	NM_027217	39233	22892	23041	125	9	+
NM_026473	down	ENSMUST00000129991	up	-0.7142857	0.0141369	ENSMUST00000129991	16898	14387	14505	NM_026473	12020	3874	3997	92	6	+
NM_023122	down	ENSMUST00000129991	up	-0.7142857	0.0141369	ENSMUST00000129991	16898	8231	8276	NM_023122	150092	87967	88024	45	0	+
NM_019980	down	ENSMUST00000129991	up	-0.7142857	0.0141369	ENSMUST00000129991	16898	7659	7710	NM_019980	33850	25339	25414	51	0	+
NM_019980	down	ENSMUST00000129991	up	-0.7142857	0.0141369	ENSMUST00000129991	16898	1277	14509	NM_019980	33850	21635	22989	225	17	-
NM_019980	down	ENSMUST00000129991	up	-0.7142857	0.0141369	ENSMUST00000129991	16898	1234	1399	NM_019980	33850	21634	21799	152	13	-
NM_019980	down	ENSMUST00000129991	up	-0.7142857	0.0141369	ENSMUST00000129991	16898	9915	14509	NM_019980	33850	22877	30744	121	9	-
NM_018851	down	ENSMUST00000129991	up	-0.6428571	0.03115079	ENSMUST00000129991	16898	14423	14509	NM_018851	37695	10025	10111	78	8	+
NM_013867	down	ENSMUST00000129991	up	-0.7142857	0.0141369	ENSMUST00000129991	16898	14411	14509	NM_013867	110404	94952	95050	92	6	+
NM_013867	down	ENSMUST00000129991	up	-0.7142857	0.0141369	ENSMUST00000129991	16898	1308	5642	NM_013867	110404	94960	98720	106	6	+
NM_013867	down	ENSMUST00000129991	up	-0.7142857	0.0141369	ENSMUST00000129991	16898	8030	14507	NM_013867	110404	93884	95051	115	9	-
NM_013867	down	ENSMUST00000129991	up	-0.7142857	0.0141369	ENSMUST00000129991	16898	13957	14007	NM_013867	110404	93934	93984	45	5	-
NM_010304	down	ENSMUST00000129991	up	-0.8571429	0.001736111	ENSMUST00000129991	16898	1241	7712	NM_010304	21913	17166	17854	192	15	+
NM_010194	down	ENSMUST00000129991	up	-0.6428571	0.03115079	ENSMUST00000129991	16898	1345	1399	NM_010194	10190	9737	9791	52	2	+
NM_009932	down	ENSMUST00000129991	up	-0.6428571	0.03115079	ENSMUST00000129991	16898	7663	14509	NM_009932	136460	11621	119596	598	40	+
NM_009932	down	ENSMUST00000129991	up	-0.6428571	0.03115079	ENSMUST00000129991	16898	1251	11156	NM_009932	136460	119449	124073	495	44	+
NM_009932	down	ENSMUST00000129991	up	-0.6428571	0.03115079	ENSMUST00000129991	16898	1345	14509	NM_009932	136460	124383	129454	163	11	-
NM_009932	down	ENSMUST00000129991	up	-0.6428571	0.03115079	ENSMUST00000129991	16898	14370	14509	NM_009932	136460	90254	130034	129	10	-
NM_009932	down	ENSMUST00000129991	up	-0.6428571	0.03115079	ENSMUST00000129991	16898	14389	14509	NM_009932	136460	111366	111486	112	8	-
NM_009932	down	ENSMUST00000129991	up	-0.6428571	0.03115079	ENSMUST00000129991	16898	14370	14480	NM_009932	136460	129430	129540	101	9	-
NM_009655	down	ENSMUST00000129991	up	-0.6428571	0.03115079	ENSMUST00000129991	16898	1296	4426	NM_009655	204003	112974	161438	145	5	+
NM_009655	down	ENSMUST00000129991	up	-0.6428571	0.03115079	ENSMUST00000129991	16898	1243	8282	NM_009655	204003	5364	64049	158	10	-
NM_009180	down	ENSMUST00000129991	up	-0.6428571	0.03115079	ENSMUST00000129991	16898	1246	1398	NM_009180	17957	7538	7691	137	15	+
NM_007558	down	ENSMUST00000129991	up	-0.7142857	0.0141369	ENSMUST00000129991	16898	1259	14510	NM_007558	30155	5430	23465	282	18	+
NM_007558	down	ENSMUST00000129991	up	-0.7142857	0.0141369	ENSMUST00000129991	16898	14336	14508	NM_007558	30155	5404	5565	140	8	+
NM_007558	down	ENSMUST00000129991	up	-0.7142857	0.0141369	ENSMUST00000129991	16898	1226	1398	NM_007558	30155	23158	23464	142	6	+
NM_007558	down	ENSMUST00000129991	up	-0.7142857	0.0141369	ENSMUST00000129991	16898	7659	14509	NM_007558	30155	11404	14789	184	13	-
NM_007558	down	ENSMUST00000129991	up	-0.7142857	0.0141369	ENSMUST00000129991	16898	1241	1398	NM_007558	30155	11404	11561	146	11	-
NM_007488	down	ENSMUST00000129991	up	-0.8571429	0.001736111	ENSMUST00000129991	16898	10759	14497	NM_007488	163682	39745	157201	448	30	+
NM_007488	down	ENSMUST00000129991	up	-0.8571429	0.001736111	ENSMUST00000129991	16898	10760	11158	NM_007488	163682	41236	41629	332	18	+
NM_007488	down	ENSMUST00000129991	up	-0.8571429	0.001736111	ENSMUST00000129991	16898	1241	1386	NM_007488	163682	157054	157201	130	10	+
NM_001164329	down	ENSMUST00000129991	up	-0.6428571	0.03115079	ENSMUST00000129991	16898	14370	14509	NM_001164329	15777	7278	7417	126	13	+
NM_001164329	down	ENSMUST00000129991	up	-0.6428571	0.03115079	ENSMUST00000129991	16898	1258	1399	NM_001164329	15777	7277	7418	127	14	+
NM_001164327	down	ENSMUST00000129991	up	-0.6428571	0.03115079	ENSMUST00000129991	16898	1258	7707	NM_001164327	20368	8287	15747	172	14	+
NM_001164327	down	ENSMUST00000129991	up	-0.6428571	0.03115079	ENSMUST00000129991	16898	14370	14509	NM_001164327	20368	8288	8427	126	13	+
NM_001164327	down	ENSMUST00000129991	up	-0.6428571	0.03115079	ENSMUST00000129991	16898	1347	1384	NM_001164327	20368	15484	15521	34	3	+
NM_001142411	down	ENSMUST00000129991	up	-0.7857143	0.005505952	ENSMUST00000129991	16898	10758	11155	NM_001142411	26777	14591	14985	334	30	+
NM_001110275	down	ENSMUST00000129991	up	-0.6428571	0.03115079	ENSMUST00000129991	16898	14413	16770	NM_001110275	142286	2131	19312	122	6	+
NM_001110275	down	ENSMUST00000129991	up	-0.6428571	0.03115079	ENSMUST00000129991	16898	1238	1365	NM_001110275	142286	39838	39965	116	11	-
NM_001081120	down	ENSMUST00000129991	up	-0.6428571	0.03115079	ENSMUST00000129991	16898	13957	14036	NM_001081120	11554	3183	3480	47	3	+
NM_001039194	down	ENSMUST00000129991	up	-0.7142857	0.0141369	ENSMUST00000129991	16898	1251	14513	NM_001039194	23391	12208	18307	329	25	+
NM_001039194	down	ENSMUST00000129991	up	-0.7142857	0.0141369	ENSMUST00000129991	16898	1258	1400	NM_001039194	23391	18163	18304	129	12	+
NM_001039194	down	ENSMUST00000129991	up	-0.7142857	0.0141369	ENSMUST00000129991	16898	14387	14512	NM_001039194	23391	6544	11785	115	10	-
NM_001039194	down	ENSMUST00000129991	up	-0.7142857	0.0141369	ENSMUST00000129991	16898	1328	1398	NM_001039194	23391	6547	6617	65	5	-
NM_001038845	down	ENSMUST00000129991	up	-0.6428571	0.03115079	ENSMUST00000129991	16898	7659	7701	NM_001038845	47523	23544	23586	42	0	+
NM_001038845	down	ENSMUST00000129991	up	-0.6428571	0.03115079	ENSMUST00000129991	16898	1243	1401	NM_001038845	47523	15261	15420	146	12	-
NM_001038845	down	ENSMUST00000129991	up	-0.6428571	0.03115079	ENSMUST00000129991	16898	14408	14439	NM_001038845	47523	28098	28129	31	0	-
NM_001038619	down	ENSMUST00000129991	up	-0.7142857	0.0141369	ENSMUST00000129991	16898	4345	4425	NM_001038619	490730	394686	394883	68	3	+
NM_001038619	down	ENSMUST00000129991	up	-0.7142857	0.0141369	ENSMUST00000129991	16898	4345	7634	NM_001038619	490730	372387	389419	83	0	+
NM_001038619	down	ENSMUST00000129991	up	-0.7142857	0.0141369	ENSMUST00000129991	16898	4341	7746	NM_001038619	490730	86448	240949	89	3	-
NM_001038619	down	ENSMUST00000129991	up	-0.7142857	0.0141369	ENSMUST00000129991	16898	7659	7739	NM_001038619	490730	352514	352588	59	0	-
NM_001038619	down	ENSMUST00000129991	up	-0.7142857	0.0141369	ENSMUST00000129991	16898	7667	8051	NM_001038619	490730	216665	312632	62	0	-
NM_021718	down	ENSMUST00000129991	up	-0.7857143	0.005505952	ENSMUST00000129991	16898	4341	7709	NM_021718	19992	8962	9150	134	6	-
NM_021718	down	ENSMUST00000129991	up	-0.7857143	0.005505952	ENSMUST00000129991	16898	7677	7709	NM_021718	19992	9144	9176	31	1	-
NM_010553	down	ENSMUST00000129991	up	-0.7142857	0.0141369	ENSMUST00000129991	16898	7574	7615	NM_010553	33937	10640	10681	39	2	-
NM_007609	down	ENSMUST00000129991	up	-0.6428571	0.03115079	ENSMUST00000129991	16898	7661	7739	NM_007609	27933	15042	15100	57	0	-
NM_018865	down	ENSMUST00000129991	up	-0.7857143	0.005505952	ENSMUST00000129991	16898	7640	8282	NM_018865	31808	11135	17580	102	2	-
NM_009538	down	ENSMUST00000129991	up	-0.7857143	0.005505952	ENSMUST00000129991	16898	8231	8280	NM_009538	40909	31537	31586	49	0	-
NM_008670	down	ENSMUST00000129991	up	-0.7142857	0.0141369	ENSMUST00000129991	16898	8231	8286	NM_008670	45096	28354	28420	54	1	-
NM_172530	down	ENSMUST00000129991	up	-0.7142857	0.0141369	ENSMUST00000129991	16898	1308	1389	NM_172530	27478	11013	11237	79	2	-
NM_053153	down	ENSMUST00000129991	up	-0.6428571	0.03115079	ENSMUST00000129991	16898	7659	7771	NM_053153	23528	5715	5794	76	1	-
NM_009977	down	ENSMUST00000129991	up	-0.7142857	0.0141369	ENSMUST00000129991	16898	1245	1398	NM_009977	8531	6292	6445	139	14	-
NM_153782	down	AK041649	up	-0.7142857	0.0141369	AK041649	2035	79	124	NM_153782	49332	15789	15834	44	1	+
NM_153782	down	AK041649	up	-0.7142857	0.0141369	AK041649	2035	144	181	NM_153782	49332	14755	14804	36	0	+
NM_019980	down	AK041649	up	-0.7142857	0.0141369	AK041649	2035	73	156	NM_019980	33850	25341	25433	47	0	+
NM_009932	down	AK041649	up	-0.6428571	0.03115079	AK041649	2035	73	482	NM_009932	136460	11631	59955	93	1	+
NM_009932	down	AK041649	up	-0.6428571	0.03115079	AK041649	2035	88	179	NM_009932	136460	111557	111671	84	0	-
NM_009932	down	AK041649	up	-0.6428571	0.03115079	AK041649	2035	83	124	NM_009932	136460	70103	70144	39	0	-
NM_001081120	down	AK041649	up	-0.6428571	0.03115079	AK041649	2035	73	173	NM_001081120	11554	4646	4771	75	3	+
NM_053153	down	AK041649	up	-0.6428571	0.03115079	AK041649	2035	73	173	NM_053153	23528	5650	5780	76	1	-
NM_023122	down	AK041649	up	-0.7142857	0.0141369	AK041649	2035	133	173	NM_023122	150092	22721	22761	38	2	-
NM_007609	down	AK041649	up	-0.6428571	0.03115079	AK041649	2035	73	115	NM_007609	27933	15042	15084	41	1	-
NM_173433	down	uc008akv.1	up	-0.6428571	0.03115079	uc008akv.1	12539	351	392	NM_173433	37903	32790	32829	37	1	+
NM_054055	down	uc008akv.1	up	-0.7857143	0.005505952	uc008akv.1	12539	1321	1351	NM_054055	67904	57674	57704	30	0	-
NM_023122	down	uc008akv.1	up	-0.6428571	0.03115079	uc008akv.1	12539	1307	1350	NM_023122	150092	83939	83982	43	0	-
NM_182806	down	uc007jxl.1	up	-0.7857143	0.005505952	uc007jxl.1	5102	2133	2274	NM_182806	4342	1702	1829	117	7	+
NM_173433	down	uc007jxl.1	up	-0.6428571	0.03115079	uc007jxl.1	5102	2117	2273	NM_173433	37903	18758	18911	141	12	+
NM_173433	down	uc007jxl.1	up	-0.6428571	0.03115079	uc007jxl.1	5102	2129	2274	NM_173433	37903	3700	4046	131	6	+
NM_027238	down	uc007jxl.1	up	-0.7142857	0.0141369	uc007jxl.1	5102	2118	2272	NM_027238	103890	71541	71699	144	9	+
NM_027238	down	uc007jxl.1	up	-0.7142857	0.0141369	uc007jxl.1	5102	2129	2272	NM_027238	103890	74780	74925	135	7	+
NM_027238	down	uc007jxl.1	up	-0.7142857	0.0141369	uc007jxl.1	5102	2141	2273	NM_027238	103890	57110	57242	120	9	+
NM_027238	down	uc007jxl.1	up	-0.7142857	0.0141369	uc007jxl.1	5102	2118	2274	NM_027238	103890	79699	79847	137	11	-
NM_027238	down	uc007jxl.1	up	-0.7142857	0.0141369	uc007jxl.1	5102	2115	2259	NM_027238	103890	2920	14249	133	11	-
NM_027238	down	uc007jxl.1	up	-0.7142857	0.0141369	uc007jxl.1	5102	2143	2274	NM_027238	103890	53714	53837	118	5	-
NM_027238	down	uc007jxl.1	up	-0.7142857	0.0141369	uc007jxl.1	5102	2153	2262	NM_027238	103890	41101	41210	103	6	-
NM_027238	down	uc007jxl.1	up	-0.7142857	0.0141369	uc007jxl.1	5102	2138	2274	NM_027238	103890	14105	33920	120	6	-
NM_027238	down	uc007jxl.1	up	-0.7142857	0.0141369	uc007jxl.1	5102	2158	2252	NM_027238	103890	33800	33894	87	7	-
NM_026473	down	uc007jxl.1	up	-0.6428571	0.03115079	uc007jxl.1	5102	2118	2272	NM_026473	12020	10016	10170	141	12	+
NM_019980	down	uc007jxl.1	up	-0.7857143	0.005505952	uc007jxl.1	5102	2117	2258	NM_019980	33850	27269	27412	131	9	+
NM_019980	down	uc007jxl.1	up	-0.7857143	0.005505952	uc007jxl.1	5102	2125	2257	NM_019980	33850	10988	11120	124	8	+
NM_019980	down	uc007jxl.1	up	-0.7857143	0.005505952	uc007jxl.1	5102	2129	2252	NM_019980	33850	23069	23196	113	10	+
NM_019980	down	uc007jxl.1	up	-0.7857143	0.005505952	uc007jxl.1	5102	2117	2274	NM_019980	33850	2622	2783	149	5	-
NM_019980	down	uc007jxl.1	up	-0.7857143	0.005505952	uc007jxl.1	5102	2118	2273	NM_019980	33850	28350	28502	144	8	-
NM_019980	down	uc007jxl.1	up	-0.7857143	0.005505952	uc007jxl.1	5102	2118	2274	NM_019980	33850	26003	26151	138	10	-
NM_019980	down	uc007jxl.1	up	-0.7857143	0.005505952	uc007jxl.1	5102	2125	2274	NM_019980	33850	6873	7019	132	9	-
NM_019980	down	uc007jxl.1	up	-0.7857143	0.005505952	uc007jxl.1	5102	2128	2231	NM_019980	33850	12718	12824	99	4	-
NM_019980	down	uc007jxl.1	up	-0.7857143	0.005505952	uc007jxl.1	5102	2142	2233	NM_019980	33850	6259	6352	78	5	-
NM_019980	down	uc007jxl.1	up	-0.7857143	0.005505952	uc007jxl.1	5102	2125	2175	NM_019980	33850	4205	4251	42	2	-
NM_019738	down	uc007jxl.1	up	-0.7142857	0.0141369	uc007jxl.1	5102	2128	2274	NM_019738	2226	1459	1606	131	9	+
NM_018851	down	uc007jxl.1	up	-0.7142857	0.0141369	uc007jxl.1	5102	2118	2258	NM_018851	37695	29049	29189	131	9	+
NM_015766	down	uc007jxl.1	up	-0.8571429	0.001736111	uc007jxl.1	5102	2128	2274	NM_015766	4401	973	1114	128	10	+
NM_013470	down	uc007jxl.1	up	-0.6428571	0.03115079	uc007jxl.1	5102	2125	2259	NM_013470	52585	14165	14299	125	9	+
NM_013470	down	uc007jxl.1	up	-0.6428571	0.03115079	uc007jxl.1	5102	2125	2272	NM_013470	52585	2193	2358	134	11	+
NM_013470	down	uc007jxl.1	up	-0.6428571	0.03115079	uc007jxl.1	5102	2125	2272	NM_013470	52585	39671	46675	136	9	+
NM_013470	down	uc007jxl.1	up	-0.6428571	0.03115079	uc007jxl.1	5102	2137	2258	NM_013470	52585	28911	29034	107	8	+
NM_013470	down	uc007jxl.1	up	-0.6428571	0.03115079	uc007jxl.1	5102	2137	2259	NM_013470	52585	3475	3568	89	3	+
NM_013470	down	uc007jxl.1	up	-0.6428571	0.03115079	uc007jxl.1	5102	2138	2186	NM_013470	52585	46541	46589	46	2	+
NM_013470	down	uc007jxl.1	up	-0.6428571	0.03115079	uc007jxl.1	5102	2119	2275	NM_013470	52585	13619	13768	138	7	-
NM_010304	down	uc007jxl.1	up	-0.6428571	0.03115079	uc007jxl.1	5102	2127	2273	NM_010304	21913	16550	16697	132	11	+
NM_010304	down	uc007jxl.1	up	-0.6428571	0.03115079	uc007jxl.1	5102	2125	2274	NM_010304	21913	8979	9130	138	11	-
NM_010304	down	uc007jxl.1	up	-0.6428571	0.03115079	uc007jxl.1	5102	2123	2206	NM_010304	21913	17459	17548	76	6	-
NM_001164202	down	uc007jxl.1	up	-0.7857143	0.005505952	uc007jxl.1	5102	2137	2259	NM_001164202	20541	4375	4497	114	7	+
NM_001039194	down	uc007jxl.1	up	-0.6428571	0.03115079	uc007jxl.1	5102	2072	2251	NM_001039194	23391	15171	15344	141	9	+
NM_001039194	down	uc007jxl.1	up	-0.6428571	0.03115079	uc007jxl.1	5102	2125	2272	NM_001039194	23391	7607	7754	139	7	-
NM_001039194	down	uc007jxl.1	up	-0.6428571	0.03115079	uc007jxl.1	5102	2117	2247	NM_001039194	23391	4840	4970	120	8	-
NM_001039194	down	uc007jxl.1	up	-0.6428571	0.03115079	uc007jxl.1	5102	2160	2259	NM_001039194	23391	17608	17707	94	5	-
NM_001038619	down	uc007jxl.1	up	-0.7857143	0.005505952	uc007jxl.1	5102	2121	2274	NM_001038619	490730	338598	338759	142	11	+
NM_001038619	down	uc007jxl.1	up	-0.7857143	0.005505952	uc007jxl.1	5102	2121	2274	NM_001038619	490730	282141	427908	139	7	+
NM_001038619	down	uc007jxl.1	up	-0.7857143	0.005505952	uc007jxl.1	5102	2125	2267	NM_001038619	490730	70172	180259	132	10	+
NM_001038619	down	uc007jxl.1	up	-0.7857143	0.005505952	uc007jxl.1	5102	2135	2258	NM_001038619	490730	432034	432157	111	12	+
NM_001038619	down	uc007jxl.1	up	-0.7857143	0.005505952	uc007jxl.1	5102	2138	2267	NM_001038619	490730	327289	327416	114	8	+
NM_001038619	down	uc007jxl.1	up	-0.7857143	0.005505952	uc007jxl.1	5102	2116	2180	NM_001038619	490730	180102	180166	57	2	+
NM_001038619	down	uc007jxl.1	up	-0.7857143	0.005505952	uc007jxl.1	5102	2118	2273	NM_001038619	490730	231543	231706	145	10	-
NM_001038619	down	uc007jxl.1	up	-0.7857143	0.005505952	uc007jxl.1	5102	2117	2272	NM_001038619	490730	90004	90159	145	7	-
NM_001038619	down	uc007jxl.1	up	-0.7857143	0.005505952	uc007jxl.1	5102	2117	2267	NM_001038619	490730	123391	123549	139	11	-
NM_001038619	down	uc007jxl.1	up	-0.7857143	0.005505952	uc007jxl.1	5102	2125	2258	NM_001038619	490730	22361	22494	121	12	-
NM_001038619	down	uc007jxl.1	up	-0.7857143	0.005505952	uc007jxl.1	5102	2125	2255	NM_001038619	490730	297829	297959	118	12	-
NM_001038619	down	uc007jxl.1	up	-0.7857143	0.005505952	uc007jxl.1	5102	2127	2233	NM_001038619	490730	44367	44476	96	10	-
NM_029688	down	uc007jxl.1	up	-0.6428571	0.03115079	uc007jxl.1	5102	2116	2267	NM_029688	5625	1673	1824	139	12	-
NM_028341	down	uc007jxl.1	up	-0.7857143	0.005505952	uc007jxl.1	5102	2116	2274	NM_028341	93521	26031	26183	140	10	-
NM_028341	down	uc007jxl.1	up	-0.7857143	0.005505952	uc007jxl.1	5102	2118	2272	NM_028341	93521	59617	59771	140	11	-
NM_028341	down	uc007jxl.1	up	-0.7857143	0.005505952	uc007jxl.1	5102	2125	2262	NM_028341	93521	63308	63446	128	9	-
NM_023122	down	uc007jxl.1	up	-0.7857143	0.005505952	uc007jxl.1	5102	2129	2259	NM_023122	150092	1583	1713	122	8	-
NM_023122	down	uc007jxl.1	up	-0.7857143	0.005505952	uc007jxl.1	5102	2125	2259	NM_023122	150092	60764	60898	122	12	-
NM_023122	down	uc007jxl.1	up	-0.7857143	0.005505952	uc007jxl.1	5102	2117	2277	NM_023122	150092	83032	83184	132	7	-
NM_008366	down	uc007jxl.1	up	-0.6428571	0.03115079	uc007jxl.1	5102	2125	2267	NM_008366	5236	3575	3718	134	7	-
NM_007797	down	uc007jxl.1	up	-0.7142857	0.0141369	uc007jxl.1	5102	2103	2274	NM_007797	2098	290	452	151	8	-
NM_001145801	down	uc007jxl.1	up	-0.6428571	0.03115079	uc007jxl.1	5102	2103	2274	NM_001145801	2098	290	452	151	8	-
NM_172603	down	NR_030773	up	-0.7142857	0.0141369	NR_030773	19385	7914	8057	NM_172603	20611	14210	14347	128	5	+
NM_172603	down	NR_030773	up	-0.7142857	0.0141369	NR_030773	19385	17886	18018	NM_172603	20611	14186	14334	123	7	+
NM_172603	down	NR_030773	up	-0.7142857	0.0141369	NR_030773	19385	1873	4790	NM_172603	20611	7942	14338	213	12	-
NM_172603	down	NR_030773	up	-0.7142857	0.0141369	NR_030773	19385	13144	13317	NM_172603	20611	7954	8336	135	10	-
NM_030682	down	NR_030773	up	-0.6428571	0.03115079	NR_030773	19385	5819	5969	NM_030682	7867	3773	3932	138	12	+
NM_030682	down	NR_030773	up	-0.6428571	0.03115079	NR_030773	19385	11230	11366	NM_030682	7867	3798	3935	126	10	+
NM_030682	down	NR_030773	up	-0.6428571	0.03115079	NR_030773	19385	7932	8053	NM_030682	7867	3812	3936	115	6	+
NM_030682	down	NR_030773	up	-0.6428571	0.03115079	NR_030773	19385	13143	13290	NM_030682	7867	1214	1375	135	5	-
NM_030682	down	NR_030773	up	-0.6428571	0.03115079	NR_030773	19385	13321	13458	NM_030682	7867	3798	3936	126	9	-
NM_030682	down	NR_030773	up	-0.6428571	0.03115079	NR_030773	19385	9883	9999	NM_030682	7867	1241	1366	97	8	-
NM_029688	down	NR_030773	up	-0.7857143	0.005505952	NR_030773	19385	17886	18031	NM_029688	5625	1658	1815	134	11	+
NM_029688	down	NR_030773	up	-0.7857143	0.005505952	NR_030773	19385	11228	11327	NM_029688	5625	1682	1779	92	5	+
NM_029688	down	NR_030773	up	-0.7857143	0.005505952	NR_030773	19385	7933	7994	NM_029688	5625	4739	4801	52	3	+
NM_029688	down	NR_030773	up	-0.7857143	0.005505952	NR_030773	19385	1864	1955	NM_029688	5625	1696	1815	81	3	-
NM_028341	down	NR_030773	up	-0.7857143	0.005505952	NR_030773	19385	13155	18018	NM_028341	93521	15273	26160	176	10	+
NM_028341	down	NR_030773	up	-0.7857143	0.005505952	NR_030773	19385	5831	5968	NM_028341	93521	63307	63446	125	12	+
NM_028341	down	NR_030773	up	-0.7857143	0.005505952	NR_030773	19385	9887	9999	NM_028341	93521	37937	38058	96	7	-
NM_028341	down	NR_030773	up	-0.7857143	0.005505952	NR_030773	19385	1864	1955	NM_028341	93521	26054	26170	82	3	-
NM_028341	down	NR_030773	up	-0.7857143	0.005505952	NR_030773	19385	14738	14777	NM_028341	93521	63338	63379	36	3	-
NM_010649	down	NR_030773	up	-0.6428571	0.03115079	NR_030773	19385	7917	8048	NM_010649	23166	21397	21530	118	13	+
NM_010649	down	NR_030773	up	-0.6428571	0.03115079	NR_030773	19385	17898	18030	NM_010649	23166	2814	2961	120	12	+
NM_010649	down	NR_030773	up	-0.6428571	0.03115079	NR_030773	19385	11235	11313	NM_010649	23166	2834	2912	72	6	+
NM_009977	down	NR_030773	up	-0.7857143	0.005505952	NR_030773	19385	13143	13318	NM_009977	8531	6278	6462	155	6	+
NM_009977	down	NR_030773	up	-0.7857143	0.005505952	NR_030773	19385	9883	10049	NM_009977	8531	6291	6482	102	4	+
NM_008670	down	NR_030773	up	-0.6428571	0.03115079	NR_030773	19385	5874	11150	NM_008670	45096	14180	32471	287	17	+
NM_008670	down	NR_030773	up	-0.6428571	0.03115079	NR_030773	19385	10909	18039	NM_008670	45096	2435	14282	209	14	+
NM_008670	down	NR_030773	up	-0.6428571	0.03115079	NR_030773	19385	5878	5973	NM_008670	45096	22319	22414	89	6	+
NM_008670	down	NR_030773	up	-0.6428571	0.03115079	NR_030773	19385	9918	9975	NM_008670	45096	2519	2563	43	1	-
NM_008366	down	NR_030773	up	-0.6428571	0.03115079	NR_030773	19385	5814	18033	NM_008366	5236	3534	3720	158	9	+
NM_008366	down	NR_030773	up	-0.6428571	0.03115079	NR_030773	19385	7933	8053	NM_008366	5236	3600	3723	115	5	+
NM_008366	down	NR_030773	up	-0.6428571	0.03115079	NR_030773	19385	5878	5969	NM_008366	5236	3628	3719	83	8	+
NM_008366	down	NR_030773	up	-0.6428571	0.03115079	NR_030773	19385	13338	13460	NM_008366	5236	3583	3705	113	9	-
NM_008366	down	NR_030773	up	-0.6428571	0.03115079	NR_030773	19385	14684	14798	NM_008366	5236	3587	3705	86	4	-
NM_007974	down	NR_030773	up	-0.6428571	0.03115079	NR_030773	19385	11227	18023	NM_007974	13513	5865	6497	148	10	+
NM_007974	down	NR_030773	up	-0.6428571	0.03115079	NR_030773	19385	7914	8041	NM_007974	13513	6369	6497	119	6	+
NM_007974	down	NR_030773	up	-0.6428571	0.03115079	NR_030773	19385	7941	11330	NM_007974	13513	5894	6466	128	6	+
NM_007974	down	NR_030773	up	-0.6428571	0.03115079	NR_030773	19385	5878	5953	NM_007974	13513	6415	6490	71	4	+
NM_007974	down	NR_030773	up	-0.6428571	0.03115079	NR_030773	19385	9911	13424	NM_007974	13513	6406	8887	166	11	-
NM_007974	down	NR_030773	up	-0.6428571	0.03115079	NR_030773	19385	13195	13247	NM_007974	13513	9004	9056	47	5	-
NM_007974	down	NR_030773	up	-0.6428571	0.03115079	NR_030773	19385	13141	13195	NM_007974	13513	8867	8943	50	2	-
NM_001164329	down	NR_030773	up	-0.7142857	0.0141369	NR_030773	19385	7925	8057	NM_001164329	15777	13305	13439	123	9	+
NM_001164329	down	NR_030773	up	-0.7142857	0.0141369	NR_030773	19385	5878	5968	NM_001164329	15777	13341	13431	84	6	+
NM_001164329	down	NR_030773	up	-0.7142857	0.0141369	NR_030773	19385	4620	4765	NM_001164329	15777	7264	7409	134	11	-
NM_001164329	down	NR_030773	up	-0.7142857	0.0141369	NR_030773	19385	13144	13279	NM_001164329	15777	7277	7427	122	9	-
NM_001164329	down	NR_030773	up	-0.7142857	0.0141369	NR_030773	19385	9911	10056	NM_001164329	15777	7038	7381	99	7	-
NM_001164329	down	NR_030773	up	-0.7142857	0.0141369	NR_030773	19385	13346	13448	NM_001164329	15777	13308	13704	92	10	-
NM_001164327	down	NR_030773	up	-0.7142857	0.0141369	NR_030773	19385	7941	8057	NM_001164327	20368	14315	14431	111	5	+
NM_001164327	down	NR_030773	up	-0.7142857	0.0141369	NR_030773	19385	17933	18031	NM_001164327	20368	14325	14423	89	9	+
NM_001164327	down	NR_030773	up	-0.7142857	0.0141369	NR_030773	19385	4562	4765	NM_001164327	20368	8274	8576	148	10	-
NM_001164327	down	NR_030773	up	-0.7142857	0.0141369	NR_030773	19385	13144	13290	NM_001164327	20368	8276	8437	131	11	-
NM_001164327	down	NR_030773	up	-0.7142857	0.0141369	NR_030773	19385	13320	13424	NM_001164327	20368	14324	14428	87	5	-
NM_001145801	down	NR_030773	up	-0.6428571	0.03115079	NR_030773	19385	7896	8057	NM_001145801	2098	279	441	151	7	+
NM_001145801	down	NR_030773	up	-0.6428571	0.03115079	NR_030773	19385	5813	5858	NM_001145801	2098	275	323	42	2	+
NM_001145801	down	NR_030773	up	-0.6428571	0.03115079	NR_030773	19385	13300	13494	NM_001145801	2098	220	455	162	11	-
NM_001145801	down	NR_030773	up	-0.6428571	0.03115079	NR_030773	19385	1864	1986	NM_001145801	2098	281	433	113	5	-
NM_001039194	down	NR_030773	up	-0.6428571	0.03115079	NR_030773	19385	17921	18033	NM_001039194	23391	4840	4963	102	9	+
NM_001039194	down	NR_030773	up	-0.6428571	0.03115079	NR_030773	19385	5814	5858	NM_001039194	23391	7598	7644	42	0	+
NM_001039194	down	NR_030773	up	-0.6428571	0.03115079	NR_030773	19385	4612	13447	NM_001039194	23391	4840	18493	366	23	-
NM_001039194	down	NR_030773	up	-0.6428571	0.03115079	NR_030773	19385	4605	4781	NM_001039194	23391	3744	3988	149	11	-
NM_001039194	down	NR_030773	up	-0.6428571	0.03115079	NR_030773	19385	5884	13202	NM_001039194	23391	3891	4549	65	1	-
NM_173433	down	NR_030773	up	-0.7857143	0.005505952	NR_030773	19385	14733	14798	NM_173433	37903	3967	4037	57	2	+
NM_173433	down	NR_030773	up	-0.7857143	0.005505952	NR_030773	19385	4612	18023	NM_173433	37903	3704	13852	428	31	-
NM_173433	down	NR_030773	up	-0.7857143	0.005505952	NR_030773	19385	7894	8057	NM_173433	37903	18758	18931	146	9	-
NM_173433	down	NR_030773	up	-0.7857143	0.005505952	NR_030773	19385	5881	8041	NM_173433	37903	3704	4380	152	8	-
NM_173433	down	NR_030773	up	-0.7857143	0.005505952	NR_030773	19385	5813	5945	NM_173433	37903	3928	4066	119	13	-
NM_173433	down	NR_030773	up	-0.7857143	0.005505952	NR_030773	19385	7932	8053	NM_173433	37903	8920	9044	111	10	-
NM_172921	down	NR_030773	up	-0.6428571	0.03115079	NR_030773	19385	7930	18033	NM_172921	237407	115647	173402	434	30	+
NM_172921	down	NR_030773	up	-0.6428571	0.03115079	NR_030773	19385	1865	11363	NM_172921	237407	122903	226118	357	26	+
NM_172921	down	NR_030773	up	-0.6428571	0.03115079	NR_030773	19385	1856	11203	NM_172921	237407	132553	231659	342	18	+
NM_172921	down	NR_030773	up	-0.6428571	0.03115079	NR_030773	19385	13333	18031	NM_172921	237407	42607	115768	292	20	+
NM_172921	down	NR_030773	up	-0.6428571	0.03115079	NR_030773	19385	1877	13448	NM_172921	237407	141079	202024	260	11	+
NM_172921	down	NR_030773	up	-0.6428571	0.03115079	NR_030773	19385	12798	14777	NM_172921	237407	62326	141174	214	13	+
NM_172921	down	NR_030773	up	-0.6428571	0.03115079	NR_030773	19385	1865	13313	NM_172921	237407	62109	226117	589	47	-
NM_172921	down	NR_030773	up	-0.6428571	0.03115079	NR_030773	19385	13153	18030	NM_172921	237407	141067	231659	385	32	-
NM_172921	down	NR_030773	up	-0.6428571	0.03115079	NR_030773	19385	13325	18030	NM_172921	237407	201513	226118	264	17	-
NM_172921	down	NR_030773	up	-0.6428571	0.03115079	NR_030773	19385	1864	8045	NM_172921	237407	42605	154528	250	16	-
NM_172921	down	NR_030773	up	-0.6428571	0.03115079	NR_030773	19385	13338	13459	NM_172921	237407	185237	185363	111	10	-
NM_172921	down	NR_030773	up	-0.6428571	0.03115079	NR_030773	19385	7944	8057	NM_172921	237407	124482	124589	100	7	-
NM_172530	down	NR_030773	up	-0.6428571	0.03115079	NR_030773	19385	11225	13490	NM_172530	27478	1450	7834	205	14	+
NM_172530	down	NR_030773	up	-0.6428571	0.03115079	NR_030773	19385	17890	18033	NM_172530	27478	1432	1590	131	12	+
NM_172530	down	NR_030773	up	-0.6428571	0.03115079	NR_030773	19385	14721	14798	NM_172530	27478	7729	7809	72	4	+
NM_172530	down	NR_030773	up	-0.6428571	0.03115079	NR_030773	19385	5834	8018	NM_172530	27478	6036	7814	159	14	-
NM_172530	down	NR_030773	up	-0.6428571	0.03115079	NR_030773	19385	13338	13518	NM_172530	27478	17153	17660	150	9	-
NM_172530	down	NR_030773	up	-0.6428571	0.03115079	NR_030773	19385	7932	11286	NM_172530	27478	6082	7797	123	5	-
NM_172530	down	NR_030773	up	-0.6428571	0.03115079	NR_030773	19385	1864	1955	NM_172530	27478	1469	1588	79	3	-
NM_172530	down	NR_030773	up	-0.6428571	0.03115079	NR_030773	19385	13178	13242	NM_172530	27478	17409	17473	59	5	-
NM_146191	down	NR_030773	up	-0.6428571	0.03115079	NR_030773	19385	7918	18027	NM_146191	129596	9230	75755	327	26	+
NM_146191	down	NR_030773	up	-0.6428571	0.03115079	NR_030773	19385	7895	10055	NM_146191	129596	96319	116949	290	19	+
NM_146191	down	NR_030773	up	-0.6428571	0.03115079	NR_030773	19385	17898	18031	NM_146191	129596	9202	9363	125	8	+
NM_146191	down	NR_030773	up	-0.6428571	0.03115079	NR_030773	19385	11264	11330	NM_146191	129596	75660	75720	53	3	+
NM_146191	down	NR_030773	up	-0.6428571	0.03115079	NR_030773	19385	7912	13499	NM_146191	129596	9176	118871	326	18	-
NM_146191	down	NR_030773	up	-0.6428571	0.03115079	NR_030773	19385	17921	18018	NM_146191	129596	118749	118858	89	8	-
NM_146191	down	NR_030773	up	-0.6428571	0.03115079	NR_030773	19385	1877	9947	NM_146191	129596	17533	75746	107	6	-
NM_053153	down	NR_030773	up	-0.7142857	0.0141369	NR_030773	19385	7917	8048	NM_053153	23528	21474	21607	118	13	+
NM_053153	down	NR_030773	up	-0.7142857	0.0141369	NR_030773	19385	17898	18030	NM_053153	23528	2891	3038	120	12	+
NM_053153	down	NR_030773	up	-0.7142857	0.0141369	NR_030773	19385	11235	11313	NM_053153	23528	2911	2989	72	6	+
NM_028125	down	NR_030773	up	-0.6428571	0.03115079	NR_030773	19385	5878	11313	NM_028125	48881	10984	44849	347	13	+
NM_028125	down	NR_030773	up	-0.6428571	0.03115079	NR_030773	19385	17934	17994	NM_028125	48881	10977	11037	55	5	+
NM_028125	down	NR_030773	up	-0.6428571	0.03115079	NR_030773	19385	7961	8049	NM_028125	48881	5096	5184	80	8	-
NM_027283	down	NR_030773	up	-0.6428571	0.03115079	NR_030773	19385	1864	14793	NM_027283	7573	2192	2318	113	6	+
NM_027283	down	NR_030773	up	-0.6428571	0.03115079	NR_030773	19385	7891	8056	NM_027283	7573	2185	2361	157	8	-
NM_027283	down	NR_030773	up	-0.6428571	0.03115079	NR_030773	19385	17894	18031	NM_027283	7573	2192	2343	128	9	-
NM_027238	down	NR_030773	up	-0.7142857	0.0141369	NR_030773	19385	7941	18013	NM_027238	103890	7927	53837	343	27	+
NM_027238	down	NR_030773	up	-0.7142857	0.0141369	NR_030773	19385	1865	8056	NM_027238	103890	74780	79847	217	8	+
NM_027238	down	NR_030773	up	-0.7142857	0.0141369	NR_030773	19385	17910	18030	NM_027238	103890	2922	3053	112	6	+
NM_027238	down	NR_030773	up	-0.7142857	0.0141369	NR_030773	19385	9914	14773	NM_027238	103890	41134	82773	389	28	-
NM_027238	down	NR_030773	up	-0.7142857	0.0141369	NR_030773	19385	1882	13235	NM_027238	103890	13615	53837	400	20	-
NM_027238	down	NR_030773	up	-0.7142857	0.0141369	NR_030773	19385	5814	13444	NM_027238	103890	33808	57246	237	19	-
NM_027238	down	NR_030773	up	-0.7142857	0.0141369	NR_030773	19385	4612	4773	NM_027238	103890	10352	10514	143	9	-
NM_027238	down	NR_030773	up	-0.7142857	0.0141369	NR_030773	19385	11225	14777	NM_027238	103890	53747	57236	125	6	-
NM_027238	down	NR_030773	up	-0.7142857	0.0141369	NR_030773	19385	1865	1955	NM_027238	103890	2935	3053	78	3	-
NM_026473	down	NR_030773	up	-0.7857143	0.005505952	NR_030773	19385	1863	14798	NM_026473	12020	10022	10154	121	6	+
NM_026473	down	NR_030773	up	-0.7857143	0.005505952	NR_030773	19385	7917	13485	NM_026473	12020	7718	10156	290	20	-
NM_026473	down	NR_030773	up	-0.7857143	0.005505952	NR_030773	19385	17894	18031	NM_026473	12020	10023	10174	128	7	-
NM_023122	down	NR_030773	up	-0.7857143	0.005505952	NR_030773	19385	7914	13424	NM_023122	150092	83038	93967	174	12	+
NM_023122	down	NR_030773	up	-0.7857143	0.005505952	NR_030773	19385	17933	18018	NM_023122	150092	1619	1704	80	5	+
NM_023122	down	NR_030773	up	-0.7857143	0.005505952	NR_030773	19385	1877	1954	NM_023122	150092	98239	98335	71	3	+
NM_019980	down	NR_030773	up	-0.7857143	0.005505952	NR_030773	19385	7917	18033	NM_019980	33850	2641	12826	471	33	+
NM_019980	down	NR_030773	up	-0.7857143	0.005505952	NR_030773	19385	4612	11313	NM_019980	33850	21635	28445	380	33	+
NM_019980	down	NR_030773	up	-0.7857143	0.005505952	NR_030773	19385	5878	13229	NM_019980	33850	6277	22967	267	10	+
NM_019980	down	NR_030773	up	-0.7857143	0.005505952	NR_030773	19385	1864	8056	NM_019980	33850	27278	28502	236	15	+
NM_019980	down	NR_030773	up	-0.7857143	0.005505952	NR_030773	19385	17857	18031	NM_019980	33850	2552	2775	145	9	+
NM_019980	down	NR_030773	up	-0.7857143	0.005505952	NR_030773	19385	7937	13394	NM_019980	33850	6255	14193	150	6	+
NM_019980	down	NR_030773	up	-0.7857143	0.005505952	NR_030773	19385	1876	5858	NM_019980	33850	23077	26034	121	6	+
NM_019980	down	NR_030773	up	-0.7857143	0.005505952	NR_030773	19385	7783	18033	NM_019980	33850	14126	27850	418	28	-
NM_019980	down	NR_030773	up	-0.7857143	0.005505952	NR_030773	19385	1854	13480	NM_019980	33850	6859	12835	366	22	-
NM_019980	down	NR_030773	up	-0.7857143	0.005505952	NR_030773	19385	11225	17997	NM_019980	33850	14158	27430	217	11	-
NM_019980	down	NR_030773	up	-0.7857143	0.005505952	NR_030773	19385	1860	1969	NM_019980	33850	2642	2779	103	4	-
NM_019738	down	NR_030773	up	-0.7142857	0.0141369	NR_030773	19385	1896	1969	NM_019738	2226	1490	1591	62	1	+
NM_019738	down	NR_030773	up	-0.7142857	0.0141369	NR_030773	19385	5812	8049	NM_019738	2226	1459	1618	145	10	-
NM_019738	down	NR_030773	up	-0.7142857	0.0141369	NR_030773	19385	5896	5969	NM_019738	2226	1458	1560	68	5	-
NM_018865	down	NR_030773	up	-0.8571429	0.001736111	NR_030773	19385	5883	5941	NM_018865	31808	7476	7534	54	4	+
NM_018851	down	NR_030773	up	-0.7142857	0.0141369	NR_030773	19385	11106	11150	NM_018851	37695	12581	12625	42	2	+
NM_018851	down	NR_030773	up	-0.7142857	0.0141369	NR_030773	19385	17910	18031	NM_018851	37695	29056	29190	110	10	-
NM_015766	down	NR_030773	up	-0.8571429	0.001736111	NR_030773	19385	13338	13474	NM_015766	4401	986	1121	124	11	+
NM_015766	down	NR_030773	up	-0.8571429	0.001736111	NR_030773	19385	1897	1986	NM_015766	4401	1005	1123	81	8	+
NM_015766	down	NR_030773	up	-0.8571429	0.001736111	NR_030773	19385	7898	8049	NM_015766	4401	973	1123	135	11	-
NM_015766	down	NR_030773	up	-0.8571429	0.001736111	NR_030773	19385	17889	17934	NM_015766	4401	1082	1140	42	3	-
NM_013867	down	NR_030773	up	-0.6428571	0.03115079	NR_030773	19385	7945	13510	NM_013867	110404	22416	82478	347	25	+
NM_013867	down	NR_030773	up	-0.6428571	0.03115079	NR_030773	19385	7899	18031	NM_013867	110404	45923	49089	249	14	+
NM_013867	down	NR_030773	up	-0.6428571	0.03115079	NR_030773	19385	17894	18030	NM_013867	110404	22368	22519	125	7	+
NM_013867	down	NR_030773	up	-0.6428571	0.03115079	NR_030773	19385	7770	9982	NM_013867	110404	48320	93989	136	6	+
NM_013867	down	NR_030773	up	-0.6428571	0.03115079	NR_030773	19385	5824	13474	NM_013867	110404	48940	86158	505	38	-
NM_013867	down	NR_030773	up	-0.6428571	0.03115079	NR_030773	19385	5878	13465	NM_013867	110404	30107	82427	364	28	-
NM_013867	down	NR_030773	up	-0.6428571	0.03115079	NR_030773	19385	13146	17987	NM_013867	110404	82371	95061	173	8	-
NM_013867	down	NR_030773	up	-0.6428571	0.03115079	NR_030773	19385	1864	1989	NM_013867	110404	5782	49089	119	4	-
NM_013867	down	NR_030773	up	-0.6428571	0.03115079	NR_030773	19385	5878	5946	NM_013867	110404	67792	67860	63	5	-
NM_013867	down	NR_030773	up	-0.6428571	0.03115079	NR_030773	19385	1864	1940	NM_013867	110404	22416	30240	66	3	-
NM_013867	down	NR_030773	up	-0.6428571	0.03115079	NR_030773	19385	1877	1913	NM_013867	110404	22472	22507	35	0	-
NM_013470	down	NR_030773	up	-0.6428571	0.03115079	NR_030773	19385	1864	13467	NM_013470	52585	2193	29051	548	40	+
NM_013470	down	NR_030773	up	-0.6428571	0.03115079	NR_030773	19385	13326	18031	NM_013470	52585	2194	13761	240	13	+
NM_013470	down	NR_030773	up	-0.6428571	0.03115079	NR_030773	19385	5878	5953	NM_013470	52585	13671	13746	69	6	+
NM_013470	down	NR_030773	up	-0.6428571	0.03115079	NR_030773	19385	13330	13397	NM_013470	52585	3468	3535	63	4	+
NM_013470	down	NR_030773	up	-0.6428571	0.03115079	NR_030773	19385	1920	1986	NM_013470	52585	46613	48269	49	2	+
NM_013470	down	NR_030773	up	-0.6428571	0.03115079	NR_030773	19385	1877	1912	NM_013470	52585	46541	46575	34	0	+
NM_013470	down	NR_030773	up	-0.6428571	0.03115079	NR_030773	19385	5818	18033	NM_013470	52585	2191	46693	751	45	-
NM_013470	down	NR_030773	up	-0.6428571	0.03115079	NR_030773	19385	7931	18039	NM_013470	52585	14157	46649	348	32	-
NM_013470	down	NR_030773	up	-0.6428571	0.03115079	NR_030773	19385	1864	8049	NM_013470	52585	2193	13758	284	13	-
NM_013470	down	NR_030773	up	-0.6428571	0.03115079	NR_030773	19385	5812	11279	NM_013470	52585	3518	29075	278	17	-
NM_013470	down	NR_030773	up	-0.6428571	0.03115079	NR_030773	19385	17910	18030	NM_013470	52585	28900	29034	110	10	-
NM_013470	down	NR_030773	up	-0.6428571	0.03115079	NR_030773	19385	5878	5969	NM_013470	52585	2192	2283	85	6	-
NM_010304	down	NR_030773	up	-0.7857143	0.005505952	NR_030773	19385	11111	18031	NM_010304	21913	1605	9130	277	17	+
NM_010304	down	NR_030773	up	-0.7857143	0.005505952	NR_030773	19385	9884	13465	NM_010304	21913	8991	17323	334	21	-
NM_010304	down	NR_030773	up	-0.7857143	0.005505952	NR_030773	19385	13152	17966	NM_010304	21913	16616	17323	216	8	-
NM_010304	down	NR_030773	up	-0.7857143	0.005505952	NR_030773	19385	14733	14798	NM_010304	21913	8999	9068	62	3	-
NM_010194	down	NR_030773	up	-0.7142857	0.0141369	NR_030773	19385	11244	11330	NM_010194	10190	3195	3275	76	4	+
NM_010194	down	NR_030773	up	-0.7142857	0.0141369	NR_030773	19385	1864	1955	NM_010194	10190	3195	3311	71	1	-
NM_009932	down	NR_030773	up	-0.7142857	0.0141369	NR_030773	19385	4647	9978	NM_009932	136460	129436	129998	158	14	+
NM_009932	down	NR_030773	up	-0.7142857	0.0141369	NR_030773	19385	9884	11313	NM_009932	136460	111366	119234	150	4	+
NM_009932	down	NR_030773	up	-0.7142857	0.0141369	NR_030773	19385	13338	13465	NM_009932	136460	73703	73830	118	8	+
NM_009932	down	NR_030773	up	-0.7142857	0.0141369	NR_030773	19385	13152	13272	NM_009932	136460	90254	90387	104	7	+
NM_009932	down	NR_030773	up	-0.7142857	0.0141369	NR_030773	19385	9884	9985	NM_009932	136460	129407	129511	86	5	+
NM_009932	down	NR_030773	up	-0.7142857	0.0141369	NR_030773	19385	14684	14794	NM_009932	136460	73703	73817	81	4	+
NM_009932	down	NR_030773	up	-0.7142857	0.0141369	NR_030773	19385	7925	8037	NM_009932	136460	73702	73816	107	5	-
NM_009932	down	NR_030773	up	-0.7142857	0.0141369	NR_030773	19385	11111	11141	NM_009932	136460	129959	129989	30	0	-
NM_009655	down	NR_030773	up	-0.7142857	0.0141369	NR_030773	19385	13154	13290	NM_009655	204003	63897	64045	124	3	+
NM_009655	down	NR_030773	up	-0.7142857	0.0141369	NR_030773	19385	7918	8021	NM_009655	204003	146383	146488	99	4	+
NM_009655	down	NR_030773	up	-0.7142857	0.0141369	NR_030773	19385	5834	11306	NM_009655	204003	48130	142753	339	30	-
NM_009655	down	NR_030773	up	-0.7142857	0.0141369	NR_030773	19385	7920	18031	NM_009655	204003	55925	192163	328	25	-
NM_009655	down	NR_030773	up	-0.7142857	0.0141369	NR_030773	19385	13152	13243	NM_009655	204003	112972	113063	74	1	-
NM_007488	down	NR_030773	up	-0.7857143	0.005505952	NR_030773	19385	13320	18033	NM_007488	163682	18440	75572	279	24	+
NM_007488	down	NR_030773	up	-0.7857143	0.005505952	NR_030773	19385	7918	11298	NM_007488	163682	75437	98446	156	15	+
NM_001081069	down	NR_030773	up	-0.6428571	0.03115079	NR_030773	19385	1864	8049	NM_001081069	8364	5926	6441	243	13	+
NM_001081069	down	NR_030773	up	-0.6428571	0.03115079	NR_030773	19385	11225	11330	NM_001081069	8364	6301	6398	89	4	+
NM_001038845	down	NR_030773	up	-0.7142857	0.0141369	NR_030773	19385	11097	18033	NM_001038845	47523	14095	21634	422	29	+
NM_001038845	down	NR_030773	up	-0.7142857	0.0141369	NR_030773	19385	5813	8049	NM_001038845	47523	20207	44468	277	17	+
NM_001038845	down	NR_030773	up	-0.7142857	0.0141369	NR_030773	19385	5878	8036	NM_001038845	47523	33363	39765	160	8	+
NM_001038845	down	NR_030773	up	-0.7142857	0.0141369	NR_030773	19385	1865	1987	NM_001038845	47523	41127	41284	100	2	+
NM_001038845	down	NR_030773	up	-0.7142857	0.0141369	NR_030773	19385	14733	17992	NM_001038845	47523	7116	17302	103	4	+
NM_001038845	down	NR_030773	up	-0.7142857	0.0141369	NR_030773	19385	5887	5953	NM_001038845	47523	39696	39763	62	4	+
NM_001038845	down	NR_030773	up	-0.7142857	0.0141369	NR_030773	19385	11272	11332	NM_001038845	47523	17245	17300	45	1	+
NM_001038845	down	NR_030773	up	-0.7142857	0.0141369	NR_030773	19385	1864	5968	NM_001038845	47523	7054	27869	382	26	-
NM_001038845	down	NR_030773	up	-0.7142857	0.0141369	NR_030773	19385	13326	18030	NM_001038845	47523	41127	44467	250	16	-
NM_001038845	down	NR_030773	up	-0.7142857	0.0141369	NR_030773	19385	1873	8053	NM_001038845	47523	7050	20372	189	10	-
NM_001038845	down	NR_030773	up	-0.7142857	0.0141369	NR_030773	19385	13338	13467	NM_001038845	47523	27722	39765	112	6	-
NM_001038624	down	NR_030773	up	-0.6428571	0.03115079	NR_030773	19385	13158	13519	NM_001038624	49007	3201	4369	232	17	+
NM_001038624	down	NR_030773	up	-0.6428571	0.03115079	NR_030773	19385	1857	1969	NM_001038624	49007	39547	39688	104	4	+
NM_001038624	down	NR_030773	up	-0.6428571	0.03115079	NR_030773	19385	5878	5977	NM_001038624	49007	28435	28534	90	9	+
NM_001038624	down	NR_030773	up	-0.6428571	0.03115079	NR_030773	19385	7918	17997	NM_001038624	49007	4202	39688	339	24	-
NM_001038624	down	NR_030773	up	-0.6428571	0.03115079	NR_030773	19385	11230	11362	NM_001038624	49007	39556	39688	119	13	-
NM_001038624	down	NR_030773	up	-0.6428571	0.03115079	NR_030773	19385	17857	17934	NM_001038624	49007	39664	39723	57	2	-
NM_001038619	down	NR_030773	up	-0.7857143	0.005505952	NR_030773	19385	5813	18031	NM_001038619	490730	44320	231699	511	37	+
NM_001038619	down	NR_030773	up	-0.7857143	0.005505952	NR_030773	19385	1857	8046	NM_001038619	490730	338595	415996	258	15	+
NM_001038619	down	NR_030773	up	-0.7857143	0.005505952	NR_030773	19385	17910	18031	NM_001038619	490730	22361	22494	109	12	+
NM_001038619	down	NR_030773	up	-0.7857143	0.005505952	NR_030773	19385	14726	14788	NM_001038619	490730	327331	327394	57	4	+
NM_001038619	down	NR_030773	up	-0.7857143	0.005505952	NR_030773	19385	5878	18030	NM_001038619	490730	180112	427845	499	42	-
NM_001038619	down	NR_030773	up	-0.7857143	0.005505952	NR_030773	19385	17909	18015	NM_001038619	490730	427771	427889	102	4	-
NM_182806	down	NR_030773	up	-0.7857143	0.005505952	NR_030773	19385	7896	8041	NM_182806	4342	1702	1840	124	7	-
NM_027446	down	NR_030773	up	-0.6428571	0.03115079	NR_030773	19385	7933	8058	NM_027446	11803	10714	10838	111	4	-
NM_027446	down	NR_030773	up	-0.6428571	0.03115079	NR_030773	19385	11228	11313	NM_027446	11803	10770	10853	77	6	-
NM_027446	down	NR_030773	up	-0.6428571	0.03115079	NR_030773	19385	5878	5946	NM_027446	11803	10745	10810	60	2	-
NM_007558	down	NR_030773	up	-0.7857143	0.005505952	NR_030773	19385	4613	13266	NM_007558	30155	12518	16952	253	16	-
NM_007558	down	NR_030773	up	-0.7857143	0.005505952	NR_030773	19385	4647	9999	NM_007558	30155	5443	12610	186	14	-
NM_007558	down	NR_030773	up	-0.7857143	0.005505952	NR_030773	19385	7919	13290	NM_007558	30155	16657	28335	203	6	-
NM_007558	down	NR_030773	up	-0.7857143	0.005505952	NR_030773	19385	11244	11362	NM_007558	30155	28232	28323	60	2	-
NM_177691	down	NR_030773	up	-0.7142857	0.0141369	NR_030773	19385	7953	8057	NM_177691	3244	2653	2757	100	4	-
NM_177691	down	NR_030773	up	-0.7142857	0.0141369	NR_030773	19385	17935	18030	NM_177691	3244	2662	2757	89	6	-
NM_177691	down	NR_030773	up	-0.7142857	0.0141369	NR_030773	19385	5878	5946	NM_177691	3244	2683	2751	65	3	-
NM_177691	down	NR_030773	up	-0.7142857	0.0141369	NR_030773	19385	11267	11332	NM_177691	3244	2692	2757	62	3	-
NM_027217	down	NR_030773	up	-0.6428571	0.03115079	NR_030773	19385	9885	11371	NM_027217	39233	22033	23041	228	16	-
NM_007551	down	NR_030773	up	-0.6428571	0.03115079	NR_030773	19385	5878	13401	NM_007551	14636	3550	6550	272	18	-
NM_007551	down	NR_030773	up	-0.6428571	0.03115079	NR_030773	19385	1857	1923	NM_007551	14636	3568	3634	62	2	-
NM_001164202	down	NR_030773	up	-0.7857143	0.005505952	NR_030773	19385	5878	8049	NM_001164202	20541	4063	4452	134	12	-
NM_001164202	down	NR_030773	up	-0.7857143	0.005505952	NR_030773	19385	7930	8053	NM_001164202	20541	4359	4483	102	6	-
NM_001164202	down	NR_030773	up	-0.7857143	0.005505952	NR_030773	19385	17910	18018	NM_001164202	20541	4376	4495	99	6	-
NM_001081120	down	NR_030773	up	-0.7142857	0.0141369	NR_030773	19385	4615	4799	NM_001081120	11554	3087	3480	165	11	-
NM_001038612	down	NR_030773	up	-0.6428571	0.03115079	NR_030773	19385	5878	5931	NM_001038612	8744	1420	1475	46	2	-
NM_001038612	down	NR_030773	up	-0.6428571	0.03115079	NR_030773	19385	17939	17994	NM_001038612	8744	1420	1477	46	1	-
NM_001038612	down	NR_030773	up	-0.6428571	0.03115079	NR_030773	19385	7957	8012	NM_001038612	8744	1420	1477	45	2	-
NM_173433	down	ENSMUST00000126693	up	-0.7857143	0.005505952	ENSMUST00000126693	5599	3010	3224	NM_173433	37903	13664	13868	180	14	+
NM_173433	down	ENSMUST00000126693	up	-0.7857143	0.005505952	ENSMUST00000126693	5599	3210	3357	NM_173433	37903	8920	9081	138	9	-
NM_173433	down	ENSMUST00000126693	up	-0.7857143	0.005505952	ENSMUST00000126693	5599	3210	3341	NM_173433	37903	3708	4050	127	4	-
NM_173433	down	ENSMUST00000126693	up	-0.7857143	0.005505952	ENSMUST00000126693	5599	3221	3291	NM_173433	37903	4355	4425	65	5	-
NM_172603	down	ENSMUST00000126693	up	-0.7142857	0.0141369	ENSMUST00000126693	5599	3013	3361	NM_172603	20611	7937	14347	293	23	+
NM_172603	down	ENSMUST00000126693	up	-0.7142857	0.0141369	ENSMUST00000126693	5599	5383	5419	NM_172603	20611	17691	17727	36	0	-
NM_153782	down	ENSMUST00000126693	up	-0.6428571	0.03115079	ENSMUST00000126693	5599	2232	2269	NM_153782	49332	22911	22948	34	3	+
NM_153782	down	ENSMUST00000126693	up	-0.6428571	0.03115079	ENSMUST00000126693	5599	2893	2933	NM_153782	49332	7994	8034	40	0	-
NM_146191	down	ENSMUST00000126693	up	-0.6428571	0.03115079	ENSMUST00000126693	5599	3220	3360	NM_146191	129596	9230	9370	132	8	+
NM_146191	down	ENSMUST00000126693	up	-0.6428571	0.03115079	ENSMUST00000126693	5599	2167	2259	NM_146191	129596	51279	73704	64	3	+
NM_146191	down	ENSMUST00000126693	up	-0.6428571	0.03115079	ENSMUST00000126693	5599	3220	5420	NM_146191	129596	27165	118869	143	12	-
NM_146191	down	ENSMUST00000126693	up	-0.6428571	0.03115079	ENSMUST00000126693	5599	2107	2307	NM_146191	129596	8177	8379	99	3	-
NM_053153	down	ENSMUST00000126693	up	-0.7142857	0.0141369	ENSMUST00000126693	5599	3222	3344	NM_053153	23528	2908	3030	113	9	+
NM_053153	down	ENSMUST00000126693	up	-0.7142857	0.0141369	ENSMUST00000126693	5599	3232	3344	NM_053153	23528	6408	6520	54	3	-
NM_030682	down	ENSMUST00000126693	up	-0.6428571	0.03115079	ENSMUST00000126693	5599	3010	3357	NM_030682	7867	1166	3936	288	24	+
NM_030682	down	ENSMUST00000126693	up	-0.6428571	0.03115079	ENSMUST00000126693	5599	2895	2935	NM_030682	7867	1967	2019	40	0	-
NM_029688	down	ENSMUST00000126693	up	-0.7857143	0.005505952	ENSMUST00000126693	5599	3220	3361	NM_029688	5625	1682	1823	133	8	+
NM_028125	down	ENSMUST00000126693	up	-0.6428571	0.03115079	ENSMUST00000126693	5599	2253	3375	NM_028125	48881	5834	44936	326	22	+
NM_028125	down	ENSMUST00000126693	up	-0.6428571	0.03115079	ENSMUST00000126693	5599	3016	3353	NM_028125	48881	19337	25131	259	19	+
NM_028125	down	ENSMUST00000126693	up	-0.6428571	0.03115079	ENSMUST00000126693	5599	3072	3353	NM_028125	48881	9452	11596	173	9	+
NM_028125	down	ENSMUST00000126693	up	-0.6428571	0.03115079	ENSMUST00000126693	5599	2345	2392	NM_028125	48881	24445	24494	38	0	+
NM_028125	down	ENSMUST00000126693	up	-0.6428571	0.03115079	ENSMUST00000126693	5599	3018	3389	NM_028125	48881	27217	45515	323	25	-
NM_028125	down	ENSMUST00000126693	up	-0.6428571	0.03115079	ENSMUST00000126693	5599	3108	3353	NM_028125	48881	5096	45403	182	8	-
NM_023122	down	ENSMUST00000126693	up	-0.7857143	0.005505952	ENSMUST00000126693	5599	2160	3361	NM_023122	150092	42913	83184	257	18	+
NM_023122	down	ENSMUST00000126693	up	-0.7857143	0.005505952	ENSMUST00000126693	5599	3220	3340	NM_023122	150092	1584	1704	116	4	+
NM_023122	down	ENSMUST00000126693	up	-0.7857143	0.005505952	ENSMUST00000126693	5599	2150	2260	NM_023122	150092	124777	132040	97	7	+
NM_023122	down	ENSMUST00000126693	up	-0.7857143	0.005505952	ENSMUST00000126693	5599	2144	2186	NM_023122	150092	124777	124823	40	1	+
NM_023122	down	ENSMUST00000126693	up	-0.7857143	0.005505952	ENSMUST00000126693	5599	2376	2412	NM_023122	150092	80036	80072	33	3	+
NM_023122	down	ENSMUST00000126693	up	-0.7857143	0.005505952	ENSMUST00000126693	5599	390	5434	NM_023122	150092	83848	135896	288	14	-
NM_023122	down	ENSMUST00000126693	up	-0.7857143	0.005505952	ENSMUST00000126693	5599	3253	3350	NM_023122	150092	93869	93968	51	3	-
NM_023122	down	ENSMUST00000126693	up	-0.7857143	0.005505952	ENSMUST00000126693	5599	2401	2566	NM_023122	150092	81249	81308	50	3	-
NM_019980	down	ENSMUST00000126693	up	-0.7857143	0.005505952	ENSMUST00000126693	5599	3210	3360	NM_019980	33850	28351	28502	141	9	+
NM_019980	down	ENSMUST00000126693	up	-0.7857143	0.005505952	ENSMUST00000126693	5599	3210	3360	NM_019980	33850	25999	26151	141	9	+
NM_019980	down	ENSMUST00000126693	up	-0.7857143	0.005505952	ENSMUST00000126693	5599	3219	3390	NM_019980	33850	2641	21833	152	8	+
NM_019980	down	ENSMUST00000126693	up	-0.7857143	0.005505952	ENSMUST00000126693	5599	3214	3357	NM_019980	33850	6873	12829	140	3	+
NM_019980	down	ENSMUST00000126693	up	-0.7857143	0.005505952	ENSMUST00000126693	5599	3243	3357	NM_019980	33850	6257	7023	106	8	+
NM_019980	down	ENSMUST00000126693	up	-0.7857143	0.005505952	ENSMUST00000126693	5599	3298	3357	NM_019980	33850	6314	20166	57	2	+
NM_019980	down	ENSMUST00000126693	up	-0.7857143	0.005505952	ENSMUST00000126693	5599	2525	3358	NM_019980	33850	10982	27755	307	20	-
NM_019980	down	ENSMUST00000126693	up	-0.7857143	0.005505952	ENSMUST00000126693	5599	3209	3345	NM_019980	33850	23073	27435	128	5	-
NM_018851	down	ENSMUST00000126693	up	-0.7142857	0.0141369	ENSMUST00000126693	5599	2406	2552	NM_018851	37695	29686	29773	76	4	+
NM_018851	down	ENSMUST00000126693	up	-0.7142857	0.0141369	ENSMUST00000126693	5599	2126	2238	NM_018851	37695	29686	29775	71	3	+
NM_018851	down	ENSMUST00000126693	up	-0.7142857	0.0141369	ENSMUST00000126693	5599	3128	3210	NM_018851	37695	10029	10110	48	1	+
NM_018851	down	ENSMUST00000126693	up	-0.7142857	0.0141369	ENSMUST00000126693	5599	2978	5417	NM_018851	37695	10327	31906	386	27	-
NM_013470	down	ENSMUST00000126693	up	-0.6428571	0.03115079	ENSMUST00000126693	5599	3213	3341	NM_013470	52585	13620	13749	122	6	+
NM_013470	down	ENSMUST00000126693	up	-0.6428571	0.03115079	ENSMUST00000126693	5599	2143	2186	NM_013470	52585	38420	38463	40	3	+
NM_013470	down	ENSMUST00000126693	up	-0.6428571	0.03115079	ENSMUST00000126693	5599	2501	3353	NM_013470	52585	2193	10866	218	9	-
NM_013470	down	ENSMUST00000126693	up	-0.6428571	0.03115079	ENSMUST00000126693	5599	2895	3367	NM_013470	52585	3448	38458	198	7	-
NM_013470	down	ENSMUST00000126693	up	-0.6428571	0.03115079	ENSMUST00000126693	5599	3212	4070	NM_013470	52585	25337	46670	158	7	-
NM_013470	down	ENSMUST00000126693	up	-0.6428571	0.03115079	ENSMUST00000126693	5599	3220	3353	NM_013470	52585	14165	14298	117	6	-
NM_013470	down	ENSMUST00000126693	up	-0.6428571	0.03115079	ENSMUST00000126693	5599	3292	3361	NM_013470	52585	28890	46589	67	1	-
NM_010304	down	ENSMUST00000126693	up	-0.6428571	0.03115079	ENSMUST00000126693	5599	3010	3362	NM_010304	21913	7344	9139	306	24	+
NM_010304	down	ENSMUST00000126693	up	-0.6428571	0.03115079	ENSMUST00000126693	5599	2959	3357	NM_010304	21913	16546	16697	142	8	-
NM_008366	down	ENSMUST00000126693	up	-0.6428571	0.03115079	ENSMUST00000126693	5599	2954	3357	NM_008366	5236	3521	3723	182	6	+
NM_007558	down	ENSMUST00000126693	up	-0.6428571	0.03115079	ENSMUST00000126693	5599	2160	2562	NM_007558	30155	11612	28997	88	5	+
NM_007558	down	ENSMUST00000126693	up	-0.6428571	0.03115079	ENSMUST00000126693	5599	2127	2186	NM_007558	30155	28936	28999	55	4	+
NM_007558	down	ENSMUST00000126693	up	-0.6428571	0.03115079	ENSMUST00000126693	5599	2117	2268	NM_007558	30155	10734	21994	136	11	-
NM_007558	down	ENSMUST00000126693	up	-0.6428571	0.03115079	ENSMUST00000126693	5599	3222	3340	NM_007558	30155	25339	25459	79	6	-
NM_007551	down	ENSMUST00000126693	up	-0.6428571	0.03115079	ENSMUST00000126693	5599	3226	3357	NM_007551	14636	3053	3631	104	3	+
NM_007551	down	ENSMUST00000126693	up	-0.6428571	0.03115079	ENSMUST00000126693	5599	3002	3341	NM_007551	14636	5690	11777	300	28	-
NM_007488	down	ENSMUST00000126693	up	-0.6428571	0.03115079	ENSMUST00000126693	5599	2184	3357	NM_007488	163682	58741	75575	184	16	+
NM_007488	down	ENSMUST00000126693	up	-0.6428571	0.03115079	ENSMUST00000126693	5599	2264	2313	NM_007488	163682	148165	148214	45	4	+
NM_007488	down	ENSMUST00000126693	up	-0.6428571	0.03115079	ENSMUST00000126693	5599	2469	2519	NM_007488	163682	148168	148212	41	2	+
NM_007488	down	ENSMUST00000126693	up	-0.6428571	0.03115079	ENSMUST00000126693	5599	3209	3362	NM_007488	163682	18436	18603	146	7	-
NM_007488	down	ENSMUST00000126693	up	-0.6428571	0.03115079	ENSMUST00000126693	5599	4039	4069	NM_007488	163682	58776	58806	30	0	-
NM_001177959	down	ENSMUST00000126693	up	-0.7142857	0.0141369	ENSMUST00000126693	5599	2144	2260	NM_001177959	44482	19167	26430	94	7	+
NM_001177959	down	ENSMUST00000126693	up	-0.7142857	0.0141369	ENSMUST00000126693	5599	2273	2319	NM_001177959	44482	19168	19212	42	2	+
NM_001177959	down	ENSMUST00000126693	up	-0.7142857	0.0141369	ENSMUST00000126693	5599	2128	2186	NM_001177959	44482	20717	35245	50	3	+
NM_001164327	down	ENSMUST00000126693	up	-0.7142857	0.0141369	ENSMUST00000126693	5599	2957	3361	NM_001164327	20368	14271	14431	149	10	+
NM_001164327	down	ENSMUST00000126693	up	-0.7142857	0.0141369	ENSMUST00000126693	5599	2223	2310	NM_001164327	20368	17310	17398	79	8	+
NM_001164327	down	ENSMUST00000126693	up	-0.7142857	0.0141369	ENSMUST00000126693	5599	5379	5419	NM_001164327	20368	17367	17407	40	0	-
NM_001164327	down	ENSMUST00000126693	up	-0.7142857	0.0141369	ENSMUST00000126693	5599	4041	4071	NM_001164327	20368	17363	17393	30	0	-
NM_001081120	down	ENSMUST00000126693	up	-0.7142857	0.0141369	ENSMUST00000126693	5599	2400	3342	NM_001081120	11554	3597	4263	67	4	+
NM_001081120	down	ENSMUST00000126693	up	-0.7142857	0.0141369	ENSMUST00000126693	5599	2226	2267	NM_001081120	11554	4723	4772	39	1	+
NM_001081120	down	ENSMUST00000126693	up	-0.7142857	0.0141369	ENSMUST00000126693	5599	3226	3357	NM_001081120	11554	6074	6207	119	12	-
NM_001038624	down	ENSMUST00000126693	up	-0.6428571	0.03115079	ENSMUST00000126693	5599	3210	3361	NM_001038624	49007	28375	28534	143	7	+
NM_001038624	down	ENSMUST00000126693	up	-0.6428571	0.03115079	ENSMUST00000126693	5599	2377	2444	NM_001038624	49007	36899	36976	62	5	+
NM_001038624	down	ENSMUST00000126693	up	-0.6428571	0.03115079	ENSMUST00000126693	5599	2147	2210	NM_001038624	49007	36899	36976	58	1	+
NM_001038624	down	ENSMUST00000126693	up	-0.6428571	0.03115079	ENSMUST00000126693	5599	3220	5420	NM_001038624	49007	36932	39688	218	13	-
NM_001038624	down	ENSMUST00000126693	up	-0.6428571	0.03115079	ENSMUST00000126693	5599	2895	3530	NM_001038624	49007	3269	36971	165	8	-
NM_001038619	down	ENSMUST00000126693	up	-0.6428571	0.03115079	ENSMUST00000126693	5599	2345	3361	NM_001038619	490730	7293	123549	261	20	+
NM_001038619	down	ENSMUST00000126693	up	-0.6428571	0.03115079	ENSMUST00000126693	5599	3220	3357	NM_001038619	490730	22361	22498	127	10	+
NM_001038619	down	ENSMUST00000126693	up	-0.6428571	0.03115079	ENSMUST00000126693	5599	3213	3358	NM_001038619	490730	44335	44481	132	13	+
NM_001038619	down	ENSMUST00000126693	up	-0.6428571	0.03115079	ENSMUST00000126693	5599	2107	5420	NM_001038619	490730	244225	477410	347	18	-
NM_001038619	down	ENSMUST00000126693	up	-0.6428571	0.03115079	ENSMUST00000126693	5599	2116	2308	NM_001038619	490730	59268	167350	163	5	-
NM_001038619	down	ENSMUST00000126693	up	-0.6428571	0.03115079	ENSMUST00000126693	5599	2111	2236	NM_001038619	490730	59268	454582	104	4	-
NM_001025577	down	ENSMUST00000126693	up	-0.7857143	0.005505952	ENSMUST00000126693	5599	2129	2185	NM_001025577	3643	1288	1344	52	4	+
NM_182806	down	ENSMUST00000126693	up	-0.6428571	0.03115079	ENSMUST00000126693	5599	3210	5420	NM_182806	4342	402	1833	166	7	-
NM_177691	down	ENSMUST00000126693	up	-0.7142857	0.0141369	ENSMUST00000126693	5599	3257	3361	NM_177691	3244	2653	2757	100	4	-
NM_028341	down	ENSMUST00000126693	up	-0.6428571	0.03115079	ENSMUST00000126693	5599	2895	2934	NM_028341	93521	85932	85971	39	0	-
NM_026473	down	ENSMUST00000126693	up	-0.6428571	0.03115079	ENSMUST00000126693	5599	3215	3776	NM_026473	12020	4549	10523	194	17	-
NM_009932	down	ENSMUST00000126693	up	-0.7142857	0.0141369	ENSMUST00000126693	5599	3072	3361	NM_009932	136460	73681	129539	266	21	-
NM_009932	down	ENSMUST00000126693	up	-0.7142857	0.0141369	ENSMUST00000126693	5599	3114	3210	NM_009932	136460	33190	111462	76	6	-
NM_009932	down	ENSMUST00000126693	up	-0.7142857	0.0141369	ENSMUST00000126693	5599	2894	3015	NM_009932	136460	80917	90027	67	1	-
NM_001164202	down	ENSMUST00000126693	up	-0.7857143	0.005505952	ENSMUST00000126693	5599	3220	3382	NM_001164202	20541	4346	4496	139	10	-
NM_001164202	down	ENSMUST00000126693	up	-0.7857143	0.005505952	ENSMUST00000126693	5599	3230	3353	NM_001164202	20541	4063	4186	113	10	-
NM_008366	down	AK090292	up	-0.7857143	0.005505952	AK090292	14284	13033	13171	NM_008366	5236	3292	3723	129	9	+
NM_177691	down	AK090292	up	-0.7142857	0.0141369	AK090292	14284	12750	12845	NM_177691	3244	2662	2757	90	5	+
NM_177691	down	AK090292	up	-0.7142857	0.0141369	AK090292	14284	12803	13175	NM_177691	3244	2653	2896	111	6	-
NM_027283	down	AK090292	up	-0.6428571	0.03115079	AK090292	14284	12749	12941	NM_027283	7573	2192	2350	143	6	+
NM_027283	down	AK090292	up	-0.6428571	0.03115079	AK090292	14284	13019	13174	NM_027283	7573	2185	2353	147	8	-
NM_019738	down	AK090292	up	-0.7142857	0.0141369	AK090292	14284	12749	12915	NM_019738	2226	1459	1634	153	9	+
NM_019738	down	AK090292	up	-0.7142857	0.0141369	AK090292	14284	13022	13167	NM_019738	2226	1459	1606	133	11	-
NM_015766	down	AK090292	up	-0.8571429	0.001736111	AK090292	14284	12743	12942	NM_015766	4401	966	1124	148	7	+
NM_015766	down	AK090292	up	-0.8571429	0.001736111	AK090292	14284	13010	13167	NM_015766	4401	973	1131	145	10	-
NM_182806	down	AK090292	up	-0.7857143	0.005505952	AK090292	14284	12758	12889	NM_182806	4342	1703	1828	115	10	+
NM_182806	down	AK090292	up	-0.7857143	0.005505952	AK090292	14284	13008	13159	NM_182806	4342	1702	1845	122	4	-
NM_031247	down	AK090292	up	-0.6428571	0.03115079	AK090292	14284	7611	13154	NM_031247	6389	1666	2897	168	11	+
NM_031247	down	AK090292	up	-0.6428571	0.03115079	AK090292	14284	13019	13160	NM_031247	6389	1056	1197	129	11	+
NM_031247	down	AK090292	up	-0.6428571	0.03115079	AK090292	14284	12762	12888	NM_031247	6389	2771	2897	122	2	-
NM_030682	down	AK090292	up	-0.6428571	0.03115079	AK090292	14284	12714	12925	NM_030682	7867	766	839	43	1	+
NM_030682	down	AK090292	up	-0.6428571	0.03115079	AK090292	14284	12749	12954	NM_030682	7867	3790	3931	133	8	-
NM_027446	down	AK090292	up	-0.6428571	0.03115079	AK090292	14284	12750	12889	NM_027446	11803	10724	10860	127	6	+
NM_027446	down	AK090292	up	-0.6428571	0.03115079	AK090292	14284	13021	13175	NM_027446	11803	10715	10866	142	8	-
NM_001198560	down	AK090292	up	-0.6428571	0.03115079	AK090292	14284	13058	13167	NM_001198560	4620	1730	1951	96	7	+
NM_001198560	down	AK090292	up	-0.6428571	0.03115079	AK090292	14284	12749	12857	NM_001198560	4620	1731	1951	97	5	-
NM_001039194	down	AK090292	up	-0.7857143	0.005505952	AK090292	14284	7020	12398	NM_001039194	23391	12190	18303	248	20	+
NM_001039194	down	AK090292	up	-0.7857143	0.005505952	AK090292	14284	7043	7186	NM_001039194	23391	18161	18302	112	7	+
NM_001039194	down	AK090292	up	-0.7857143	0.005505952	AK090292	14284	10068	13174	NM_001039194	23391	15210	18493	329	26	-
NM_001039194	down	AK090292	up	-0.7857143	0.005505952	AK090292	14284	6956	7188	NM_001039194	23391	3357	3551	181	13	-
NM_173433	down	AK090292	up	-0.9285714	0.000396825	AK090292	14284	12750	13118	NM_173433	37903	3700	4793	173	8	+
NM_173433	down	AK090292	up	-0.9285714	0.000396825	AK090292	14284	12749	12941	NM_173433	37903	8925	9082	142	10	+
NM_173433	down	AK090292	up	-0.9285714	0.000396825	AK090292	14284	12301	12880	NM_173433	37903	13756	21361	156	12	+
NM_173433	down	AK090292	up	-0.9285714	0.000396825	AK090292	14284	12812	12875	NM_173433	37903	4356	4419	58	5	+
NM_172530	down	AK090292	up	-0.6428571	0.03115079	AK090292	14284	13019	13175	NM_172530	27478	1440	1597	143	12	+
NM_172530	down	AK090292	up	-0.6428571	0.03115079	AK090292	14284	12771	12882	NM_172530	27478	2979	7811	104	7	+
NM_172530	down	AK090292	up	-0.6428571	0.03115079	AK090292	14284	12749	13143	NM_172530	27478	7702	17673	245	16	-
NM_153782	down	AK090292	up	-0.7857143	0.005505952	AK090292	14284	6014	6058	NM_153782	49332	32842	32886	44	0	+
NM_029688	down	AK090292	up	-0.9285714	0.000396825	AK090292	14284	6984	7186	NM_029688	5625	2572	2754	167	15	+
NM_029688	down	AK090292	up	-0.9285714	0.000396825	AK090292	14284	13029	13175	NM_029688	5625	1678	1823	133	11	+
NM_029688	down	AK090292	up	-0.9285714	0.000396825	AK090292	14284	10060	12883	NM_029688	5625	1681	2762	303	23	-
NM_027238	down	AK090292	up	-0.8571429	0.001736111	AK090292	14284	7051	12883	NM_027238	103890	19359	71683	216	20	+
NM_027238	down	AK090292	up	-0.8571429	0.001736111	AK090292	14284	13019	13149	NM_027238	103890	53707	53837	122	8	+
NM_027238	down	AK090292	up	-0.8571429	0.001736111	AK090292	14284	13030	13166	NM_027238	103890	2917	3053	126	8	+
NM_027238	down	AK090292	up	-0.8571429	0.001736111	AK090292	14284	6956	12886	NM_027238	103890	2917	20089	561	39	-
NM_027238	down	AK090292	up	-0.8571429	0.001736111	AK090292	14284	10067	13171	NM_027238	103890	74775	82813	440	38	-
NM_027238	down	AK090292	up	-0.8571429	0.001736111	AK090292	14284	13029	13174	NM_027238	103890	71541	71686	136	7	-
NM_027238	down	AK090292	up	-0.8571429	0.001736111	AK090292	14284	12767	12889	NM_027238	103890	53715	53837	115	7	-
NM_027238	down	AK090292	up	-0.8571429	0.001736111	AK090292	14284	12777	12889	NM_027238	103890	41098	41210	104	8	-
NM_027217	down	AK090292	up	-0.6428571	0.03115079	AK090292	14284	12743	12889	NM_027217	39233	22035	22180	136	7	+
NM_027217	down	AK090292	up	-0.6428571	0.03115079	AK090292	14284	13010	13167	NM_027217	39233	22042	22198	143	8	-
NM_026473	down	AK090292	up	-0.7857143	0.005505952	AK090292	14284	7011	12900	NM_026473	12020	8045	10171	309	22	+
NM_026473	down	AK090292	up	-0.7857143	0.005505952	AK090292	14284	12293	12340	NM_026473	12020	3895	3942	44	3	+
NM_026473	down	AK090292	up	-0.7857143	0.005505952	AK090292	14284	10068	13165	NM_026473	12020	4541	8220	318	21	-
NM_026473	down	AK090292	up	-0.7857143	0.005505952	AK090292	14284	13028	13167	NM_026473	12020	10023	10161	127	10	-
NM_023122	down	AK090292	up	-0.7857143	0.005505952	AK090292	14284	2806	13167	NM_023122	150092	27008	60898	1652	105	+
NM_023122	down	AK090292	up	-0.7857143	0.005505952	AK090292	14284	2824	12872	NM_023122	150092	29146	144085	601	43	+
NM_023122	down	AK090292	up	-0.7857143	0.005505952	AK090292	14284	2805	3019	NM_023122	150092	125747	125976	199	10	+
NM_023122	down	AK090292	up	-0.7857143	0.005505952	AK090292	14284	13028	13154	NM_023122	150092	1578	1704	120	6	+
NM_023122	down	AK090292	up	-0.7857143	0.005505952	AK090292	14284	13027	13167	NM_023122	150092	98226	98359	116	9	-
NM_019980	down	AK090292	up	-0.7857143	0.005505952	AK090292	14284	10067	13174	NM_019980	33850	21634	28502	392	29	+
NM_019980	down	AK090292	up	-0.7857143	0.005505952	AK090292	14284	12749	13174	NM_019980	33850	10988	26151	279	21	+
NM_019980	down	AK090292	up	-0.7857143	0.005505952	AK090292	14284	13029	13175	NM_019980	33850	2637	2783	136	10	+
NM_019980	down	AK090292	up	-0.7857143	0.005505952	AK090292	14284	13026	13171	NM_019980	33850	6873	12829	137	8	+
NM_019980	down	AK090292	up	-0.7857143	0.005505952	AK090292	14284	12749	12876	NM_019980	33850	14128	23196	123	4	+
NM_019980	down	AK090292	up	-0.7857143	0.005505952	AK090292	14284	13112	13150	NM_019980	33850	6314	6352	37	1	+
NM_019980	down	AK090292	up	-0.7857143	0.005505952	AK090292	14284	7061	13172	NM_019980	33850	10982	22992	494	35	-
NM_019980	down	AK090292	up	-0.7857143	0.005505952	AK090292	14284	12749	13175	NM_019980	33850	27269	28492	273	10	-
NM_019980	down	AK090292	up	-0.7857143	0.005505952	AK090292	14284	12746	13155	NM_019980	33850	23077	26147	248	18	-
NM_019980	down	AK090292	up	-0.7857143	0.005505952	AK090292	14284	12749	12889	NM_019980	33850	6874	7019	126	14	-
NM_019980	down	AK090292	up	-0.7857143	0.005505952	AK090292	14284	12766	12888	NM_019980	33850	4114	6352	109	4	-
NM_018865	down	AK090292	up	-0.8571429	0.001736111	AK090292	14284	13059	13136	NM_018865	31808	7454	7530	58	3	+
NM_018865	down	AK090292	up	-0.8571429	0.001736111	AK090292	14284	12776	12868	NM_018865	31808	7443	7534	75	5	-
NM_018851	down	AK090292	up	-0.7142857	0.0141369	AK090292	14284	6984	12882	NM_018851	37695	12513	29191	558	39	+
NM_018851	down	AK090292	up	-0.7142857	0.0141369	AK090292	14284	6984	10254	NM_018851	37695	20211	31577	353	28	+
NM_018851	down	AK090292	up	-0.7142857	0.0141369	AK090292	14284	7024	10224	NM_018851	37695	20230	33212	306	23	+
NM_018851	down	AK090292	up	-0.7142857	0.0141369	AK090292	14284	6984	7186	NM_018851	37695	16859	17045	173	12	-
NM_013867	down	AK090292	up	-0.6428571	0.03115079	AK090292	14284	10067	12882	NM_013867	110404	53200	82470	284	17	+
NM_013867	down	AK090292	up	-0.6428571	0.03115079	AK090292	14284	12846	13175	NM_013867	110404	44882	49097	184	8	+
NM_013867	down	AK090292	up	-0.6428571	0.03115079	AK090292	14284	13010	13174	NM_013867	110404	30077	30247	148	7	+
NM_013867	down	AK090292	up	-0.6428571	0.03115079	AK090292	14284	12749	12885	NM_013867	110404	67770	67906	126	10	+
NM_013867	down	AK090292	up	-0.6428571	0.03115079	AK090292	14284	12748	12922	NM_013867	110404	80254	86158	133	12	+
NM_013867	down	AK090292	up	-0.6428571	0.03115079	AK090292	14284	7012	12954	NM_013867	110404	30081	53385	323	20	-
NM_013867	down	AK090292	up	-0.6428571	0.03115079	AK090292	14284	7015	13175	NM_013867	110404	67761	94052	326	20	-
NM_013867	down	AK090292	up	-0.6428571	0.03115079	AK090292	14284	12749	12895	NM_013867	110404	30102	30240	131	7	-
NM_013867	down	AK090292	up	-0.6428571	0.03115079	AK090292	14284	13020	13171	NM_013867	110404	82332	86160	138	11	-
NM_013867	down	AK090292	up	-0.6428571	0.03115079	AK090292	14284	13041	13171	NM_013867	110404	86018	86140	110	10	-
NM_013470	down	AK090292	up	-0.6428571	0.03115079	AK090292	14284	2817	3237	NM_013470	52585	42045	42471	386	32	+
NM_013470	down	AK090292	up	-0.6428571	0.03115079	AK090292	14284	12749	13173	NM_013470	52585	2193	13768	269	14	+
NM_013470	down	AK090292	up	-0.6428571	0.03115079	AK090292	14284	12749	12879	NM_013470	52585	39671	39801	120	10	+
NM_013470	down	AK090292	up	-0.6428571	0.03115079	AK090292	14284	10065	13167	NM_013470	52585	2193	18432	426	24	-
NM_013470	down	AK090292	up	-0.6428571	0.03115079	AK090292	14284	13022	13176	NM_013470	52585	3453	46675	141	11	-
NM_013470	down	AK090292	up	-0.6428571	0.03115079	AK090292	14284	13028	13167	NM_013470	52585	14165	14304	126	13	-
NM_013470	down	AK090292	up	-0.6428571	0.03115079	AK090292	14284	13026	13175	NM_013470	52585	28890	29051	136	7	-
NM_013470	down	AK090292	up	-0.6428571	0.03115079	AK090292	14284	13041	13171	NM_013470	52585	39666	39797	119	11	-
NM_013470	down	AK090292	up	-0.6428571	0.03115079	AK090292	14284	13108	13154	NM_013470	52585	46541	46587	44	2	-
NM_010553	down	AK090292	up	-0.6428571	0.03115079	AK090292	14284	2805	6808	NM_010553	33937	4391	30113	2222	92	+
NM_010553	down	AK090292	up	-0.6428571	0.03115079	AK090292	14284	2826	3498	NM_010553	33937	29849	30521	661	11	+
NM_010553	down	AK090292	up	-0.6428571	0.03115079	AK090292	14284	6360	6550	NM_010553	33937	21405	21592	169	11	+
NM_008670	down	AK090292	up	-0.6428571	0.03115079	AK090292	14284	2805	7186	NM_008670	45096	3553	32527	420	19	+
NM_008670	down	AK090292	up	-0.6428571	0.03115079	AK090292	14284	10068	12889	NM_008670	45096	22270	32527	300	24	-
NM_008670	down	AK090292	up	-0.6428571	0.03115079	AK090292	14284	12762	12878	NM_008670	45096	14145	14261	110	6	-
NM_007609	down	AK090292	up	-0.7142857	0.0141369	AK090292	14284	2805	3059	NM_007609	27933	26746	27013	247	3	+
NM_007609	down	AK090292	up	-0.7142857	0.0141369	AK090292	14284	6360	6403	NM_007609	27933	11129	11172	41	2	+
NM_007558	down	AK090292	up	-0.6428571	0.03115079	AK090292	14284	7062	7185	NM_007558	30155	16830	16952	112	10	+
NM_007558	down	AK090292	up	-0.6428571	0.03115079	AK090292	14284	12810	13154	NM_007558	30155	3264	3540	102	3	+
NM_007558	down	AK090292	up	-0.6428571	0.03115079	AK090292	14284	13036	13154	NM_007558	30155	25339	25459	108	10	-
NM_007488	down	AK090292	up	-0.7857143	0.005505952	AK090292	14284	12750	13171	NM_007488	163682	18446	75575	279	21	+
NM_007488	down	AK090292	up	-0.7857143	0.005505952	AK090292	14284	13072	13133	NM_007488	163682	98416	98478	51	2	+
NM_007488	down	AK090292	up	-0.7857143	0.005505952	AK090292	14284	2408	13176	NM_007488	163682	18436	93010	1116	61	-
NM_001177959	down	AK090292	up	-0.7142857	0.0141369	AK090292	14284	6360	6735	NM_001177959	44482	20007	20364	335	18	+
NM_001177959	down	AK090292	up	-0.7142857	0.0141369	AK090292	14284	2805	3019	NM_001177959	44482	20137	20366	199	10	+
NM_001164202	down	AK090292	up	-0.7857143	0.005505952	AK090292	14284	6360	7995	NM_001164202	20541	7871	16846	455	24	+
NM_001164202	down	AK090292	up	-0.7857143	0.005505952	AK090292	14284	12761	12886	NM_001164202	20541	4375	4500	117	7	+
NM_001164202	down	AK090292	up	-0.7857143	0.005505952	AK090292	14284	3219	13167	NM_001164202	20541	4063	18172	1468	127	-
NM_001145801	down	AK090292	up	-0.7857143	0.005505952	AK090292	14284	13015	13175	NM_001145801	2098	271	441	152	6	+
NM_001145801	down	AK090292	up	-0.7857143	0.005505952	AK090292	14284	12749	12889	NM_001145801	2098	291	433	132	8	-
NM_001038619	down	AK090292	up	-0.7857143	0.005505952	AK090292	14284	2379	12889	NM_001038619	490730	26319	427907	4210	258	+
NM_001038619	down	AK090292	up	-0.7857143	0.005505952	AK090292	14284	2805	12882	NM_001038619	490730	408022	432157	3157	108	+
NM_001038619	down	AK090292	up	-0.7857143	0.005505952	AK090292	14284	3311	13174	NM_001038619	490730	35400	406287	3084	196	+
NM_001038619	down	AK090292	up	-0.7857143	0.005505952	AK090292	14284	6643	13175	NM_001038619	490730	35013	123549	383	21	+
NM_001038619	down	AK090292	up	-0.7857143	0.005505952	AK090292	14284	2805	6472	NM_001038619	490730	374884	389648	314	14	+
NM_001038619	down	AK090292	up	-0.7857143	0.005505952	AK090292	14284	13034	13171	NM_001038619	490730	22361	22498	128	9	+
NM_001038619	down	AK090292	up	-0.7857143	0.005505952	AK090292	14284	13041	13175	NM_001038619	490730	90024	90159	126	8	+
NM_001038619	down	AK090292	up	-0.7857143	0.005505952	AK090292	14284	2805	13167	NM_001038619	490730	70172	363621	4053	182	-
NM_001038619	down	AK090292	up	-0.7857143	0.005505952	AK090292	14284	2804	12916	NM_001038619	490730	18712	213843	3585	142	-
NM_001038619	down	AK090292	up	-0.7857143	0.005505952	AK090292	14284	2838	12954	NM_001038619	490730	123388	427216	2630	207	-
NM_001038619	down	AK090292	up	-0.7857143	0.005505952	AK090292	14284	2805	12930	NM_001038619	490730	44327	232710	1428	114	-
NM_001038619	down	AK090292	up	-0.7857143	0.005505952	AK090292	14284	6360	6812	NM_001038619	490730	213540	213974	393	31	-
NM_001038619	down	AK090292	up	-0.7857143	0.005505952	AK090292	14284	13022	13151	NM_001038619	490730	427771	432161	119	10	-
NM_028013	down	AK090292	up	-0.6428571	0.03115079	AK090292	14284	6339	6526	NM_028013	27254	4217	4398	166	5	-
NM_028013	down	AK090292	up	-0.6428571	0.03115079	AK090292	14284	7012	7186	NM_028013	27254	21272	21445	158	15	-
NM_028341	down	AK090292	up	-0.9285714	0.000396825	AK090292	14284	12749	12930	NM_028341	93521	59604	63446	153	7	-
NM_021718	down	AK090292	up	-0.7142857	0.0141369	AK090292	14284	2804	6812	NM_021718	19992	2346	10877	1824	136	-
NM_021718	down	AK090292	up	-0.7142857	0.0141369	AK090292	14284	2824	3124	NM_021718	19992	2314	2617	268	21	-
NM_010304	down	AK090292	up	-0.7857143	0.005505952	AK090292	14284	6984	10254	NM_010304	21913	7345	8228	336	32	-
NM_010304	down	AK090292	up	-0.7857143	0.005505952	AK090292	14284	6958	7186	NM_010304	21913	1856	2062	193	7	-
NM_010304	down	AK090292	up	-0.7857143	0.005505952	AK090292	14284	12743	12940	NM_010304	21913	8956	9136	168	10	-
NM_009977	down	AK090292	up	-0.7857143	0.005505952	AK090292	14284	7012	12397	NM_009977	8531	6292	6480	160	13	-
NM_001164329	down	AK090292	up	-0.7142857	0.0141369	AK090292	14284	12749	12879	NM_001164329	15777	13301	13431	126	4	-
NM_001164329	down	AK090292	up	-0.7142857	0.0141369	AK090292	14284	4106	4254	NM_001164329	15777	6211	6331	104	7	-
NM_001142411	down	AK090292	up	-0.7142857	0.0141369	AK090292	14284	2804	6548	NM_001142411	26777	12154	24469	479	42	-
NM_001081120	down	AK090292	up	-0.7142857	0.0141369	AK090292	14284	13028	13171	NM_001081120	11554	6074	6449	131	9	-
NM_001081120	down	AK090292	up	-0.7142857	0.0141369	AK090292	14284	12761	12793	NM_001081120	11554	4230	4262	31	1	-
NM_001038612	down	AK090292	up	-0.6428571	0.03115079	AK090292	14284	13075	13130	NM_001038612	8744	1420	1477	47	2	-
NM_001033356	down	AK155972	up	-0.7142857	0.0141369	AK155972	98404	91140	91177	NM_001033356	10142	2601	2642	36	1	+
NM_153800	down	AK155972	up	-0.6428571	0.03115079	AK155972	98404	68212	81687	NM_153800	153115	69481	74912	116	3	+
NM_153800	down	AK155972	up	-0.6428571	0.03115079	AK155972	98404	81567	91181	NM_153800	153115	32443	122626	93	1	+
NM_153800	down	AK155972	up	-0.6428571	0.03115079	AK155972	98404	68185	68759	NM_153800	153115	69510	76555	71	1	+
NM_153800	down	AK155972	up	-0.6428571	0.03115079	AK155972	98404	92721	92774	NM_153800	153115	144923	144970	47	0	-
NM_033073	down	AK155972	up	-0.7142857	0.0141369	AK155972	98404	43789	68256	NM_033073	15405	5221	10414	103	0	+
NM_033073	down	AK155972	up	-0.7142857	0.0141369	AK155972	98404	12189	25528	NM_033073	15405	5270	12276	96	1	-
NM_033073	down	AK155972	up	-0.7142857	0.0141369	AK155972	98404	68051	68095	NM_033073	15405	10372	10416	44	0	-
NM_010604	down	AK155972	up	-0.7142857	0.0141369	AK155972	98404	58994	91189	NM_010604	59936	7865	17123	952	67	+
NM_010604	down	AK155972	up	-0.7142857	0.0141369	AK155972	98404	21109	47153	NM_010604	59936	8328	11773	607	48	+
NM_010604	down	AK155972	up	-0.7142857	0.0141369	AK155972	98404	33494	33840	NM_010604	59936	11395	11737	310	19	+
NM_010604	down	AK155972	up	-0.7142857	0.0141369	AK155972	98404	37295	37514	NM_010604	59936	11501	11717	196	14	+
NM_010604	down	AK155972	up	-0.7142857	0.0141369	AK155972	98404	46725	46766	NM_010604	59936	11350	11391	39	2	+
NM_010604	down	AK155972	up	-0.7142857	0.0141369	AK155972	98404	45986	72846	NM_010604	59936	7865	46339	1119	90	-
NM_010604	down	AK155972	up	-0.7142857	0.0141369	AK155972	98404	12189	33832	NM_010604	59936	8151	46313	343	24	-
NM_010604	down	AK155972	up	-0.7142857	0.0141369	AK155972	98404	81522	81572	NM_010604	59936	38328	38487	48	1	-
NM_178791	down	AK155972	up	-0.7857143	0.005505952	AK155972	98404	81520	81566	NM_178791	82735	17493	17539	44	2	-
NM_010766	down	AK155972	up	-0.6428571	0.03115079	AK155972	98404	45967	46041	NM_010766	30548	2439	22202	74	0	-
NM_010766	down	AK155972	up	-0.6428571	0.03115079	AK155972	98404	81516	81568	NM_010766	30548	14568	14650	50	1	-
NM_019733	down	uc008tgd.1	up	-0.7857143	0.005505952	uc008tgd.1	12662	3342	3387	NM_019733	147199	78397	78442	41	4	+
NM_013813	down	uc008tgd.1	up	-0.6428571	0.03115079	uc008tgd.1	12662	11516	11556	NM_013813	133179	112722	112762	36	4	+
NM_001042675	down	uc008tgd.1	up	-0.6428571	0.03115079	uc008tgd.1	12662	3342	3387	NM_001042675	125886	78397	78442	41	4	+
NM_001042674	down	uc008tgd.1	up	-0.7142857	0.0141369	uc008tgd.1	12662	3342	3387	NM_001042674	147199	78397	78442	41	4	+
NM_177078	down	uc008tgd.1	up	-0.6428571	0.03115079	uc008tgd.1	12662	3344	11785	NM_177078	105038	13613	20613	132	3	-
NM_010795	down	uc008tgd.1	up	-0.7857143	0.005505952	uc008tgd.1	12662	11457	11544	NM_010795	41800	26244	26329	53	3	-
NM_001035531	down	uc008tgd.1	up	-0.6428571	0.03115079	uc008tgd.1	12662	3344	11785	NM_001035531	54952	13613	20613	132	3	-
NM_001003948	down	uc008tgd.1	up	-0.7142857	0.0141369	uc008tgd.1	12662	11463	11557	NM_001003948	248354	131831	131923	60	4	-
NM_001101606	down	uc008wjq.1	up	-0.6428571	0.03115079	uc008wjq.1	44309	28760	28813	NM_001101606	6923	2623	2676	53	0	+
NM_030682	down	uc008wjq.1	up	-0.6428571	0.03115079	uc008wjq.1	44309	32981	33039	NM_030682	7867	1969	2027	54	4	+
NM_030682	down	uc008wjq.1	up	-0.6428571	0.03115079	uc008wjq.1	44309	33057	33119	NM_030682	7867	1969	2027	54	2	+
NM_030682	down	uc008wjq.1	up	-0.6428571	0.03115079	uc008wjq.1	44309	33073	33125	NM_030682	7867	1971	2027	49	3	+
NM_030682	down	uc008wjq.1	up	-0.6428571	0.03115079	uc008wjq.1	44309	33043	33095	NM_030682	7867	1971	2027	49	3	+
NM_030682	down	uc008wjq.1	up	-0.6428571	0.03115079	uc008wjq.1	44309	33091	33191	NM_030682	7867	1969	2027	54	2	+
NM_028075	down	uc008wjq.1	up	-0.7142857	0.0141369	uc008wjq.1	44309	33133	36508	NM_028075	2594	1710	1998	81	3	+
NM_028075	down	uc008wjq.1	up	-0.7142857	0.0141369	uc008wjq.1	44309	33191	33281	NM_028075	2594	1710	1980	66	2	+
NM_028075	down	uc008wjq.1	up	-0.7142857	0.0141369	uc008wjq.1	44309	33025	33091	NM_028075	2594	1710	1998	56	3	+
NM_028075	down	uc008wjq.1	up	-0.7142857	0.0141369	uc008wjq.1	44309	4999	6730	NM_028075	2594	1708	2010	70	2	+
NM_028075	down	uc008wjq.1	up	-0.7142857	0.0141369	uc008wjq.1	44309	33061	33105	NM_028075	2594	1954	1998	42	2	+
NM_028075	down	uc008wjq.1	up	-0.7142857	0.0141369	uc008wjq.1	44309	32971	33015	NM_028075	2594	1954	1998	41	3	+
NM_028075	down	uc008wjq.1	up	-0.7142857	0.0141369	uc008wjq.1	44309	33081	33125	NM_028075	2594	1954	1998	41	3	+
NM_028075	down	uc008wjq.1	up	-0.7142857	0.0141369	uc008wjq.1	44309	33029	33072	NM_028075	2594	1954	1995	39	1	+
NM_028075	down	uc008wjq.1	up	-0.7142857	0.0141369	uc008wjq.1	44309	2646	2692	NM_028075	2594	1709	1755	46	0	-
NM_011616	down	uc008wjq.1	up	-0.6428571	0.03115079	uc008wjq.1	44309	5012	5103	NM_011616	11901	8470	8561	79	6	+
NM_011616	down	uc008wjq.1	up	-0.6428571	0.03115079	uc008wjq.1	44309	5020	5083	NM_011616	11901	8472	8559	60	2	+
NM_011616	down	uc008wjq.1	up	-0.6428571	0.03115079	uc008wjq.1	44309	11084	11666	NM_011616	11901	6627	7200	500	34	-
NM_010766	down	uc008wjq.1	up	-0.6428571	0.03115079	uc008wjq.1	44309	5042	36489	NM_010766	30548	9176	22059	192	7	+
NM_010766	down	uc008wjq.1	up	-0.6428571	0.03115079	uc008wjq.1	44309	32998	33280	NM_010766	30548	1995	22193	88	3	+
NM_010766	down	uc008wjq.1	up	-0.6428571	0.03115079	uc008wjq.1	44309	6680	33145	NM_010766	30548	3646	22200	98	1	+
NM_010766	down	uc008wjq.1	up	-0.6428571	0.03115079	uc008wjq.1	44309	33028	33158	NM_010766	30548	1995	22199	68	3	+
NM_010766	down	uc008wjq.1	up	-0.6428571	0.03115079	uc008wjq.1	44309	33234	33295	NM_010766	30548	1999	2157	50	1	+
NM_010766	down	uc008wjq.1	up	-0.6428571	0.03115079	uc008wjq.1	44309	4992	5117	NM_010766	30548	1049	1325	108	4	-
NM_010766	down	uc008wjq.1	up	-0.6428571	0.03115079	uc008wjq.1	44309	5199	5300	NM_010766	30548	19614	19713	84	2	-
NM_010766	down	uc008wjq.1	up	-0.6428571	0.03115079	uc008wjq.1	44309	5231	5321	NM_010766	30548	19629	19710	73	2	-
NM_010766	down	uc008wjq.1	up	-0.6428571	0.03115079	uc008wjq.1	44309	5035	5094	NM_010766	30548	1048	1158	57	1	-
NM_009251	down	uc008wjq.1	up	-0.6428571	0.03115079	uc008wjq.1	44309	36469	36511	NM_009251	27392	17011	17053	41	1	+
NM_007551	down	uc008wjq.1	up	-0.6428571	0.03115079	uc008wjq.1	44309	32985	33120	NM_007551	14636	7864	7964	92	4	+
NM_007551	down	uc008wjq.1	up	-0.6428571	0.03115079	uc008wjq.1	44309	33045	33192	NM_007551	14636	7864	7964	88	3	+
NM_007551	down	uc008wjq.1	up	-0.6428571	0.03115079	uc008wjq.1	44309	33021	36512	NM_007551	14636	7864	7965	90	3	+
NM_007551	down	uc008wjq.1	up	-0.6428571	0.03115079	uc008wjq.1	44309	32967	33184	NM_007551	14636	7864	7964	74	1	+
NM_001163550	down	uc008wjq.1	up	-0.7142857	0.0141369	uc008wjq.1	44309	28750	28803	NM_001163550	7147	3131	3184	51	2	+
NM_001025577	down	uc008wjq.1	up	-0.6428571	0.03115079	uc008wjq.1	44309	33155	33211	NM_001025577	3643	1288	1344	54	2	+
NM_001025577	down	uc008wjq.1	up	-0.6428571	0.03115079	uc008wjq.1	44309	33083	33139	NM_001025577	3643	1288	1344	53	3	+
NM_001025577	down	uc008wjq.1	up	-0.6428571	0.03115079	uc008wjq.1	44309	33053	33106	NM_001025577	3643	1288	1341	51	2	+
NM_178791	down	uc008wjq.1	up	-0.7857143	0.005505952	uc008wjq.1	44309	28751	33280	NM_178791	82735	17515	65379	161	4	+
NM_178791	down	uc008wjq.1	up	-0.7857143	0.005505952	uc008wjq.1	44309	33134	33226	NM_178791	82735	27827	65395	87	4	+
NM_178791	down	uc008wjq.1	up	-0.7857143	0.005505952	uc008wjq.1	44309	32995	33070	NM_178791	82735	65312	65395	59	1	+
NM_178791	down	uc008wjq.1	up	-0.7857143	0.005505952	uc008wjq.1	44309	5037	5092	NM_178791	82735	68397	68465	52	0	+
NM_178791	down	uc008wjq.1	up	-0.7857143	0.005505952	uc008wjq.1	44309	37214	37275	NM_178791	82735	65316	65398	54	0	+
NM_178791	down	uc008wjq.1	up	-0.7857143	0.005505952	uc008wjq.1	44309	33105	33158	NM_178791	82735	65312	65393	46	2	+
NM_178791	down	uc008wjq.1	up	-0.7857143	0.005505952	uc008wjq.1	44309	28751	28822	NM_178791	82735	31399	31470	70	1	-
NM_178791	down	uc008wjq.1	up	-0.7857143	0.005505952	uc008wjq.1	44309	28753	28798	NM_178791	82735	43566	43611	44	1	-
NM_177078	down	uc008wjq.1	up	-0.6428571	0.03115079	uc008wjq.1	44309	5044	33202	NM_177078	105038	58765	89485	268	9	+
NM_177078	down	uc008wjq.1	up	-0.6428571	0.03115079	uc008wjq.1	44309	5230	33144	NM_177078	105038	47849	89485	195	4	+
NM_177078	down	uc008wjq.1	up	-0.6428571	0.03115079	uc008wjq.1	44309	33057	33229	NM_177078	105038	17072	89468	156	7	+
NM_177078	down	uc008wjq.1	up	-0.6428571	0.03115079	uc008wjq.1	44309	5215	33129	NM_177078	105038	47849	89524	179	3	+
NM_177078	down	uc008wjq.1	up	-0.6428571	0.03115079	uc008wjq.1	44309	33120	36495	NM_177078	105038	17071	59694	149	4	+
NM_177078	down	uc008wjq.1	up	-0.6428571	0.03115079	uc008wjq.1	44309	32998	33133	NM_177078	105038	17069	59709	122	5	+
NM_177078	down	uc008wjq.1	up	-0.6428571	0.03115079	uc008wjq.1	44309	33192	33280	NM_177078	105038	17073	17155	75	4	+
NM_177078	down	uc008wjq.1	up	-0.6428571	0.03115079	uc008wjq.1	44309	33107	33216	NM_177078	105038	17070	17157	77	2	+
NM_177078	down	uc008wjq.1	up	-0.6428571	0.03115079	uc008wjq.1	44309	33159	33254	NM_177078	105038	17072	17157	61	3	+
NM_177078	down	uc008wjq.1	up	-0.6428571	0.03115079	uc008wjq.1	44309	37222	37263	NM_177078	105038	11965	12006	41	0	+
NM_177078	down	uc008wjq.1	up	-0.6428571	0.03115079	uc008wjq.1	44309	5044	36634	NM_177078	105038	29801	98557	307	3	-
NM_177078	down	uc008wjq.1	up	-0.6428571	0.03115079	uc008wjq.1	44309	5025	5269	NM_177078	105038	45601	98374	145	7	-
NM_177078	down	uc008wjq.1	up	-0.6428571	0.03115079	uc008wjq.1	44309	2644	5077	NM_177078	105038	31129	59714	111	4	-
NM_177078	down	uc008wjq.1	up	-0.6428571	0.03115079	uc008wjq.1	44309	5043	5101	NM_177078	105038	97921	98504	57	1	-
NM_172921	down	uc008wjq.1	up	-0.6428571	0.03115079	uc008wjq.1	44309	5007	33040	NM_172921	237407	45514	235877	2729	196	+
NM_172921	down	uc008wjq.1	up	-0.6428571	0.03115079	uc008wjq.1	44309	15716	37262	NM_172921	237407	7216	146625	439	13	+
NM_172921	down	uc008wjq.1	up	-0.6428571	0.03115079	uc008wjq.1	44309	5007	11483	NM_172921	237407	171808	214841	294	17	+
NM_172921	down	uc008wjq.1	up	-0.6428571	0.03115079	uc008wjq.1	44309	32897	33251	NM_172921	237407	45583	155627	292	16	+
NM_172921	down	uc008wjq.1	up	-0.6428571	0.03115079	uc008wjq.1	44309	6678	33182	NM_172921	237407	55367	176678	264	9	+
NM_172921	down	uc008wjq.1	up	-0.6428571	0.03115079	uc008wjq.1	44309	28750	33130	NM_172921	237407	129677	176678	170	4	+
NM_172921	down	uc008wjq.1	up	-0.6428571	0.03115079	uc008wjq.1	44309	32927	33183	NM_172921	237407	45616	155627	191	7	+
NM_172921	down	uc008wjq.1	up	-0.6428571	0.03115079	uc008wjq.1	44309	5192	28832	NM_172921	237407	137986	205529	168	0	+
NM_172921	down	uc008wjq.1	up	-0.6428571	0.03115079	uc008wjq.1	44309	5207	18989	NM_172921	237407	137991	214533	119	5	+
NM_172921	down	uc008wjq.1	up	-0.6428571	0.03115079	uc008wjq.1	44309	33033	33229	NM_172921	237407	67222	107062	95	4	+
[truncated: 18,891 more rows]
