# Supplementary material for: Dynamic Transcription of Long Non-Coding RNA Genes during CD4+ T Cell Development and Activation
Source: PLoS One. 2014 Jul 8;9(7):e101588. doi: 10.1371/journal.pone.0101588 (PMC4086894; doi:10.1371/journal.pone.0101588)
Supplement: Table S20 — CD4+ VS. DP LncRNA-mRNAs pairs with the expression of LncRNAs and mRNAs were negatively and LncRNA sequence matched downstream of the mRNA. (CSV) [file pone.0101588.s020.csv]

gene id	gene regulation	lncRNA id	lncRNA regulation	PCC	pvalue	lncRNA Name	lncRNA Size	lncRNA Start	lncRNA End	gene Name	gene Size	gene Start	gene End	matches	misMatches	strand
NM_013470	down	uc009hxj.1	up	-0.6428571	0.03115079	uc009hxj.1	150635	123037	123134	NM_013470	1000	903	1000	90	7	+
NM_013470	down	uc009hxj.1	up	-0.6428571	0.03115079	uc009hxj.1	150635	123052	123132	NM_013470	1000	582	671	76	4	+
NM_013470	down	uc009hxj.1	up	-0.6428571	0.03115079	uc009hxj.1	150635	123052	123132	NM_013470	1000	618	812	76	4	+
NM_013470	down	uc009hxj.1	up	-0.6428571	0.03115079	uc009hxj.1	150635	59230	59271	NM_013470	1000	606	647	38	3	-
NM_013470	down	uc009hxj.1	up	-0.6428571	0.03115079	uc009hxj.1	150635	59227	59271	NM_013470	1000	756	809	41	3	-
NM_177182	down	uc009hxj.1	up	-0.7857143	0.005505952	uc009hxj.1	150635	37161	37247	NM_177182	1000	384	470	81	5	+
NM_001166376	down	uc009hxj.1	up	-0.7857143	0.005505952	uc009hxj.1	150635	101461	102006	NM_001166376	1000	157	704	528	17	+
NM_001166376	down	uc009hxj.1	up	-0.7857143	0.005505952	uc009hxj.1	150635	22687	105825	NM_001166376	1000	150	704	488	39	+
NM_198860	down	uc009hxj.1	up	-0.7142857	0.0141369	uc009hxj.1	150635	89150	89319	NM_198860	1000	645	886	137	7	+
NM_198860	down	uc009hxj.1	up	-0.7142857	0.0141369	uc009hxj.1	150635	89188	89326	NM_198860	1000	645	863	89	1	+
NM_198860	down	uc009hxj.1	up	-0.7142857	0.0141369	uc009hxj.1	150635	53422	89218	NM_198860	1000	660	870	96	8	+
NM_198860	down	uc009hxj.1	up	-0.7142857	0.0141369	uc009hxj.1	150635	89268	116229	NM_198860	1000	648	758	81	2	+
NM_198860	down	uc009hxj.1	up	-0.7142857	0.0141369	uc009hxj.1	150635	53356	53403	NM_198860	1000	714	876	47	0	+
NM_198860	down	uc009hxj.1	up	-0.7142857	0.0141369	uc009hxj.1	150635	59806	145901	NM_198860	1000	646	874	81	0	-
NM_011616	down	uc009hxj.1	up	-0.6428571	0.03115079	uc009hxj.1	150635	12387	12456	NM_011616	1000	191	270	64	4	+
NM_011616	down	uc009hxj.1	up	-0.6428571	0.03115079	uc009hxj.1	150635	12384	12444	NM_011616	1000	218	278	55	5	+
NM_011616	down	uc009hxj.1	up	-0.6428571	0.03115079	uc009hxj.1	150635	53706	116258	NM_011616	1000	85	275	171	3	-
NM_011616	down	uc009hxj.1	up	-0.6428571	0.03115079	uc009hxj.1	150635	53701	74194	NM_011616	1000	138	254	111	3	-
NM_011616	down	uc009hxj.1	up	-0.6428571	0.03115079	uc009hxj.1	150635	48556	74152	NM_011616	1000	85	230	112	0	-
NM_011616	down	uc009hxj.1	up	-0.6428571	0.03115079	uc009hxj.1	150635	116357	116404	NM_011616	1000	217	264	46	1	-
NM_010646	down	uc009hxj.1	up	-0.8571429	0.001736111	uc009hxj.1	150635	54993	55065	NM_010646	1000	316	384	66	2	+
NM_010646	down	uc009hxj.1	up	-0.8571429	0.001736111	uc009hxj.1	150635	55020	75049	NM_010646	1000	803	947	121	1	-
NM_010646	down	uc009hxj.1	up	-0.8571429	0.001736111	uc009hxj.1	150635	55036	55110	NM_010646	1000	884	947	61	2	-
NM_010194	down	uc009hxj.1	up	-0.7142857	0.0141369	uc009hxj.1	150635	18718	18756	NM_010194	1000	634	672	38	0	+
NM_007974	down	uc009hxj.1	up	-0.7857143	0.005505952	uc009hxj.1	150635	138443	138477	NM_007974	1000	258	292	34	0	+
NM_007974	down	uc009hxj.1	up	-0.7857143	0.005505952	uc009hxj.1	150635	112103	112158	NM_007974	1000	226	290	54	0	-
NM_007974	down	uc009hxj.1	up	-0.7857143	0.005505952	uc009hxj.1	150635	48556	48593	NM_007974	1000	235	272	37	0	-
NM_007974	down	uc009hxj.1	up	-0.7857143	0.005505952	uc009hxj.1	150635	53755	53798	NM_007974	1000	252	290	37	1	-
NM_001081069	down	uc009hxj.1	up	-0.6428571	0.03115079	uc009hxj.1	150635	148955	149000	NM_001081069	1000	413	460	43	2	+
NM_001081069	down	uc009hxj.1	up	-0.6428571	0.03115079	uc009hxj.1	150635	37110	37267	NM_001081069	1000	319	480	148	8	-
NM_001081069	down	uc009hxj.1	up	-0.6428571	0.03115079	uc009hxj.1	150635	1319	1440	NM_001081069	1000	349	465	104	7	-
NM_001033978	down	uc009hxj.1	up	-0.7857143	0.005505952	uc009hxj.1	150635	53272	53337	NM_001033978	1000	113	320	50	1	+
NM_001033978	down	uc009hxj.1	up	-0.7857143	0.005505952	uc009hxj.1	150635	36690	36742	NM_001033978	1000	114	170	52	0	-
NM_001033978	down	uc009hxj.1	up	-0.7857143	0.005505952	uc009hxj.1	150635	53725	53798	NM_001033978	1000	122	174	50	1	-
NM_001025577	down	uc009hxj.1	up	-0.7857143	0.005505952	uc009hxj.1	150635	53383	53493	NM_001025577	1000	262	352	79	2	+
NM_001025577	down	uc009hxj.1	up	-0.7857143	0.005505952	uc009hxj.1	150635	53314	53368	NM_001025577	1000	305	359	52	2	+
NM_001025577	down	uc009hxj.1	up	-0.7857143	0.005505952	uc009hxj.1	150635	53446	53493	NM_001025577	1000	307	348	38	2	+
NM_172603	down	uc009hxj.1	up	-0.8571429	0.001736111	uc009hxj.1	150635	37124	37256	NM_172603	1000	169	296	117	7	+
NM_172603	down	uc009hxj.1	up	-0.8571429	0.001736111	uc009hxj.1	150635	1349	1440	NM_172603	1000	186	277	86	5	+
NM_172442	down	uc009hxj.1	up	-0.6428571	0.03115079	uc009hxj.1	150635	53703	53737	NM_172442	1000	413	447	34	0	+
NM_153590	down	uc009hxj.1	up	-0.7142857	0.0141369	uc009hxj.1	150635	1346	1428	NM_153590	1000	766	848	75	7	+
NM_053190	down	uc009hxj.1	up	-0.6428571	0.03115079	uc009hxj.1	150635	37111	37272	NM_053190	1000	219	380	147	13	+
NM_053190	down	uc009hxj.1	up	-0.6428571	0.03115079	uc009hxj.1	150635	1339	1440	NM_053190	1000	244	345	96	5	+
NM_033073	down	uc009hxj.1	up	-0.7142857	0.0141369	uc009hxj.1	150635	8335	8375	NM_033073	1000	484	523	39	0	+
NM_028013	down	uc009hxj.1	up	-0.6428571	0.03115079	uc009hxj.1	150635	116354	116400	NM_028013	1000	551	597	46	0	+
NM_027321	down	uc009hxj.1	up	-0.7857143	0.005505952	uc009hxj.1	150635	53701	53738	NM_027321	1000	245	282	36	1	+
NM_027321	down	uc009hxj.1	up	-0.7857143	0.005505952	uc009hxj.1	150635	53754	53798	NM_027321	1000	234	273	38	1	+
NM_023788	down	uc009hxj.1	up	-0.7142857	0.0141369	uc009hxj.1	150635	53699	53753	NM_023788	1000	833	881	46	1	+
NM_023788	down	uc009hxj.1	up	-0.7142857	0.0141369	uc009hxj.1	150635	107692	107729	NM_023788	1000	835	872	37	0	-
NM_023788	down	uc009hxj.1	up	-0.7142857	0.0141369	uc009hxj.1	150635	138440	138474	NM_023788	1000	840	874	34	0	-
NM_018752	down	uc009hxj.1	up	-0.7857143	0.005505952	uc009hxj.1	150635	48561	53793	NM_018752	1000	59	880	83	4	+
NM_018752	down	uc009hxj.1	up	-0.7857143	0.005505952	uc009hxj.1	150635	116366	116404	NM_018752	1000	59	112	37	1	+
NM_018752	down	uc009hxj.1	up	-0.7857143	0.005505952	uc009hxj.1	150635	86883	86921	NM_018752	1000	59	112	37	1	+
NM_018752	down	uc009hxj.1	up	-0.7857143	0.005505952	uc009hxj.1	150635	12414	12456	NM_018752	1000	95	140	41	1	-
NM_018752	down	uc009hxj.1	up	-0.7857143	0.005505952	uc009hxj.1	150635	53312	53366	NM_018752	1000	89	140	45	2	-
NM_018752	down	uc009hxj.1	up	-0.7857143	0.005505952	uc009hxj.1	150635	107697	107737	NM_018752	1000	89	129	38	2	-
NM_018752	down	uc009hxj.1	up	-0.7857143	0.005505952	uc009hxj.1	150635	138443	138475	NM_018752	1000	847	879	32	0	-
NM_013653	down	uc009hxj.1	up	-0.7857143	0.005505952	uc009hxj.1	150635	16654	37213	NM_013653	1000	889	1000	78	4	+
NM_013653	down	uc009hxj.1	up	-0.7857143	0.005505952	uc009hxj.1	150635	37106	37256	NM_013653	1000	621	774	140	10	-
NM_013653	down	uc009hxj.1	up	-0.7857143	0.005505952	uc009hxj.1	150635	1319	1440	NM_013653	1000	640	753	103	8	-
NM_010746	down	uc009hxj.1	up	-0.8571429	0.001736111	uc009hxj.1	150635	37105	37256	NM_010746	1000	65	209	133	10	+
NM_009987	down	uc009hxj.1	up	-0.7857143	0.005505952	uc009hxj.1	150635	37182	37235	NM_009987	1000	947	1000	48	5	+
NM_009987	down	uc009hxj.1	up	-0.7857143	0.005505952	uc009hxj.1	150635	53260	53315	NM_009987	1000	540	650	53	1	-
NM_009932	down	uc009hxj.1	up	-0.7142857	0.0141369	uc009hxj.1	150635	48553	48603	NM_009932	1000	313	354	39	0	+
NM_009932	down	uc009hxj.1	up	-0.7142857	0.0141369	uc009hxj.1	150635	12382	12456	NM_009932	1000	38	214	65	1	-
NM_009932	down	uc009hxj.1	up	-0.7142857	0.0141369	uc009hxj.1	150635	12410	89152	NM_009932	1000	86	214	66	0	-
NM_009932	down	uc009hxj.1	up	-0.7142857	0.0141369	uc009hxj.1	150635	18712	18755	NM_009932	1000	284	334	42	1	-
NM_009378	down	uc009hxj.1	up	-0.7857143	0.005505952	uc009hxj.1	150635	53042	53741	NM_009378	1000	502	724	55	0	+
NM_008125	down	uc009hxj.1	up	-0.8571429	0.001736111	uc009hxj.1	150635	59800	86910	NM_008125	1000	665	734	67	2	+
NM_008125	down	uc009hxj.1	up	-0.8571429	0.001736111	uc009hxj.1	150635	53706	53738	NM_008125	1000	703	735	32	0	+
NM_008125	down	uc009hxj.1	up	-0.8571429	0.001736111	uc009hxj.1	150635	107701	107791	NM_008125	1000	644	734	88	2	-
NM_008125	down	uc009hxj.1	up	-0.8571429	0.001736111	uc009hxj.1	150635	89129	89207	NM_008125	1000	644	722	77	1	-
NM_008090	down	uc009hxj.1	up	-0.6428571	0.03115079	uc009hxj.1	150635	48567	48613	NM_008090	1000	601	647	43	3	+
NM_008090	down	uc009hxj.1	up	-0.6428571	0.03115079	uc009hxj.1	150635	91026	91056	NM_008090	1000	602	632	30	0	+
NM_001164423	down	uc009hxj.1	up	-0.7142857	0.0141369	uc009hxj.1	150635	36687	36729	NM_001164423	1000	571	613	42	0	+
NM_001164327	down	uc009hxj.1	up	-0.8571429	0.001736111	uc009hxj.1	150635	37103	37238	NM_001164327	1000	131	254	108	7	+
NM_001164327	down	uc009hxj.1	up	-0.8571429	0.001736111	uc009hxj.1	150635	1349	1440	NM_001164327	1000	163	254	84	7	+
NM_177078	down	uc009hxj.1	up	-0.9285714	0.000396825	uc009hxj.1	150635	37201	37246	NM_177078	1000	955	1000	41	4	-
NM_177078	down	uc009hxj.1	up	-0.9285714	0.000396825	uc009hxj.1	150635	1403	1440	NM_177078	1000	963	1000	36	1	-
NM_008670	down	uc009hxj.1	up	-0.6428571	0.03115079	uc009hxj.1	150635	37132	37256	NM_008670	1000	686	811	114	10	-
NM_008670	down	uc009hxj.1	up	-0.6428571	0.03115079	uc009hxj.1	150635	1339	1440	NM_008670	1000	705	806	91	10	-
NM_029658	down	uc009hxj.1	up	-0.7142857	0.0141369	uc009hxj.1	150635	37143	37256	NM_029658	1000	793	907	104	9	-
NM_029658	down	uc009hxj.1	up	-0.7142857	0.0141369	uc009hxj.1	150635	45796	45877	NM_029658	1000	811	890	47	1	-
NM_133203	down	uc009hxj.1	up	-0.7857143	0.005505952	uc009hxj.1	150635	74135	116256	NM_133203	1000	732	813	81	0	-
NM_133203	down	uc009hxj.1	up	-0.7857143	0.005505952	uc009hxj.1	150635	107754	107822	NM_133203	1000	732	814	67	1	-
NM_133203	down	uc009hxj.1	up	-0.7857143	0.005505952	uc009hxj.1	150635	116171	116217	NM_133203	1000	757	803	46	0	-
NM_133203	down	uc009hxj.1	up	-0.7857143	0.005505952	uc009hxj.1	150635	74047	74091	NM_133203	1000	732	776	42	2	-
NM_133203	down	uc009hxj.1	up	-0.7857143	0.005505952	uc009hxj.1	150635	74047	74118	NM_133203	1000	732	784	49	0	-
NM_133203	down	uc009hxj.1	up	-0.7857143	0.005505952	uc009hxj.1	150635	73975	74011	NM_133203	1000	732	768	33	3	-
NM_009910	down	uc009hxj.1	up	-0.6428571	0.03115079	uc009hxj.1	150635	89260	89326	NM_009910	1000	641	707	60	6	-
NM_009910	down	uc009hxj.1	up	-0.6428571	0.03115079	uc009hxj.1	150635	73974	107772	NM_009910	1000	642	711	67	1	-
NM_053153	down	uc009hxj.1	up	-0.7142857	0.0141369	uc009hxj.1	150635	55020	75049	NM_053153	1000	511	655	121	1	-
NM_053153	down	uc009hxj.1	up	-0.7142857	0.0141369	uc009hxj.1	150635	55008	55110	NM_053153	1000	596	647	50	1	-
NM_014194	down	uc009hxj.1	up	-0.7142857	0.0141369	uc009hxj.1	150635	54895	55005	NM_014194	1000	636	712	71	0	-
NM_014194	down	uc009hxj.1	up	-0.7142857	0.0141369	uc009hxj.1	150635	54923	55009	NM_014194	1000	545	712	64	0	-
NM_013521	down	uc009hxj.1	up	-0.6428571	0.03115079	uc009hxj.1	150635	12375	12424	NM_013521	1000	940	989	45	4	-
NM_010649	down	uc009hxj.1	up	-0.6428571	0.03115079	uc009hxj.1	150635	55020	75049	NM_010649	1000	796	940	121	1	-
NM_010649	down	uc009hxj.1	up	-0.6428571	0.03115079	uc009hxj.1	150635	55036	55110	NM_010649	1000	877	940	61	2	-
NM_010649	down	uc009hxj.1	up	-0.6428571	0.03115079	uc009hxj.1	150635	55001	127075	NM_010649	1000	810	943	83	0	-
NM_177691	down	uc009hxj.1	up	-0.7142857	0.0141369	uc009hxj.1	150635	112103	112149	NM_177691	1000	703	749	46	0	-
NM_177691	down	uc009hxj.1	up	-0.7142857	0.0141369	uc009hxj.1	150635	48556	48591	NM_177691	1000	700	735	35	0	-
NM_011852	down	uc009hxj.1	up	-0.7142857	0.0141369	uc009hxj.1	150635	48555	48605	NM_011852	1000	35	85	49	1	-
NM_011852	down	uc009hxj.1	up	-0.7142857	0.0141369	uc009hxj.1	150635	116361	116404	NM_011852	1000	41	84	43	0	-
NM_011852	down	uc009hxj.1	up	-0.7142857	0.0141369	uc009hxj.1	150635	53701	53742	NM_011852	1000	37	78	40	1	-
NM_011658	down	uc009hxj.1	up	-0.6428571	0.03115079	uc009hxj.1	150635	53713	53767	NM_011658	1000	685	731	45	1	-
NM_011658	down	uc009hxj.1	up	-0.6428571	0.03115079	uc009hxj.1	150635	91026	91060	NM_011658	1000	689	723	34	0	-
NM_011616	down	AK138103	up	-0.9285714	0.000396825	AK138103	1418	98	148	NM_011616	1000	85	157	48	2	+
NM_009910	down	AK138103	up	-0.9285714	0.000396825	AK138103	1418	51	102	NM_009910	1000	659	710	51	0	+
NM_008461	down	AK138103	up	-0.7857143	0.005505952	AK138103	1418	683	944	NM_008461	1000	740	1000	64	2	+
NM_025355	down	ENSMUST00000143564	up	-0.7142857	0.0141369	ENSMUST00000143564	37679	11329	11471	NM_025355	1000	565	708	132	9	+
NM_025355	down	ENSMUST00000143564	up	-0.7142857	0.0141369	ENSMUST00000143564	37679	34653	34778	NM_025355	1000	582	707	119	6	+
NM_025355	down	ENSMUST00000143564	up	-0.7142857	0.0141369	ENSMUST00000143564	37679	22099	22229	NM_025355	1000	577	707	120	10	+
NM_025355	down	ENSMUST00000143564	up	-0.7142857	0.0141369	ENSMUST00000143564	37679	30847	30974	NM_025355	1000	582	708	117	7	+
NM_025355	down	ENSMUST00000143564	up	-0.7142857	0.0141369	ENSMUST00000143564	37679	29795	29913	NM_025355	1000	584	704	110	7	+
NM_025355	down	ENSMUST00000143564	up	-0.7142857	0.0141369	ENSMUST00000143564	37679	16169	16260	NM_025355	1000	582	673	85	6	+
NM_025355	down	ENSMUST00000143564	up	-0.7142857	0.0141369	ENSMUST00000143564	37679	4999	5117	NM_025355	1000	584	703	110	8	-
NM_011658	down	ENSMUST00000143564	up	-0.6428571	0.03115079	ENSMUST00000143564	37679	11668	11703	NM_011658	1000	696	731	35	0	+
NM_028125	down	ENSMUST00000143564	up	-0.7857143	0.005505952	ENSMUST00000143564	37679	11329	11472	NM_028125	1000	797	942	133	10	+
NM_028125	down	ENSMUST00000143564	up	-0.7857143	0.005505952	ENSMUST00000143564	37679	22081	29943	NM_028125	1000	792	948	145	10	+
NM_028125	down	ENSMUST00000143564	up	-0.7857143	0.005505952	ENSMUST00000143564	37679	16158	16294	NM_028125	1000	801	943	121	11	+
NM_028125	down	ENSMUST00000143564	up	-0.7857143	0.005505952	ENSMUST00000143564	37679	22129	22229	NM_028125	1000	834	941	91	9	+
NM_028125	down	ENSMUST00000143564	up	-0.7857143	0.005505952	ENSMUST00000143564	37679	5000	5131	NM_028125	1000	803	934	119	12	-
NM_010045	down	ENSMUST00000143564	up	-0.7857143	0.005505952	ENSMUST00000143564	37679	35543	35629	NM_010045	1000	791	1000	67	1	+
NM_010045	down	ENSMUST00000143564	up	-0.7857143	0.005505952	ENSMUST00000143564	37679	28993	29041	NM_010045	1000	931	979	47	1	-
NM_001163550	down	ENSMUST00000143564	up	-0.7142857	0.0141369	ENSMUST00000143564	37679	4997	5117	NM_001163550	1000	595	715	111	9	+
NM_001163550	down	ENSMUST00000143564	up	-0.7142857	0.0141369	ENSMUST00000143564	37679	30823	30974	NM_001163550	1000	590	734	137	7	-
NM_001163550	down	ENSMUST00000143564	up	-0.7142857	0.0141369	ENSMUST00000143564	37679	11322	11472	NM_001163550	1000	591	734	134	9	-
NM_001163550	down	ENSMUST00000143564	up	-0.7142857	0.0141369	ENSMUST00000143564	37679	29773	29943	NM_001163550	1000	581	730	141	7	-
NM_001163550	down	ENSMUST00000143564	up	-0.7142857	0.0141369	ENSMUST00000143564	37679	16159	16294	NM_001163550	1000	590	723	124	6	-
NM_001038839	down	ENSMUST00000143564	up	-0.7142857	0.0141369	ENSMUST00000143564	37679	11396	30974	NM_001038839	1000	514	890	172	7	+
NM_001038839	down	ENSMUST00000143564	up	-0.7142857	0.0141369	ENSMUST00000143564	37679	34641	34793	NM_001038839	1000	753	901	137	10	+
NM_001038839	down	ENSMUST00000143564	up	-0.7142857	0.0141369	ENSMUST00000143564	37679	11334	11472	NM_001038839	1000	753	891	128	10	+
NM_001038839	down	ENSMUST00000143564	up	-0.7142857	0.0141369	ENSMUST00000143564	37679	16157	16294	NM_001038839	1000	753	890	125	12	+
NM_001038839	down	ENSMUST00000143564	up	-0.7142857	0.0141369	ENSMUST00000143564	37679	29795	29943	NM_001038839	1000	767	893	121	5	+
NM_001038839	down	ENSMUST00000143564	up	-0.7142857	0.0141369	ENSMUST00000143564	37679	4999	5132	NM_001038839	1000	752	884	123	8	-
NM_001038839	down	ENSMUST00000143564	up	-0.7142857	0.0141369	ENSMUST00000143564	37679	6439	6554	NM_001038839	1000	765	879	109	4	-
NM_001038839	down	ENSMUST00000143564	up	-0.7142857	0.0141369	ENSMUST00000143564	37679	32217	32294	NM_001038839	1000	769	847	58	3	-
NM_010766	down	ENSMUST00000143564	up	-0.6428571	0.03115079	ENSMUST00000143564	37679	23212	23364	NM_010766	1000	537	846	52	0	-
NM_018851	down	AK138784	up	-0.7857143	0.005505952	AK138784	3815	1191	1229	NM_018851	1000	673	711	37	1	+
NM_009932	down	AK138784	up	-0.6428571	0.03115079	AK138784	3815	1193	1229	NM_009932	1000	309	346	35	1	+
NM_001025577	down	AK138784	up	-0.7142857	0.0141369	AK138784	3815	1192	1229	NM_001025577	1000	317	354	36	1	-
NM_182806	down	uc008hln.1	up	-0.8571429	0.001736111	uc008hln.1	2602	224	358	NM_182806	1000	414	554	113	6	+
NM_172603	down	uc008hln.1	up	-0.7857143	0.005505952	uc008hln.1	2602	196	355	NM_172603	1000	152	309	130	7	+
NM_153590	down	uc008hln.1	up	-0.6428571	0.03115079	uc008hln.1	2602	229	358	NM_153590	1000	766	885	90	2	+
NM_144847	down	uc008hln.1	up	-0.6428571	0.03115079	uc008hln.1	2602	238	341	NM_144847	1000	138	239	61	1	+
NM_144847	down	uc008hln.1	up	-0.6428571	0.03115079	uc008hln.1	2602	2380	2416	NM_144847	1000	478	514	36	0	-
NM_015766	down	uc008hln.1	up	-0.7857143	0.005505952	uc008hln.1	2602	215	279	NM_015766	1000	23	92	60	3	+
NM_013653	down	uc008hln.1	up	-0.7142857	0.0141369	uc008hln.1	2602	229	296	NM_013653	1000	931	1000	64	2	+
NM_013653	down	uc008hln.1	up	-0.7142857	0.0141369	uc008hln.1	2602	202	355	NM_013653	1000	608	758	124	9	-
NM_009127	down	uc008hln.1	up	-0.6428571	0.03115079	uc008hln.1	2602	229	354	NM_009127	1000	701	830	104	7	+
NM_001164327	down	uc008hln.1	up	-0.7857143	0.005505952	uc008hln.1	2602	224	356	NM_001164327	1000	155	287	110	8	+
NM_027283	down	uc008hln.1	up	-0.7142857	0.0141369	uc008hln.1	2602	213	358	NM_027283	1000	309	455	123	7	-
NM_008670	down	uc008hln.1	up	-0.7142857	0.0141369	uc008hln.1	2602	224	355	NM_008670	1000	673	805	102	7	-
NM_001081069	down	uc008hln.1	up	-0.7142857	0.0141369	uc008hln.1	2602	224	353	NM_001081069	1000	319	449	110	5	-
NM_010746	down	uc009axr.1	up	-0.6428571	0.03115079	uc009axr.1	16717	10524	10571	NM_010746	1000	161	209	41	0	-
NM_008366	down	NR_033431	up	-0.6428571	0.03115079	NR_033431	1743	695	738	NM_008366	1000	552	599	43	0	-
NM_023124	down	AK079976	up	-0.6428571	0.03115079	AK079976	853	780	827	NM_023124	1000	157	201	43	1	-
NM_009127	down	AK079976	up	-0.7142857	0.0141369	AK079976	853	779	829	NM_009127	1000	736	783	46	1	-
NM_177182	down	ENSMUST00000123094	up	-0.6428571	0.03115079	ENSMUST00000123094	3012	1058	1097	NM_177182	1000	392	431	36	3	+
NM_153590	down	ENSMUST00000123094	up	-0.7142857	0.0141369	ENSMUST00000123094	3012	1048	1146	NM_153590	1000	771	883	54	0	+
NM_014194	down	ENSMUST00000123094	up	-0.7142857	0.0141369	ENSMUST00000123094	3012	912	988	NM_014194	1000	159	221	61	0	+
NM_014194	down	ENSMUST00000123094	up	-0.7142857	0.0141369	ENSMUST00000123094	3012	916	986	NM_014194	1000	658	714	56	0	-
NM_009932	down	ENSMUST00000123094	up	-0.7142857	0.0141369	ENSMUST00000123094	3012	2129	2172	NM_009932	1000	50	100	41	1	+
NM_008090	down	ENSMUST00000123094	up	-0.7857143	0.005505952	ENSMUST00000123094	3012	2129	2173	NM_008090	1000	603	648	41	3	+
NM_177691	down	ENSMUST00000123094	up	-0.8571429	0.001736111	ENSMUST00000123094	3012	2129	2176	NM_177691	1000	698	746	46	1	-
NM_053153	down	ENSMUST00000123094	up	-0.7142857	0.0141369	ENSMUST00000123094	3012	935	1012	NM_053153	1000	472	573	76	0	-
NM_013542	down	ENSMUST00000123094	up	-0.7142857	0.0141369	ENSMUST00000123094	3012	2131	2172	NM_013542	1000	496	537	40	1	-
NM_011616	down	ENSMUST00000123094	up	-0.7857143	0.005505952	ENSMUST00000123094	3012	2128	2175	NM_011616	1000	188	244	46	0	-
NM_010649	down	ENSMUST00000123094	up	-0.7857143	0.005505952	ENSMUST00000123094	3012	935	1012	NM_010649	1000	757	858	76	0	-
NM_001035531	down	ENSMUST00000123094	up	-0.6428571	0.03115079	ENSMUST00000123094	3012	916	1007	NM_001035531	1000	0	78	76	1	-
NM_029658	down	ENSMUST00000123155	up	-0.7142857	0.0141369	ENSMUST00000123155	17431	11646	11759	NM_029658	1000	780	893	103	10	+
NM_029658	down	ENSMUST00000123155	up	-0.7142857	0.0141369	ENSMUST00000123155	17431	13962	14010	NM_029658	1000	858	898	40	0	+
NM_027283	down	ENSMUST00000123155	up	-0.7857143	0.005505952	ENSMUST00000123155	17431	11697	11755	NM_027283	1000	363	421	55	3	+
NM_008670	down	ENSMUST00000123155	up	-0.7857143	0.005505952	ENSMUST00000123155	17431	11646	13911	NM_008670	1000	673	799	119	7	+
NM_198860	down	ENSMUST00000123155	up	-0.7142857	0.0141369	ENSMUST00000123155	17431	14016	14058	NM_198860	1000	679	745	41	1	+
NM_198860	down	ENSMUST00000123155	up	-0.7142857	0.0141369	ENSMUST00000123155	17431	11886	11923	NM_198860	1000	722	759	34	3	+
NM_013653	down	ENSMUST00000123155	up	-0.7857143	0.005505952	ENSMUST00000123155	17431	11646	11759	NM_013653	1000	608	721	103	10	+
NM_013653	down	ENSMUST00000123155	up	-0.7857143	0.005505952	ENSMUST00000123155	17431	12434	12499	NM_013653	1000	932	997	61	4	-
NM_001081069	down	ENSMUST00000123155	up	-0.6428571	0.03115079	ENSMUST00000123155	17431	13851	13911	NM_001081069	1000	383	443	57	3	+
NM_013560	down	ENSMUST00000123155	up	-0.7857143	0.005505952	ENSMUST00000123155	17431	16176	16372	NM_013560	1000	142	746	49	3	+
NM_023124	down	ENSMUST00000123155	up	-0.7857143	0.005505952	ENSMUST00000123155	17431	11644	11755	NM_023124	1000	141	267	101	4	-
NM_023124	down	ENSMUST00000123155	up	-0.7857143	0.005505952	ENSMUST00000123155	17431	12437	12483	NM_023124	1000	141	187	43	3	-
NM_182806	down	ENSMUST00000123155	up	-0.6428571	0.03115079	ENSMUST00000123155	17431	13856	13911	NM_182806	1000	420	475	52	3	-
NM_182806	down	ENSMUST00000123155	up	-0.6428571	0.03115079	ENSMUST00000123155	17431	13962	14010	NM_182806	1000	428	468	39	0	-
NM_177182	down	ENSMUST00000123155	up	-0.6428571	0.03115079	ENSMUST00000123155	17431	11670	11754	NM_177182	1000	385	469	76	8	-
NM_177182	down	ENSMUST00000123155	up	-0.6428571	0.03115079	ENSMUST00000123155	17431	12405	12482	NM_177182	1000	385	469	65	4	-
NM_177182	down	ENSMUST00000123155	up	-0.6428571	0.03115079	ENSMUST00000123155	17431	13851	13893	NM_177182	1000	385	427	42	0	-
NM_172603	down	ENSMUST00000123155	up	-0.8571429	0.001736111	ENSMUST00000123155	17431	11646	11759	NM_172603	1000	196	309	106	7	-
NM_153590	down	ENSMUST00000123155	up	-0.7142857	0.0141369	ENSMUST00000123155	17431	13855	13911	NM_153590	1000	766	822	53	3	-
NM_153590	down	ENSMUST00000123155	up	-0.7142857	0.0141369	ENSMUST00000123155	17431	13962	14010	NM_153590	1000	774	814	39	0	-
NM_001198560	down	ENSMUST00000123155	up	-0.6428571	0.03115079	ENSMUST00000123155	17431	12372	12426	NM_001198560	1000	647	701	50	4	-
NM_001164327	down	ENSMUST00000123155	up	-0.8571429	0.001736111	ENSMUST00000123155	17431	11645	11759	NM_001164327	1000	173	287	106	8	-
NM_010391	down	AK053260	up	-0.7142857	0.0141369	AK053260	3324	860	892	NM_010391	1000	18	50	32	0	+
NM_008090	down	AK053260	up	-0.6428571	0.03115079	AK053260	3324	864	1766	NM_008090	1000	601	647	45	1	+
NM_173433	down	AK053260	up	-0.7857143	0.005505952	AK053260	3324	856	893	NM_173433	1000	810	847	36	1	-
NM_011658	down	AK053260	up	-0.6428571	0.03115079	AK053260	3324	857	902	NM_011658	1000	669	731	45	0	-
NM_009127	down	AK037971	up	-0.8571429	0.001736111	AK037971	2754	345	395	NM_009127	1000	783	830	41	1	-
NM_009910	down	ENSMUST00000129991	up	-0.7142857	0.0141369	ENSMUST00000129991	16898	7678	7840	NM_009910	1000	639	979	69	1	+
NM_019738	down	ENSMUST00000129991	up	-0.6428571	0.03115079	ENSMUST00000129991	16898	14370	14507	NM_019738	1000	827	963	121	10	+
NM_007535	down	ENSMUST00000129991	up	-0.7857143	0.005505952	ENSMUST00000129991	16898	1318	1398	NM_007535	1000	340	420	73	7	+
NM_023122	down	uc008akv.1	up	-0.6428571	0.03115079	uc008akv.1	12539	11583	11628	NM_023122	1000	767	810	42	1	+
NM_008366	down	uc008akv.1	up	-0.6428571	0.03115079	uc008akv.1	12539	1315	1351	NM_008366	1000	508	552	35	0	+
NM_182806	down	uc007jxl.1	up	-0.7857143	0.005505952	uc007jxl.1	5102	2137	2220	NM_182806	1000	946	1000	51	3	+
NM_182806	down	uc007jxl.1	up	-0.7857143	0.005505952	uc007jxl.1	5102	2137	2258	NM_182806	1000	413	539	114	7	-
NM_144847	down	uc007jxl.1	up	-0.7142857	0.0141369	uc007jxl.1	5102	2139	2274	NM_144847	1000	88	239	112	10	-
NM_023124	down	uc007jxl.1	up	-0.6428571	0.03115079	uc007jxl.1	5102	2125	2233	NM_023124	1000	142	265	101	7	-
NM_010304	down	uc007jxl.1	up	-0.6428571	0.03115079	uc007jxl.1	5102	2125	2272	NM_010304	1000	745	905	138	9	-
NM_177182	down	NR_030773	up	-0.6428571	0.03115079	NR_030773	19385	7941	8026	NM_177182	1000	385	470	81	4	+
NM_177182	down	NR_030773	up	-0.6428571	0.03115079	NR_030773	19385	5878	5949	NM_177182	1000	403	475	68	3	+
NM_177182	down	NR_030773	up	-0.6428571	0.03115079	NR_030773	19385	13348	13424	NM_177182	1000	394	470	72	4	-
NM_177182	down	NR_030773	up	-0.6428571	0.03115079	NR_030773	19385	1887	1945	NM_177182	1000	384	470	48	0	-
NM_172603	down	NR_030773	up	-0.7142857	0.0141369	NR_030773	19385	7930	8053	NM_172603	1000	188	313	118	5	+
NM_172603	down	NR_030773	up	-0.7142857	0.0141369	NR_030773	19385	5896	5953	NM_172603	1000	208	294	53	4	+
NM_144847	down	NR_030773	up	-0.7142857	0.0141369	NR_030773	19385	5896	5953	NM_144847	1000	152	238	47	2	+
NM_023124	down	NR_030773	up	-0.7857143	0.005505952	NR_030773	19385	5878	5968	NM_023124	1000	160	262	81	6	+
NM_023124	down	NR_030773	up	-0.7857143	0.005505952	NR_030773	19385	8007	8049	NM_023124	1000	220	262	39	3	+
NM_010304	down	NR_030773	up	-0.7857143	0.005505952	NR_030773	19385	7916	8052	NM_010304	1000	771	908	127	7	+
NM_001164327	down	NR_030773	up	-0.7142857	0.0141369	NR_030773	19385	7896	8049	NM_001164327	1000	114	286	139	7	+
NM_182806	down	NR_030773	up	-0.7857143	0.005505952	NR_030773	19385	7891	8037	NM_182806	1000	381	539	136	6	+
NM_182806	down	NR_030773	up	-0.7857143	0.005505952	NR_030773	19385	5830	5953	NM_182806	1000	404	536	115	8	+
NM_182806	down	NR_030773	up	-0.7857143	0.005505952	NR_030773	19385	11229	11353	NM_182806	1000	412	541	112	12	+
NM_182806	down	NR_030773	up	-0.7857143	0.005505952	NR_030773	19385	17910	18018	NM_182806	1000	413	538	100	7	+
NM_182806	down	NR_030773	up	-0.7857143	0.005505952	NR_030773	19385	1876	1931	NM_182806	1000	946	1000	51	3	+
NM_182806	down	NR_030773	up	-0.7857143	0.005505952	NR_030773	19385	7983	13467	NM_182806	1000	403	1000	174	12	-
NM_182806	down	NR_030773	up	-0.7857143	0.005505952	NR_030773	19385	5902	5953	NM_182806	1000	949	1000	49	2	-
NM_029658	down	NR_030773	up	-0.7142857	0.0141369	NR_030773	19385	13338	13447	NM_029658	1000	793	902	99	10	+
NM_029658	down	NR_030773	up	-0.7142857	0.0141369	NR_030773	19385	1896	1986	NM_029658	1000	811	955	78	3	+
NM_029658	down	NR_030773	up	-0.7142857	0.0141369	NR_030773	19385	7916	8056	NM_029658	1000	772	914	125	8	-
NM_029658	down	NR_030773	up	-0.7142857	0.0141369	NR_030773	19385	5878	5953	NM_029658	1000	795	870	68	7	-
NM_025355	down	NR_030773	up	-0.7142857	0.0141369	NR_030773	19385	13320	13424	NM_025355	1000	564	668	94	10	+
NM_025355	down	NR_030773	up	-0.7142857	0.0141369	NR_030773	19385	1876	1955	NM_025355	1000	581	688	70	1	+
NM_025355	down	NR_030773	up	-0.7142857	0.0141369	NR_030773	19385	7914	8061	NM_025355	1000	557	706	138	9	-
NM_025355	down	NR_030773	up	-0.7142857	0.0141369	NR_030773	19385	5878	5953	NM_025355	1000	584	659	69	6	-
NM_013653	down	NR_030773	up	-0.6428571	0.03115079	NR_030773	19385	1860	7992	NM_013653	1000	604	1000	182	14	+
NM_013653	down	NR_030773	up	-0.6428571	0.03115079	NR_030773	19385	13338	17966	NM_013653	1000	621	992	168	11	+
NM_013653	down	NR_030773	up	-0.6428571	0.03115079	NR_030773	19385	11247	11306	NM_013653	1000	941	1000	58	1	+
NM_013653	down	NR_030773	up	-0.6428571	0.03115079	NR_030773	19385	5878	5911	NM_013653	1000	967	1000	32	1	+
NM_013653	down	NR_030773	up	-0.6428571	0.03115079	NR_030773	19385	1920	8057	NM_013653	1000	600	973	170	11	-
NM_008670	down	NR_030773	up	-0.6428571	0.03115079	NR_030773	19385	1864	1969	NM_008670	1000	676	806	91	3	+
NM_008670	down	NR_030773	up	-0.6428571	0.03115079	NR_030773	19385	14734	14777	NM_008670	1000	736	781	40	3	+
NM_008670	down	NR_030773	up	-0.6428571	0.03115079	NR_030773	19385	7943	8056	NM_008670	1000	666	779	106	7	-
NM_007974	down	NR_030773	up	-0.6428571	0.03115079	NR_030773	19385	17950	18015	NM_007974	1000	657	726	57	2	+
NM_007974	down	NR_030773	up	-0.6428571	0.03115079	NR_030773	19385	7997	8033	NM_007974	1000	690	726	35	1	+
NM_007974	down	NR_030773	up	-0.6428571	0.03115079	NR_030773	19385	13341	13403	NM_007974	1000	660	726	40	0	-
NM_001081069	down	NR_030773	up	-0.6428571	0.03115079	NR_030773	19385	13327	13474	NM_001081069	1000	319	468	138	9	+
NM_001081069	down	NR_030773	up	-0.6428571	0.03115079	NR_030773	19385	1877	1986	NM_001081069	1000	330	470	101	4	+
NM_001081069	down	NR_030773	up	-0.6428571	0.03115079	NR_030773	19385	7941	8052	NM_001081069	1000	314	425	106	5	-
NM_001081069	down	NR_030773	up	-0.6428571	0.03115079	NR_030773	19385	5878	5966	NM_001081069	1000	319	407	82	6	-
NM_028125	down	NR_030773	up	-0.6428571	0.03115079	NR_030773	19385	7899	8057	NM_028125	1000	793	957	146	12	-
NM_019738	down	NR_030773	up	-0.7142857	0.0141369	NR_030773	19385	13154	13282	NM_019738	1000	823	963	110	5	-
NM_019738	down	NR_030773	up	-0.7142857	0.0141369	NR_030773	19385	9886	9999	NM_019738	1000	842	963	90	5	-
NM_027283	down	NR_030773	up	-0.6428571	0.03115079	NR_030773	19385	7914	8053	NM_027283	1000	307	448	128	9	-
NM_027283	down	NR_030773	up	-0.6428571	0.03115079	NR_030773	19385	11225	11312	NM_027283	1000	363	448	80	5	-
NM_027283	down	NR_030773	up	-0.6428571	0.03115079	NR_030773	19385	5878	5969	NM_027283	1000	311	402	80	6	-
NM_182806	down	ENSMUST00000126693	up	-0.6428571	0.03115079	ENSMUST00000126693	5599	3213	3343	NM_182806	1000	403	541	127	3	+
NM_182806	down	ENSMUST00000126693	up	-0.6428571	0.03115079	ENSMUST00000126693	5599	3287	3350	NM_182806	1000	937	1000	62	1	-
NM_177182	down	ENSMUST00000126693	up	-0.6428571	0.03115079	ENSMUST00000126693	5599	3249	3330	NM_177182	1000	389	470	78	3	+
NM_172603	down	ENSMUST00000126693	up	-0.7142857	0.0141369	ENSMUST00000126693	5599	3230	3379	NM_172603	1000	186	336	132	6	+
NM_023124	down	ENSMUST00000126693	up	-0.6428571	0.03115079	ENSMUST00000126693	5599	3244	3353	NM_023124	1000	141	262	103	6	+
NM_019738	down	ENSMUST00000126693	up	-0.7142857	0.0141369	ENSMUST00000126693	5599	3072	3209	NM_019738	1000	828	963	70	1	+
NM_013653	down	ENSMUST00000126693	up	-0.6428571	0.03115079	ENSMUST00000126693	5599	2965	3296	NM_013653	1000	887	1000	81	3	+
NM_013653	down	ENSMUST00000126693	up	-0.6428571	0.03115079	ENSMUST00000126693	5599	3007	3372	NM_013653	1000	592	788	163	9	-
NM_011658	down	ENSMUST00000126693	up	-0.6428571	0.03115079	ENSMUST00000126693	5599	2137	2183	NM_011658	1000	685	731	43	3	+
NM_011658	down	ENSMUST00000126693	up	-0.6428571	0.03115079	ENSMUST00000126693	5599	2201	2245	NM_011658	1000	687	731	41	3	+
NM_011658	down	ENSMUST00000126693	up	-0.6428571	0.03115079	ENSMUST00000126693	5599	5386	5421	NM_011658	1000	683	718	34	1	-
NM_010304	down	ENSMUST00000126693	up	-0.6428571	0.03115079	ENSMUST00000126693	5599	3213	3356	NM_010304	1000	765	908	133	10	+
NM_001164327	down	ENSMUST00000126693	up	-0.7142857	0.0141369	ENSMUST00000126693	5599	3213	3353	NM_001164327	1000	133	286	132	8	+
NM_028125	down	ENSMUST00000126693	up	-0.6428571	0.03115079	ENSMUST00000126693	5599	3210	3361	NM_028125	1000	793	948	144	7	-
NM_025355	down	ENSMUST00000126693	up	-0.7142857	0.0141369	ENSMUST00000126693	5599	3215	3361	NM_025355	1000	561	708	136	9	-
NM_023788	down	ENSMUST00000126693	up	-0.7142857	0.0141369	ENSMUST00000126693	5599	2163	2198	NM_023788	1000	834	869	34	1	-
NM_013542	down	ENSMUST00000126693	up	-0.7142857	0.0141369	ENSMUST00000126693	5599	4039	4069	NM_013542	1000	507	537	30	0	-
NM_144847	down	AK090292	up	-0.7142857	0.0141369	AK090292	14284	13082	13155	NM_144847	1000	716	780	44	0	+
NM_001198560	down	AK090292	up	-0.6428571	0.03115079	AK090292	14284	13026	13175	NM_001198560	1000	559	701	129	12	+
NM_001198560	down	AK090292	up	-0.6428571	0.03115079	AK090292	14284	12749	12883	NM_001198560	1000	558	692	123	11	-
NM_182806	down	AK090292	up	-0.7857143	0.005505952	AK090292	14284	12852	13155	NM_182806	1000	113	539	170	12	+
NM_182806	down	AK090292	up	-0.7857143	0.005505952	AK090292	14284	12761	12815	NM_182806	1000	946	1000	53	1	+
NM_182806	down	AK090292	up	-0.7857143	0.005505952	AK090292	14284	12761	12882	NM_182806	1000	413	539	116	5	-
NM_182806	down	AK090292	up	-0.7857143	0.005505952	AK090292	14284	13101	13164	NM_182806	1000	937	1000	59	4	-
NM_008670	down	AK090292	up	-0.6428571	0.03115079	AK090292	14284	12750	12959	NM_008670	1000	242	851	142	7	+
NM_008670	down	AK090292	up	-0.6428571	0.03115079	AK090292	14284	13029	13174	NM_008670	1000	666	811	133	12	-
NM_019738	down	AK090292	up	-0.7142857	0.0141369	AK090292	14284	7042	12395	NM_019738	1000	823	963	117	7	+
NM_013470	down	AK090292	up	-0.6428571	0.03115079	AK090292	14284	5974	6052	NM_013470	1000	617	695	71	7	+
NM_013560	down	AK090292	up	-0.6428571	0.03115079	AK090292	14284	10102	10254	NM_013560	1000	179	335	117	9	+
NM_001164329	down	AK090292	up	-0.7142857	0.0141369	AK090292	14284	2396	3241	NM_001164329	1000	411	995	388	35	+
NM_001164329	down	AK090292	up	-0.7142857	0.0141369	AK090292	14284	7968	8004	NM_001164329	1000	627	663	34	2	+
NM_023124	down	AK090292	up	-0.7857143	0.005505952	AK090292	14284	12749	12857	NM_023124	1000	142	262	101	4	-
NM_010304	down	AK090292	up	-0.7857143	0.005505952	AK090292	14284	12743	12904	NM_010304	1000	740	911	150	11	-
NM_010780	down	AK155972	up	-0.7142857	0.0141369	AK155972	98404	45968	46035	NM_010780	1000	319	393	67	0	+
NM_010780	down	AK155972	up	-0.7142857	0.0141369	AK155972	98404	12189	12235	NM_010780	1000	321	363	40	1	+
NM_010780	down	AK155972	up	-0.7142857	0.0141369	AK155972	98404	91144	91189	NM_010780	1000	335	393	42	0	-
NM_009910	down	uc008wjq.1	up	-0.6428571	0.03115079	uc008wjq.1	44309	28751	28812	NM_009910	1000	649	710	61	0	+
NM_027788	down	uc008wjq.1	up	-0.6428571	0.03115079	uc008wjq.1	44309	36468	36510	NM_027788	1000	152	194	42	0	+
NM_011616	down	uc008wjq.1	up	-0.6428571	0.03115079	uc008wjq.1	44309	32974	33134	NM_011616	1000	191	279	84	4	+
NM_011616	down	uc008wjq.1	up	-0.6428571	0.03115079	uc008wjq.1	44309	33050	33216	NM_011616	1000	191	279	84	4	+
NM_011616	down	uc008wjq.1	up	-0.6428571	0.03115079	uc008wjq.1	44309	33059	33106	NM_011616	1000	230	277	46	1	+
NM_011616	down	uc008wjq.1	up	-0.6428571	0.03115079	uc008wjq.1	44309	32955	33254	NM_011616	1000	194	279	50	1	+
NM_010649	down	uc008wjq.1	up	-0.6428571	0.03115079	uc008wjq.1	44309	5242	5312	NM_010649	1000	845	940	68	1	+
NM_010649	down	uc008wjq.1	up	-0.6428571	0.03115079	uc008wjq.1	44309	5244	5308	NM_010649	1000	871	940	63	1	+
NM_010649	down	uc008wjq.1	up	-0.6428571	0.03115079	uc008wjq.1	44309	5263	5327	NM_010649	1000	311	377	63	1	-
NM_010649	down	uc008wjq.1	up	-0.6428571	0.03115079	uc008wjq.1	44309	5229	5315	NM_010649	1000	309	376	66	1	-
NM_010646	down	uc008wjq.1	up	-0.7142857	0.0141369	uc008wjq.1	44309	5242	5312	NM_010646	1000	852	947	68	1	+
NM_010646	down	uc008wjq.1	up	-0.7142857	0.0141369	uc008wjq.1	44309	5244	5308	NM_010646	1000	878	947	63	1	+
NM_010646	down	uc008wjq.1	up	-0.7142857	0.0141369	uc008wjq.1	44309	5263	5327	NM_010646	1000	318	384	63	1	-
NM_010194	down	uc008wjq.1	up	-0.7142857	0.0141369	uc008wjq.1	44309	33073	33107	NM_010194	1000	638	672	33	1	+
NM_001025577	down	uc008wjq.1	up	-0.6428571	0.03115079	uc008wjq.1	44309	33037	33085	NM_001025577	1000	305	353	46	2	+
NM_001025577	down	uc008wjq.1	up	-0.6428571	0.03115079	uc008wjq.1	44309	6680	6742	NM_001025577	1000	312	585	52	0	+
NM_001025577	down	uc008wjq.1	up	-0.6428571	0.03115079	uc008wjq.1	44309	33055	33099	NM_001025577	1000	309	353	42	2	+
NM_001025577	down	uc008wjq.1	up	-0.6428571	0.03115079	uc008wjq.1	44309	32977	33021	NM_001025577	1000	309	353	42	2	+
NM_010045	down	uc008wjq.1	up	-0.6428571	0.03115079	uc008wjq.1	44309	28751	28805	NM_010045	1000	738	792	53	1	+
NM_010045	down	uc008wjq.1	up	-0.6428571	0.03115079	uc008wjq.1	44309	37215	37262	NM_010045	1000	937	984	47	0	-
NM_172530	down	uc008wjq.1	up	-0.6428571	0.03115079	uc008wjq.1	44309	33061	33112	NM_172530	1000	512	597	48	3	-
NM_028013	down	uc008wjq.1	up	-0.6428571	0.03115079	uc008wjq.1	44309	33191	33233	NM_028013	1000	556	598	40	2	-
NM_023788	down	uc008wjq.1	up	-0.7142857	0.0141369	uc008wjq.1	44309	37220	37258	NM_023788	1000	835	873	38	0	-
NM_008090	down	uc008wjq.1	up	-0.6428571	0.03115079	uc008wjq.1	44309	37214	37253	NM_008090	1000	601	640	38	1	-
NM_182806	down	uc009adp.1	up	-0.8571429	0.001736111	uc009adp.1	5597	3213	3343	NM_182806	1000	403	541	127	3	+
NM_182806	down	uc009adp.1	up	-0.8571429	0.001736111	uc009adp.1	5597	3287	3350	NM_182806	1000	937	1000	62	1	-
NM_172603	down	uc009adp.1	up	-0.7857143	0.005505952	uc009adp.1	5597	3230	3379	NM_172603	1000	186	336	132	6	+
NM_153590	down	uc009adp.1	up	-0.7857143	0.005505952	uc009adp.1	5597	3227	3360	NM_153590	1000	766	890	118	5	+
NM_027788	down	uc009adp.1	up	-0.7142857	0.0141369	uc009adp.1	5597	2162	2217	NM_027788	1000	153	210	50	1	+
NM_027788	down	uc009adp.1	up	-0.7142857	0.0141369	uc009adp.1	5597	2260	2307	NM_027788	1000	153	200	43	4	+
NM_023124	down	uc009adp.1	up	-0.8571429	0.001736111	uc009adp.1	5597	3244	3353	NM_023124	1000	141	262	103	6	+
NM_019738	down	uc009adp.1	up	-0.7857143	0.005505952	uc009adp.1	5597	3072	3209	NM_019738	1000	828	963	70	1	+
NM_013653	down	uc009adp.1	up	-0.7142857	0.0141369	uc009adp.1	5597	2965	3296	NM_013653	1000	887	1000	81	3	+
NM_013653	down	uc009adp.1	up	-0.7142857	0.0141369	uc009adp.1	5597	3007	3372	NM_013653	1000	592	788	163	9	-
NM_011658	down	uc009adp.1	up	-0.7142857	0.0141369	uc009adp.1	5597	2137	2183	NM_011658	1000	685	731	43	3	+
NM_011658	down	uc009adp.1	up	-0.7142857	0.0141369	uc009adp.1	5597	2201	2245	NM_011658	1000	687	731	41	3	+
NM_011616	down	uc009adp.1	up	-0.8571429	0.001736111	uc009adp.1	5597	2253	2444	NM_011616	1000	194	275	74	6	+
NM_010194	down	uc009adp.1	up	-0.7857143	0.005505952	uc009adp.1	5597	2273	2313	NM_010194	1000	634	674	37	3	+
NM_009127	down	uc009adp.1	up	-0.7857143	0.005505952	uc009adp.1	5597	3209	3361	NM_009127	1000	682	839	142	8	+
NM_008461	down	uc009adp.1	up	-0.7142857	0.0141369	uc009adp.1	5597	3275	3353	NM_008461	1000	436	514	72	6	+
NM_001198560	down	uc009adp.1	up	-0.8571429	0.001736111	uc009adp.1	5597	3230	3361	NM_001198560	1000	569	701	122	9	+
NM_001164327	down	uc009adp.1	up	-0.7857143	0.005505952	uc009adp.1	5597	3213	3353	NM_001164327	1000	133	286	132	8	+
NM_001163550	down	uc009adp.1	up	-0.6428571	0.03115079	uc009adp.1	5597	3210	3361	NM_001163550	1000	585	731	141	3	+
NM_177691	down	uc009adp.1	up	-0.6428571	0.03115079	uc009adp.1	5597	5382	5419	NM_177691	1000	715	752	37	0	-
NM_172530	down	uc009adp.1	up	-0.7142857	0.0141369	uc009adp.1	5597	2150	2289	NM_172530	1000	441	624	114	4	-
NM_172530	down	uc009adp.1	up	-0.7142857	0.0141369	uc009adp.1	5597	2111	2176	NM_172530	1000	446	585	54	1	-
NM_029658	down	uc009adp.1	up	-0.7857143	0.005505952	uc009adp.1	5597	2973	3373	NM_029658	1000	758	965	177	9	-
NM_027283	down	uc009adp.1	up	-0.7142857	0.0141369	uc009adp.1	5597	2960	3357	NM_027283	1000	307	465	146	11	-
NM_025355	down	uc009adp.1	up	-0.6428571	0.03115079	uc009adp.1	5597	3215	3361	NM_025355	1000	561	708	136	9	-
NM_023788	down	uc009adp.1	up	-0.6428571	0.03115079	uc009adp.1	5597	2163	2198	NM_023788	1000	834	869	34	1	-
NM_013542	down	uc009adp.1	up	-0.7857143	0.005505952	uc009adp.1	5597	4039	4069	NM_013542	1000	507	537	30	0	-
NM_008670	down	uc009adp.1	up	-0.7142857	0.0141369	uc009adp.1	5597	3220	3360	NM_008670	1000	666	806	129	11	-
NM_001081069	down	uc009adp.1	up	-0.8571429	0.001736111	uc009adp.1	5597	2974	3357	NM_001081069	1000	313	472	149	8	-
NM_001038839	down	uc009adp.1	up	-0.6428571	0.03115079	uc009adp.1	5597	3210	3365	NM_001038839	1000	732	895	146	9	-
NM_001001446	down	uc009adp.1	up	-0.6428571	0.03115079	uc009adp.1	5597	3217	3362	NM_001001446	1000	841	1000	138	7	-
NM_177182	down	uc008ymt.1	up	-0.8571429	0.001736111	uc008ymt.1	5270	3400	3485	NM_177182	1000	385	470	81	4	+
NM_172921	down	uc008ymt.1	up	-0.8571429	0.001736111	uc008ymt.1	5270	3384	3503	NM_172921	1000	529	632	94	4	+
NM_172603	down	uc008ymt.1	up	-0.9285714	0.000396825	uc008ymt.1	5270	3352	3512	NM_172603	1000	169	313	137	5	+
NM_153590	down	uc008ymt.1	up	-0.9285714	0.000396825	uc008ymt.1	5270	3384	3515	NM_153590	1000	766	890	113	8	+
NM_023124	down	uc008ymt.1	up	-0.7142857	0.0141369	uc008ymt.1	5270	3399	3508	NM_023124	1000	141	265	102	7	+
NM_014194	down	uc008ymt.1	up	-0.9285714	0.000396825	uc008ymt.1	5270	1977	2035	NM_014194	1000	165	226	58	0	+
NM_010746	down	uc008ymt.1	up	-0.7857143	0.005505952	uc008ymt.1	5270	3350	3516	NM_010746	1000	68	230	153	7	+
NM_009127	down	uc008ymt.1	up	-0.7857143	0.005505952	uc008ymt.1	5270	3361	3516	NM_009127	1000	683	839	138	8	+
NM_001198560	down	uc008ymt.1	up	-0.7142857	0.0141369	uc008ymt.1	5270	3370	3516	NM_001198560	1000	554	701	132	12	+
NM_001164327	down	uc008ymt.1	up	-0.9285714	0.000396825	uc008ymt.1	5270	3350	3508	NM_001164327	1000	117	286	144	12	+
NM_001163550	down	uc008ymt.1	up	-0.6428571	0.03115079	uc008ymt.1	5270	3350	3516	NM_001163550	1000	578	731	145	6	+
NM_029658	down	uc008ymt.1	up	-0.9285714	0.000396825	uc008ymt.1	5270	3358	3515	NM_029658	1000	772	965	139	7	-
NM_028125	down	uc008ymt.1	up	-0.7142857	0.0141369	uc008ymt.1	5270	3350	3516	NM_028125	1000	793	944	133	7	-
NM_027283	down	uc008ymt.1	up	-0.8571429	0.001736111	uc008ymt.1	5270	3376	3512	NM_027283	1000	307	446	125	11	-
NM_025355	down	uc008ymt.1	up	-0.7857143	0.005505952	uc008ymt.1	5270	3376	3518	NM_025355	1000	559	705	131	10	-
NM_013653	down	uc008ymt.1	up	-1	4.96E-05	uc008ymt.1	5270	3352	3516	NM_013653	1000	600	774	154	7	-
NM_008670	down	uc008ymt.1	up	-0.8571429	0.001736111	uc008ymt.1	5270	3371	3515	NM_008670	1000	666	811	134	9	-
NM_001081069	down	uc008ymt.1	up	-0.8571429	0.001736111	uc008ymt.1	5270	3350	3512	NM_001081069	1000	313	475	149	9	-
NM_001001446	down	uc008ymt.1	up	-0.6428571	0.03115079	uc008ymt.1	5270	3378	3516	NM_001001446	1000	842	996	126	6	-
NM_008670	down	AK038040	up	-0.7142857	0.0141369	AK038040	2741	2212	2280	NM_008670	1000	684	751	56	4	+
NM_173433	down	uc007ozg.1	up	-0.7857143	0.005505952	uc007ozg.1	15174	12592	12627	NM_173433	1000	812	847	34	1	+
NM_011658	down	uc007ozg.1	up	-0.6428571	0.03115079	uc007ozg.1	15174	12621	12666	NM_011658	1000	684	729	44	1	+
NM_001025577	down	uc007ozg.1	up	-0.6428571	0.03115079	uc007ozg.1	15174	12568	12630	NM_001025577	1000	301	353	49	2	+
NM_001025577	down	uc007ozg.1	up	-0.6428571	0.03115079	uc007ozg.1	15174	12570	12613	NM_001025577	1000	309	352	42	1	+
NM_182806	down	uc007ozg.1	up	-0.6428571	0.03115079	uc007ozg.1	15174	6307	6370	NM_182806	1000	937	1000	60	3	+
NM_028013	down	uc007ozg.1	up	-0.7857143	0.005505952	uc007ozg.1	15174	13526	13568	NM_028013	1000	557	598	39	0	+
NM_011616	down	uc007ozg.1	up	-0.6428571	0.03115079	uc007ozg.1	15174	12565	12668	NM_011616	1000	191	280	84	1	+
NM_011616	down	uc007ozg.1	up	-0.6428571	0.03115079	uc007ozg.1	15174	12591	12666	NM_011616	1000	191	262	70	1	+
NM_011616	down	uc007ozg.1	up	-0.6428571	0.03115079	uc007ozg.1	15174	12562	12621	NM_011616	1000	218	277	57	2	+
NM_011616	down	uc007ozg.1	up	-0.6428571	0.03115079	uc007ozg.1	15174	12556	12587	NM_011616	1000	228	259	31	0	+
NM_009910	down	uc007ozg.1	up	-0.7857143	0.005505952	uc007ozg.1	15174	1953	1989	NM_009910	1000	639	675	36	0	+
NM_177182	down	uc007ozg.1	up	-0.6428571	0.03115079	uc007ozg.1	15174	6328	6412	NM_177182	1000	385	469	76	8	-
NM_023124	down	uc007ozg.1	up	-0.6428571	0.03115079	uc007ozg.1	15174	6304	6413	NM_023124	1000	141	262	98	8	-
NM_013560	down	uc007ozg.1	up	-0.7857143	0.005505952	uc007ozg.1	15174	3091	3227	NM_013560	1000	167	321	90	5	-
NM_177691	down	uc007ozg.1	up	-0.7142857	0.0141369	uc007ozg.1	15174	9428	9462	NM_177691	1000	715	749	34	0	-
NM_009932	down	uc007ozg.1	up	-0.7142857	0.0141369	uc007ozg.1	15174	12556	12665	NM_009932	1000	26	184	106	2	-
NM_009932	down	uc007ozg.1	up	-0.7142857	0.0141369	uc007ozg.1	15174	12556	12666	NM_009932	1000	78	212	87	0	-
NM_008366	down	uc007ozg.1	up	-0.6428571	0.03115079	uc007ozg.1	15174	1956	1989	NM_008366	1000	583	616	32	1	-
NM_007974	down	uc007ozg.1	up	-0.6428571	0.03115079	uc007ozg.1	15174	9428	9462	NM_007974	1000	256	290	34	0	-
NM_182806	down	uc008ewr.1	up	-0.6428571	0.03115079	uc008ewr.1	3204	1643	1696	NM_182806	1000	947	1000	51	2	+
NM_182806	down	uc008ewr.1	up	-0.6428571	0.03115079	uc008ewr.1	3204	1643	1740	NM_182806	1000	436	538	95	2	-
NM_177078	down	uc008ewr.1	up	-0.6428571	0.03115079	uc008ewr.1	3204	1633	1699	NM_177078	1000	931	1000	63	3	+
NM_153068	down	uc008ewr.1	up	-0.7857143	0.005505952	uc008ewr.1	3204	1692	1741	NM_153068	1000	729	778	47	2	+
NM_029658	down	uc008ewr.1	up	-0.8571429	0.001736111	uc008ewr.1	3204	1630	1764	NM_029658	1000	780	912	124	8	+
NM_028125	down	uc008ewr.1	up	-0.7857143	0.005505952	uc008ewr.1	3204	1643	1750	NM_028125	1000	815	922	101	6	+
NM_027283	down	uc008ewr.1	up	-0.7857143	0.005505952	uc008ewr.1	3204	1630	1767	NM_027283	1000	312	452	120	8	+
NM_025355	down	uc008ewr.1	up	-0.8571429	0.001736111	uc008ewr.1	3204	1643	1738	NM_025355	1000	582	677	92	3	+
NM_013653	down	uc008ewr.1	up	-0.7857143	0.005505952	uc008ewr.1	3204	1621	1978	NM_013653	1000	599	917	138	10	+
NM_013653	down	uc008ewr.1	up	-0.7857143	0.005505952	uc008ewr.1	3204	1687	1744	NM_013653	1000	943	1000	56	1	-
NM_008670	down	uc008ewr.1	up	-0.7857143	0.005505952	uc008ewr.1	3204	1627	1750	NM_008670	1000	670	793	115	8	+
NM_001081069	down	uc008ewr.1	up	-0.9285714	0.000396825	uc008ewr.1	3204	1632	1750	NM_001081069	1000	319	437	112	6	+
NM_001038839	down	uc008ewr.1	up	-0.7142857	0.0141369	uc008ewr.1	3204	1631	1750	NM_001038839	1000	753	872	113	6	+
NM_177182	down	uc008ewr.1	up	-0.7857143	0.005505952	uc008ewr.1	3204	1653	1738	NM_177182	1000	385	470	81	4	-
NM_172603	down	uc008ewr.1	up	-0.7142857	0.0141369	uc008ewr.1	3204	1630	1750	NM_172603	1000	189	309	116	4	-
NM_153590	down	uc008ewr.1	up	-0.8571429	0.001736111	uc008ewr.1	3204	1633	1750	NM_153590	1000	772	882	103	4	-
NM_144847	down	uc008ewr.1	up	-0.7142857	0.0141369	uc008ewr.1	3204	1644	1744	NM_144847	1000	139	239	92	8	-
NM_023124	down	uc008ewr.1	up	-0.6428571	0.03115079	uc008ewr.1	3204	1630	1739	NM_023124	1000	141	265	102	3	-
NM_010304	down	uc008ewr.1	up	-0.7857143	0.005505952	uc008ewr.1	3204	1623	1775	NM_010304	1000	756	912	138	13	-
NM_009127	down	uc008ewr.1	up	-0.8571429	0.001736111	uc008ewr.1	3204	1644	1744	NM_009127	1000	717	817	95	5	-
NM_008461	down	uc008ewr.1	up	-0.7857143	0.005505952	uc008ewr.1	3204	1633	1708	NM_008461	1000	436	514	71	4	-
NM_001198560	down	uc008ewr.1	up	-0.7857143	0.005505952	uc008ewr.1	3204	1633	1750	NM_001198560	1000	572	692	110	7	-
NM_001164327	down	uc008ewr.1	up	-0.7142857	0.0141369	uc008ewr.1	3204	1630	1750	NM_001164327	1000	166	286	113	7	-
NM_001163550	down	uc008ewr.1	up	-0.8571429	0.001736111	uc008ewr.1	3204	1633	1750	NM_001163550	1000	610	723	108	4	-
NM_001013373	down	uc008ewr.1	up	-0.7142857	0.0141369	uc008ewr.1	3204	1633	1740	NM_001013373	1000	578	674	76	5	-
NM_008670	down	ENSMUST00000170898	up	-0.6428571	0.03115079	ENSMUST00000170898	2297	1840	1978	NM_008670	1000	673	811	126	12	+
NM_023124	down	ENSMUST00000170898	up	-0.6428571	0.03115079	ENSMUST00000170898	2297	1840	1987	NM_023124	1000	28	262	97	6	-
NM_010304	down	ENSMUST00000170898	up	-0.6428571	0.03115079	ENSMUST00000170898	2297	1833	1921	NM_010304	1000	824	912	85	3	-
NM_029658	down	uc009ieo.1	up	-0.6428571	0.03115079	uc009ieo.1	86911	62537	62609	NM_029658	1000	851	949	62	4	+
NM_029658	down	uc009ieo.1	up	-0.6428571	0.03115079	uc009ieo.1	86911	46519	54584	NM_029658	1000	792	968	142	8	-
NM_029658	down	uc009ieo.1	up	-0.6428571	0.03115079	uc009ieo.1	86911	46911	47021	NM_029658	1000	772	882	99	11	-
NM_008670	down	uc009ieo.1	up	-0.7142857	0.0141369	uc009ieo.1	86911	76614	76746	NM_008670	1000	673	805	120	12	+
NM_008670	down	uc009ieo.1	up	-0.7142857	0.0141369	uc009ieo.1	86911	81328	81468	NM_008670	1000	666	806	127	13	-
NM_008670	down	uc009ieo.1	up	-0.7142857	0.0141369	uc009ieo.1	86911	46878	47021	NM_008670	1000	666	806	123	6	-
NM_008670	down	uc009ieo.1	up	-0.7142857	0.0141369	uc009ieo.1	86911	54493	54584	NM_008670	1000	685	776	84	7	-
NM_172603	down	uc009ieo.1	up	-0.6428571	0.03115079	uc009ieo.1	86911	81338	81465	NM_172603	1000	186	313	116	11	+
NM_172603	down	uc009ieo.1	up	-0.6428571	0.03115079	uc009ieo.1	86911	54477	54623	NM_172603	1000	190	333	117	7	+
NM_172603	down	uc009ieo.1	up	-0.6428571	0.03115079	uc009ieo.1	86911	46911	47013	NM_172603	1000	207	306	94	5	+
NM_172603	down	uc009ieo.1	up	-0.6428571	0.03115079	uc009ieo.1	86911	76610	76752	NM_172603	1000	169	313	130	12	-
NM_153590	down	uc009ieo.1	up	-0.6428571	0.03115079	uc009ieo.1	86911	54470	54584	NM_153590	1000	766	870	93	7	+
NM_153590	down	uc009ieo.1	up	-0.6428571	0.03115079	uc009ieo.1	86911	76610	76740	NM_153590	1000	766	887	108	8	-
NM_010746	down	uc009ieo.1	up	-0.6428571	0.03115079	uc009ieo.1	86911	81168	81469	NM_010746	1000	24	230	178	14	+
NM_010746	down	uc009ieo.1	up	-0.6428571	0.03115079	uc009ieo.1	86911	46852	54584	NM_010746	1000	65	210	138	7	+
NM_010746	down	uc009ieo.1	up	-0.6428571	0.03115079	uc009ieo.1	86911	46911	47004	NM_010746	1000	120	213	85	8	+
NM_001164327	down	uc009ieo.1	up	-0.6428571	0.03115079	uc009ieo.1	86911	54477	54584	NM_001164327	1000	167	274	99	8	+
NM_001164327	down	uc009ieo.1	up	-0.6428571	0.03115079	uc009ieo.1	86911	76614	76746	NM_001164327	1000	154	286	121	11	-
NM_053153	down	uc009ieo.1	up	-0.6428571	0.03115079	uc009ieo.1	86911	60781	60946	NM_053153	1000	52	152	60	2	+
NM_014194	down	uc009ieo.1	up	-0.6428571	0.03115079	uc009ieo.1	86911	61011	61101	NM_014194	1000	41	133	74	6	+
NM_014194	down	uc009ieo.1	up	-0.6428571	0.03115079	uc009ieo.1	86911	5839	60988	NM_014194	1000	548	954	284	22	-
NM_014194	down	uc009ieo.1	up	-0.6428571	0.03115079	uc009ieo.1	86911	60763	61116	NM_014194	1000	544	772	163	4	-
NM_014194	down	uc009ieo.1	up	-0.6428571	0.03115079	uc009ieo.1	86911	61138	61194	NM_014194	1000	658	714	56	0	-
NM_010646	down	uc009ieo.1	up	-0.6428571	0.03115079	uc009ieo.1	86911	60781	60946	NM_010646	1000	344	444	60	2	+
NM_010646	down	uc009ieo.1	up	-0.6428571	0.03115079	uc009ieo.1	86911	60772	61188	NM_010646	1000	764	950	117	8	-
NM_010646	down	uc009ieo.1	up	-0.6428571	0.03115079	uc009ieo.1	86911	60984	61168	NM_010646	1000	764	849	74	1	-
NM_023788	down	uc009ieo.1	up	-0.6428571	0.03115079	uc009ieo.1	86911	33108	33145	NM_023788	1000	835	872	37	0	+
NM_010780	down	uc009ieo.1	up	-0.7857143	0.005505952	uc009ieo.1	86911	33098	33147	NM_010780	1000	312	361	49	0	+
NM_009932	down	uc009ieo.1	up	-0.6428571	0.03115079	uc009ieo.1	86911	23247	23289	NM_009932	1000	316	360	41	1	+
NM_008125	down	uc009ieo.1	up	-0.6428571	0.03115079	uc009ieo.1	86911	50911	50945	NM_008125	1000	700	734	32	2	+
NM_001166376	down	uc009ieo.1	up	-0.7142857	0.0141369	uc009ieo.1	86911	23602	24151	NM_001166376	1000	153	704	521	28	+
NM_001166376	down	uc009ieo.1	up	-0.7142857	0.0141369	uc009ieo.1	86911	45910	80638	NM_001166376	1000	153	704	513	33	+
NM_001166376	down	uc009ieo.1	up	-0.7142857	0.0141369	uc009ieo.1	86911	46154	46316	NM_001166376	1000	398	560	158	4	+
NM_001166376	down	uc009ieo.1	up	-0.7142857	0.0141369	uc009ieo.1	86911	13800	14126	NM_001166376	1000	153	481	303	18	-
NM_028013	down	uc009ieo.1	up	-0.7142857	0.0141369	uc009ieo.1	86911	46860	46894	NM_028013	1000	427	461	33	1	+
NM_013653	down	uc009ieo.1	up	-0.7142857	0.0141369	uc009ieo.1	86911	46691	54539	NM_013653	1000	856	1000	85	0	+
NM_013653	down	uc009ieo.1	up	-0.7142857	0.0141369	uc009ieo.1	86911	54458	54584	NM_013653	1000	620	741	112	8	-
NM_001013373	down	uc009ieo.1	up	-0.6428571	0.03115079	uc009ieo.1	86911	34422	46884	NM_001013373	1000	548	949	71	1	+
NM_007974	down	uc009ieo.1	up	-0.7142857	0.0141369	uc009ieo.1	86911	60781	60812	NM_007974	1000	168	199	31	0	+
NM_027283	down	uc009ieo.1	up	-0.7142857	0.0141369	uc009ieo.1	86911	54493	54545	NM_027283	1000	363	415	52	0	-
NM_027283	down	AK006502	up	-1	4.96E-05	AK006502	3931	196	362	NM_027283	1000	320	480	109	4	-
NM_011658	down	ENSMUST00000138170	up	-0.6428571	0.03115079	ENSMUST00000138170	9669	3565	3604	NM_011658	1000	692	731	39	0	+
NM_053190	down	ENSMUST00000140968	up	-0.7857143	0.005505952	ENSMUST00000140968	12632	8650	8790	NM_053190	1000	250	361	104	6	+
NM_053190	down	ENSMUST00000140968	up	-0.7857143	0.005505952	ENSMUST00000140968	12632	6265	6298	NM_053190	1000	329	362	33	0	+
NM_008772	down	ENSMUST00000140968	up	-0.7142857	0.0141369	ENSMUST00000140968	12632	8907	8945	NM_008772	1000	108	146	37	1	+
NM_008772	down	ENSMUST00000140968	up	-0.7142857	0.0141369	ENSMUST00000140968	12632	6265	6298	NM_008772	1000	161	194	33	0	+
NM_027283	down	ENSMUST00000140968	up	-0.6428571	0.03115079	ENSMUST00000140968	12632	8907	8946	NM_027283	1000	374	413	39	0	-
NM_013753	down	ENSMUST00000140968	up	-0.7857143	0.005505952	ENSMUST00000140968	12632	6574	6769	NM_013753	1000	481	691	183	12	-
NM_025355	down	ENSMUST00000142260	up	-0.6428571	0.03115079	ENSMUST00000142260	6089	2648	5434	NM_025355	1000	582	703	113	6	+
NM_025355	down	ENSMUST00000142260	up	-0.6428571	0.03115079	ENSMUST00000142260	6089	2716	2769	NM_025355	1000	649	704	49	3	+
NM_177182	down	uc007ype.1	up	-0.7857143	0.005505952	uc007ype.1	7537	1419	1535	NM_177182	1000	371	470	96	3	+
NM_172603	down	uc007ype.1	up	-0.7142857	0.0141369	uc007ype.1	7537	1414	1557	NM_172603	1000	165	308	133	10	+
NM_053190	down	uc007ype.1	up	-0.6428571	0.03115079	uc007ype.1	7537	1419	1558	NM_053190	1000	238	377	134	5	+
NM_013653	down	uc007ype.1	up	-0.7857143	0.005505952	uc007ype.1	7537	1446	1501	NM_013653	1000	945	1000	55	0	+
NM_013653	down	uc007ype.1	up	-0.7857143	0.005505952	uc007ype.1	7537	1413	1568	NM_013653	1000	599	753	144	10	-
NM_010304	down	uc007ype.1	up	-0.6428571	0.03115079	uc007ype.1	7537	1413	1557	NM_010304	1000	760	904	133	11	+
NM_009127	down	uc007ype.1	up	-0.8571429	0.001736111	uc007ype.1	7537	1450	1567	NM_009127	1000	723	839	108	7	+
NM_007974	down	uc007ype.1	up	-0.7857143	0.005505952	uc007ype.1	7537	1513	1561	NM_007974	1000	697	746	38	0	+
NM_001164327	down	uc007ype.1	up	-0.7142857	0.0141369	uc007ype.1	7537	1435	1557	NM_001164327	1000	163	285	113	9	+
NM_001163550	down	uc007ype.1	up	-0.7142857	0.0141369	uc007ype.1	7537	1413	1578	NM_001163550	1000	585	748	151	6	+
NM_029658	down	uc007ype.1	up	-0.7142857	0.0141369	uc007ype.1	7537	1425	1545	NM_029658	1000	793	913	111	9	-
NM_027283	down	uc007ype.1	up	-0.6428571	0.03115079	uc007ype.1	7537	1425	1557	NM_027283	1000	313	445	108	5	-
NM_025355	down	uc007ype.1	up	-0.8571429	0.001736111	uc007ype.1	7537	1417	1545	NM_025355	1000	582	709	120	5	-
NM_008670	down	uc007ype.1	up	-0.6428571	0.03115079	uc007ype.1	7537	1420	1566	NM_008670	1000	666	811	135	10	-
NM_001081069	down	uc007ype.1	up	-0.7857143	0.005505952	uc007ype.1	7537	1413	1556	NM_001081069	1000	319	465	140	3	-
NM_001001446	down	uc007ype.1	up	-0.7142857	0.0141369	uc007ype.1	7537	1454	1567	NM_001001446	1000	842	955	106	5	-
NM_013653	down	uc008kue.1	up	-0.7142857	0.0141369	uc008kue.1	9830	4918	4960	NM_013653	1000	943	985	41	1	+
NM_013653	down	uc008kue.1	up	-0.7142857	0.0141369	uc008kue.1	9830	741	846	NM_013653	1000	641	747	92	7	-
NM_172603	down	uc008kue.1	up	-0.6428571	0.03115079	uc008kue.1	9830	757	846	NM_172603	1000	186	276	63	3	+
NM_172442	down	uc008kue.1	up	-0.7142857	0.0141369	uc008kue.1	9830	7618	7848	NM_172442	1000	310	451	55	0	+
NM_172442	down	uc008kue.1	up	-0.7142857	0.0141369	uc008kue.1	9830	8013	8048	NM_172442	1000	416	451	35	0	+
NM_172442	down	uc008kue.1	up	-0.7142857	0.0141369	uc008kue.1	9830	2433	2488	NM_172442	1000	416	565	47	0	-
NM_153590	down	uc008kue.1	up	-0.7857143	0.005505952	uc008kue.1	9830	2087	2211	NM_153590	1000	766	887	90	4	+
NM_153590	down	uc008kue.1	up	-0.7857143	0.005505952	uc008kue.1	9830	754	806	NM_153590	1000	766	818	50	2	+
NM_153590	down	uc008kue.1	up	-0.7857143	0.005505952	uc008kue.1	9830	4906	4960	NM_153590	1000	766	820	50	4	+
NM_144847	down	uc008kue.1	up	-0.6428571	0.03115079	uc008kue.1	9830	765	846	NM_144847	1000	138	220	47	0	+
NM_053190	down	uc008kue.1	up	-0.7142857	0.0141369	uc008kue.1	9830	490	2214	NM_053190	1000	186	384	171	10	+
NM_053190	down	uc008kue.1	up	-0.7142857	0.0141369	uc008kue.1	9830	4890	4960	NM_053190	1000	233	305	66	4	+
NM_027321	down	uc008kue.1	up	-0.7142857	0.0141369	uc008kue.1	9830	3672	3718	NM_027321	1000	236	282	46	0	+
NM_023788	down	uc008kue.1	up	-0.7857143	0.005505952	uc008kue.1	9830	3681	3719	NM_023788	1000	835	873	38	0	+
NM_023788	down	uc008kue.1	up	-0.7857143	0.005505952	uc008kue.1	9830	5365	5402	NM_023788	1000	835	872	37	0	+
NM_014194	down	uc008kue.1	up	-0.7857143	0.005505952	uc008kue.1	9830	357	409	NM_014194	1000	648	699	47	0	+
NM_009932	down	uc008kue.1	up	-0.7857143	0.005505952	uc008kue.1	9830	7691	7936	NM_009932	1000	50	333	88	1	+
NM_009127	down	uc008kue.1	up	-0.7857143	0.005505952	uc008kue.1	9830	747	846	NM_009127	1000	693	798	92	5	+
NM_008772	down	uc008kue.1	up	-0.6428571	0.03115079	uc008kue.1	9830	3670	7584	NM_008772	1000	726	884	67	0	+
NM_008772	down	uc008kue.1	up	-0.6428571	0.03115079	uc008kue.1	9830	5355	5402	NM_008772	1000	727	774	47	0	+
NM_008772	down	uc008kue.1	up	-0.6428571	0.03115079	uc008kue.1	9830	1608	1677	NM_008772	1000	47	120	67	0	-
NM_008772	down	uc008kue.1	up	-0.6428571	0.03115079	uc008kue.1	9830	7998	8048	NM_008772	1000	451	501	50	0	-
NM_008772	down	uc008kue.1	up	-0.6428571	0.03115079	uc008kue.1	9830	7810	7848	NM_008772	1000	451	489	38	0	-
NM_008632	down	uc008kue.1	up	-0.7142857	0.0141369	uc008kue.1	9830	7809	8051	NM_008632	1000	57	125	68	0	+
NM_008632	down	uc008kue.1	up	-0.7142857	0.0141369	uc008kue.1	9830	7694	7851	NM_008632	1000	57	125	56	0	+
NM_001164423	down	uc008kue.1	up	-0.7857143	0.005505952	uc008kue.1	9830	3741	3790	NM_001164423	1000	574	617	43	0	+
NM_001164327	down	uc008kue.1	up	-0.6428571	0.03115079	uc008kue.1	9830	757	798	NM_001164327	1000	163	204	41	0	+
NM_001163550	down	uc008kue.1	up	-0.6428571	0.03115079	uc008kue.1	9830	2059	2211	NM_001163550	1000	576	727	136	8	+
NM_001163550	down	uc008kue.1	up	-0.6428571	0.03115079	uc008kue.1	9830	741	846	NM_001163550	1000	591	697	95	4	+
NM_001083957	down	uc008kue.1	up	-0.7857143	0.005505952	uc008kue.1	9830	3731	4263	NM_001083957	1000	559	732	81	3	+
NM_001083957	down	uc008kue.1	up	-0.7857143	0.005505952	uc008kue.1	9830	7996	8047	NM_001083957	1000	557	608	51	0	+
NM_001083957	down	uc008kue.1	up	-0.7857143	0.005505952	uc008kue.1	9830	2454	2504	NM_001083957	1000	608	662	47	3	-
NM_001081069	down	uc008kue.1	up	-0.7142857	0.0141369	uc008kue.1	9830	747	846	NM_001081069	1000	350	450	87	6	-
NM_029658	down	uc008kue.1	up	-0.6428571	0.03115079	uc008kue.1	9830	2059	2211	NM_029658	1000	775	936	132	12	-
NM_029658	down	uc008kue.1	up	-0.6428571	0.03115079	uc008kue.1	9830	747	800	NM_029658	1000	860	913	51	2	-
NM_028125	down	uc008kue.1	up	-0.7142857	0.0141369	uc008kue.1	9830	748	885	NM_028125	1000	802	934	107	7	-
NM_001001446	down	uc008kue.1	up	-0.6428571	0.03115079	uc008kue.1	9830	2058	2211	NM_001001446	1000	846	997	123	7	-
NM_001001446	down	uc008kue.1	up	-0.6428571	0.03115079	uc008kue.1	9830	4905	4960	NM_001001446	1000	923	991	47	1	-
NM_029554	down	uc008kue.1	up	-0.7142857	0.0141369	uc008kue.1	9830	271	321	NM_029554	1000	701	757	50	0	-
NM_027788	down	uc008kue.1	up	-0.7142857	0.0141369	uc008kue.1	9830	7989	8044	NM_027788	1000	154	208	53	0	-
NM_027788	down	uc008kue.1	up	-0.7142857	0.0141369	uc008kue.1	9830	5355	5402	NM_027788	1000	153	200	47	0	-
NM_027788	down	uc008kue.1	up	-0.7142857	0.0141369	uc008kue.1	9830	7694	7738	NM_027788	1000	157	201	44	0	-
NM_011658	down	uc008kue.1	up	-0.8571429	0.001736111	uc008kue.1	9830	7694	7738	NM_011658	1000	688	732	43	1	-
NM_011658	down	uc008kue.1	up	-0.8571429	0.001736111	uc008kue.1	9830	3709	3762	NM_011658	1000	684	731	46	1	-
NM_011616	down	uc008kue.1	up	-0.7142857	0.0141369	uc008kue.1	9830	3736	7961	NM_011616	1000	166	243	74	3	-
NM_010194	down	uc008kue.1	up	-0.6428571	0.03115079	uc008kue.1	9830	3616	3720	NM_010194	1000	589	875	64	1	-
NM_007974	down	uc008kue.1	up	-0.7142857	0.0141369	uc008kue.1	9830	7810	7848	NM_007974	1000	238	276	38	0	-
NM_001033978	down	uc008kue.1	up	-0.7142857	0.0141369	uc008kue.1	9830	3749	7937	NM_001033978	1000	114	174	55	0	-
NM_182806	down	AA606236	up	-0.6428571	0.03115079	AA606236	462	366	462	NM_182806	1000	413	514	92	4	+
NM_177182	down	AA606236	up	-0.6428571	0.03115079	AA606236	462	391	462	NM_177182	1000	385	766	68	3	+
NM_023124	down	AA606236	up	-0.6428571	0.03115079	AA606236	462	390	450	NM_023124	1000	141	201	56	4	+
NM_010304	down	AA606236	up	-0.9285714	0.000396825	AA606236	462	362	450	NM_010304	1000	767	856	81	5	+
NM_029658	down	AA606236	up	-0.7142857	0.0141369	AA606236	462	363	450	NM_029658	1000	829	917	79	6	-
NM_028125	down	AA606236	up	-0.6428571	0.03115079	AA606236	462	366	450	NM_028125	1000	851	934	77	6	-
NM_027283	down	AA606236	up	-0.7857143	0.005505952	AA606236	462	362	448	NM_027283	1000	363	453	80	4	-
NM_013653	down	AA606236	up	-0.6428571	0.03115079	AA606236	462	365	462	NM_013653	1000	645	742	89	8	-
NM_001081069	down	AA606236	up	-0.6428571	0.03115079	AA606236	462	366	462	NM_001081069	1000	354	450	89	7	-
NM_182806	down	AK051884	up	-0.7142857	0.0141369	AK051884	1713	1366	1492	NM_182806	1000	398	525	112	10	+
NM_172603	down	AK051884	up	-0.7857143	0.005505952	AK051884	1713	1402	1492	NM_172603	1000	193	283	83	7	+
NM_023124	down	AK051884	up	-0.8571429	0.001736111	AK051884	1713	1409	1492	NM_023124	1000	141	236	72	4	+
NM_013653	down	AK051884	up	-0.7142857	0.0141369	AK051884	1713	1365	1461	NM_013653	1000	903	1000	82	4	+
NM_013653	down	AK051884	up	-0.7142857	0.0141369	AK051884	1713	1365	1492	NM_013653	1000	634	755	112	8	-
NM_029658	down	AK051884	up	-0.7857143	0.005505952	AK051884	1713	1365	1469	NM_029658	1000	829	953	83	4	-
NM_027283	down	AK051884	up	-0.8571429	0.001736111	AK051884	1713	1362	1467	NM_027283	1000	363	463	82	0	-
NM_001081069	down	AK051884	up	-0.7142857	0.0141369	AK051884	1713	1365	1492	NM_001081069	1000	343	467	115	7	-
NM_025355	down	uc007aqp.1	up	-0.7142857	0.0141369	uc007aqp.1	9048	7062	7167	NM_025355	1000	581	695	97	8	+
NM_025355	down	uc007aqp.1	up	-0.7142857	0.0141369	uc007aqp.1	9048	1011	1152	NM_025355	1000	562	708	130	10	-
NM_177182	down	uc007aqp.1	up	-0.7857143	0.005505952	uc007aqp.1	9048	1039	1125	NM_177182	1000	384	470	83	3	+
NM_177182	down	uc007aqp.1	up	-0.7857143	0.005505952	uc007aqp.1	9048	3961	4037	NM_177182	1000	384	460	71	5	+
NM_177182	down	uc007aqp.1	up	-0.7857143	0.005505952	uc007aqp.1	9048	7074	7149	NM_177182	1000	385	469	68	3	-
NM_013653	down	uc007aqp.1	up	-0.6428571	0.03115079	uc007aqp.1	9048	7053	7176	NM_013653	1000	611	745	106	6	+
NM_013653	down	uc007aqp.1	up	-0.6428571	0.03115079	uc007aqp.1	9048	1032	1091	NM_013653	1000	941	1000	58	1	+
NM_013653	down	uc007aqp.1	up	-0.6428571	0.03115079	uc007aqp.1	9048	1003	1149	NM_013653	1000	610	755	134	9	-
NM_013653	down	uc007aqp.1	up	-0.6428571	0.03115079	uc007aqp.1	9048	7098	7157	NM_013653	1000	941	1000	56	3	-
NM_010304	down	uc007aqp.1	up	-0.6428571	0.03115079	uc007aqp.1	9048	1003	1156	NM_010304	1000	760	911	139	12	+
NM_010304	down	uc007aqp.1	up	-0.6428571	0.03115079	uc007aqp.1	9048	7053	7180	NM_010304	1000	767	902	115	5	-
NM_028125	down	uc007aqp.1	up	-0.6428571	0.03115079	uc007aqp.1	9048	1003	1150	NM_028125	1000	800	950	135	12	-
NM_023124	down	ENSMUST00000126849	up	-0.8571429	0.001736111	ENSMUST00000126849	14293	5384	5477	NM_023124	1000	134	478	82	3	+
NM_001164327	down	ENSMUST00000126849	up	-0.6428571	0.03115079	ENSMUST00000126849	14293	5324	5468	NM_001164327	1000	125	254	116	5	+
NM_177691	down	ENSMUST00000126849	up	-0.7857143	0.005505952	ENSMUST00000126849	14293	535	588	NM_177691	1000	702	749	47	0	-
NM_013542	down	ENSMUST00000126849	up	-0.6428571	0.03115079	ENSMUST00000126849	14293	572	629	NM_013542	1000	487	538	51	0	-
NM_019738	down	ENSMUST00000126849	up	-0.6428571	0.03115079	ENSMUST00000126849	14293	2164	2283	NM_019738	1000	826	944	107	6	-
NM_177182	down	AK141038	up	-0.6428571	0.03115079	AK141038	2027	123	185	NM_177182	1000	389	451	58	4	-
NM_177182	down	uc008xof.1	up	-0.8571429	0.001736111	uc008xof.1	9377	4685	4797	NM_177182	1000	366	467	89	3	+
NM_177182	down	uc008xof.1	up	-0.8571429	0.001736111	uc008xof.1	9377	7753	7888	NM_177182	1000	366	470	96	4	-
NM_177078	down	uc008xof.1	up	-0.7142857	0.0141369	uc008xof.1	9377	6549	6610	NM_177078	1000	926	988	55	6	+
NM_172603	down	uc008xof.1	up	-0.7857143	0.005505952	uc008xof.1	9377	4683	4832	NM_172603	1000	169	317	137	11	+
NM_172603	down	uc008xof.1	up	-0.7857143	0.005505952	uc008xof.1	9377	7726	7890	NM_172603	1000	168	313	135	10	-
NM_172603	down	uc008xof.1	up	-0.7857143	0.005505952	uc008xof.1	9377	6566	6700	NM_172603	1000	161	296	127	6	-
NM_029658	down	uc008xof.1	up	-0.7857143	0.005505952	uc008xof.1	9377	6566	6686	NM_029658	1000	793	913	111	9	+
NM_028125	down	uc008xof.1	up	-0.8571429	0.001736111	uc008xof.1	9377	7720	7889	NM_028125	1000	791	954	150	12	+
NM_028125	down	uc008xof.1	up	-0.8571429	0.001736111	uc008xof.1	9377	6544	6685	NM_028125	1000	792	934	131	9	+
NM_028125	down	uc008xof.1	up	-0.8571429	0.001736111	uc008xof.1	9377	4661	4828	NM_028125	1000	797	958	147	13	-
NM_025355	down	uc008xof.1	up	-0.9285714	0.000396825	uc008xof.1	9377	6545	6686	NM_025355	1000	561	703	131	9	+
NM_023788	down	uc008xof.1	up	-0.9285714	0.000396825	uc008xof.1	9377	4926	4964	NM_023788	1000	835	873	38	0	+
NM_013653	down	uc008xof.1	up	-0.8571429	0.001736111	uc008xof.1	9377	7722	7915	NM_013653	1000	600	888	160	11	+
NM_013653	down	uc008xof.1	up	-0.8571429	0.001736111	uc008xof.1	9377	6566	6692	NM_013653	1000	621	747	118	8	+
NM_013653	down	uc008xof.1	up	-0.8571429	0.001736111	uc008xof.1	9377	4679	4766	NM_013653	1000	866	1000	72	3	+
NM_013653	down	uc008xof.1	up	-0.8571429	0.001736111	uc008xof.1	9377	4650	4823	NM_013653	1000	608	766	148	10	-
NM_009127	down	uc008xof.1	up	-0.7857143	0.005505952	uc008xof.1	9377	4705	4828	NM_009127	1000	713	835	115	7	+
NM_009127	down	uc008xof.1	up	-0.7857143	0.005505952	uc008xof.1	9377	6544	6686	NM_009127	1000	693	840	132	8	-
NM_008670	down	uc008xof.1	up	-0.7142857	0.0141369	uc008xof.1	9377	7723	7868	NM_008670	1000	666	811	133	12	+
NM_008670	down	uc008xof.1	up	-0.7142857	0.0141369	uc008xof.1	9377	6566	6691	NM_008670	1000	686	811	119	6	+
NM_001198560	down	uc008xof.1	up	-0.7142857	0.0141369	uc008xof.1	9377	4675	4828	NM_001198560	1000	543	697	140	13	+
NM_001198560	down	uc008xof.1	up	-0.7142857	0.0141369	uc008xof.1	9377	6543	6706	NM_001198560	1000	545	703	142	9	-
NM_001164327	down	uc008xof.1	up	-0.7857143	0.005505952	uc008xof.1	9377	4650	4832	NM_001164327	1000	120	294	155	11	+
NM_001164327	down	uc008xof.1	up	-0.7857143	0.005505952	uc008xof.1	9377	7730	7872	NM_001164327	1000	152	286	123	11	-
NM_001164327	down	uc008xof.1	up	-0.7857143	0.005505952	uc008xof.1	9377	6566	6676	NM_001164327	1000	163	273	105	5	-
NM_001163550	down	uc008xof.1	up	-0.7857143	0.005505952	uc008xof.1	9377	4645	4828	NM_001163550	1000	566	727	152	8	+
NM_001163550	down	uc008xof.1	up	-0.7857143	0.005505952	uc008xof.1	9377	6545	6692	NM_001163550	1000	591	731	132	8	-
NM_001081069	down	uc008xof.1	up	-0.8571429	0.001736111	uc008xof.1	9377	7720	7889	NM_001081069	1000	307	472	153	9	+
NM_001081069	down	uc008xof.1	up	-0.8571429	0.001736111	uc008xof.1	9377	6555	6692	NM_001081069	1000	319	459	128	9	+
NM_001038839	down	uc008xof.1	up	-0.6428571	0.03115079	uc008xof.1	9377	6550	6686	NM_001038839	1000	749	885	126	10	+
NM_001001446	down	uc008xof.1	up	-0.6428571	0.03115079	uc008xof.1	9377	7722	7862	NM_001001446	1000	842	996	125	8	+
NM_001001446	down	uc008xof.1	up	-0.6428571	0.03115079	uc008xof.1	9377	4691	4828	NM_001001446	1000	846	996	127	9	-
NM_010304	down	uc008xof.1	up	-0.7142857	0.0141369	uc008xof.1	9377	3762	3799	NM_010304	1000	865	902	35	2	+
NM_010304	down	uc008xof.1	up	-0.7142857	0.0141369	uc008xof.1	9377	6554	6705	NM_010304	1000	750	904	138	13	-
NM_153590	down	uc008xof.1	up	-0.9285714	0.000396825	uc008xof.1	9377	6546	6679	NM_153590	1000	766	890	113	10	-
NM_144847	down	uc008xof.1	up	-0.7857143	0.005505952	uc008xof.1	9377	6567	6668	NM_144847	1000	138	239	93	8	-
NM_021718	down	uc008xof.1	up	-0.6428571	0.03115079	uc008xof.1	9377	4886	4926	NM_021718	1000	124	170	39	1	-
NM_010746	down	uc008xof.1	up	-0.6428571	0.03115079	uc008xof.1	9377	7721	7889	NM_010746	1000	70	231	149	11	-
NM_177182	down	uc007kwe.1	up	-0.9285714	0.000396825	uc007kwe.1	2130	1055	1094	NM_177182	1000	392	431	36	3	+
NM_153590	down	uc007kwe.1	up	-0.8571429	0.001736111	uc007kwe.1	2130	1045	1143	NM_153590	1000	771	883	54	0	+
NM_014194	down	uc007kwe.1	up	-0.8571429	0.001736111	uc007kwe.1	2130	909	985	NM_014194	1000	159	221	61	0	+
NM_014194	down	uc007kwe.1	up	-0.8571429	0.001736111	uc007kwe.1	2130	913	983	NM_014194	1000	658	714	56	0	-
NM_053153	down	uc007kwe.1	up	-1	4.96E-05	uc007kwe.1	2130	932	1009	NM_053153	1000	472	573	76	0	-
NM_010649	down	uc007kwe.1	up	-0.7857143	0.005505952	uc007kwe.1	2130	932	1009	NM_010649	1000	757	858	76	0	-
NM_001035531	down	uc007kwe.1	up	-0.7857143	0.005505952	uc007kwe.1	2130	913	1004	NM_001035531	1000	0	78	76	1	-
NM_023124	down	uc008qwo.1	up	-0.6428571	0.03115079	uc008qwo.1	157422	145722	145758	NM_023124	1000	142	178	34	2	+
NM_023124	down	uc008qwo.1	up	-0.6428571	0.03115079	uc008qwo.1	157422	88181	88292	NM_023124	1000	141	267	106	5	-
NM_010304	down	uc008qwo.1	up	-0.9285714	0.000396825	uc008qwo.1	157422	145681	145807	NM_010304	1000	750	893	114	2	+
NM_010304	down	uc008qwo.1	up	-0.9285714	0.000396825	uc008qwo.1	157422	135372	135486	NM_010304	1000	765	892	103	6	+
NM_010304	down	uc008qwo.1	up	-0.9285714	0.000396825	uc008qwo.1	157422	88183	88335	NM_010304	1000	750	905	138	8	-
NM_001198560	down	uc008qwo.1	up	-0.7857143	0.005505952	uc008qwo.1	157422	135378	135500	NM_001198560	1000	559	693	111	11	+
NM_001198560	down	uc008qwo.1	up	-0.7857143	0.005505952	uc008qwo.1	157422	88178	88330	NM_001198560	1000	543	697	136	11	-
NM_182806	down	uc008qwo.1	up	-0.7857143	0.005505952	uc008qwo.1	157422	135379	135486	NM_182806	1000	413	538	98	6	+
NM_182806	down	uc008qwo.1	up	-0.7857143	0.005505952	uc008qwo.1	157422	88195	88249	NM_182806	1000	946	1000	52	2	+
NM_182806	down	uc008qwo.1	up	-0.7857143	0.005505952	uc008qwo.1	157422	88174	88319	NM_182806	1000	411	560	136	8	-
NM_027283	down	uc008qwo.1	up	-0.6428571	0.03115079	uc008qwo.1	157422	88174	88330	NM_027283	1000	303	464	141	10	+
NM_025355	down	uc008qwo.1	up	-0.7142857	0.0141369	uc008qwo.1	157422	88195	88308	NM_025355	1000	581	694	106	7	+
NM_025355	down	uc008qwo.1	up	-0.7142857	0.0141369	uc008qwo.1	157422	135373	145828	NM_025355	1000	561	708	135	8	-
NM_025355	down	uc008qwo.1	up	-0.7142857	0.0141369	uc008qwo.1	157422	145694	145758	NM_025355	1000	641	707	59	4	-
NM_008670	down	uc008qwo.1	up	-0.6428571	0.03115079	uc008qwo.1	157422	88183	88314	NM_008670	1000	673	804	122	9	+
NM_008670	down	uc008qwo.1	up	-0.6428571	0.03115079	uc008qwo.1	157422	135379	145819	NM_008670	1000	673	806	121	9	-
NM_008670	down	uc008qwo.1	up	-0.6428571	0.03115079	uc008qwo.1	157422	145697	145758	NM_008670	1000	745	806	56	5	-
NM_009910	down	uc008qwo.1	up	-0.6428571	0.03115079	uc008qwo.1	157422	59175	59215	NM_009910	1000	639	677	38	0	+
NM_028013	down	uc008qwo.1	up	-0.6428571	0.03115079	uc008qwo.1	157422	33377	33407	NM_028013	1000	568	598	30	0	+
NM_028013	down	uc008qwo.1	up	-0.6428571	0.03115079	uc008qwo.1	157422	1680	1728	NM_028013	1000	554	602	48	0	-
NM_028125	down	uc008qwo.1	up	-0.6428571	0.03115079	uc008qwo.1	157422	88185	88314	NM_028125	1000	801	933	122	7	+
NM_028125	down	uc008qwo.1	up	-0.6428571	0.03115079	uc008qwo.1	157422	135370	135486	NM_028125	1000	815	942	104	6	-
NM_008366	down	uc008qwo.1	up	-0.7857143	0.005505952	uc008qwo.1	157422	109750	109828	NM_008366	1000	538	616	74	4	+
NM_008366	down	uc008qwo.1	up	-0.7857143	0.005505952	uc008qwo.1	157422	87477	87526	NM_008366	1000	550	599	49	0	+
NM_001081069	down	uc008qwo.1	up	-0.6428571	0.03115079	uc008qwo.1	157422	88174	88319	NM_001081069	1000	309	453	135	9	+
NM_001081069	down	uc008qwo.1	up	-0.6428571	0.03115079	uc008qwo.1	157422	135370	135495	NM_001081069	1000	321	462	117	7	-
NM_010649	down	uc008qwo.1	up	-0.6428571	0.03115079	uc008qwo.1	157422	11548	11614	NM_010649	1000	310	376	64	2	+
NM_010649	down	uc008qwo.1	up	-0.6428571	0.03115079	uc008qwo.1	157422	62484	62593	NM_010649	1000	767	890	107	1	-
NM_010649	down	uc008qwo.1	up	-0.6428571	0.03115079	uc008qwo.1	157422	62458	62527	NM_010649	1000	863	940	67	1	-
NM_010649	down	uc008qwo.1	up	-0.6428571	0.03115079	uc008qwo.1	157422	62451	62483	NM_010649	1000	911	943	31	1	-
NM_173433	down	uc008qwo.1	up	-0.7857143	0.005505952	uc008qwo.1	157422	154216	154251	NM_173433	1000	812	847	34	1	+
NM_011616	down	uc008qwo.1	up	-0.6428571	0.03115079	uc008qwo.1	157422	154155	154242	NM_011616	1000	191	278	84	3	+
NM_011616	down	uc008qwo.1	up	-0.6428571	0.03115079	uc008qwo.1	157422	154154	154245	NM_011616	1000	194	267	72	1	+
NM_011616	down	uc008qwo.1	up	-0.6428571	0.03115079	uc008qwo.1	157422	4598	4639	NM_011616	1000	237	278	41	0	+
NM_011616	down	uc008qwo.1	up	-0.6428571	0.03115079	uc008qwo.1	157422	109750	109821	NM_011616	1000	130	228	70	1	-
NM_011616	down	uc008qwo.1	up	-0.6428571	0.03115079	uc008qwo.1	157422	125511	125591	NM_011616	1000	192	252	55	1	-
NM_001038839	down	uc008qwo.1	up	-0.7142857	0.0141369	uc008qwo.1	157422	88179	88308	NM_001038839	1000	749	877	121	7	+
NM_001038839	down	uc008qwo.1	up	-0.7142857	0.0141369	uc008qwo.1	157422	135080	135495	NM_001038839	1000	756	937	150	9	-
NM_001038839	down	uc008qwo.1	up	-0.7142857	0.0141369	uc008qwo.1	157422	145694	145806	NM_001038839	1000	765	888	104	8	-
NM_001142410	down	uc008qwo.1	up	-0.7142857	0.0141369	uc008qwo.1	157422	79944	79991	NM_001142410	1000	910	957	43	4	-
NM_144847	down	uc008qwo.1	up	-0.8571429	0.001736111	uc008qwo.1	157422	88197	88298	NM_144847	1000	138	239	93	8	-
NM_018851	down	uc008qwo.1	up	-0.7142857	0.0141369	uc008qwo.1	157422	45294	45326	NM_018851	1000	683	715	31	1	-
NM_010652	down	uc008qwo.1	up	-0.7142857	0.0141369	uc008qwo.1	157422	1684	1731	NM_010652	1000	726	773	47	0	-
NM_008090	down	uc008qwo.1	up	-0.6428571	0.03115079	uc008qwo.1	157422	102252	102293	NM_008090	1000	601	648	41	0	-
NM_008090	down	uc008qwo.1	up	-0.6428571	0.03115079	uc008qwo.1	157422	154163	154207	NM_008090	1000	603	647	43	1	-
NM_021718	down	uc007rul.1	up	-0.7142857	0.0141369	uc007rul.1	41701	37242	37294	NM_021718	1000	93	157	51	1	+
NM_173433	down	uc007rul.1	up	-0.6428571	0.03115079	uc007rul.1	41701	22586	22621	NM_173433	1000	812	847	35	0	+
NM_177182	down	uc007rul.1	up	-0.6428571	0.03115079	uc007rul.1	41701	10381	10466	NM_177182	1000	385	470	81	4	+
NM_177182	down	uc007rul.1	up	-0.6428571	0.03115079	uc007rul.1	41701	17487	17572	NM_177182	1000	385	470	80	5	+
NM_023124	down	uc007rul.1	up	-0.6428571	0.03115079	uc007rul.1	41701	17486	17595	NM_023124	1000	141	262	100	6	+
NM_023124	down	uc007rul.1	up	-0.6428571	0.03115079	uc007rul.1	41701	10380	10490	NM_023124	1000	141	263	98	4	+
NM_198860	down	uc007rul.1	up	-0.7142857	0.0141369	uc007rul.1	41701	30512	30601	NM_198860	1000	796	886	75	2	+
NM_198860	down	uc007rul.1	up	-0.7142857	0.0141369	uc007rul.1	41701	11841	11882	NM_198860	1000	644	689	38	3	-
NM_027283	down	uc007rul.1	up	-0.6428571	0.03115079	uc007rul.1	41701	17457	17595	NM_027283	1000	312	449	127	9	-
NM_027283	down	uc007rul.1	up	-0.6428571	0.03115079	uc007rul.1	41701	15511	15610	NM_027283	1000	363	454	86	5	-
NM_008670	down	uc007rul.1	up	-0.6428571	0.03115079	uc007rul.1	41701	17462	17595	NM_008670	1000	673	806	121	12	-
NM_009910	down	uc007rul.1	up	-0.6428571	0.03115079	uc007rul.1	41701	33110	33179	NM_009910	1000	641	710	65	4	-
NM_177078	down	ENSMUST00000147445	up	-0.7857143	0.005505952	ENSMUST00000147445	16618	13952	13989	NM_177078	1000	955	992	36	1	+
NM_177078	down	ENSMUST00000147445	up	-0.7857143	0.005505952	ENSMUST00000147445	16618	15631	15711	NM_177078	1000	919	1000	72	8	-
NM_177078	down	ENSMUST00000147445	up	-0.7857143	0.005505952	ENSMUST00000147445	16618	13602	13675	NM_177078	1000	926	1000	67	6	-
NM_001101471	down	ENSMUST00000147445	up	-0.6428571	0.03115079	ENSMUST00000147445	16618	15559	15645	NM_001101471	1000	396	487	61	4	+
NM_001101471	down	ENSMUST00000147445	up	-0.6428571	0.03115079	ENSMUST00000147445	16618	11107	11160	NM_001101471	1000	434	487	48	5	-
NM_146191	down	ENSMUST00000147445	up	-0.6428571	0.03115079	ENSMUST00000147445	16618	5230	5302	NM_146191	1000	681	747	62	1	+
NM_053153	down	ENSMUST00000147445	up	-0.7142857	0.0141369	ENSMUST00000147445	16618	6651	6784	NM_053153	1000	472	629	130	1	+
NM_053153	down	ENSMUST00000147445	up	-0.7142857	0.0141369	ENSMUST00000147445	16618	6403	6780	NM_053153	1000	540	629	78	2	+
NM_027283	down	ENSMUST00000147445	up	-0.6428571	0.03115079	ENSMUST00000147445	16618	13919	14086	NM_027283	1000	302	481	157	10	+
NM_027283	down	ENSMUST00000147445	up	-0.6428571	0.03115079	ENSMUST00000147445	16618	11103	11220	NM_027283	1000	363	482	109	6	+
NM_027283	down	ENSMUST00000147445	up	-0.6428571	0.03115079	ENSMUST00000147445	16618	13528	13675	NM_027283	1000	307	454	132	11	-
NM_027283	down	ENSMUST00000147445	up	-0.6428571	0.03115079	ENSMUST00000147445	16618	15555	15635	NM_027283	1000	377	464	75	5	-
NM_027283	down	ENSMUST00000147445	up	-0.6428571	0.03115079	ENSMUST00000147445	16618	3895	3969	NM_027283	1000	366	440	69	5	-
NM_027283	down	ENSMUST00000147445	up	-0.6428571	0.03115079	ENSMUST00000147445	16618	8538	8617	NM_027283	1000	363	445	67	4	-
NM_027283	down	ENSMUST00000147445	up	-0.6428571	0.03115079	ENSMUST00000147445	16618	10137	10211	NM_027283	1000	324	401	45	2	-
NM_013560	down	ENSMUST00000147445	up	-0.6428571	0.03115079	ENSMUST00000147445	16618	7376	14019	NM_013560	1000	143	453	113	8	+
NM_177182	down	ENSMUST00000147445	up	-0.7857143	0.005505952	ENSMUST00000147445	16618	15551	15677	NM_177182	1000	362	470	101	4	+
NM_177182	down	ENSMUST00000147445	up	-0.7857143	0.005505952	ENSMUST00000147445	16618	11894	12028	NM_177182	1000	361	469	98	5	+
NM_177182	down	ENSMUST00000147445	up	-0.7857143	0.005505952	ENSMUST00000147445	16618	3914	4000	NM_177182	1000	384	470	82	4	+
NM_177182	down	ENSMUST00000147445	up	-0.7857143	0.005505952	ENSMUST00000147445	16618	13563	13666	NM_177182	1000	385	483	87	6	+
NM_177182	down	ENSMUST00000147445	up	-0.7857143	0.005505952	ENSMUST00000147445	16618	11075	11202	NM_177182	1000	361	470	103	2	-
NM_177182	down	ENSMUST00000147445	up	-0.7857143	0.005505952	ENSMUST00000147445	16618	13951	14076	NM_177182	1000	363	470	102	5	-
NM_177182	down	ENSMUST00000147445	up	-0.7857143	0.005505952	ENSMUST00000147445	16618	2987	3103	NM_177182	1000	371	470	93	6	-
NM_177182	down	ENSMUST00000147445	up	-0.7857143	0.005505952	ENSMUST00000147445	16618	6542	6628	NM_177182	1000	384	470	79	7	-
NM_177182	down	ENSMUST00000147445	up	-0.7857143	0.005505952	ENSMUST00000147445	16618	5173	5255	NM_177182	1000	388	470	76	6	-
NM_177182	down	ENSMUST00000147445	up	-0.7857143	0.005505952	ENSMUST00000147445	16618	15310	15362	NM_177182	1000	385	437	48	4	-
NM_053190	down	ENSMUST00000147445	up	-0.7857143	0.005505952	ENSMUST00000147445	16618	15539	15708	NM_053190	1000	221	385	158	6	+
NM_053190	down	ENSMUST00000147445	up	-0.7857143	0.005505952	ENSMUST00000147445	16618	13528	13675	NM_053190	1000	233	381	139	8	+
NM_053190	down	ENSMUST00000147445	up	-0.7857143	0.005505952	ENSMUST00000147445	16618	11889	12061	NM_053190	1000	220	386	152	10	+
NM_053190	down	ENSMUST00000147445	up	-0.7857143	0.005505952	ENSMUST00000147445	16618	14632	14782	NM_053190	1000	219	369	138	12	+
NM_053190	down	ENSMUST00000147445	up	-0.7857143	0.005505952	ENSMUST00000147445	16618	3896	4006	NM_053190	1000	250	360	106	4	+
NM_053190	down	ENSMUST00000147445	up	-0.7857143	0.005505952	ENSMUST00000147445	16618	13920	14085	NM_053190	1000	219	385	157	7	-
NM_053190	down	ENSMUST00000147445	up	-0.7857143	0.005505952	ENSMUST00000147445	16618	11053	11207	NM_053190	1000	220	376	147	5	-
NM_053190	down	ENSMUST00000147445	up	-0.7857143	0.005505952	ENSMUST00000147445	16618	5151	5309	NM_053190	1000	220	376	145	10	-
NM_053190	down	ENSMUST00000147445	up	-0.7857143	0.005505952	ENSMUST00000147445	16618	2960	3103	NM_053190	1000	238	381	130	13	-
NM_053190	down	ENSMUST00000147445	up	-0.7857143	0.005505952	ENSMUST00000147445	16618	9487	15393	NM_053190	1000	238	381	134	9	-
NM_053190	down	ENSMUST00000147445	up	-0.7857143	0.005505952	ENSMUST00000147445	16618	6206	6366	NM_053190	1000	251	442	104	8	-
NM_053190	down	ENSMUST00000147445	up	-0.7857143	0.005505952	ENSMUST00000147445	16618	6038	6314	NM_053190	1000	84	314	56	3	-
NM_013753	down	ENSMUST00000147445	up	-0.6428571	0.03115079	ENSMUST00000147445	16618	14802	15007	NM_013753	1000	481	691	192	12	+
NM_013753	down	ENSMUST00000147445	up	-0.6428571	0.03115079	ENSMUST00000147445	16618	7378	11347	NM_013753	1000	274	691	228	10	-
NM_013653	down	ENSMUST00000147445	up	-0.6428571	0.03115079	ENSMUST00000147445	16618	13928	15643	NM_013653	1000	608	1000	201	13	+
NM_013653	down	ENSMUST00000147445	up	-0.6428571	0.03115079	ENSMUST00000147445	16618	5148	13614	NM_013653	1000	609	1000	195	13	+
NM_013653	down	ENSMUST00000147445	up	-0.6428571	0.03115079	ENSMUST00000147445	16618	6297	14815	NM_013653	1000	582	1000	260	20	-
NM_013653	down	ENSMUST00000147445	up	-0.6428571	0.03115079	ENSMUST00000147445	16618	11109	12079	NM_013653	1000	582	1000	206	11	-
NM_013653	down	ENSMUST00000147445	up	-0.6428571	0.03115079	ENSMUST00000147445	16618	5215	15688	NM_013653	1000	620	992	223	11	-
NM_013653	down	ENSMUST00000147445	up	-0.6428571	0.03115079	ENSMUST00000147445	16618	9602	13659	NM_013653	1000	620	1000	172	11	-
NM_013653	down	ENSMUST00000147445	up	-0.6428571	0.03115079	ENSMUST00000147445	16618	6582	12236	NM_013653	1000	608	994	160	10	-
NM_013653	down	ENSMUST00000147445	up	-0.6428571	0.03115079	ENSMUST00000147445	16618	3896	4006	NM_013653	1000	625	735	102	8	-
NM_013653	down	ENSMUST00000147445	up	-0.6428571	0.03115079	ENSMUST00000147445	16618	13993	14044	NM_013653	1000	941	992	50	1	-
NM_013653	down	ENSMUST00000147445	up	-0.6428571	0.03115079	ENSMUST00000147445	16618	15324	15370	NM_013653	1000	941	987	43	3	-
NM_011852	down	ENSMUST00000147445	up	-0.8571429	0.001736111	ENSMUST00000147445	16618	11312	11364	NM_011852	1000	35	76	41	0	+
NM_011658	down	ENSMUST00000147445	up	-0.6428571	0.03115079	ENSMUST00000147445	16618	11300	11345	NM_011658	1000	684	729	43	2	+
NM_011658	down	ENSMUST00000147445	up	-0.6428571	0.03115079	ENSMUST00000147445	16618	3838	3868	NM_011658	1000	694	724	30	0	-
NM_010746	down	ENSMUST00000147445	up	-0.7142857	0.0141369	ENSMUST00000147445	16618	15544	15704	NM_010746	1000	61	226	148	10	+
NM_010746	down	ENSMUST00000147445	up	-0.7142857	0.0141369	ENSMUST00000147445	16618	11871	12236	NM_010746	1000	55	222	153	8	+
NM_010746	down	ENSMUST00000147445	up	-0.7142857	0.0141369	ENSMUST00000147445	16618	13548	13659	NM_010746	1000	99	210	106	5	+
NM_010746	down	ENSMUST00000147445	up	-0.7142857	0.0141369	ENSMUST00000147445	16618	3895	4006	NM_010746	1000	94	205	105	6	+
NM_010746	down	ENSMUST00000147445	up	-0.7142857	0.0141369	ENSMUST00000147445	16618	13919	14086	NM_010746	1000	69	231	150	7	-
NM_010746	down	ENSMUST00000147445	up	-0.7142857	0.0141369	ENSMUST00000147445	16618	11061	11224	NM_010746	1000	63	213	141	9	-
NM_010746	down	ENSMUST00000147445	up	-0.7142857	0.0141369	ENSMUST00000147445	16618	6409	6642	NM_010746	1000	99	454	119	8	-
NM_010746	down	ENSMUST00000147445	up	-0.7142857	0.0141369	ENSMUST00000147445	16618	6273	6363	NM_010746	1000	99	189	83	7	-
NM_010746	down	ENSMUST00000147445	up	-0.7142857	0.0141369	ENSMUST00000147445	16618	9607	9668	NM_010746	1000	99	160	58	3	-
NM_010646	down	ENSMUST00000147445	up	-0.7142857	0.0141369	ENSMUST00000147445	16618	6651	8099	NM_010646	1000	764	947	153	2	+
NM_010646	down	ENSMUST00000147445	up	-0.7142857	0.0141369	ENSMUST00000147445	16618	6717	6780	NM_010646	1000	854	921	62	0	+
NM_008772	down	ENSMUST00000147445	up	-0.8571429	0.001736111	ENSMUST00000147445	16618	15543	15704	NM_008772	1000	51	213	152	7	+
NM_008772	down	ENSMUST00000147445	up	-0.8571429	0.001736111	ENSMUST00000147445	16618	14633	14778	NM_008772	1000	50	197	135	9	+
NM_008772	down	ENSMUST00000147445	up	-0.8571429	0.001736111	ENSMUST00000147445	16618	3895	4515	NM_008772	1000	81	480	140	8	+
NM_008772	down	ENSMUST00000147445	up	-0.8571429	0.001736111	ENSMUST00000147445	16618	13531	13679	NM_008772	1000	70	217	133	11	+
NM_008772	down	ENSMUST00000147445	up	-0.8571429	0.001736111	ENSMUST00000147445	16618	11316	14084	NM_008772	1000	50	776	186	9	-
NM_008772	down	ENSMUST00000147445	up	-0.8571429	0.001736111	ENSMUST00000147445	16618	11045	11202	NM_008772	1000	50	215	147	8	-
NM_008772	down	ENSMUST00000147445	up	-0.8571429	0.001736111	ENSMUST00000147445	16618	6273	6385	NM_008772	1000	65	176	102	8	-
NM_008772	down	ENSMUST00000147445	up	-0.8571429	0.001736111	ENSMUST00000147445	16618	15320	15393	NM_008772	1000	70	143	68	5	-
NM_008670	down	ENSMUST00000147445	up	-0.6428571	0.03115079	ENSMUST00000147445	16618	11061	11184	NM_008670	1000	682	805	116	7	+
NM_008670	down	ENSMUST00000147445	up	-0.6428571	0.03115079	ENSMUST00000147445	16618	13928	14062	NM_008670	1000	673	807	123	11	+
NM_008670	down	ENSMUST00000147445	up	-0.6428571	0.03115079	ENSMUST00000147445	16618	5150	5287	NM_008670	1000	673	811	124	13	+
NM_008670	down	ENSMUST00000147445	up	-0.6428571	0.03115079	ENSMUST00000147445	16618	6273	6366	NM_008670	1000	706	799	86	7	+
NM_008670	down	ENSMUST00000147445	up	-0.6428571	0.03115079	ENSMUST00000147445	16618	14645	14797	NM_008670	1000	666	823	140	11	-
NM_008670	down	ENSMUST00000147445	up	-0.6428571	0.03115079	ENSMUST00000147445	16618	15562	15699	NM_008670	1000	674	811	128	9	-
NM_008670	down	ENSMUST00000147445	up	-0.6428571	0.03115079	ENSMUST00000147445	16618	11919	12236	NM_008670	1000	673	806	122	10	-
NM_008670	down	ENSMUST00000147445	up	-0.6428571	0.03115079	ENSMUST00000147445	16618	13538	13659	NM_008670	1000	685	806	111	10	-
NM_008125	down	ENSMUST00000147445	up	-0.8571429	0.001736111	ENSMUST00000147445	16618	14714	14759	NM_008125	1000	64	111	42	3	+
NM_007974	down	ENSMUST00000147445	up	-0.6428571	0.03115079	ENSMUST00000147445	16618	4485	4515	NM_007974	1000	237	267	30	0	+
NM_001035531	down	ENSMUST00000147445	up	-0.7857143	0.005505952	ENSMUST00000147445	16618	6495	8107	NM_001035531	1000	0	115	113	0	+
NM_001035531	down	ENSMUST00000147445	up	-0.7857143	0.005505952	ENSMUST00000147445	16618	6649	6716	NM_001035531	1000	1	69	67	0	+
NM_001035531	down	ENSMUST00000147445	up	-0.7857143	0.005505952	ENSMUST00000147445	16618	3103	3161	NM_001035531	1000	64	117	48	0	+
NM_030682	down	ENSMUST00000147445	up	-0.6428571	0.03115079	ENSMUST00000147445	16618	10887	11220	NM_030682	1000	203	309	79	5	-
NM_028444	down	ENSMUST00000147445	up	-0.8571429	0.001736111	ENSMUST00000147445	16618	11288	11330	NM_028444	1000	609	651	39	3	-
NM_027321	down	ENSMUST00000147445	up	-0.7857143	0.005505952	ENSMUST00000147445	16618	4829	4878	NM_027321	1000	683	771	46	3	-
NM_023788	down	ENSMUST00000147445	up	-0.7142857	0.0141369	ENSMUST00000147445	16618	11317	11364	NM_023788	1000	837	873	36	0	-
NM_018752	down	ENSMUST00000147445	up	-0.6428571	0.03115079	ENSMUST00000147445	16618	11300	11363	NM_018752	1000	59	130	55	1	-
NM_010766	down	ENSMUST00000147445	up	-0.6428571	0.03115079	ENSMUST00000147445	16618	9890	9933	NM_010766	1000	778	823	43	0	-
NM_031247	down	uc007bdt.1	up	-0.7857143	0.005505952	uc007bdt.1	25779	13282	13347	NM_031247	1000	237	315	65	0	+
NM_029658	down	uc007bdt.1	up	-0.7142857	0.0141369	uc007bdt.1	25779	11647	11798	NM_029658	1000	780	938	137	7	+
NM_029658	down	uc007bdt.1	up	-0.7142857	0.0141369	uc007bdt.1	25779	2233	2294	NM_029658	1000	780	841	57	4	-
NM_001163550	down	uc007bdt.1	up	-0.7142857	0.0141369	uc007bdt.1	25779	11278	11314	NM_001163550	1000	678	716	35	1	+
NM_001081069	down	uc007bdt.1	up	-0.7857143	0.005505952	uc007bdt.1	25779	11659	11798	NM_001081069	1000	329	462	122	7	+
NM_001038839	down	uc007bdt.1	up	-0.7142857	0.0141369	uc007bdt.1	25779	11659	11798	NM_001038839	1000	764	893	122	6	+
NM_001038839	down	uc007bdt.1	up	-0.7142857	0.0141369	uc007bdt.1	25779	8977	11315	NM_001038839	1000	765	883	61	2	-
NM_009932	down	uc007bdt.1	up	-0.7142857	0.0141369	uc007bdt.1	25779	8676	8733	NM_009932	1000	292	358	56	1	+
NM_009932	down	uc007bdt.1	up	-0.7142857	0.0141369	uc007bdt.1	25779	6197	6234	NM_009932	1000	292	335	36	1	+
NM_153590	down	uc007bdt.1	up	-0.7142857	0.0141369	uc007bdt.1	25779	2233	2297	NM_153590	1000	831	885	53	1	+
NM_008461	down	uc007bdt.1	up	-0.6428571	0.03115079	uc007bdt.1	25779	2176	2297	NM_008461	1000	402	517	82	3	+
NM_025355	down	uc007bdt.1	up	-0.8571429	0.001736111	uc007bdt.1	25779	2233	2285	NM_025355	1000	578	630	49	3	-
NM_008670	down	uc007bdt.1	up	-0.7857143	0.005505952	uc007bdt.1	25779	2252	2294	NM_008670	1000	673	715	39	3	-
NM_023122	down	uc007bdt.1	up	-0.6428571	0.03115079	uc007bdt.1	25779	11143	11177	NM_023122	1000	778	812	34	0	-
NM_011658	down	uc007bdt.1	up	-0.7857143	0.005505952	uc007bdt.1	25779	6196	6231	NM_011658	1000	697	732	35	0	-
NM_010766	down	uc007bdt.1	up	-0.6428571	0.03115079	uc007bdt.1	25779	6653	6694	NM_010766	1000	775	824	40	1	-
NM_023788	down	uc007bdt.1	up	-0.7142857	0.0141369	uc007bdt.1	25779	12964	13003	NM_023788	1000	835	874	39	0	-
NM_013653	down	uc007bdt.1	up	-0.6428571	0.03115079	uc007bdt.1	25779	11719	11763	NM_013653	1000	941	985	44	0	-
NM_013560	down	uc007bdt.1	up	-0.7857143	0.005505952	uc007bdt.1	25779	12444	12539	NM_013560	1000	145	239	86	7	-
NM_182806	down	humanlincRNA0479+	up	-0.6428571	0.03115079	humanlincRNA0479+	15294	10966	11029	NM_182806	1000	937	1000	59	4	+
NM_182806	down	humanlincRNA0479+	up	-0.6428571	0.03115079	humanlincRNA0479+	15294	10939	11073	NM_182806	1000	436	619	117	7	-
NM_029658	down	humanlincRNA0479+	up	-0.7142857	0.0141369	humanlincRNA0479+	15294	10947	11104	NM_029658	1000	758	942	138	12	+
NM_025355	down	humanlincRNA0479+	up	-0.8571429	0.001736111	humanlincRNA0479+	15294	10954	11071	NM_025355	1000	561	677	108	8	+
NM_008670	down	humanlincRNA0479+	up	-0.7857143	0.005505952	humanlincRNA0479+	15294	10955	11093	NM_008670	1000	666	807	125	11	+
NM_053153	down	humanlincRNA0479+	up	-0.7142857	0.0141369	humanlincRNA0479+	15294	8465	8511	NM_053153	1000	100	160	41	2	+
NM_053153	down	humanlincRNA0479+	up	-0.7142857	0.0141369	humanlincRNA0479+	15294	8461	8543	NM_053153	1000	472	557	80	1	-
NM_028125	down	humanlincRNA0479+	up	-0.7857143	0.005505952	humanlincRNA0479+	15294	10953	11107	NM_028125	1000	792	951	144	10	+
NM_013653	down	humanlincRNA0479+	up	-0.6428571	0.03115079	humanlincRNA0479+	15294	10942	11107	NM_013653	1000	584	756	152	11	+
NM_010649	down	humanlincRNA0479+	up	-0.7857143	0.005505952	humanlincRNA0479+	15294	8465	8511	NM_010649	1000	385	445	41	2	+
NM_010649	down	humanlincRNA0479+	up	-0.7857143	0.005505952	humanlincRNA0479+	15294	8461	8543	NM_010649	1000	757	842	80	1	-
NM_001081069	down	humanlincRNA0479+	up	-0.7857143	0.005505952	humanlincRNA0479+	15294	10965	11107	NM_001081069	1000	319	460	123	7	+
NM_001038839	down	humanlincRNA0479+	up	-0.7142857	0.0141369	humanlincRNA0479+	15294	10959	11107	NM_001038839	1000	749	893	130	7	+
NM_014194	down	humanlincRNA0479+	up	-0.7142857	0.0141369	humanlincRNA0479+	15294	8333	8497	NM_014194	1000	606	764	130	7	-
NM_014194	down	humanlincRNA0479+	up	-0.7142857	0.0141369	humanlincRNA0479+	15294	8323	8513	NM_014194	1000	606	766	134	7	-
NM_014194	down	humanlincRNA0479+	up	-0.7142857	0.0141369	humanlincRNA0479+	15294	8353	8387	NM_014194	1000	730	764	33	1	-
NM_013560	down	humanlincRNA0479+	up	-0.7857143	0.005505952	humanlincRNA0479+	15294	8634	8728	NM_013560	1000	145	239	86	8	-
NM_008366	down	humanlincRNA0479+	up	-0.6428571	0.03115079	humanlincRNA0479+	15294	8448	8489	NM_008366	1000	571	616	40	1	-
NM_144847	down	humanlincRNA0479+	up	-0.7142857	0.0141369	humanlincRNA0479+	15294	10977	11078	NM_144847	1000	138	239	92	9	-
NM_009127	down	humanlincRNA0479+	up	-0.7142857	0.0141369	humanlincRNA0479+	15294	10953	11081	NM_009127	1000	713	840	119	8	-
NM_001163550	down	humanlincRNA0479+	up	-0.7142857	0.0141369	humanlincRNA0479+	15294	10954	11107	NM_001163550	1000	582	731	137	8	-
NM_027283	down	uc009rbt.1	up	-0.8571429	0.001736111	uc009rbt.1	17346	10768	10927	NM_027283	1000	304	477	144	11	+
NM_009910	down	uc009rbt.1	up	-0.8571429	0.001736111	uc009rbt.1	17346	10805	10894	NM_009910	1000	550	640	72	2	+
NM_001166376	down	uc009rbt.1	up	-0.8571429	0.001736111	uc009rbt.1	17346	12332	12730	NM_001166376	1000	155	555	371	22	+
NM_001164329	down	uc009rbt.1	up	-0.7857143	0.005505952	uc009rbt.1	17346	12341	12730	NM_001164329	1000	405	792	332	27	+
NM_001001446	down	uc009rbt.1	up	-0.6428571	0.03115079	uc009rbt.1	17346	10771	10908	NM_001001446	1000	846	996	127	8	+
NM_013753	down	uc009rbt.1	up	-0.7142857	0.0141369	uc009rbt.1	17346	15136	15354	NM_013753	1000	481	691	144	9	+
NM_019738	down	uc009rbt.1	up	-0.6428571	0.03115079	uc009rbt.1	17346	15252	15352	NM_019738	1000	863	963	86	6	+
NM_019738	down	uc009rbt.1	up	-0.6428571	0.03115079	uc009rbt.1	17346	12944	13084	NM_019738	1000	823	963	122	8	-
NM_013653	down	uc009rbt.1	up	-0.8571429	0.001736111	uc009rbt.1	17346	10776	10915	NM_013653	1000	608	747	128	10	+
NM_013653	down	uc009rbt.1	up	-0.8571429	0.001736111	uc009rbt.1	17346	10833	10934	NM_013653	1000	866	1000	94	6	-
NM_013560	down	uc009rbt.1	up	-0.8571429	0.001736111	uc009rbt.1	17346	12943	13112	NM_013560	1000	146	323	98	7	+
NM_013560	down	uc009rbt.1	up	-0.8571429	0.001736111	uc009rbt.1	17346	15130	15354	NM_013560	1000	145	743	139	10	-
NM_001081069	down	uc009rbt.1	up	-1	4.96E-05	uc009rbt.1	17346	10768	10915	NM_001081069	1000	310	459	136	10	+
NM_001038839	down	uc009rbt.1	up	-0.6428571	0.03115079	uc009rbt.1	17346	10772	10909	NM_001038839	1000	749	885	125	9	+
NM_177182	down	uc009rbt.1	up	-0.7142857	0.0141369	uc009rbt.1	17346	10807	10880	NM_177182	1000	389	462	68	5	-
NM_172603	down	uc009rbt.1	up	-0.7857143	0.005505952	uc009rbt.1	17346	10768	10915	NM_172603	1000	170	316	131	10	-
NM_008461	down	uc009rbt.1	up	-0.8571429	0.001736111	uc009rbt.1	17346	12631	12727	NM_008461	1000	904	1000	90	6	-
NM_001101471	down	uc009rbt.1	up	-0.7142857	0.0141369	uc009rbt.1	17346	10814	10855	NM_001101471	1000	463	512	39	1	-
NM_019738	down	ENSMUST00000119202	up	-0.7142857	0.0141369	ENSMUST00000119202	48211	21882	22055	NM_019738	1000	786	962	151	12	+
NM_019738	down	ENSMUST00000119202	up	-0.7142857	0.0141369	ENSMUST00000119202	48211	39117	39258	NM_019738	1000	822	962	132	8	+
NM_028013	down	ENSMUST00000119202	up	-0.7857143	0.005505952	ENSMUST00000119202	48211	28151	28185	NM_028013	1000	427	461	32	2	+
NM_009643	down	ENSMUST00000119202	up	-0.7857143	0.005505952	ENSMUST00000119202	48211	28149	28217	NM_009643	1000	430	523	48	1	+
NM_177182	down	ENSMUST00000119202	up	-0.7857143	0.005505952	ENSMUST00000119202	48211	28194	28283	NM_177182	1000	385	475	85	4	+
NM_177182	down	ENSMUST00000119202	up	-0.7857143	0.005505952	ENSMUST00000119202	48211	20078	20202	NM_177182	1000	361	470	100	7	-
NM_177182	down	ENSMUST00000119202	up	-0.7857143	0.005505952	ENSMUST00000119202	48211	831	914	NM_177182	1000	386	470	80	2	-
NM_177182	down	ENSMUST00000119202	up	-0.7857143	0.005505952	ENSMUST00000119202	48211	10939	11064	NM_177182	1000	361	470	97	1	-
NM_172603	down	ENSMUST00000119202	up	-0.8571429	0.001736111	ENSMUST00000119202	48211	28164	28294	NM_172603	1000	169	301	122	8	+
NM_172603	down	ENSMUST00000119202	up	-0.8571429	0.001736111	ENSMUST00000119202	48211	5589	5698	NM_172603	1000	187	296	99	10	+
NM_172603	down	ENSMUST00000119202	up	-0.8571429	0.001736111	ENSMUST00000119202	48211	20063	20195	NM_172603	1000	169	301	121	11	-
NM_172603	down	ENSMUST00000119202	up	-0.8571429	0.001736111	ENSMUST00000119202	48211	7748	7862	NM_172603	1000	186	300	105	9	-
NM_172603	down	ENSMUST00000119202	up	-0.8571429	0.001736111	ENSMUST00000119202	48211	854	914	NM_172603	1000	202	262	57	3	-
NM_153590	down	ENSMUST00000119202	up	-0.7142857	0.0141369	ENSMUST00000119202	48211	28176	31193	NM_153590	1000	766	886	112	8	+
NM_153590	down	ENSMUST00000119202	up	-0.7142857	0.0141369	ENSMUST00000119202	48211	10909	11042	NM_153590	1000	766	890	114	8	-
NM_153590	down	ENSMUST00000119202	up	-0.7142857	0.0141369	ENSMUST00000119202	48211	7741	7865	NM_153590	1000	766	880	108	5	-
NM_153590	down	ENSMUST00000119202	up	-0.7142857	0.0141369	ENSMUST00000119202	48211	20052	20178	NM_153590	1000	769	890	108	8	-
NM_153590	down	ENSMUST00000119202	up	-0.7142857	0.0141369	ENSMUST00000119202	48211	808	914	NM_153590	1000	785	882	90	4	-
NM_144847	down	ENSMUST00000119202	up	-0.7142857	0.0141369	ENSMUST00000119202	48211	5612	5697	NM_144847	1000	154	239	65	1	+
NM_144847	down	ENSMUST00000119202	up	-0.7142857	0.0141369	ENSMUST00000119202	48211	10930	11031	NM_144847	1000	138	239	92	9	-
NM_144847	down	ENSMUST00000119202	up	-0.7142857	0.0141369	ENSMUST00000119202	48211	822	914	NM_144847	1000	146	239	55	2	-
NM_023124	down	ENSMUST00000119202	up	-0.7857143	0.005505952	ENSMUST00000119202	48211	28193	28290	NM_023124	1000	141	250	91	3	+
NM_023124	down	ENSMUST00000119202	up	-0.7857143	0.005505952	ENSMUST00000119202	48211	5612	5698	NM_023124	1000	151	249	68	1	+
NM_023124	down	ENSMUST00000119202	up	-0.7857143	0.005505952	ENSMUST00000119202	48211	10916	11025	NM_023124	1000	141	262	102	7	-
NM_023124	down	ENSMUST00000119202	up	-0.7857143	0.005505952	ENSMUST00000119202	48211	808	914	NM_023124	1000	143	262	99	7	-
NM_023124	down	ENSMUST00000119202	up	-0.7857143	0.005505952	ENSMUST00000119202	48211	7751	7848	NM_023124	1000	141	250	89	4	-
NM_023122	down	ENSMUST00000119202	up	-0.7857143	0.005505952	ENSMUST00000119202	48211	10916	11018	NM_023122	1000	834	938	73	5	+
NM_010304	down	ENSMUST00000119202	up	-0.6428571	0.03115079	ENSMUST00000119202	48211	28153	28296	NM_010304	1000	755	899	131	12	+
NM_010304	down	ENSMUST00000119202	up	-0.6428571	0.03115079	ENSMUST00000119202	48211	10916	11058	NM_010304	1000	760	905	130	12	-
NM_010304	down	ENSMUST00000119202	up	-0.6428571	0.03115079	ENSMUST00000119202	48211	20057	20210	NM_010304	1000	766	905	126	11	-
NM_010304	down	ENSMUST00000119202	up	-0.6428571	0.03115079	ENSMUST00000119202	48211	848	910	NM_010304	1000	802	861	58	1	-
NM_001177959	down	ENSMUST00000119202	up	-0.7142857	0.0141369	ENSMUST00000119202	48211	10916	11018	NM_001177959	1000	834	938	73	5	+
NM_001164327	down	ENSMUST00000119202	up	-0.8571429	0.001736111	ENSMUST00000119202	48211	28153	28294	NM_001164327	1000	128	278	134	7	+
NM_001164327	down	ENSMUST00000119202	up	-0.8571429	0.001736111	ENSMUST00000119202	48211	7748	7862	NM_001164327	1000	163	277	105	9	-
NM_001164327	down	ENSMUST00000119202	up	-0.8571429	0.001736111	ENSMUST00000119202	48211	853	914	NM_001164327	1000	179	240	58	3	-
NM_182806	down	ENSMUST00000119202	up	-0.6428571	0.03115079	ENSMUST00000119202	48211	28142	28290	NM_182806	1000	381	539	143	5	+
NM_182806	down	ENSMUST00000119202	up	-0.6428571	0.03115079	ENSMUST00000119202	48211	5589	20121	NM_182806	1000	424	1000	151	12	+
NM_182806	down	ENSMUST00000119202	up	-0.6428571	0.03115079	ENSMUST00000119202	48211	7751	7801	NM_182806	1000	946	996	45	5	+
NM_182806	down	ENSMUST00000119202	up	-0.6428571	0.03115079	ENSMUST00000119202	48211	10929	11049	NM_182806	1000	413	538	113	7	-
NM_182806	down	ENSMUST00000119202	up	-0.6428571	0.03115079	ENSMUST00000119202	48211	820	7873	NM_182806	1000	412	539	117	4	-
NM_182806	down	ENSMUST00000119202	up	-0.6428571	0.03115079	ENSMUST00000119202	48211	28241	28296	NM_182806	1000	940	995	53	2	-
NM_182806	down	ENSMUST00000119202	up	-0.6428571	0.03115079	ENSMUST00000119202	48211	878	914	NM_182806	1000	439	475	36	0	-
NM_029658	down	ENSMUST00000119202	up	-0.7142857	0.0141369	ENSMUST00000119202	48211	20056	20208	NM_029658	1000	779	967	135	9	+
NM_029658	down	ENSMUST00000119202	up	-0.7142857	0.0141369	ENSMUST00000119202	48211	10909	11059	NM_029658	1000	772	936	130	9	+
NM_029658	down	ENSMUST00000119202	up	-0.7142857	0.0141369	ENSMUST00000119202	48211	7751	7873	NM_029658	1000	792	914	110	12	+
NM_029658	down	ENSMUST00000119202	up	-0.7142857	0.0141369	ENSMUST00000119202	48211	808	914	NM_029658	1000	780	887	97	9	+
NM_029658	down	ENSMUST00000119202	up	-0.7142857	0.0141369	ENSMUST00000119202	48211	28160	28290	NM_029658	1000	792	939	123	7	-
NM_028125	down	ENSMUST00000119202	up	-0.6428571	0.03115079	ENSMUST00000119202	48211	10900	11065	NM_028125	1000	786	952	152	10	+
NM_028125	down	ENSMUST00000119202	up	-0.6428571	0.03115079	ENSMUST00000119202	48211	7751	7882	NM_028125	1000	814	962	119	12	+
NM_028125	down	ENSMUST00000119202	up	-0.6428571	0.03115079	ENSMUST00000119202	48211	808	914	NM_028125	1000	802	909	97	9	+
NM_028125	down	ENSMUST00000119202	up	-0.6428571	0.03115079	ENSMUST00000119202	48211	28151	28296	NM_028125	1000	808	956	134	11	-
NM_027283	down	ENSMUST00000119202	up	-0.6428571	0.03115079	ENSMUST00000119202	48211	20057	20210	NM_027283	1000	312	465	135	11	+
NM_027283	down	ENSMUST00000119202	up	-0.6428571	0.03115079	ENSMUST00000119202	48211	10916	11019	NM_027283	1000	312	415	97	6	+
NM_027283	down	ENSMUST00000119202	up	-0.6428571	0.03115079	ENSMUST00000119202	48211	808	7873	NM_027283	1000	312	446	108	7	+
NM_027283	down	ENSMUST00000119202	up	-0.6428571	0.03115079	ENSMUST00000119202	48211	848	910	NM_027283	1000	356	415	58	0	+
NM_027283	down	ENSMUST00000119202	up	-0.6428571	0.03115079	ENSMUST00000119202	48211	28160	28296	NM_027283	1000	318	454	122	9	-
NM_025355	down	ENSMUST00000119202	up	-0.7142857	0.0141369	ENSMUST00000119202	48211	7751	7873	NM_025355	1000	581	704	111	10	+
NM_025355	down	ENSMUST00000119202	up	-0.7142857	0.0141369	ENSMUST00000119202	48211	10929	11024	NM_025355	1000	582	677	91	4	+
NM_025355	down	ENSMUST00000119202	up	-0.7142857	0.0141369	ENSMUST00000119202	48211	854	914	NM_025355	1000	616	676	56	4	+
NM_025355	down	ENSMUST00000119202	up	-0.7142857	0.0141369	ENSMUST00000119202	48211	11480	11575	NM_025355	1000	582	675	49	3	+
NM_025355	down	ENSMUST00000119202	up	-0.7142857	0.0141369	ENSMUST00000119202	48211	28165	28295	NM_025355	1000	576	708	120	9	-
NM_025355	down	ENSMUST00000119202	up	-0.7142857	0.0141369	ENSMUST00000119202	48211	5612	5698	NM_025355	1000	582	668	79	7	-
NM_013653	down	ENSMUST00000119202	up	-0.7857143	0.005505952	ENSMUST00000119202	48211	10908	28239	NM_013653	1000	600	994	229	13	+
NM_013653	down	ENSMUST00000119202	up	-0.7857143	0.005505952	ENSMUST00000119202	48211	853	5649	NM_013653	1000	654	995	95	3	+
NM_013653	down	ENSMUST00000119202	up	-0.7857143	0.005505952	ENSMUST00000119202	48211	10973	20992	NM_013653	1000	709	1000	95	3	-
NM_008670	down	ENSMUST00000119202	up	-0.6428571	0.03115079	ENSMUST00000119202	48211	10909	11050	NM_008670	1000	666	807	130	11	+
NM_008670	down	ENSMUST00000119202	up	-0.6428571	0.03115079	ENSMUST00000119202	48211	7748	7872	NM_008670	1000	682	806	113	11	+
NM_008670	down	ENSMUST00000119202	up	-0.6428571	0.03115079	ENSMUST00000119202	48211	854	910	NM_008670	1000	720	776	51	5	+
NM_008670	down	ENSMUST00000119202	up	-0.6428571	0.03115079	ENSMUST00000119202	48211	28169	28294	NM_008670	1000	681	806	115	10	-
NM_001166376	down	ENSMUST00000119202	up	-0.7857143	0.005505952	ENSMUST00000119202	48211	21277	21803	NM_001166376	1000	156	685	470	32	+
NM_001166376	down	ENSMUST00000119202	up	-0.7857143	0.005505952	ENSMUST00000119202	48211	36546	36591	NM_001166376	1000	153	199	45	0	-
NM_001081069	down	ENSMUST00000119202	up	-0.6428571	0.03115079	ENSMUST00000119202	48211	10918	11049	NM_001081069	1000	319	450	122	9	+
NM_001081069	down	ENSMUST00000119202	up	-0.6428571	0.03115079	ENSMUST00000119202	48211	7730	7873	NM_001081069	1000	306	451	130	9	+
NM_001081069	down	ENSMUST00000119202	up	-0.6428571	0.03115079	ENSMUST00000119202	48211	810	914	NM_001081069	1000	319	424	101	3	+
NM_001081069	down	ENSMUST00000119202	up	-0.6428571	0.03115079	ENSMUST00000119202	48211	28139	28296	NM_001081069	1000	323	484	142	10	-
NM_027321	down	ENSMUST00000119202	up	-0.6428571	0.03115079	ENSMUST00000119202	48211	39125	39253	NM_027321	1000	706	813	99	8	-
NM_013560	down	ENSMUST00000119202	up	-0.6428571	0.03115079	ENSMUST00000119202	48211	21061	22046	NM_013560	1000	157	746	95	6	-
NM_145133	down	uc008yyk.1	up	-0.7857143	0.005505952	uc008yyk.1	21074	9579	9611	NM_145133	1000	305	337	32	0	+
NM_145133	down	uc008yyk.1	up	-0.7857143	0.005505952	uc008yyk.1	21074	4398	4574	NM_145133	1000	278	337	50	1	-
NM_011852	down	uc008yyk.1	up	-0.8571429	0.001736111	uc008yyk.1	21074	15686	15734	NM_011852	1000	37	85	47	1	+
NM_011658	down	uc008yyk.1	up	-0.6428571	0.03115079	uc008yyk.1	21074	15687	15734	NM_011658	1000	685	732	46	1	+
NM_011658	down	uc008yyk.1	up	-0.6428571	0.03115079	uc008yyk.1	21074	15563	15610	NM_011658	1000	685	732	43	4	+
NM_011658	down	uc008yyk.1	up	-0.6428571	0.03115079	uc008yyk.1	21074	9576	9608	NM_011658	1000	694	726	32	0	+
NM_011658	down	uc008yyk.1	up	-0.6428571	0.03115079	uc008yyk.1	21074	2099	2134	NM_011658	1000	696	731	34	1	-
NM_001033978	down	uc008yyk.1	up	-0.6428571	0.03115079	uc008yyk.1	21074	15513	15599	NM_001033978	1000	115	319	72	2	+
NM_001033978	down	uc008yyk.1	up	-0.6428571	0.03115079	uc008yyk.1	21074	15685	15745	NM_001033978	1000	114	175	57	0	+
NM_001033978	down	uc008yyk.1	up	-0.6428571	0.03115079	uc008yyk.1	21074	15946	16009	NM_001033978	1000	109	169	57	0	+
NM_001033978	down	uc008yyk.1	up	-0.6428571	0.03115079	uc008yyk.1	21074	15531	15646	NM_001033978	1000	115	319	71	2	+
NM_001033978	down	uc008yyk.1	up	-0.6428571	0.03115079	uc008yyk.1	21074	15622	15683	NM_001033978	1000	114	174	53	2	+
NM_001033978	down	uc008yyk.1	up	-0.6428571	0.03115079	uc008yyk.1	21074	15573	15673	NM_001033978	1000	114	311	46	2	+
NM_177182	down	uc008yyk.1	up	-0.6428571	0.03115079	uc008yyk.1	21074	1396	1474	NM_177182	1000	385	461	74	1	+
NM_177182	down	uc008yyk.1	up	-0.6428571	0.03115079	uc008yyk.1	21074	7046	7123	NM_177182	1000	385	462	71	6	+
NM_053190	down	uc008yyk.1	up	-0.6428571	0.03115079	uc008yyk.1	21074	1371	1474	NM_053190	1000	244	345	98	2	+
NM_053190	down	uc008yyk.1	up	-0.6428571	0.03115079	uc008yyk.1	21074	7020	7141	NM_053190	1000	243	365	105	9	+
NM_018752	down	uc008yyk.1	up	-0.6428571	0.03115079	uc008yyk.1	21074	4315	4442	NM_018752	1000	59	885	63	2	+
NM_018752	down	uc008yyk.1	up	-0.6428571	0.03115079	uc008yyk.1	21074	11293	11390	NM_018752	1000	847	902	48	1	-
NM_018752	down	uc008yyk.1	up	-0.6428571	0.03115079	uc008yyk.1	21074	9579	9612	NM_018752	1000	844	877	33	0	-
NM_013653	down	uc008yyk.1	up	-0.6428571	0.03115079	uc008yyk.1	21074	7023	7097	NM_013653	1000	926	1000	68	6	+
NM_013653	down	uc008yyk.1	up	-0.6428571	0.03115079	uc008yyk.1	21074	1388	1441	NM_013653	1000	941	994	52	1	+
NM_013653	down	uc008yyk.1	up	-0.6428571	0.03115079	uc008yyk.1	21074	1371	1474	NM_013653	1000	640	741	95	4	-
NM_011616	down	uc008yyk.1	up	-0.6428571	0.03115079	uc008yyk.1	21074	15621	15705	NM_011616	1000	189	278	78	4	+
NM_011616	down	uc008yyk.1	up	-0.6428571	0.03115079	uc008yyk.1	21074	15670	15744	NM_011616	1000	189	270	72	2	+
NM_011616	down	uc008yyk.1	up	-0.6428571	0.03115079	uc008yyk.1	21074	15684	15744	NM_011616	1000	189	256	59	0	+
NM_011616	down	uc008yyk.1	up	-0.6428571	0.03115079	uc008yyk.1	21074	11123	15536	NM_011616	1000	195	278	71	0	+
NM_010304	down	uc008yyk.1	up	-0.6428571	0.03115079	uc008yyk.1	21074	1368	7144	NM_010304	1000	769	896	110	6	+
NM_009932	down	uc008yyk.1	up	-0.7142857	0.0141369	uc008yyk.1	21074	2293	4431	NM_009932	1000	77	254	92	0	+
NM_009932	down	uc008yyk.1	up	-0.7142857	0.0141369	uc008yyk.1	21074	11289	15588	NM_009932	1000	77	347	100	2	-
NM_009932	down	uc008yyk.1	up	-0.7142857	0.0141369	uc008yyk.1	21074	15704	15741	NM_009932	1000	308	347	37	0	-
NM_009932	down	uc008yyk.1	up	-0.7142857	0.0141369	uc008yyk.1	21074	15627	15669	NM_009932	1000	303	347	39	2	-
NM_008772	down	uc008yyk.1	up	-0.7142857	0.0141369	uc008yyk.1	21074	1371	15765	NM_008772	1000	76	536	186	6	+
NM_008772	down	uc008yyk.1	up	-0.7142857	0.0141369	uc008yyk.1	21074	7034	15995	NM_008772	1000	89	495	126	8	+
NM_008772	down	uc008yyk.1	up	-0.7142857	0.0141369	uc008yyk.1	21074	15685	15728	NM_008772	1000	451	494	43	0	+
NM_008772	down	uc008yyk.1	up	-0.7142857	0.0141369	uc008yyk.1	21074	15502	15539	NM_008772	1000	469	506	37	0	+
NM_008772	down	uc008yyk.1	up	-0.7142857	0.0141369	uc008yyk.1	21074	15701	15738	NM_008772	1000	453	505	37	0	+
NM_007974	down	uc008yyk.1	up	-0.6428571	0.03115079	uc008yyk.1	21074	15951	16009	NM_007974	1000	238	289	51	0	+
NM_007974	down	uc008yyk.1	up	-0.6428571	0.03115079	uc008yyk.1	21074	15668	15727	NM_007974	1000	235	293	57	1	+
NM_007974	down	uc008yyk.1	up	-0.6428571	0.03115079	uc008yyk.1	21074	15682	15733	NM_007974	1000	235	286	51	0	+
NM_007974	down	uc008yyk.1	up	-0.6428571	0.03115079	uc008yyk.1	21074	9579	9609	NM_007974	1000	260	290	30	0	+
NM_001198560	down	uc008yyk.1	up	-0.6428571	0.03115079	uc008yyk.1	21074	7034	7157	NM_001198560	1000	572	696	110	10	+
NM_001013373	down	uc008yyk.1	up	-0.7142857	0.0141369	uc008yyk.1	21074	1371	1441	NM_001013373	1000	555	625	65	5	+
NM_029658	down	uc008yyk.1	up	-0.7142857	0.0141369	uc008yyk.1	21074	7028	7141	NM_029658	1000	792	906	105	8	-
NM_027283	down	uc008yyk.1	up	-0.7857143	0.005505952	uc008yyk.1	21074	1370	1441	NM_027283	1000	375	446	69	2	-
NM_008670	down	uc008yyk.1	up	-0.7857143	0.005505952	uc008yyk.1	21074	1371	1441	NM_008670	1000	736	806	66	4	-
NM_172442	down	uc008yyk.1	up	-0.7857143	0.005505952	uc008yyk.1	21074	15949	15986	NM_172442	1000	416	453	37	0	-
NM_172442	down	uc008yyk.1	up	-0.7857143	0.005505952	uc008yyk.1	21074	15671	15706	NM_172442	1000	416	451	34	1	-
NM_172442	down	uc008yyk.1	up	-0.7857143	0.005505952	uc008yyk.1	21074	15573	15608	NM_172442	1000	416	451	33	2	-
NM_023788	down	uc008yyk.1	up	-0.7142857	0.0141369	uc008yyk.1	21074	15502	15539	NM_023788	1000	834	871	37	0	-
NM_023788	down	uc008yyk.1	up	-0.7142857	0.0141369	uc008yyk.1	21074	15709	15758	NM_023788	1000	826	871	43	0	-
NM_023788	down	uc008yyk.1	up	-0.7142857	0.0141369	uc008yyk.1	21074	15650	15686	NM_023788	1000	834	871	35	1	-
NM_023788	down	uc008yyk.1	up	-0.7142857	0.0141369	uc008yyk.1	21074	15539	15574	NM_023788	1000	834	870	34	1	-
NM_013753	down	uc008yyk.1	up	-0.7857143	0.005505952	uc008yyk.1	21074	10822	15592	NM_013753	1000	275	656	164	12	-
NM_013753	down	uc008yyk.1	up	-0.7857143	0.005505952	uc008yyk.1	21074	15410	15539	NM_013753	1000	275	635	73	4	-
NM_013753	down	uc008yyk.1	up	-0.7857143	0.005505952	uc008yyk.1	21074	9578	9625	NM_013753	1000	276	321	44	0	-
NM_008090	down	uc008yyk.1	up	-0.6428571	0.03115079	uc008yyk.1	21074	15622	15664	NM_008090	1000	601	648	39	1	-
NM_008090	down	uc008yyk.1	up	-0.6428571	0.03115079	uc008yyk.1	21074	9576	9606	NM_008090	1000	601	631	30	0	-
NM_008090	down	uc008yyk.1	up	-0.6428571	0.03115079	uc008yyk.1	21074	15573	15617	NM_008090	1000	601	648	39	1	-
NM_028013	down	uc008yyk.1	up	-0.7857143	0.005505952	uc008yyk.1	21074	15690	20589	NM_028013	1000	430	597	67	0	-
NM_027321	down	uc008yyk.1	up	-0.6428571	0.03115079	uc008yyk.1	21074	13184	13249	NM_027321	1000	706	771	60	5	-
NM_027321	down	uc008yyk.1	up	-0.6428571	0.03115079	uc008yyk.1	21074	11344	11390	NM_027321	1000	235	281	45	1	-
NM_027321	down	uc008yyk.1	up	-0.6428571	0.03115079	uc008yyk.1	21074	9579	9628	NM_027321	1000	234	281	46	0	-
NM_053190	down	AK138865	up	-0.7857143	0.005505952	AK138865	3177	2405	2567	NM_053190	1000	219	381	152	7	+
NM_013653	down	AK138865	up	-0.6428571	0.03115079	AK138865	3177	2404	2489	NM_013653	1000	870	983	69	2	+
NM_010746	down	AK138865	up	-0.7142857	0.0141369	AK138865	3177	2399	2570	NM_010746	1000	64	229	152	11	+
NM_027283	down	AK138865	up	-0.7857143	0.005505952	AK138865	3177	2403	2567	NM_027283	1000	307	482	112	4	-
NM_001081069	down	AK138865	up	-0.6428571	0.03115079	AK138865	3177	2403	2560	NM_001081069	1000	319	480	142	15	-
NM_009910	down	uc009jne.1	up	-0.6428571	0.03115079	uc009jne.1	6120	4623	4688	NM_009910	1000	647	710	62	1	+
NM_023788	down	uc009jne.1	up	-0.7142857	0.0141369	uc009jne.1	6120	5931	5965	NM_023788	1000	838	872	33	1	-
NM_001159507	down	uc009jne.1	up	-0.7857143	0.005505952	uc009jne.1	6120	3299	3338	NM_001159507	1000	262	309	38	0	-
NM_001005860	down	uc009jne.1	up	-0.7142857	0.0141369	uc009jne.1	6120	4623	4698	NM_001005860	1000	422	487	64	0	-
NM_172603	down	AK089902	up	-0.6428571	0.03115079	AK089902	1751	1451	1587	NM_172603	1000	170	307	127	9	-
NM_010746	down	AK089902	up	-0.6428571	0.03115079	AK089902	1751	1451	1651	NM_010746	1000	42	220	161	11	-
NM_008090	down	ENSMUST00000124795	up	-0.7142857	0.0141369	ENSMUST00000124795	15974	5574	5738	NM_008090	1000	601	709	54	0	+
NM_001081069	down	ENSMUST00000124795	up	-0.7142857	0.0141369	ENSMUST00000124795	15974	4831	14204	NM_001081069	1000	332	479	133	9	+
NM_001081069	down	ENSMUST00000124795	up	-0.7142857	0.0141369	ENSMUST00000124795	15974	751	916	NM_001081069	1000	319	484	152	9	-
NM_001001446	down	ENSMUST00000124795	up	-0.7857143	0.005505952	ENSMUST00000124795	15974	4813	4948	NM_001001446	1000	847	996	125	10	+
NM_001001446	down	ENSMUST00000124795	up	-0.7857143	0.005505952	ENSMUST00000124795	15974	786	927	NM_001001446	1000	841	996	128	7	-
NM_001001446	down	ENSMUST00000124795	up	-0.7857143	0.005505952	ENSMUST00000124795	15974	13884	13997	NM_001001446	1000	847	966	104	7	-
NM_177182	down	ENSMUST00000124795	up	-0.7142857	0.0141369	ENSMUST00000124795	15974	768	895	NM_177182	1000	361	470	104	5	+
NM_177182	down	ENSMUST00000124795	up	-0.7142857	0.0141369	ENSMUST00000124795	15974	13853	13969	NM_177182	1000	361	470	94	3	+
NM_177182	down	ENSMUST00000124795	up	-0.7142857	0.0141369	ENSMUST00000124795	15974	4839	4920	NM_177182	1000	389	470	75	6	-
NM_172603	down	ENSMUST00000124795	up	-0.6428571	0.03115079	ENSMUST00000124795	15974	798	918	NM_172603	1000	189	309	113	7	+
NM_172603	down	ENSMUST00000124795	up	-0.6428571	0.03115079	ENSMUST00000124795	15974	4825	4939	NM_172603	1000	186	300	105	9	-
NM_172603	down	ENSMUST00000124795	up	-0.6428571	0.03115079	ENSMUST00000124795	15974	1652	1715	NM_172603	1000	165	237	57	3	-
NM_053190	down	ENSMUST00000124795	up	-0.7142857	0.0141369	ENSMUST00000124795	15974	754	917	NM_053190	1000	218	376	152	6	+
NM_053190	down	ENSMUST00000124795	up	-0.7142857	0.0141369	ENSMUST00000124795	15974	13853	13997	NM_053190	1000	227	380	127	4	+
NM_053190	down	ENSMUST00000124795	up	-0.7142857	0.0141369	ENSMUST00000124795	15974	4813	14219	NM_053190	1000	219	380	150	10	-
NM_029658	down	ENSMUST00000124795	up	-0.6428571	0.03115079	ENSMUST00000124795	15974	1635	1719	NM_029658	1000	835	914	70	4	+
NM_013653	down	ENSMUST00000124795	up	-0.7142857	0.0141369	ENSMUST00000124795	15974	4831	13940	NM_013653	1000	623	998	201	14	+
NM_013653	down	ENSMUST00000124795	up	-0.7142857	0.0141369	ENSMUST00000124795	15974	14095	14210	NM_013653	1000	659	785	106	8	+
NM_013653	down	ENSMUST00000124795	up	-0.7142857	0.0141369	ENSMUST00000124795	15974	753	861	NM_013653	1000	858	1000	88	1	+
NM_013653	down	ENSMUST00000124795	up	-0.7142857	0.0141369	ENSMUST00000124795	15974	4873	13962	NM_013653	1000	639	1000	156	8	-
NM_013653	down	ENSMUST00000124795	up	-0.7142857	0.0141369	ENSMUST00000124795	15974	14101	14220	NM_013653	1000	870	1000	97	5	-
NM_010746	down	ENSMUST00000124795	up	-0.6428571	0.03115079	ENSMUST00000124795	15974	758	926	NM_010746	1000	61	230	151	9	+
NM_010746	down	ENSMUST00000124795	up	-0.6428571	0.03115079	ENSMUST00000124795	15974	13851	13993	NM_010746	1000	74	222	117	4	+
NM_010746	down	ENSMUST00000124795	up	-0.6428571	0.03115079	ENSMUST00000124795	15974	4817	14224	NM_010746	1000	50	218	148	8	-
NM_010746	down	ENSMUST00000124795	up	-0.6428571	0.03115079	ENSMUST00000124795	15974	1582	14171	NM_010746	1000	95	218	109	8	-
NM_010746	down	ENSMUST00000124795	up	-0.6428571	0.03115079	ENSMUST00000124795	15974	1650	1729	NM_010746	1000	36	152	73	3	-
NM_009127	down	ENSMUST00000124795	up	-0.7857143	0.005505952	ENSMUST00000124795	15974	800	926	NM_009127	1000	713	839	114	12	+
NM_009127	down	ENSMUST00000124795	up	-0.7857143	0.005505952	ENSMUST00000124795	15974	13883	13997	NM_009127	1000	715	834	106	6	+
NM_001164327	down	ENSMUST00000124795	up	-0.6428571	0.03115079	ENSMUST00000124795	15974	798	918	NM_001164327	1000	166	286	110	10	+
NM_001164327	down	ENSMUST00000124795	up	-0.6428571	0.03115079	ENSMUST00000124795	15974	14080	14167	NM_001164327	1000	163	286	81	6	-
NM_001164327	down	ENSMUST00000124795	up	-0.6428571	0.03115079	ENSMUST00000124795	15974	1652	1727	NM_001164327	1000	125	214	68	4	-
NM_011616	down	ENSMUST00000124795	up	-0.7142857	0.0141369	ENSMUST00000124795	15974	5100	5664	NM_011616	1000	141	227	84	2	-
NM_001033978	down	ENSMUST00000124795	up	-0.7142857	0.0141369	ENSMUST00000124795	15974	5572	5614	NM_001033978	1000	129	175	42	0	-
NM_023788	down	ENSMUST00000124795	up	-0.6428571	0.03115079	ENSMUST00000124795	15974	7020	7057	NM_023788	1000	834	871	37	0	-
NM_007974	down	ENSMUST00000124795	up	-0.7142857	0.0141369	ENSMUST00000124795	15974	5573	5616	NM_007974	1000	237	280	43	0	-
NM_153590	down	ENSMUST00000124795	up	-0.7857143	0.005505952	ENSMUST00000124795	15974	4831	4942	NM_153590	1000	766	867	96	5	-
NM_153590	down	ENSMUST00000124795	up	-0.7857143	0.005505952	ENSMUST00000124795	15974	14095	14170	NM_153590	1000	766	841	69	6	-
NM_025355	down	ENSMUST00000124795	up	-0.6428571	0.03115079	ENSMUST00000124795	15974	13891	13977	NM_025355	1000	584	677	69	3	-
NM_177182	down	NR_027896	up	-0.9285714	0.000396825	NR_027896	7708	1473	1589	NM_177182	1000	371	470	96	3	+
NM_172603	down	NR_027896	up	-0.8571429	0.001736111	NR_027896	7708	1468	1611	NM_172603	1000	165	308	133	10	+
NM_023124	down	NR_027896	up	-0.6428571	0.03115079	NR_027896	7708	1498	1611	NM_023124	1000	132	261	106	7	+
NM_013653	down	NR_027896	up	-0.9285714	0.000396825	NR_027896	7708	1500	1555	NM_013653	1000	945	1000	55	0	+
NM_013653	down	NR_027896	up	-0.9285714	0.000396825	NR_027896	7708	1467	1622	NM_013653	1000	599	753	144	10	-
NM_010746	down	NR_027896	up	-0.7142857	0.0141369	NR_027896	7708	1489	1621	NM_010746	1000	99	230	125	6	+
NM_010304	down	NR_027896	up	-0.6428571	0.03115079	NR_027896	7708	1467	1611	NM_010304	1000	760	904	133	11	+
NM_009127	down	NR_027896	up	-0.7142857	0.0141369	NR_027896	7708	1504	1621	NM_009127	1000	723	839	108	7	+
NM_007974	down	NR_027896	up	-0.9285714	0.000396825	NR_027896	7708	1567	1615	NM_007974	1000	697	746	38	0	+
NM_001164329	down	NR_027896	up	-0.7142857	0.0141369	NR_027896	7708	1762	2362	NM_001164329	1000	405	1000	522	42	+
NM_001164327	down	NR_027896	up	-0.8571429	0.001736111	NR_027896	7708	1489	1611	NM_001164327	1000	163	285	113	9	+
NM_001163550	down	NR_027896	up	-0.7142857	0.0141369	NR_027896	7708	1467	1632	NM_001163550	1000	585	748	151	6	+
NM_001013373	down	NR_027896	up	-0.7142857	0.0141369	NR_027896	7708	1479	1558	NM_001013373	1000	555	634	72	7	+
NM_029658	down	NR_027896	up	-0.8571429	0.001736111	NR_027896	7708	1479	1599	NM_029658	1000	793	913	111	9	-
NM_027283	down	NR_027896	up	-0.7857143	0.005505952	NR_027896	7708	1479	1611	NM_027283	1000	313	445	108	5	-
NM_025355	down	NR_027896	up	-0.8571429	0.001736111	NR_027896	7708	1471	1599	NM_025355	1000	582	709	120	5	-
NM_008670	down	NR_027896	up	-0.7857143	0.005505952	NR_027896	7708	1474	1620	NM_008670	1000	666	811	135	10	-
NM_001081069	down	NR_027896	up	-0.7857143	0.005505952	NR_027896	7708	1467	1610	NM_001081069	1000	319	465	140	3	-
NM_198860	down	NR_027896	up	-0.7142857	0.0141369	NR_027896	7708	6240	6270	NM_198860	1000	646	676	30	0	-
NM_001163550	down	ENSMUST00000170938	up	-0.6428571	0.03115079	ENSMUST00000170938	7185	2584	2664	NM_001163550	1000	627	707	73	7	+
NM_027283	down	ENSMUST00000170938	up	-0.7142857	0.0141369	ENSMUST00000170938	7185	2580	2634	NM_027283	1000	365	419	50	4	-
NM_013753	down	ENSMUST00000170938	up	-0.7142857	0.0141369	ENSMUST00000170938	7185	4604	4787	NM_013753	1000	505	691	173	10	-
NM_013560	down	ENSMUST00000170938	up	-0.7142857	0.0141369	ENSMUST00000170938	7185	1222	1313	NM_013560	1000	157	248	83	8	-
NM_011616	down	ENSMUST00000170938	up	-0.7142857	0.0141369	ENSMUST00000170938	7185	6240	6286	NM_011616	1000	148	194	46	0	-
NM_018851	down	ENSMUST00000126922	up	-0.6428571	0.03115079	ENSMUST00000126922	5801	3947	3987	NM_018851	1000	675	715	40	0	+
NM_019738	down	ENSMUST00000126922	up	-0.6428571	0.03115079	ENSMUST00000126922	5801	2308	2396	NM_019738	1000	823	911	81	7	-
NM_009978	down	ENSMUST00000126922	up	-0.6428571	0.03115079	ENSMUST00000126922	5801	2427	3534	NM_009978	1000	398	869	64	0	-
NM_177182	down	uc007khb.1	up	-0.7142857	0.0141369	uc007khb.1	19991	19885	19938	NM_177182	1000	385	439	49	4	+
NM_177182	down	uc007khb.1	up	-0.7142857	0.0141369	uc007khb.1	19991	1896	2029	NM_177182	1000	361	470	98	5	-
NM_153590	down	uc007khb.1	up	-0.6428571	0.03115079	uc007khb.1	19991	1865	1999	NM_153590	1000	766	890	113	10	-
NM_001166376	down	uc007khb.1	up	-0.7142857	0.0141369	uc007khb.1	19991	3180	3413	NM_001166376	1000	238	471	213	18	-
NM_007535	down	uc007khb.1	up	-0.6428571	0.03115079	uc007khb.1	19991	5988	10168	NM_007535	1000	250	419	89	7	-
NM_019738	down	uc007khb.1	up	-0.6428571	0.03115079	uc007khb.1	19991	9885	10027	NM_019738	1000	823	963	124	9	-
NM_011616	down	ENSMUST00000133852	up	-0.8571429	0.001736111	ENSMUST00000133852	25634	3242	3307	NM_011616	1000	148	207	56	2	+
NM_011616	down	ENSMUST00000133852	up	-0.8571429	0.001736111	ENSMUST00000133852	25634	420	460	NM_011616	1000	191	231	39	1	-
NM_007974	down	ENSMUST00000133852	up	-0.7142857	0.0141369	ENSMUST00000133852	25634	14615	14661	NM_007974	1000	238	284	46	0	+
NM_023122	down	ENSMUST00000133852	up	-0.7142857	0.0141369	ENSMUST00000133852	25634	437	471	NM_023122	1000	778	812	34	0	-
NM_011658	down	ENSMUST00000133852	up	-0.7142857	0.0141369	ENSMUST00000133852	25634	435	472	NM_011658	1000	694	731	37	0	-
NM_010194	down	ENSMUST00000133852	up	-0.7857143	0.005505952	ENSMUST00000133852	25634	434	470	NM_010194	1000	633	669	36	0	-
NM_001177959	down	ENSMUST00000133852	up	-0.7857143	0.005505952	ENSMUST00000133852	25634	437	471	NM_001177959	1000	778	812	34	0	-
NM_019738	down	ENSMUST00000133852	up	-0.7857143	0.005505952	ENSMUST00000133852	25634	19924	20065	NM_019738	1000	823	963	129	11	-
NM_173433	down	ENSMUST00000151921	up	-0.8571429	0.001736111	ENSMUST00000151921	110594	22689	22720	NM_173433	1000	812	843	31	0	+
NM_023122	down	ENSMUST00000151921	up	-0.8571429	0.001736111	ENSMUST00000151921	110594	74686	74719	NM_023122	1000	779	812	33	0	+
NM_023122	down	ENSMUST00000151921	up	-0.8571429	0.001736111	ENSMUST00000151921	110594	67135	67168	NM_023122	1000	780	813	32	1	+
NM_023122	down	ENSMUST00000151921	up	-0.8571429	0.001736111	ENSMUST00000151921	110594	86877	86911	NM_023122	1000	780	814	34	0	-
NM_001177959	down	ENSMUST00000151921	up	-0.7857143	0.005505952	ENSMUST00000151921	110594	74686	74719	NM_001177959	1000	779	812	33	0	+
NM_001177959	down	ENSMUST00000151921	up	-0.7857143	0.005505952	ENSMUST00000151921	110594	67135	67168	NM_001177959	1000	780	813	32	1	+
NM_001177959	down	ENSMUST00000151921	up	-0.7857143	0.005505952	ENSMUST00000151921	110594	86877	86911	NM_001177959	1000	780	814	34	0	-
NM_182806	down	ENSMUST00000151921	up	-0.7142857	0.0141369	ENSMUST00000151921	110594	45888	95491	NM_182806	1000	113	1000	268	12	+
NM_182806	down	ENSMUST00000151921	up	-0.7142857	0.0141369	ENSMUST00000151921	110594	20233	44685	NM_182806	1000	413	1000	179	11	+
NM_182806	down	ENSMUST00000151921	up	-0.7142857	0.0141369	ENSMUST00000151921	110594	26093	45847	NM_182806	1000	428	996	146	9	+
NM_182806	down	ENSMUST00000151921	up	-0.7142857	0.0141369	ENSMUST00000151921	110594	59862	59983	NM_182806	1000	413	539	114	7	+
NM_182806	down	ENSMUST00000151921	up	-0.7142857	0.0141369	ENSMUST00000151921	110594	70263	70385	NM_182806	1000	413	539	111	9	+
NM_182806	down	ENSMUST00000151921	up	-0.7142857	0.0141369	ENSMUST00000151921	110594	46310	46371	NM_182806	1000	480	541	59	2	+
NM_182806	down	ENSMUST00000151921	up	-0.7142857	0.0141369	ENSMUST00000151921	110594	78646	78706	NM_182806	1000	414	475	56	4	+
NM_182806	down	ENSMUST00000151921	up	-0.7142857	0.0141369	ENSMUST00000151921	110594	78711	95567	NM_182806	1000	403	1000	193	9	-
NM_182806	down	ENSMUST00000151921	up	-0.7142857	0.0141369	ENSMUST00000151921	110594	26145	45988	NM_182806	1000	390	1000	204	15	-
NM_182806	down	ENSMUST00000151921	up	-0.7142857	0.0141369	ENSMUST00000151921	110594	46315	81963	NM_182806	1000	412	1000	170	8	-
NM_182806	down	ENSMUST00000151921	up	-0.7142857	0.0141369	ENSMUST00000151921	110594	20298	45856	NM_182806	1000	480	1000	116	10	-
NM_182806	down	ENSMUST00000151921	up	-0.7142857	0.0141369	ENSMUST00000151921	110594	16429	16544	NM_182806	1000	420	538	85	2	-
NM_182806	down	ENSMUST00000151921	up	-0.7142857	0.0141369	ENSMUST00000151921	110594	59929	59992	NM_182806	1000	937	1000	58	5	-
NM_182806	down	ENSMUST00000151921	up	-0.7142857	0.0141369	ENSMUST00000151921	110594	70331	70385	NM_182806	1000	946	1000	52	2	-
NM_182806	down	ENSMUST00000151921	up	-0.7142857	0.0141369	ENSMUST00000151921	110594	44698	44750	NM_182806	1000	414	467	50	2	-
NM_144847	down	ENSMUST00000151921	up	-0.7857143	0.005505952	ENSMUST00000151921	110594	46266	46381	NM_144847	1000	138	253	104	11	+
NM_144847	down	ENSMUST00000151921	up	-0.7857143	0.005505952	ENSMUST00000151921	110594	78662	78763	NM_144847	1000	138	239	91	10	+
NM_144847	down	ENSMUST00000151921	up	-0.7857143	0.005505952	ENSMUST00000151921	110594	44633	44734	NM_144847	1000	138	239	93	8	-
NM_144847	down	ENSMUST00000151921	up	-0.7857143	0.005505952	ENSMUST00000151921	110594	81843	81944	NM_144847	1000	138	239	91	10	-
NM_144847	down	ENSMUST00000151921	up	-0.7857143	0.005505952	ENSMUST00000151921	110594	16430	16533	NM_144847	1000	138	239	71	3	-
NM_023124	down	ENSMUST00000151921	up	-0.7142857	0.0141369	ENSMUST00000151921	110594	46272	46380	NM_023124	1000	141	264	104	4	+
NM_023124	down	ENSMUST00000151921	up	-0.7142857	0.0141369	ENSMUST00000151921	110594	20255	20367	NM_023124	1000	141	265	103	9	+
NM_023124	down	ENSMUST00000151921	up	-0.7142857	0.0141369	ENSMUST00000151921	110594	59886	59994	NM_023124	1000	141	261	100	8	+
NM_023124	down	ENSMUST00000151921	up	-0.7142857	0.0141369	ENSMUST00000151921	110594	78669	78777	NM_023124	1000	142	262	99	6	+
NM_023124	down	ENSMUST00000151921	up	-0.7142857	0.0141369	ENSMUST00000151921	110594	26103	26211	NM_023124	1000	142	262	98	10	+
NM_023124	down	ENSMUST00000151921	up	-0.7142857	0.0141369	ENSMUST00000151921	110594	44619	44728	NM_023124	1000	141	262	103	6	-
NM_023124	down	ENSMUST00000151921	up	-0.7142857	0.0141369	ENSMUST00000151921	110594	81828	81938	NM_023124	1000	141	263	101	9	-
NM_023124	down	ENSMUST00000151921	up	-0.7142857	0.0141369	ENSMUST00000151921	110594	45783	45894	NM_023124	1000	141	267	101	6	-
NM_023124	down	ENSMUST00000151921	up	-0.7142857	0.0141369	ENSMUST00000151921	110594	16429	96548	NM_023124	1000	141	249	71	2	-
NM_177182	down	ENSMUST00000151921	up	-0.7142857	0.0141369	ENSMUST00000151921	110594	78632	78754	NM_177182	1000	362	470	103	1	+
NM_177182	down	ENSMUST00000151921	up	-0.7142857	0.0141369	ENSMUST00000151921	110594	26074	26188	NM_177182	1000	361	470	103	5	+
NM_177182	down	ENSMUST00000151921	up	-0.7142857	0.0141369	ENSMUST00000151921	110594	70246	70366	NM_177182	1000	361	462	92	1	+
NM_177182	down	ENSMUST00000151921	up	-0.7142857	0.0141369	ENSMUST00000151921	110594	46273	46358	NM_177182	1000	385	470	81	4	+
NM_177182	down	ENSMUST00000151921	up	-0.7142857	0.0141369	ENSMUST00000151921	110594	14379	14465	NM_177182	1000	384	470	81	5	+
NM_177182	down	ENSMUST00000151921	up	-0.7142857	0.0141369	ENSMUST00000151921	110594	95448	95530	NM_177182	1000	388	470	82	0	-
NM_177182	down	ENSMUST00000151921	up	-0.7142857	0.0141369	ENSMUST00000151921	110594	44642	44762	NM_177182	1000	367	470	94	5	-
NM_177182	down	ENSMUST00000151921	up	-0.7142857	0.0141369	ENSMUST00000151921	110594	81853	81937	NM_177182	1000	385	469	78	6	-
NM_177182	down	ENSMUST00000151921	up	-0.7142857	0.0141369	ENSMUST00000151921	110594	45808	45893	NM_177182	1000	385	470	78	7	-
NM_177182	down	ENSMUST00000151921	up	-0.7142857	0.0141369	ENSMUST00000151921	110594	47978	48025	NM_177182	1000	384	431	46	1	-
NM_177182	down	ENSMUST00000151921	up	-0.7142857	0.0141369	ENSMUST00000151921	110594	96460	96547	NM_177182	1000	385	470	59	0	-
NM_153590	down	ENSMUST00000151921	up	-0.6428571	0.03115079	ENSMUST00000151921	110594	46255	46388	NM_153590	1000	766	890	118	5	+
NM_153590	down	ENSMUST00000151921	up	-0.6428571	0.03115079	ENSMUST00000151921	110594	78655	78782	NM_153590	1000	770	887	109	8	+
NM_153590	down	ENSMUST00000151921	up	-0.6428571	0.03115079	ENSMUST00000151921	110594	20240	60003	NM_153590	1000	766	890	115	7	+
NM_153590	down	ENSMUST00000151921	up	-0.6428571	0.03115079	ENSMUST00000151921	110594	14364	14492	NM_153590	1000	768	887	105	9	+
NM_153590	down	ENSMUST00000151921	up	-0.6428571	0.03115079	ENSMUST00000151921	110594	45773	45911	NM_153590	1000	766	894	119	9	-
NM_153590	down	ENSMUST00000151921	up	-0.6428571	0.03115079	ENSMUST00000151921	110594	44614	44745	NM_153590	1000	766	887	114	7	-
NM_153590	down	ENSMUST00000151921	up	-0.6428571	0.03115079	ENSMUST00000151921	110594	81824	81945	NM_153590	1000	776	887	102	9	-
NM_153590	down	ENSMUST00000151921	up	-0.6428571	0.03115079	ENSMUST00000151921	110594	16424	16544	NM_153590	1000	766	876	73	2	-
NM_030682	down	ENSMUST00000151921	up	-0.7142857	0.0141369	ENSMUST00000151921	110594	14322	20297	NM_030682	1000	180	309	86	3	+
NM_030682	down	ENSMUST00000151921	up	-0.7142857	0.0141369	ENSMUST00000151921	110594	38799	38830	NM_030682	1000	191	222	31	0	+
NM_029658	down	ENSMUST00000151921	up	-0.6428571	0.03115079	ENSMUST00000151921	110594	44614	44757	NM_029658	1000	775	917	131	11	+
NM_029658	down	ENSMUST00000151921	up	-0.6428571	0.03115079	ENSMUST00000151921	110594	45777	45919	NM_029658	1000	772	914	129	13	+
NM_029658	down	ENSMUST00000151921	up	-0.6428571	0.03115079	ENSMUST00000151921	110594	88974	95562	NM_029658	1000	26	914	139	11	+
NM_029658	down	ENSMUST00000151921	up	-0.6428571	0.03115079	ENSMUST00000151921	110594	81853	81945	NM_029658	1000	804	896	88	4	+
NM_029658	down	ENSMUST00000151921	up	-0.6428571	0.03115079	ENSMUST00000151921	110594	16429	16540	NM_029658	1000	793	902	79	3	+
NM_029658	down	ENSMUST00000151921	up	-0.6428571	0.03115079	ENSMUST00000151921	110594	14249	46388	NM_029658	1000	772	958	163	4	-
NM_029658	down	ENSMUST00000151921	up	-0.6428571	0.03115079	ENSMUST00000151921	110594	26056	26218	NM_029658	1000	772	954	145	10	-
NM_029658	down	ENSMUST00000151921	up	-0.6428571	0.03115079	ENSMUST00000151921	110594	20254	20372	NM_029658	1000	772	890	108	10	-
NM_028125	down	ENSMUST00000151921	up	-0.7142857	0.0141369	ENSMUST00000151921	110594	44609	44746	NM_028125	1000	792	929	128	9	+
NM_028125	down	ENSMUST00000151921	up	-0.7142857	0.0141369	ENSMUST00000151921	110594	81824	81966	NM_028125	1000	797	946	129	8	+
NM_028125	down	ENSMUST00000151921	up	-0.7142857	0.0141369	ENSMUST00000151921	110594	16429	16544	NM_028125	1000	815	928	82	4	+
NM_028125	down	ENSMUST00000151921	up	-0.7142857	0.0141369	ENSMUST00000151921	110594	47937	48020	NM_028125	1000	793	906	76	7	+
NM_028125	down	ENSMUST00000151921	up	-0.7142857	0.0141369	ENSMUST00000151921	110594	46227	46389	NM_028125	1000	793	957	153	7	-
NM_028125	down	ENSMUST00000151921	up	-0.7142857	0.0141369	ENSMUST00000151921	110594	59855	60005	NM_028125	1000	792	942	135	15	-
NM_028125	down	ENSMUST00000151921	up	-0.7142857	0.0141369	ENSMUST00000151921	110594	78636	78782	NM_028125	1000	797	946	134	12	-
NM_028125	down	ENSMUST00000151921	up	-0.7142857	0.0141369	ENSMUST00000151921	110594	14364	14492	NM_028125	1000	797	926	118	10	-
NM_028125	down	ENSMUST00000151921	up	-0.7142857	0.0141369	ENSMUST00000151921	110594	20216	26219	NM_028125	1000	793	959	142	11	-
NM_025355	down	ENSMUST00000151921	up	-0.7857143	0.005505952	ENSMUST00000151921	110594	44614	44745	NM_025355	1000	565	695	124	6	+
NM_025355	down	ENSMUST00000151921	up	-0.7857143	0.005505952	ENSMUST00000151921	110594	95438	95570	NM_025355	1000	582	710	118	7	+
NM_025355	down	ENSMUST00000151921	up	-0.7857143	0.005505952	ENSMUST00000151921	110594	45798	45922	NM_025355	1000	582	708	114	9	+
NM_025355	down	ENSMUST00000151921	up	-0.7857143	0.005505952	ENSMUST00000151921	110594	81830	81966	NM_025355	1000	570	707	110	8	+
NM_025355	down	ENSMUST00000151921	up	-0.7857143	0.005505952	ENSMUST00000151921	110594	47979	48042	NM_025355	1000	632	695	57	6	+
NM_025355	down	ENSMUST00000151921	up	-0.7857143	0.005505952	ENSMUST00000151921	110594	96493	96565	NM_025355	1000	622	695	58	4	+
NM_025355	down	ENSMUST00000151921	up	-0.7857143	0.005505952	ENSMUST00000151921	110594	46237	46389	NM_025355	1000	561	708	137	7	-
NM_025355	down	ENSMUST00000151921	up	-0.7857143	0.005505952	ENSMUST00000151921	110594	14364	14492	NM_025355	1000	565	693	117	11	-
NM_025355	down	ENSMUST00000151921	up	-0.7857143	0.005505952	ENSMUST00000151921	110594	26093	26219	NM_025355	1000	561	687	114	12	-
NM_025355	down	ENSMUST00000151921	up	-0.7857143	0.005505952	ENSMUST00000151921	110594	78655	78764	NM_025355	1000	582	691	104	5	-
NM_025355	down	ENSMUST00000151921	up	-0.7857143	0.005505952	ENSMUST00000151921	110594	20233	20348	NM_025355	1000	585	702	106	9	-
NM_023788	down	ENSMUST00000151921	up	-0.7857143	0.005505952	ENSMUST00000151921	110594	86883	86921	NM_023788	1000	835	873	38	0	+
NM_023788	down	ENSMUST00000151921	up	-0.7857143	0.005505952	ENSMUST00000151921	110594	86878	86915	NM_023788	1000	834	871	37	0	+
NM_019738	down	ENSMUST00000151921	up	-0.7857143	0.005505952	ENSMUST00000151921	110594	28231	28372	NM_019738	1000	824	963	130	7	+
NM_019738	down	ENSMUST00000151921	up	-0.7857143	0.005505952	ENSMUST00000151921	110594	31718	31868	NM_019738	1000	815	963	104	7	-
NM_018851	down	ENSMUST00000151921	up	-0.7857143	0.005505952	ENSMUST00000151921	110594	86878	86918	NM_018851	1000	674	714	40	0	+
NM_018851	down	ENSMUST00000151921	up	-0.7857143	0.005505952	ENSMUST00000151921	110594	67131	67169	NM_018851	1000	673	711	37	1	-
NM_013653	down	ENSMUST00000151921	up	-0.7142857	0.0141369	ENSMUST00000151921	110594	45777	46324	NM_013653	1000	601	1000	185	13	+
NM_013653	down	ENSMUST00000151921	up	-0.7142857	0.0141369	ENSMUST00000151921	110594	95438	95568	NM_013653	1000	621	751	122	6	+
NM_013653	down	ENSMUST00000151921	up	-0.7142857	0.0141369	ENSMUST00000151921	110594	16429	26154	NM_013653	1000	621	1000	152	8	+
NM_013653	down	ENSMUST00000151921	up	-0.7142857	0.0141369	ENSMUST00000151921	110594	47978	78720	NM_013653	1000	670	1000	99	2	+
NM_013653	down	ENSMUST00000151921	up	-0.7142857	0.0141369	ENSMUST00000151921	110594	14323	14431	NM_013653	1000	866	1000	80	3	+
NM_013653	down	ENSMUST00000151921	up	-0.7142857	0.0141369	ENSMUST00000151921	110594	96486	96574	NM_013653	1000	642	747	76	1	+
NM_013653	down	ENSMUST00000151921	up	-0.7142857	0.0141369	ENSMUST00000151921	110594	59879	59938	NM_013653	1000	941	1000	55	4	+
NM_013653	down	ENSMUST00000151921	up	-0.7142857	0.0141369	ENSMUST00000151921	110594	44682	46389	NM_013653	1000	600	994	234	11	-
NM_013653	down	ENSMUST00000151921	up	-0.7142857	0.0141369	ENSMUST00000151921	110594	47978	78777	NM_013653	1000	608	995	190	13	-
NM_013653	down	ENSMUST00000151921	up	-0.7142857	0.0141369	ENSMUST00000151921	110594	59842	59983	NM_013653	1000	620	774	131	8	-
NM_013653	down	ENSMUST00000151921	up	-0.7142857	0.0141369	ENSMUST00000151921	110594	20218	20372	NM_013653	1000	601	749	137	7	-
NM_013653	down	ENSMUST00000151921	up	-0.7142857	0.0141369	ENSMUST00000151921	110594	26093	26221	NM_013653	1000	598	726	119	9	-
NM_013653	down	ENSMUST00000151921	up	-0.7142857	0.0141369	ENSMUST00000151921	110594	14364	14480	NM_013653	1000	616	732	109	7	-
NM_013653	down	ENSMUST00000151921	up	-0.7142857	0.0141369	ENSMUST00000151921	110594	95482	96591	NM_013653	1000	870	1000	79	3	-
NM_013653	down	ENSMUST00000151921	up	-0.7142857	0.0141369	ENSMUST00000151921	110594	81886	81945	NM_013653	1000	941	1000	56	3	-
NM_013653	down	ENSMUST00000151921	up	-0.7142857	0.0141369	ENSMUST00000151921	110594	96497	96555	NM_013653	1000	941	1000	45	1	-
NM_010304	down	ENSMUST00000151921	up	-0.7142857	0.0141369	ENSMUST00000151921	110594	14307	14491	NM_010304	1000	729	908	155	10	+
NM_010304	down	ENSMUST00000151921	up	-0.7142857	0.0141369	ENSMUST00000151921	110594	78622	78777	NM_010304	1000	750	905	143	9	+
NM_010304	down	ENSMUST00000151921	up	-0.7142857	0.0141369	ENSMUST00000151921	110594	46223	46369	NM_010304	1000	726	893	138	7	+
NM_010304	down	ENSMUST00000151921	up	-0.7142857	0.0141369	ENSMUST00000151921	110594	20220	20364	NM_010304	1000	760	905	130	10	+
NM_010304	down	ENSMUST00000151921	up	-0.7142857	0.0141369	ENSMUST00000151921	110594	26093	26214	NM_010304	1000	787	908	110	11	+
NM_010304	down	ENSMUST00000151921	up	-0.7142857	0.0141369	ENSMUST00000151921	110594	44619	44766	NM_010304	1000	756	905	137	8	-
NM_009932	down	ENSMUST00000151921	up	-0.7857143	0.005505952	ENSMUST00000151921	110594	86879	87030	NM_009932	1000	78	334	111	1	+
NM_009932	down	ENSMUST00000151921	up	-0.7857143	0.005505952	ENSMUST00000151921	110594	87096	104460	NM_009932	1000	26	112	81	0	+
NM_009932	down	ENSMUST00000151921	up	-0.7857143	0.005505952	ENSMUST00000151921	110594	86964	87017	NM_009932	1000	69	112	43	0	+
NM_001166376	down	ENSMUST00000151921	up	-0.7142857	0.0141369	ENSMUST00000151921	110594	78821	79358	NM_001166376	1000	164	704	482	43	+
NM_001166376	down	ENSMUST00000151921	up	-0.7142857	0.0141369	ENSMUST00000151921	110594	29335	29873	NM_001166376	1000	164	704	475	44	+
NM_001166376	down	ENSMUST00000151921	up	-0.7142857	0.0141369	ENSMUST00000151921	110594	87329	87720	NM_001166376	1000	164	557	342	30	-
NM_001164329	down	ENSMUST00000151921	up	-0.6428571	0.03115079	ENSMUST00000151921	110594	29334	29932	NM_001164329	1000	403	1000	530	37	+
NM_001164329	down	ENSMUST00000151921	up	-0.6428571	0.03115079	ENSMUST00000151921	110594	79110	79416	NM_001164329	1000	693	1000	283	22	+
NM_001164329	down	ENSMUST00000151921	up	-0.6428571	0.03115079	ENSMUST00000151921	110594	87317	87721	NM_001164329	1000	403	806	320	24	-
NM_001164327	down	ENSMUST00000151921	up	-0.7857143	0.005505952	ENSMUST00000151921	110594	46211	46380	NM_001164327	1000	118	285	150	8	+
NM_001164327	down	ENSMUST00000151921	up	-0.7857143	0.005505952	ENSMUST00000151921	110594	78646	78785	NM_001164327	1000	155	293	129	9	+
NM_001164327	down	ENSMUST00000151921	up	-0.7857143	0.005505952	ENSMUST00000151921	110594	59872	59994	NM_001164327	1000	163	285	114	8	+
NM_001164327	down	ENSMUST00000151921	up	-0.7857143	0.005505952	ENSMUST00000151921	110594	14365	14493	NM_001164327	1000	163	291	116	12	+
NM_001164327	down	ENSMUST00000151921	up	-0.7857143	0.005505952	ENSMUST00000151921	110594	26093	26211	NM_001164327	1000	168	283	107	8	+
NM_001164327	down	ENSMUST00000151921	up	-0.7857143	0.005505952	ENSMUST00000151921	110594	20243	20367	NM_001164327	1000	163	286	107	7	+
NM_001164327	down	ENSMUST00000151921	up	-0.7857143	0.005505952	ENSMUST00000151921	110594	44611	44750	NM_001164327	1000	155	293	132	6	-
NM_001164327	down	ENSMUST00000151921	up	-0.7857143	0.005505952	ENSMUST00000151921	110594	45784	45926	NM_001164327	1000	129	287	133	9	-
NM_001164327	down	ENSMUST00000151921	up	-0.7857143	0.005505952	ENSMUST00000151921	110594	95426	95567	NM_001164327	1000	133	285	127	9	-
NM_001164327	down	ENSMUST00000151921	up	-0.7857143	0.005505952	ENSMUST00000151921	110594	47946	81945	NM_001164327	1000	170	286	107	9	-
NM_001164327	down	ENSMUST00000151921	up	-0.7857143	0.005505952	ENSMUST00000151921	110594	27772	27843	NM_001164327	1000	153	226	64	7	-
NM_001164327	down	ENSMUST00000151921	up	-0.7857143	0.005505952	ENSMUST00000151921	110594	96486	96562	NM_001164327	1000	163	252	64	2	-
NM_001164327	down	ENSMUST00000151921	up	-0.7857143	0.005505952	ENSMUST00000151921	110594	47979	48020	NM_001164327	1000	182	223	40	1	-
NM_177691	down	ENSMUST00000151921	up	-0.7857143	0.005505952	ENSMUST00000151921	110594	46082	46123	NM_177691	1000	711	752	41	0	+
NM_177691	down	ENSMUST00000151921	up	-0.7857143	0.005505952	ENSMUST00000151921	110594	66051	66085	NM_177691	1000	716	750	34	0	+
NM_177691	down	ENSMUST00000151921	up	-0.7857143	0.005505952	ENSMUST00000151921	110594	87240	87290	NM_177691	1000	702	752	49	1	-
NM_172603	down	ENSMUST00000151921	up	-0.7857143	0.005505952	ENSMUST00000151921	110594	46242	46385	NM_172603	1000	169	313	138	5	+
NM_172603	down	ENSMUST00000151921	up	-0.7857143	0.005505952	ENSMUST00000151921	110594	59835	60000	NM_172603	1000	159	313	142	11	+
NM_172603	down	ENSMUST00000151921	up	-0.7857143	0.005505952	ENSMUST00000151921	110594	78641	78785	NM_172603	1000	170	316	135	8	+
NM_172603	down	ENSMUST00000151921	up	-0.7857143	0.005505952	ENSMUST00000151921	110594	14365	14493	NM_172603	1000	186	314	118	10	+
NM_172603	down	ENSMUST00000151921	up	-0.7857143	0.005505952	ENSMUST00000151921	110594	26093	26211	NM_172603	1000	191	306	108	7	+
NM_172603	down	ENSMUST00000151921	up	-0.7857143	0.005505952	ENSMUST00000151921	110594	20243	20367	NM_172603	1000	186	309	108	6	+
NM_172603	down	ENSMUST00000151921	up	-0.7857143	0.005505952	ENSMUST00000151921	110594	44611	44773	NM_172603	1000	159	316	146	5	-
NM_172603	down	ENSMUST00000151921	up	-0.7857143	0.005505952	ENSMUST00000151921	110594	45780	45918	NM_172603	1000	176	313	128	9	-
NM_172603	down	ENSMUST00000151921	up	-0.7857143	0.005505952	ENSMUST00000151921	110594	95421	95548	NM_172603	1000	186	313	118	9	-
NM_172603	down	ENSMUST00000151921	up	-0.7857143	0.005505952	ENSMUST00000151921	110594	81821	81945	NM_172603	1000	193	316	112	5	-
NM_172603	down	ENSMUST00000151921	up	-0.7857143	0.005505952	ENSMUST00000151921	110594	16418	16541	NM_172603	1000	186	307	111	10	-
NM_172603	down	ENSMUST00000151921	up	-0.7857143	0.005505952	ENSMUST00000151921	110594	47946	96562	NM_172603	1000	186	309	90	3	-
NM_172603	down	ENSMUST00000151921	up	-0.7857143	0.005505952	ENSMUST00000151921	110594	27779	27850	NM_172603	1000	169	242	64	7	-
NM_172603	down	ENSMUST00000151921	up	-0.7857143	0.005505952	ENSMUST00000151921	110594	96484	96523	NM_172603	1000	226	267	38	1	-
NM_053153	down	ENSMUST00000151921	up	-0.7857143	0.005505952	ENSMUST00000151921	110594	19761	89815	NM_053153	1000	49	655	194	5	+
NM_053153	down	ENSMUST00000151921	up	-0.7857143	0.005505952	ENSMUST00000151921	110594	19764	89838	NM_053153	1000	24	646	151	3	-
NM_053153	down	ENSMUST00000151921	up	-0.7857143	0.005505952	ENSMUST00000151921	110594	19826	19866	NM_053153	1000	611	656	39	1	-
NM_010646	down	ENSMUST00000151921	up	-0.6428571	0.03115079	ENSMUST00000151921	110594	19761	89815	NM_010646	1000	341	947	154	5	+
NM_010646	down	ENSMUST00000151921	up	-0.6428571	0.03115079	ENSMUST00000151921	110594	19764	89838	NM_010646	1000	316	938	144	1	-
NM_010646	down	ENSMUST00000151921	up	-0.6428571	0.03115079	ENSMUST00000151921	110594	19826	19866	NM_010646	1000	903	948	39	1	-
NM_008366	down	ENSMUST00000151921	up	-0.7142857	0.0141369	ENSMUST00000151921	110594	87261	87297	NM_008366	1000	508	552	35	0	+
NM_008366	down	ENSMUST00000151921	up	-0.7142857	0.0141369	ENSMUST00000151921	110594	65986	66078	NM_008366	1000	524	616	87	5	-
NM_008366	down	ENSMUST00000151921	up	-0.7142857	0.0141369	ENSMUST00000151921	110594	53189	53223	NM_008366	1000	582	616	33	1	-
NM_021718	down	ENSMUST00000151921	up	-0.6428571	0.03115079	ENSMUST00000151921	110594	5273	5332	NM_021718	1000	97	170	56	2	+
NM_007535	down	ENSMUST00000151921	up	-0.6428571	0.03115079	ENSMUST00000151921	110594	28297	28374	NM_007535	1000	342	420	72	4	+
NM_008337	down	ENSMUST00000151921	up	-0.6428571	0.03115079	ENSMUST00000151921	110594	4369	4414	NM_008337	1000	528	573	41	4	-
NM_015766	down	ENSMUST00000151921	up	-0.7857143	0.005505952	ENSMUST00000151921	110594	44715	44762	NM_015766	1000	23	70	45	2	-
NM_011658	down	ENSMUST00000151921	up	-0.7142857	0.0141369	ENSMUST00000151921	110594	87063	87114	NM_011658	1000	684	731	45	1	-
NM_011658	down	ENSMUST00000151921	up	-0.7142857	0.0141369	ENSMUST00000151921	110594	104436	104466	NM_011658	1000	694	724	30	0	-
NM_010194	down	ENSMUST00000151921	up	-0.6428571	0.03115079	ENSMUST00000151921	110594	86921	86972	NM_010194	1000	589	674	49	2	-
NM_010194	down	ENSMUST00000151921	up	-0.6428571	0.03115079	ENSMUST00000151921	110594	87081	87125	NM_010194	1000	634	674	39	0	-
NM_021718	down	uc007pyi.1	up	-0.7857143	0.005505952	uc007pyi.1	423545	248639	248701	NM_021718	1000	90	179	61	1	+
NM_021718	down	uc007pyi.1	up	-0.7857143	0.005505952	uc007pyi.1	423545	189249	189294	NM_021718	1000	89	146	44	1	+
NM_021718	down	uc007pyi.1	up	-0.7857143	0.005505952	uc007pyi.1	423545	310562	310622	NM_021718	1000	93	170	57	1	-
NM_021718	down	uc007pyi.1	up	-0.7857143	0.005505952	uc007pyi.1	423545	403359	403419	NM_021718	1000	84	150	53	1	-
NM_021718	down	uc007pyi.1	up	-0.7857143	0.005505952	uc007pyi.1	423545	262945	262975	NM_021718	1000	127	157	30	0	-
NM_027283	down	uc007pyi.1	up	-0.7142857	0.0141369	uc007pyi.1	423545	302494	302645	NM_027283	1000	302	454	138	13	+
NM_027283	down	uc007pyi.1	up	-0.7142857	0.0141369	uc007pyi.1	423545	116231	116366	NM_027283	1000	311	446	122	8	+
NM_027283	down	uc007pyi.1	up	-0.7142857	0.0141369	uc007pyi.1	423545	64693	64752	NM_027283	1000	356	411	52	2	+
NM_027283	down	uc007pyi.1	up	-0.7142857	0.0141369	uc007pyi.1	423545	18336	18469	NM_027283	1000	325	458	121	10	-
NM_027283	down	uc007pyi.1	up	-0.7142857	0.0141369	uc007pyi.1	423545	11694	11830	NM_027283	1000	312	449	120	11	-
NM_027283	down	uc007pyi.1	up	-0.7142857	0.0141369	uc007pyi.1	423545	198635	206300	NM_027283	1000	339	483	133	5	-
NM_027283	down	uc007pyi.1	up	-0.7142857	0.0141369	uc007pyi.1	423545	93370	93459	NM_027283	1000	356	441	81	3	-
NM_027283	down	uc007pyi.1	up	-0.7142857	0.0141369	uc007pyi.1	423545	87142	87217	NM_027283	1000	363	438	70	5	-
NM_001166376	down	uc007pyi.1	up	-0.7142857	0.0141369	uc007pyi.1	423545	213831	214309	NM_001166376	1000	153	642	441	35	+
NM_001166376	down	uc007pyi.1	up	-0.7142857	0.0141369	uc007pyi.1	423545	63465	63955	NM_001166376	1000	153	660	434	38	+
NM_001166376	down	uc007pyi.1	up	-0.7142857	0.0141369	uc007pyi.1	423545	413692	414241	NM_001166376	1000	153	704	527	22	-
NM_001166376	down	uc007pyi.1	up	-0.7142857	0.0141369	uc007pyi.1	423545	397982	398539	NM_001166376	1000	164	708	447	38	-
NM_001164329	down	uc007pyi.1	up	-0.9285714	0.000396825	uc007pyi.1	423545	214056	214307	NM_001164329	1000	631	877	226	19	+
NM_001164329	down	uc007pyi.1	up	-0.9285714	0.000396825	uc007pyi.1	423545	371785	371835	NM_001164329	1000	438	493	47	3	+
NM_001164329	down	uc007pyi.1	up	-0.9285714	0.000396825	uc007pyi.1	423545	397986	398467	NM_001164329	1000	473	942	398	36	-
NM_001164329	down	uc007pyi.1	up	-0.9285714	0.000396825	uc007pyi.1	423545	298202	298235	NM_001164329	1000	222	255	33	0	-
NM_025355	down	uc007pyi.1	up	-0.6428571	0.03115079	uc007pyi.1	423545	116245	116366	NM_025355	1000	582	704	110	10	+
NM_025355	down	uc007pyi.1	up	-0.6428571	0.03115079	uc007pyi.1	423545	207267	207380	NM_025355	1000	565	677	104	8	+
NM_025355	down	uc007pyi.1	up	-0.6428571	0.03115079	uc007pyi.1	423545	64652	64752	NM_025355	1000	568	668	93	7	+
NM_025355	down	uc007pyi.1	up	-0.6428571	0.03115079	uc007pyi.1	423545	18349	18480	NM_025355	1000	571	702	125	6	-
NM_025355	down	uc007pyi.1	up	-0.6428571	0.03115079	uc007pyi.1	423545	8122	8256	NM_025355	1000	561	695	124	10	-
NM_025355	down	uc007pyi.1	up	-0.6428571	0.03115079	uc007pyi.1	423545	198657	198792	NM_025355	1000	569	705	125	10	-
NM_025355	down	uc007pyi.1	up	-0.6428571	0.03115079	uc007pyi.1	423545	99094	99225	NM_025355	1000	576	708	121	9	-
NM_025355	down	uc007pyi.1	up	-0.6428571	0.03115079	uc007pyi.1	423545	137371	137490	NM_025355	1000	570	689	111	8	-
NM_025355	down	uc007pyi.1	up	-0.6428571	0.03115079	uc007pyi.1	423545	248838	248962	NM_025355	1000	578	703	114	10	-
NM_025355	down	uc007pyi.1	up	-0.6428571	0.03115079	uc007pyi.1	423545	184135	184267	NM_025355	1000	581	708	117	10	-
NM_025355	down	uc007pyi.1	up	-0.6428571	0.03115079	uc007pyi.1	423545	214686	214806	NM_025355	1000	584	706	112	7	-
NM_025355	down	uc007pyi.1	up	-0.6428571	0.03115079	uc007pyi.1	423545	119588	119880	NM_025355	1000	581	708	118	8	-
NM_025355	down	uc007pyi.1	up	-0.6428571	0.03115079	uc007pyi.1	423545	87137	87254	NM_025355	1000	582	701	109	8	-
NM_025355	down	uc007pyi.1	up	-0.6428571	0.03115079	uc007pyi.1	423545	121848	121970	NM_025355	1000	582	704	112	7	-
NM_025355	down	uc007pyi.1	up	-0.6428571	0.03115079	uc007pyi.1	423545	11694	11815	NM_025355	1000	585	707	110	10	-
NM_025355	down	uc007pyi.1	up	-0.6428571	0.03115079	uc007pyi.1	423545	93373	93480	NM_025355	1000	588	695	98	9	-
NM_008670	down	uc007pyi.1	up	-0.7142857	0.0141369	uc007pyi.1	423545	116224	116365	NM_008670	1000	666	806	128	12	+
NM_008670	down	uc007pyi.1	up	-0.7142857	0.0141369	uc007pyi.1	423545	40915	41037	NM_008670	1000	685	807	110	12	+
NM_008670	down	uc007pyi.1	up	-0.7142857	0.0141369	uc007pyi.1	423545	207271	207309	NM_008670	1000	673	711	37	1	+
NM_008670	down	uc007pyi.1	up	-0.7142857	0.0141369	uc007pyi.1	423545	8110	8255	NM_008670	1000	666	811	134	11	-
NM_008670	down	uc007pyi.1	up	-0.7142857	0.0141369	uc007pyi.1	423545	119758	119892	NM_008670	1000	676	807	124	7	-
NM_008670	down	uc007pyi.1	up	-0.7142857	0.0141369	uc007pyi.1	423545	18344	18470	NM_008670	1000	685	811	118	8	-
NM_008670	down	uc007pyi.1	up	-0.7142857	0.0141369	uc007pyi.1	423545	214681	214817	NM_008670	1000	677	812	124	10	-
NM_008670	down	uc007pyi.1	up	-0.7142857	0.0141369	uc007pyi.1	423545	3279	3411	NM_008670	1000	674	806	120	12	-
NM_008670	down	uc007pyi.1	up	-0.7142857	0.0141369	uc007pyi.1	423545	99100	99224	NM_008670	1000	681	805	116	8	-
NM_008670	down	uc007pyi.1	up	-0.7142857	0.0141369	uc007pyi.1	423545	137371	137491	NM_008670	1000	673	793	112	8	-
NM_008670	down	uc007pyi.1	up	-0.7142857	0.0141369	uc007pyi.1	423545	184150	184268	NM_008670	1000	684	802	108	10	-
NM_008670	down	uc007pyi.1	up	-0.7142857	0.0141369	uc007pyi.1	423545	117890	118009	NM_008670	1000	673	792	108	11	-
NM_008670	down	uc007pyi.1	up	-0.7142857	0.0141369	uc007pyi.1	423545	198666	198780	NM_008670	1000	685	799	105	9	-
NM_008670	down	uc007pyi.1	up	-0.7142857	0.0141369	uc007pyi.1	423545	206191	206304	NM_008670	1000	696	807	103	8	-
NM_007535	down	uc007pyi.1	up	-0.7857143	0.005505952	uc007pyi.1	423545	149971	150051	NM_007535	1000	340	420	73	7	+
NM_007535	down	uc007pyi.1	up	-0.7857143	0.005505952	uc007pyi.1	423545	205165	310612	NM_007535	1000	13	420	79	4	-
NM_009910	down	uc007pyi.1	up	-0.7142857	0.0141369	uc007pyi.1	423545	40932	268664	NM_009910	1000	550	710	125	0	+
NM_009910	down	uc007pyi.1	up	-0.7142857	0.0141369	uc007pyi.1	423545	228285	228324	NM_009910	1000	641	681	39	0	+
NM_009910	down	uc007pyi.1	up	-0.7142857	0.0141369	uc007pyi.1	423545	298144	298271	NM_009910	1000	638	711	72	1	-
NM_009910	down	uc007pyi.1	up	-0.7142857	0.0141369	uc007pyi.1	423545	36548	36598	NM_009910	1000	659	709	50	0	-
NM_029658	down	uc007pyi.1	up	-0.7857143	0.005505952	uc007pyi.1	423545	302503	302645	NM_029658	1000	780	963	129	13	+
NM_029658	down	uc007pyi.1	up	-0.7857143	0.005505952	uc007pyi.1	423545	40913	41047	NM_029658	1000	790	935	122	12	+
NM_029658	down	uc007pyi.1	up	-0.7857143	0.005505952	uc007pyi.1	423545	64654	325501	NM_029658	1000	781	914	125	8	+
NM_029658	down	uc007pyi.1	up	-0.7857143	0.005505952	uc007pyi.1	423545	198636	198791	NM_029658	1000	781	938	142	12	-
NM_029658	down	uc007pyi.1	up	-0.7857143	0.005505952	uc007pyi.1	423545	9737	9883	NM_029658	1000	792	950	130	12	-
NM_029658	down	uc007pyi.1	up	-0.7857143	0.005505952	uc007pyi.1	423545	137371	137496	NM_029658	1000	775	900	114	11	-
NM_029658	down	uc007pyi.1	up	-0.7857143	0.005505952	uc007pyi.1	423545	18360	18473	NM_029658	1000	789	902	108	5	-
NM_029658	down	uc007pyi.1	up	-0.7857143	0.005505952	uc007pyi.1	423545	117882	118009	NM_029658	1000	780	917	117	10	-
NM_029658	down	uc007pyi.1	up	-0.7857143	0.005505952	uc007pyi.1	423545	184130	184267	NM_029658	1000	792	939	120	10	-
NM_029658	down	uc007pyi.1	up	-0.7857143	0.005505952	uc007pyi.1	423545	214673	214806	NM_029658	1000	795	934	117	10	-
NM_029658	down	uc007pyi.1	up	-0.7857143	0.005505952	uc007pyi.1	423545	11697	11815	NM_029658	1000	796	914	107	11	-
NM_029658	down	uc007pyi.1	up	-0.7857143	0.005505952	uc007pyi.1	423545	93370	93480	NM_029658	1000	799	909	102	8	-
NM_001001446	down	uc007pyi.1	up	-0.6428571	0.03115079	uc007pyi.1	423545	20868	302639	NM_001001446	1000	40	1000	257	13	+
NM_001001446	down	uc007pyi.1	up	-0.6428571	0.03115079	uc007pyi.1	423545	116224	116379	NM_001001446	1000	843	998	131	7	+
NM_001001446	down	uc007pyi.1	up	-0.6428571	0.03115079	uc007pyi.1	423545	325359	325490	NM_001001446	1000	844	992	120	10	+
NM_001001446	down	uc007pyi.1	up	-0.6428571	0.03115079	uc007pyi.1	423545	20892	41035	NM_001001446	1000	33	996	155	9	+
NM_001001446	down	uc007pyi.1	up	-0.6428571	0.03115079	uc007pyi.1	423545	64654	64752	NM_001001446	1000	852	950	93	5	+
NM_001001446	down	uc007pyi.1	up	-0.6428571	0.03115079	uc007pyi.1	423545	384137	384178	NM_001001446	1000	242	283	37	4	+
NM_001001446	down	uc007pyi.1	up	-0.6428571	0.03115079	uc007pyi.1	423545	119760	150053	NM_001001446	1000	237	996	246	18	-
NM_001001446	down	uc007pyi.1	up	-0.6428571	0.03115079	uc007pyi.1	423545	214689	252800	NM_001001446	1000	40	996	200	6	-
NM_001001446	down	uc007pyi.1	up	-0.6428571	0.03115079	uc007pyi.1	423545	93370	141832	NM_001001446	1000	261	993	175	11	-
NM_001001446	down	uc007pyi.1	up	-0.6428571	0.03115079	uc007pyi.1	423545	9763	149932	NM_001001446	1000	340	996	163	11	-
NM_001001446	down	uc007pyi.1	up	-0.6428571	0.03115079	uc007pyi.1	423545	198659	198791	NM_001001446	1000	852	996	120	6	-
NM_001001446	down	uc007pyi.1	up	-0.6428571	0.03115079	uc007pyi.1	423545	99096	99223	NM_001001446	1000	860	1000	116	6	-
NM_001001446	down	uc007pyi.1	up	-0.6428571	0.03115079	uc007pyi.1	423545	184152	184268	NM_001001446	1000	862	991	109	6	-
NM_001001446	down	uc007pyi.1	up	-0.6428571	0.03115079	uc007pyi.1	423545	206199	355328	NM_001001446	1000	847	992	124	7	-
NM_001001446	down	uc007pyi.1	up	-0.6428571	0.03115079	uc007pyi.1	423545	87142	87266	NM_001001446	1000	852	990	108	6	-
NM_013560	down	uc007pyi.1	up	-0.7142857	0.0141369	uc007pyi.1	423545	196724	196790	NM_013560	1000	173	239	61	5	+
NM_013560	down	uc007pyi.1	up	-0.7142857	0.0141369	uc007pyi.1	423545	170304	278020	NM_013560	1000	173	337	133	8	-
NM_013560	down	uc007pyi.1	up	-0.7142857	0.0141369	uc007pyi.1	423545	39202	39271	NM_013560	1000	169	238	64	5	-
NM_013560	down	uc007pyi.1	up	-0.7142857	0.0141369	uc007pyi.1	423545	220163	244750	NM_013560	1000	169	348	78	2	-
NM_001081069	down	uc007pyi.1	up	-0.8571429	0.001736111	uc007pyi.1	423545	302494	302645	NM_001081069	1000	308	462	138	13	+
NM_001081069	down	uc007pyi.1	up	-0.8571429	0.001736111	uc007pyi.1	423545	207266	207429	NM_001081069	1000	312	472	145	9	+
NM_001081069	down	uc007pyi.1	up	-0.8571429	0.001736111	uc007pyi.1	423545	116234	116366	NM_001081069	1000	319	451	124	8	+
NM_001081069	down	uc007pyi.1	up	-0.8571429	0.001736111	uc007pyi.1	423545	40916	41047	NM_001081069	1000	330	465	120	11	+
NM_001081069	down	uc007pyi.1	up	-0.8571429	0.001736111	uc007pyi.1	423545	325368	325502	NM_001081069	1000	319	452	119	10	+
NM_001081069	down	uc007pyi.1	up	-0.8571429	0.001736111	uc007pyi.1	423545	64659	64748	NM_001081069	1000	325	412	85	2	+
NM_001081069	down	uc007pyi.1	up	-0.8571429	0.001736111	uc007pyi.1	423545	121823	121986	NM_001081069	1000	314	478	151	11	-
NM_001081069	down	uc007pyi.1	up	-0.8571429	0.001736111	uc007pyi.1	423545	8097	8252	NM_001081069	1000	313	471	146	9	-
NM_001081069	down	uc007pyi.1	up	-0.8571429	0.001736111	uc007pyi.1	423545	152034	198790	NM_001081069	1000	319	480	154	7	-
NM_001081069	down	uc007pyi.1	up	-0.8571429	0.001736111	uc007pyi.1	423545	99075	99227	NM_001081069	1000	322	473	140	6	-
NM_001081069	down	uc007pyi.1	up	-0.8571429	0.001736111	uc007pyi.1	423545	99234	137500	NM_001081069	1000	309	480	149	4	-
NM_001081069	down	uc007pyi.1	up	-0.8571429	0.001736111	uc007pyi.1	423545	248812	248965	NM_001081069	1000	325	476	138	10	-
NM_001081069	down	uc007pyi.1	up	-0.8571429	0.001736111	uc007pyi.1	423545	40852	119886	NM_001081069	1000	325	483	146	7	-
NM_001081069	down	uc007pyi.1	up	-0.8571429	0.001736111	uc007pyi.1	423545	9740	9893	NM_001081069	1000	319	466	131	12	-
NM_001081069	down	uc007pyi.1	up	-0.8571429	0.001736111	uc007pyi.1	423545	3277	3410	NM_001081069	1000	319	452	122	11	-
NM_001081069	down	uc007pyi.1	up	-0.8571429	0.001736111	uc007pyi.1	423545	87137	87277	NM_001081069	1000	308	448	127	8	-
NM_001081069	down	uc007pyi.1	up	-0.8571429	0.001736111	uc007pyi.1	423545	18349	18469	NM_001081069	1000	330	450	115	5	-
NM_001081069	down	uc007pyi.1	up	-0.8571429	0.001736111	uc007pyi.1	423545	11696	11833	NM_001081069	1000	317	452	125	9	-
NM_001081069	down	uc007pyi.1	up	-0.8571429	0.001736111	uc007pyi.1	423545	214685	214806	NM_001081069	1000	332	453	114	7	-
NM_001081069	down	uc007pyi.1	up	-0.8571429	0.001736111	uc007pyi.1	423545	93313	138626	NM_001081069	1000	310	473	148	6	-
NM_001081069	down	uc007pyi.1	up	-0.8571429	0.001736111	uc007pyi.1	423545	104224	106484	NM_001081069	1000	310	450	128	12	-
NM_001081069	down	uc007pyi.1	up	-0.8571429	0.001736111	uc007pyi.1	423545	184130	184266	NM_001081069	1000	330	464	120	6	-
NM_198860	down	uc007pyi.1	up	-0.6428571	0.03115079	uc007pyi.1	423545	225386	225437	NM_198860	1000	644	699	47	4	+
NM_198860	down	uc007pyi.1	up	-0.6428571	0.03115079	uc007pyi.1	423545	306604	306746	NM_198860	1000	645	890	93	3	-
NM_198860	down	uc007pyi.1	up	-0.6428571	0.03115079	uc007pyi.1	423545	330270	330323	NM_198860	1000	678	765	50	3	-
NM_198860	down	uc007pyi.1	up	-0.6428571	0.03115079	uc007pyi.1	423545	268677	277875	NM_198860	1000	209	756	59	0	-
NM_177691	down	uc007pyi.1	up	-0.6428571	0.03115079	uc007pyi.1	423545	256475	256516	NM_177691	1000	698	739	41	0	+
NM_177691	down	uc007pyi.1	up	-0.6428571	0.03115079	uc007pyi.1	423545	285861	285901	NM_177691	1000	699	739	40	0	-
NM_177691	down	uc007pyi.1	up	-0.6428571	0.03115079	uc007pyi.1	423545	298112	298149	NM_177691	1000	699	736	36	1	-
NM_027788	down	uc007pyi.1	up	-0.7142857	0.0141369	uc007pyi.1	423545	10563	10621	NM_027788	1000	153	214	55	2	+
NM_027788	down	uc007pyi.1	up	-0.7142857	0.0141369	uc007pyi.1	423545	364239	364281	NM_027788	1000	153	195	42	0	+
NM_027788	down	uc007pyi.1	up	-0.7142857	0.0141369	uc007pyi.1	423545	256341	256379	NM_027788	1000	153	191	38	0	+
NM_027788	down	uc007pyi.1	up	-0.7142857	0.0141369	uc007pyi.1	423545	274699	274730	NM_027788	1000	153	184	31	0	+
NM_027788	down	uc007pyi.1	up	-0.7142857	0.0141369	uc007pyi.1	423545	332532	332579	NM_027788	1000	154	201	44	3	-
NM_027788	down	uc007pyi.1	up	-0.7142857	0.0141369	uc007pyi.1	423545	118459	118505	NM_027788	1000	152	198	45	1	-
NM_027788	down	uc007pyi.1	up	-0.7142857	0.0141369	uc007pyi.1	423545	84491	84525	NM_027788	1000	152	186	34	0	-
NM_023122	down	uc007pyi.1	up	-0.7142857	0.0141369	uc007pyi.1	423545	114218	114255	NM_023122	1000	780	817	37	0	+
NM_023122	down	uc007pyi.1	up	-0.7142857	0.0141369	uc007pyi.1	423545	34743	34776	NM_023122	1000	780	813	33	0	+
NM_023122	down	uc007pyi.1	up	-0.7142857	0.0141369	uc007pyi.1	423545	225755	225788	NM_023122	1000	779	812	33	0	-
NM_014194	down	uc007pyi.1	up	-0.7857143	0.005505952	uc007pyi.1	423545	90078	149862	NM_014194	1000	59	221	135	6	+
NM_014194	down	uc007pyi.1	up	-0.7857143	0.005505952	uc007pyi.1	423545	90093	90143	NM_014194	1000	166	216	50	0	+
NM_014194	down	uc007pyi.1	up	-0.7857143	0.005505952	uc007pyi.1	423545	149759	149860	NM_014194	1000	658	757	98	1	-
NM_014194	down	uc007pyi.1	up	-0.7857143	0.005505952	uc007pyi.1	423545	90078	90143	NM_014194	1000	662	771	65	0	-
NM_014194	down	uc007pyi.1	up	-0.7857143	0.005505952	uc007pyi.1	423545	11664	34350	NM_014194	1000	579	764	58	1	-
NM_011658	down	uc007pyi.1	up	-0.7142857	0.0141369	uc007pyi.1	423545	271771	271818	NM_011658	1000	684	731	46	1	+
NM_011658	down	uc007pyi.1	up	-0.7142857	0.0141369	uc007pyi.1	423545	139134	139178	NM_011658	1000	685	729	44	0	+
NM_011658	down	uc007pyi.1	up	-0.7142857	0.0141369	uc007pyi.1	423545	10562	10610	NM_011658	1000	683	731	45	3	+
NM_011658	down	uc007pyi.1	up	-0.7142857	0.0141369	uc007pyi.1	423545	5922	5965	NM_011658	1000	689	732	42	1	+
NM_011658	down	uc007pyi.1	up	-0.7142857	0.0141369	uc007pyi.1	423545	33541	33587	NM_011658	1000	683	729	45	1	-
NM_011658	down	uc007pyi.1	up	-0.7142857	0.0141369	uc007pyi.1	423545	126155	126199	NM_011658	1000	684	728	43	1	-
NM_011658	down	uc007pyi.1	up	-0.7142857	0.0141369	uc007pyi.1	423545	404579	404619	NM_011658	1000	684	724	39	1	-
NM_011616	down	uc007pyi.1	up	-0.8571429	0.001736111	uc007pyi.1	423545	66207	107390	NM_011616	1000	91	278	155	2	+
NM_011616	down	uc007pyi.1	up	-0.8571429	0.001736111	uc007pyi.1	423545	34705	271831	NM_011616	1000	164	278	107	1	+
NM_011616	down	uc007pyi.1	up	-0.8571429	0.001736111	uc007pyi.1	423545	10569	10805	NM_011616	1000	191	428	92	1	+
NM_011616	down	uc007pyi.1	up	-0.8571429	0.001736111	uc007pyi.1	423545	36489	231867	NM_011616	1000	191	278	83	1	+
NM_011616	down	uc007pyi.1	up	-0.8571429	0.001736111	uc007pyi.1	423545	332489	364281	NM_011616	1000	85	259	86	1	+
NM_011616	down	uc007pyi.1	up	-0.8571429	0.001736111	uc007pyi.1	423545	225276	225327	NM_011616	1000	216	267	50	1	+
NM_011616	down	uc007pyi.1	up	-0.8571429	0.001736111	uc007pyi.1	423545	298192	363497	NM_011616	1000	192	270	71	0	+
NM_011616	down	uc007pyi.1	up	-0.8571429	0.001736111	uc007pyi.1	423545	36479	36549	NM_011616	1000	217	269	52	0	+
NM_011616	down	uc007pyi.1	up	-0.8571429	0.001736111	uc007pyi.1	423545	256340	274731	NM_011616	1000	216	279	62	1	+
NM_011616	down	uc007pyi.1	up	-0.8571429	0.001736111	uc007pyi.1	423545	280169	298228	NM_011616	1000	217	278	60	0	+
NM_011616	down	uc007pyi.1	up	-0.8571429	0.001736111	uc007pyi.1	423545	34753	174318	NM_011616	1000	218	273	55	0	+
NM_011616	down	uc007pyi.1	up	-0.8571429	0.001736111	uc007pyi.1	423545	188100	241023	NM_011616	1000	217	278	56	2	+
NM_011616	down	uc007pyi.1	up	-0.8571429	0.001736111	uc007pyi.1	423545	25176	225407	NM_011616	1000	85	258	144	1	-
NM_011616	down	uc007pyi.1	up	-0.8571429	0.001736111	uc007pyi.1	423545	278463	298193	NM_011616	1000	144	276	125	2	-
NM_011616	down	uc007pyi.1	up	-0.8571429	0.001736111	uc007pyi.1	423545	210882	286036	NM_011616	1000	27	280	132	2	-
NM_011616	down	uc007pyi.1	up	-0.8571429	0.001736111	uc007pyi.1	423545	163307	250731	NM_011616	1000	162	279	109	2	-
NM_011616	down	uc007pyi.1	up	-0.8571429	0.001736111	uc007pyi.1	423545	248389	278519	NM_011616	1000	194	276	77	2	-
NM_011616	down	uc007pyi.1	up	-0.8571429	0.001736111	uc007pyi.1	423545	126155	126210	NM_011616	1000	206	261	52	3	-
NM_011616	down	uc007pyi.1	up	-0.8571429	0.001736111	uc007pyi.1	423545	354601	404623	NM_011616	1000	213	279	65	1	-
NM_011616	down	uc007pyi.1	up	-0.8571429	0.001736111	uc007pyi.1	423545	248389	332572	NM_011616	1000	193	260	61	2	-
NM_011616	down	uc007pyi.1	up	-0.8571429	0.001736111	uc007pyi.1	423545	79441	283883	NM_011616	1000	192	251	57	1	-
NM_011616	down	uc007pyi.1	up	-0.8571429	0.001736111	uc007pyi.1	423545	37321	65685	NM_011616	1000	190	245	48	0	-
NM_010649	down	uc007pyi.1	up	-0.8571429	0.001736111	uc007pyi.1	423545	67303	67360	NM_010649	1000	320	377	56	1	+
NM_010649	down	uc007pyi.1	up	-0.8571429	0.001736111	uc007pyi.1	423545	67315	106435	NM_010649	1000	584	940	124	1	-
NM_010649	down	uc007pyi.1	up	-0.8571429	0.001736111	uc007pyi.1	423545	52537	52620	NM_010649	1000	845	940	82	1	-
NM_010649	down	uc007pyi.1	up	-0.8571429	0.001736111	uc007pyi.1	423545	52553	52636	NM_010649	1000	847	940	80	2	-
NM_010646	down	uc007pyi.1	up	-0.6428571	0.03115079	uc007pyi.1	423545	67303	67360	NM_010646	1000	327	384	56	1	+
NM_010646	down	uc007pyi.1	up	-0.6428571	0.03115079	uc007pyi.1	423545	67315	104118	NM_010646	1000	829	947	107	1	-
NM_010646	down	uc007pyi.1	up	-0.6428571	0.03115079	uc007pyi.1	423545	52537	404580	NM_010646	1000	825	947	105	1	-
NM_010646	down	uc007pyi.1	up	-0.6428571	0.03115079	uc007pyi.1	423545	52553	52636	NM_010646	1000	854	947	80	2	-
NM_010194	down	uc007pyi.1	up	-0.7857143	0.005505952	uc007pyi.1	423545	231830	231873	NM_010194	1000	628	672	42	1	+
NM_010194	down	uc007pyi.1	up	-0.7857143	0.005505952	uc007pyi.1	423545	300697	300735	NM_010194	1000	634	672	38	0	+
NM_010194	down	uc007pyi.1	up	-0.7857143	0.005505952	uc007pyi.1	423545	332548	332586	NM_010194	1000	633	671	36	2	-
NM_010194	down	uc007pyi.1	up	-0.7857143	0.005505952	uc007pyi.1	423545	225750	225788	NM_010194	1000	633	671	38	0	-
NM_010194	down	uc007pyi.1	up	-0.7857143	0.005505952	uc007pyi.1	423545	404578	404616	NM_010194	1000	634	672	38	0	-
NM_001177959	down	uc007pyi.1	up	-0.7857143	0.005505952	uc007pyi.1	423545	114218	114255	NM_001177959	1000	780	817	37	0	+
NM_001177959	down	uc007pyi.1	up	-0.7857143	0.005505952	uc007pyi.1	423545	34743	34776	NM_001177959	1000	780	813	33	0	+
NM_001177959	down	uc007pyi.1	up	-0.7857143	0.005505952	uc007pyi.1	423545	225755	225788	NM_001177959	1000	779	812	33	0	-
NM_001038839	down	uc007pyi.1	up	-0.6428571	0.03115079	uc007pyi.1	423545	174295	207429	NM_001038839	1000	682	906	201	8	+
NM_001038839	down	uc007pyi.1	up	-0.6428571	0.03115079	uc007pyi.1	423545	139144	302645	NM_001038839	1000	680	894	157	9	+
NM_001038839	down	uc007pyi.1	up	-0.6428571	0.03115079	uc007pyi.1	423545	40916	41047	NM_001038839	1000	765	896	121	10	+
NM_001038839	down	uc007pyi.1	up	-0.6428571	0.03115079	uc007pyi.1	423545	64652	189600	NM_001038839	1000	751	912	116	4	+
NM_001038839	down	uc007pyi.1	up	-0.6428571	0.03115079	uc007pyi.1	423545	8097	306787	NM_001038839	1000	680	901	200	9	-
NM_001038839	down	uc007pyi.1	up	-0.6428571	0.03115079	uc007pyi.1	423545	99075	104301	NM_001038839	1000	507	903	160	11	-
NM_001038839	down	uc007pyi.1	up	-0.6428571	0.03115079	uc007pyi.1	423545	121823	121982	NM_001038839	1000	753	905	141	11	-
NM_001038839	down	uc007pyi.1	up	-0.6428571	0.03115079	uc007pyi.1	423545	198636	278503	NM_001038839	1000	682	893	166	7	-
NM_001038839	down	uc007pyi.1	up	-0.6428571	0.03115079	uc007pyi.1	423545	9762	9903	NM_001038839	1000	737	885	130	11	-
NM_001038839	down	uc007pyi.1	up	-0.6428571	0.03115079	uc007pyi.1	423545	108911	137490	NM_001038839	1000	753	902	138	5	-
NM_001038839	down	uc007pyi.1	up	-0.6428571	0.03115079	uc007pyi.1	423545	119751	119896	NM_001038839	1000	749	893	132	10	-
NM_001038839	down	uc007pyi.1	up	-0.6428571	0.03115079	uc007pyi.1	423545	11694	11821	NM_001038839	1000	761	889	118	9	-
NM_001038839	down	uc007pyi.1	up	-0.6428571	0.03115079	uc007pyi.1	423545	65943	87266	NM_001038839	1000	753	898	135	9	-
NM_001038839	down	uc007pyi.1	up	-0.6428571	0.03115079	uc007pyi.1	423545	214686	214806	NM_001038839	1000	767	887	113	7	-
NM_001038839	down	uc007pyi.1	up	-0.6428571	0.03115079	uc007pyi.1	423545	18349	18469	NM_001038839	1000	765	884	114	4	-
NM_001038839	down	uc007pyi.1	up	-0.6428571	0.03115079	uc007pyi.1	423545	184130	184266	NM_001038839	1000	765	894	120	9	-
NM_001038839	down	uc007pyi.1	up	-0.6428571	0.03115079	uc007pyi.1	423545	44079	138617	NM_001038839	1000	753	910	145	7	-
NM_001038839	down	uc007pyi.1	up	-0.6428571	0.03115079	uc007pyi.1	423545	206192	245687	NM_001038839	1000	749	885	128	8	-
NM_001025577	down	uc007pyi.1	up	-0.7142857	0.0141369	uc007pyi.1	423545	231831	231872	NM_001025577	1000	309	350	40	1	+
NM_001025577	down	uc007pyi.1	up	-0.7142857	0.0141369	uc007pyi.1	423545	133332	358062	NM_001025577	1000	283	357	61	2	-
NM_182806	down	uc007pyi.1	up	-0.8571429	0.001736111	uc007pyi.1	423545	18349	64719	NM_182806	1000	413	1000	184	13	+
NM_182806	down	uc007pyi.1	up	-0.8571429	0.001736111	uc007pyi.1	423545	11697	40969	NM_182806	1000	412	1000	164	10	+
NM_182806	down	uc007pyi.1	up	-0.8571429	0.001736111	uc007pyi.1	423545	248818	248975	NM_182806	1000	398	555	138	11	+
NM_182806	down	uc007pyi.1	up	-0.8571429	0.001736111	uc007pyi.1	423545	184134	184267	NM_182806	1000	398	539	126	7	+
NM_182806	down	uc007pyi.1	up	-0.8571429	0.001736111	uc007pyi.1	423545	99100	99220	NM_182806	1000	414	539	114	6	+
NM_182806	down	uc007pyi.1	up	-0.8571429	0.001736111	uc007pyi.1	423545	198658	198782	NM_182806	1000	412	541	116	8	+
NM_182806	down	uc007pyi.1	up	-0.8571429	0.001736111	uc007pyi.1	423545	214687	214806	NM_182806	1000	412	536	113	6	+
NM_182806	down	uc007pyi.1	up	-0.8571429	0.001736111	uc007pyi.1	423545	3278	3400	NM_182806	1000	412	539	114	8	+
NM_182806	down	uc007pyi.1	up	-0.8571429	0.001736111	uc007pyi.1	423545	121847	121970	NM_182806	1000	411	538	114	7	+
NM_182806	down	uc007pyi.1	up	-0.8571429	0.001736111	uc007pyi.1	423545	8102	8236	NM_182806	1000	398	539	118	8	+
NM_182806	down	uc007pyi.1	up	-0.8571429	0.001736111	uc007pyi.1	423545	206192	206304	NM_182806	1000	413	528	107	3	+
NM_182806	down	uc007pyi.1	up	-0.8571429	0.001736111	uc007pyi.1	423545	93372	93480	NM_182806	1000	419	532	103	4	+
NM_182806	down	uc007pyi.1	up	-0.8571429	0.001736111	uc007pyi.1	423545	137371	137479	NM_182806	1000	426	539	102	6	+
NM_182806	down	uc007pyi.1	up	-0.8571429	0.001736111	uc007pyi.1	423545	9762	9883	NM_182806	1000	413	539	107	8	+
NM_182806	down	uc007pyi.1	up	-0.8571429	0.001736111	uc007pyi.1	423545	8182	116375	NM_182806	1000	403	1000	198	10	-
NM_182806	down	uc007pyi.1	up	-0.8571429	0.001736111	uc007pyi.1	423545	18416	41036	NM_182806	1000	413	1000	184	11	-
NM_182806	down	uc007pyi.1	up	-0.8571429	0.001736111	uc007pyi.1	423545	137425	207397	NM_182806	1000	419	1000	178	12	-
NM_182806	down	uc007pyi.1	up	-0.8571429	0.001736111	uc007pyi.1	423545	9840	64778	NM_182806	1000	402	989	154	6	-
NM_182806	down	uc007pyi.1	up	-0.8571429	0.001736111	uc007pyi.1	423545	138552	138626	NM_182806	1000	926	1000	68	6	-
NM_182806	down	uc007pyi.1	up	-0.8571429	0.001736111	uc007pyi.1	423545	11765	18768	NM_182806	1000	447	1000	98	3	-
NM_182806	down	uc007pyi.1	up	-0.8571429	0.001736111	uc007pyi.1	423545	198726	198789	NM_182806	1000	937	1000	61	2	-
NM_182806	down	uc007pyi.1	up	-0.8571429	0.001736111	uc007pyi.1	423545	119826	120323	NM_182806	1000	477	1000	71	2	-
NM_182806	down	uc007pyi.1	up	-0.8571429	0.001736111	uc007pyi.1	423545	117943	118000	NM_182806	1000	943	1000	53	4	-
NM_182806	down	uc007pyi.1	up	-0.8571429	0.001736111	uc007pyi.1	423545	3346	3400	NM_182806	1000	946	1000	51	3	-
NM_182806	down	uc007pyi.1	up	-0.8571429	0.001736111	uc007pyi.1	423545	214755	214806	NM_182806	1000	949	1000	49	2	-
NM_182806	down	uc007pyi.1	up	-0.8571429	0.001736111	uc007pyi.1	423545	79839	79887	NM_182806	1000	947	995	46	2	-
NM_182806	down	uc007pyi.1	up	-0.8571429	0.001736111	uc007pyi.1	423545	206261	206304	NM_182806	1000	957	1000	41	2	-
NM_172603	down	uc007pyi.1	up	-0.7857143	0.005505952	uc007pyi.1	423545	8108	8252	NM_172603	1000	169	313	135	9	+
NM_172603	down	uc007pyi.1	up	-0.7857143	0.005505952	uc007pyi.1	423545	214688	214817	NM_172603	1000	176	305	121	8	+
NM_172603	down	uc007pyi.1	up	-0.7857143	0.005505952	uc007pyi.1	423545	99109	99232	NM_172603	1000	186	317	118	5	+
NM_172603	down	uc007pyi.1	up	-0.7857143	0.005505952	uc007pyi.1	423545	137371	137499	NM_172603	1000	189	316	119	8	+
NM_172603	down	uc007pyi.1	up	-0.7857143	0.005505952	uc007pyi.1	423545	3269	3411	NM_172603	1000	170	308	124	8	+
NM_172603	down	uc007pyi.1	up	-0.7857143	0.005505952	uc007pyi.1	423545	198653	198780	NM_172603	1000	171	297	117	9	+
NM_172603	down	uc007pyi.1	up	-0.7857143	0.005505952	uc007pyi.1	423545	119752	119892	NM_172603	1000	176	306	122	8	+
NM_172603	down	uc007pyi.1	up	-0.7857143	0.005505952	uc007pyi.1	423545	104224	104359	NM_172603	1000	176	306	121	9	+
NM_172603	down	uc007pyi.1	up	-0.7857143	0.005505952	uc007pyi.1	423545	18359	18470	NM_172603	1000	186	297	107	4	+
NM_172603	down	uc007pyi.1	up	-0.7857143	0.005505952	uc007pyi.1	423545	117890	118009	NM_172603	1000	190	309	109	10	+
NM_172603	down	uc007pyi.1	up	-0.7857143	0.005505952	uc007pyi.1	423545	93370	93480	NM_172603	1000	180	290	104	6	+
NM_172603	down	uc007pyi.1	up	-0.7857143	0.005505952	uc007pyi.1	423545	184156	184268	NM_172603	1000	186	298	104	8	+
NM_172603	down	uc007pyi.1	up	-0.7857143	0.005505952	uc007pyi.1	423545	302496	302646	NM_172603	1000	164	316	138	12	-
NM_172603	down	uc007pyi.1	up	-0.7857143	0.005505952	uc007pyi.1	423545	207266	207410	NM_172603	1000	169	314	135	8	-
NM_172603	down	uc007pyi.1	up	-0.7857143	0.005505952	uc007pyi.1	423545	116232	116379	NM_172603	1000	167	309	132	9	-
NM_172603	down	uc007pyi.1	up	-0.7857143	0.005505952	uc007pyi.1	423545	40915	41026	NM_172603	1000	186	297	102	9	-
NM_172603	down	uc007pyi.1	up	-0.7857143	0.005505952	uc007pyi.1	423545	64665	64752	NM_172603	1000	210	297	83	4	-
NM_153590	down	uc007pyi.1	up	-0.7857143	0.005505952	uc007pyi.1	423545	248845	248975	NM_153590	1000	766	886	114	6	+
NM_153590	down	uc007pyi.1	up	-0.7857143	0.005505952	uc007pyi.1	423545	119766	119897	NM_153590	1000	766	887	112	9	+
NM_153590	down	uc007pyi.1	up	-0.7857143	0.005505952	uc007pyi.1	423545	93373	93506	NM_153590	1000	766	890	110	7	+
NM_153590	down	uc007pyi.1	up	-0.7857143	0.005505952	uc007pyi.1	423545	8122	8255	NM_153590	1000	766	890	110	9	+
NM_153590	down	uc007pyi.1	up	-0.7857143	0.005505952	uc007pyi.1	423545	87142	87266	NM_153590	1000	766	881	106	9	+
NM_153590	down	uc007pyi.1	up	-0.7857143	0.005505952	uc007pyi.1	423545	18356	18473	NM_153590	1000	766	873	102	5	+
NM_153590	down	uc007pyi.1	up	-0.7857143	0.005505952	uc007pyi.1	423545	184153	184267	NM_153590	1000	766	870	100	4	+
NM_153590	down	uc007pyi.1	up	-0.7857143	0.005505952	uc007pyi.1	423545	137371	137496	NM_153590	1000	772	887	103	8	+
NM_153590	down	uc007pyi.1	up	-0.7857143	0.005505952	uc007pyi.1	423545	11705	11815	NM_153590	1000	766	866	95	5	+
NM_153590	down	uc007pyi.1	up	-0.7857143	0.005505952	uc007pyi.1	423545	206201	206304	NM_153590	1000	766	859	91	2	+
NM_153590	down	uc007pyi.1	up	-0.7857143	0.005505952	uc007pyi.1	423545	99106	99220	NM_153590	1000	766	870	96	8	+
NM_153590	down	uc007pyi.1	up	-0.7857143	0.005505952	uc007pyi.1	423545	302503	302629	NM_153590	1000	766	882	107	9	-
NM_153590	down	uc007pyi.1	up	-0.7857143	0.005505952	uc007pyi.1	423545	116224	116358	NM_153590	1000	766	890	114	7	-
NM_153590	down	uc007pyi.1	up	-0.7857143	0.005505952	uc007pyi.1	423545	207267	207396	NM_153590	1000	766	887	109	8	-
NM_153590	down	uc007pyi.1	up	-0.7857143	0.005505952	uc007pyi.1	423545	40913	41029	NM_153590	1000	766	872	101	5	-
NM_153590	down	uc007pyi.1	up	-0.7857143	0.005505952	uc007pyi.1	423545	64654	64752	NM_153590	1000	793	881	83	5	-
NM_144847	down	uc007pyi.1	up	-0.6428571	0.03115079	uc007pyi.1	423545	138502	138604	NM_144847	1000	138	239	73	3	+
NM_144847	down	uc007pyi.1	up	-0.6428571	0.03115079	uc007pyi.1	423545	87156	87253	NM_144847	1000	141	239	62	2	+
NM_023788	down	uc007pyi.1	up	-0.6428571	0.03115079	uc007pyi.1	423545	237046	237092	NM_023788	1000	835	881	45	1	+
NM_023788	down	uc007pyi.1	up	-0.6428571	0.03115079	uc007pyi.1	423545	278483	278521	NM_023788	1000	835	873	37	1	+
NM_023788	down	uc007pyi.1	up	-0.6428571	0.03115079	uc007pyi.1	423545	256480	256518	NM_023788	1000	833	871	38	0	-
NM_023788	down	uc007pyi.1	up	-0.6428571	0.03115079	uc007pyi.1	423545	14884	14921	NM_023788	1000	834	871	37	0	-
NM_023788	down	uc007pyi.1	up	-0.6428571	0.03115079	uc007pyi.1	423545	271771	271808	NM_023788	1000	835	872	37	0	-
NM_023124	down	uc007pyi.1	up	-0.8571429	0.001736111	uc007pyi.1	423545	137383	137492	NM_023124	1000	142	263	103	6	+
NM_023124	down	uc007pyi.1	up	-0.8571429	0.001736111	uc007pyi.1	423545	248862	248989	NM_023124	1000	141	294	111	5	+
NM_023124	down	uc007pyi.1	up	-0.8571429	0.001736111	uc007pyi.1	423545	93390	138619	NM_023124	1000	141	263	112	7	+
NM_023124	down	uc007pyi.1	up	-0.8571429	0.001736111	uc007pyi.1	423545	99124	106476	NM_023124	1000	142	261	108	8	+
NM_023124	down	uc007pyi.1	up	-0.8571429	0.001736111	uc007pyi.1	423545	117908	118009	NM_023124	1000	149	262	94	7	+
NM_023124	down	uc007pyi.1	up	-0.8571429	0.001736111	uc007pyi.1	423545	18378	18470	NM_023124	1000	146	250	89	3	+
NM_023124	down	uc007pyi.1	up	-0.8571429	0.001736111	uc007pyi.1	423545	8140	8248	NM_023124	1000	142	262	98	7	+
NM_023124	down	uc007pyi.1	up	-0.8571429	0.001736111	uc007pyi.1	423545	87159	87266	NM_023124	1000	141	261	93	7	+
NM_023124	down	uc007pyi.1	up	-0.8571429	0.001736111	uc007pyi.1	423545	11681	11815	NM_023124	1000	14	246	102	4	+
NM_023124	down	uc007pyi.1	up	-0.8571429	0.001736111	uc007pyi.1	423545	9786	9883	NM_023124	1000	141	250	89	8	+
NM_023124	down	uc007pyi.1	up	-0.8571429	0.001736111	uc007pyi.1	423545	184170	184267	NM_023124	1000	141	250	87	2	+
NM_023124	down	uc007pyi.1	up	-0.8571429	0.001736111	uc007pyi.1	423545	206218	206304	NM_023124	1000	141	239	84	2	+
NM_023124	down	uc007pyi.1	up	-0.8571429	0.001736111	uc007pyi.1	423545	214712	214806	NM_023124	1000	141	247	83	4	+
NM_023124	down	uc007pyi.1	up	-0.8571429	0.001736111	uc007pyi.1	423545	156722	156799	NM_023124	1000	161	250	72	4	+
NM_023124	down	uc007pyi.1	up	-0.8571429	0.001736111	uc007pyi.1	423545	116231	116341	NM_023124	1000	141	266	102	4	-
NM_023124	down	uc007pyi.1	up	-0.8571429	0.001736111	uc007pyi.1	423545	40915	41012	NM_023124	1000	141	250	90	7	-
NM_018851	down	uc007pyi.1	up	-0.7857143	0.005505952	uc007pyi.1	423545	73617	73657	NM_018851	1000	677	717	40	0	+
NM_018851	down	uc007pyi.1	up	-0.7857143	0.005505952	uc007pyi.1	423545	84490	84523	NM_018851	1000	674	707	33	0	+
NM_018851	down	uc007pyi.1	up	-0.7857143	0.005505952	uc007pyi.1	423545	10542	10785	NM_018851	1000	675	750	69	1	-
NM_018851	down	uc007pyi.1	up	-0.7857143	0.005505952	uc007pyi.1	423545	31011	31070	NM_018851	1000	675	740	54	2	-
NM_018851	down	uc007pyi.1	up	-0.7857143	0.005505952	uc007pyi.1	423545	100892	100943	NM_018851	1000	682	741	45	2	-
NM_013653	down	uc007pyi.1	up	-0.7142857	0.0141369	uc007pyi.1	423545	207271	214764	NM_013653	1000	608	1000	204	14	+
NM_013653	down	uc007pyi.1	up	-0.7142857	0.0141369	uc007pyi.1	423545	116224	184222	NM_013653	1000	601	1000	235	16	+
NM_013653	down	uc007pyi.1	up	-0.7142857	0.0141369	uc007pyi.1	423545	64654	121925	NM_013653	1000	612	1000	193	5	+
NM_013653	down	uc007pyi.1	up	-0.7142857	0.0141369	uc007pyi.1	423545	9282	18425	NM_013653	1000	741	1000	124	4	+
NM_013653	down	uc007pyi.1	up	-0.7142857	0.0141369	uc007pyi.1	423545	137375	137434	NM_013653	1000	941	1000	58	1	+
NM_013653	down	uc007pyi.1	up	-0.7142857	0.0141369	uc007pyi.1	423545	119747	119835	NM_013653	1000	866	1000	72	3	+
NM_013653	down	uc007pyi.1	up	-0.7142857	0.0141369	uc007pyi.1	423545	93383	93442	NM_013653	1000	941	1000	57	2	+
NM_013653	down	uc007pyi.1	up	-0.7142857	0.0141369	uc007pyi.1	423545	104241	104300	NM_013653	1000	941	1000	57	2	+
NM_013653	down	uc007pyi.1	up	-0.7142857	0.0141369	uc007pyi.1	423545	206211	206270	NM_013653	1000	941	1000	57	2	+
NM_013653	down	uc007pyi.1	up	-0.7142857	0.0141369	uc007pyi.1	423545	8132	8191	NM_013653	1000	941	1000	57	2	+
NM_013653	down	uc007pyi.1	up	-0.7142857	0.0141369	uc007pyi.1	423545	78529	78611	NM_013653	1000	863	995	63	2	+
NM_013653	down	uc007pyi.1	up	-0.7142857	0.0141369	uc007pyi.1	423545	11715	11774	NM_013653	1000	941	1000	54	5	+
NM_013653	down	uc007pyi.1	up	-0.7142857	0.0141369	uc007pyi.1	423545	106640	106693	NM_013653	1000	941	992	48	3	+
NM_013653	down	uc007pyi.1	up	-0.7142857	0.0141369	uc007pyi.1	423545	116289	119892	NM_013653	1000	608	1000	199	14	-
NM_013653	down	uc007pyi.1	up	-0.7142857	0.0141369	uc007pyi.1	423545	40977	99220	NM_013653	1000	620	983	198	8	-
NM_013653	down	uc007pyi.1	up	-0.7142857	0.0141369	uc007pyi.1	423545	8097	8256	NM_013653	1000	600	759	147	12	-
NM_013653	down	uc007pyi.1	up	-0.7142857	0.0141369	uc007pyi.1	423545	3264	3411	NM_013653	1000	609	758	137	10	-
NM_013653	down	uc007pyi.1	up	-0.7142857	0.0141369	uc007pyi.1	423545	152027	214817	NM_013653	1000	612	772	149	9	-
NM_013653	down	uc007pyi.1	up	-0.7142857	0.0141369	uc007pyi.1	423545	198636	198791	NM_013653	1000	609	750	131	8	-
NM_013653	down	uc007pyi.1	up	-0.7142857	0.0141369	uc007pyi.1	423545	18251	18474	NM_013653	1000	616	885	133	10	-
NM_013653	down	uc007pyi.1	up	-0.7142857	0.0141369	uc007pyi.1	423545	170055	184267	NM_013653	1000	620	980	147	10	-
NM_013653	down	uc007pyi.1	up	-0.7142857	0.0141369	uc007pyi.1	423545	104224	106476	NM_013653	1000	609	741	124	8	-
NM_013653	down	uc007pyi.1	up	-0.7142857	0.0141369	uc007pyi.1	423545	93313	118009	NM_013653	1000	608	761	141	6	-
NM_013653	down	uc007pyi.1	up	-0.7142857	0.0141369	uc007pyi.1	423545	137371	137492	NM_013653	1000	610	728	110	8	-
NM_013653	down	uc007pyi.1	up	-0.7142857	0.0141369	uc007pyi.1	423545	11698	11815	NM_013653	1000	624	741	107	10	-
NM_013653	down	uc007pyi.1	up	-0.7142857	0.0141369	uc007pyi.1	423545	87137	87254	NM_013653	1000	621	739	108	9	-
NM_010652	down	uc007pyi.1	up	-0.9285714	0.000396825	uc007pyi.1	423545	332547	332585	NM_010652	1000	725	763	36	2	+
NM_010652	down	uc007pyi.1	up	-0.9285714	0.000396825	uc007pyi.1	423545	10737	10789	NM_010652	1000	729	783	52	0	-
NM_010652	down	uc007pyi.1	up	-0.9285714	0.000396825	uc007pyi.1	423545	238946	238987	NM_010652	1000	732	773	41	0	-
NM_010652	down	uc007pyi.1	up	-0.9285714	0.000396825	uc007pyi.1	423545	31026	31076	NM_010652	1000	725	773	46	1	-
NM_010652	down	uc007pyi.1	up	-0.9285714	0.000396825	uc007pyi.1	423545	240989	241029	NM_010652	1000	725	765	39	1	-
NM_009932	down	uc007pyi.1	up	-0.6428571	0.03115079	uc007pyi.1	423545	278450	370447	NM_009932	1000	44	347	97	4	+
NM_009932	down	uc007pyi.1	up	-0.6428571	0.03115079	uc007pyi.1	423545	3928	215966	NM_009932	1000	48	343	123	4	+
NM_009932	down	uc007pyi.1	up	-0.6428571	0.03115079	uc007pyi.1	423545	301878	310872	NM_009932	1000	37	358	92	1	+
NM_009932	down	uc007pyi.1	up	-0.6428571	0.03115079	uc007pyi.1	423545	180180	278508	NM_009932	1000	77	347	90	1	+
NM_009932	down	uc007pyi.1	up	-0.6428571	0.03115079	uc007pyi.1	423545	248391	404622	NM_009932	1000	54	148	74	0	+
NM_009932	down	uc007pyi.1	up	-0.6428571	0.03115079	uc007pyi.1	423545	174578	210935	NM_009932	1000	77	354	77	1	+
NM_009932	down	uc007pyi.1	up	-0.6428571	0.03115079	uc007pyi.1	423545	330318	330358	NM_009932	1000	86	145	40	0	+
NM_009932	down	uc007pyi.1	up	-0.6428571	0.03115079	uc007pyi.1	423545	10724	36549	NM_009932	1000	39	347	138	2	-
NM_009932	down	uc007pyi.1	up	-0.6428571	0.03115079	uc007pyi.1	423545	100893	298233	NM_009932	1000	26	343	120	1	-
NM_009932	down	uc007pyi.1	up	-0.6428571	0.03115079	uc007pyi.1	423545	238944	364284	NM_009932	1000	85	336	93	1	-
NM_009932	down	uc007pyi.1	up	-0.6428571	0.03115079	uc007pyi.1	423545	295024	363497	NM_009932	1000	38	350	108	0	-
NM_009932	down	uc007pyi.1	up	-0.6428571	0.03115079	uc007pyi.1	423545	31005	31071	NM_009932	1000	48	349	56	1	-
NM_009932	down	uc007pyi.1	up	-0.6428571	0.03115079	uc007pyi.1	423545	363471	394796	NM_009932	1000	271	344	61	1	-
NM_009127	down	uc007pyi.1	up	-0.7857143	0.005505952	uc007pyi.1	423545	119585	119897	NM_009127	1000	685	835	139	6	+
NM_009127	down	uc007pyi.1	up	-0.7857143	0.005505952	uc007pyi.1	423545	3260	8256	NM_009127	1000	667	839	147	11	+
NM_009127	down	uc007pyi.1	up	-0.7857143	0.005505952	uc007pyi.1	423545	99085	99227	NM_009127	1000	671	826	132	8	+
NM_009127	down	uc007pyi.1	up	-0.7857143	0.005505952	uc007pyi.1	423545	214675	214806	NM_009127	1000	669	816	125	4	+
NM_009127	down	uc007pyi.1	up	-0.7857143	0.005505952	uc007pyi.1	423545	184130	184265	NM_009127	1000	683	817	123	6	+
NM_009127	down	uc007pyi.1	up	-0.7857143	0.005505952	uc007pyi.1	423545	137369	137490	NM_009127	1000	708	830	114	7	+
NM_009127	down	uc007pyi.1	up	-0.7857143	0.005505952	uc007pyi.1	423545	3294	3413	NM_009127	1000	713	832	110	9	+
NM_009127	down	uc007pyi.1	up	-0.7857143	0.005505952	uc007pyi.1	423545	11694	11815	NM_009127	1000	689	815	113	6	+
NM_009127	down	uc007pyi.1	up	-0.7857143	0.005505952	uc007pyi.1	423545	93312	106481	NM_009127	1000	682	835	134	8	+
NM_009127	down	uc007pyi.1	up	-0.7857143	0.005505952	uc007pyi.1	423545	18349	18468	NM_009127	1000	693	817	110	7	+
NM_009127	down	uc007pyi.1	up	-0.7857143	0.005505952	uc007pyi.1	423545	206192	206303	NM_009127	1000	693	807	105	3	+
NM_009127	down	uc007pyi.1	up	-0.7857143	0.005505952	uc007pyi.1	423545	117891	117995	NM_009127	1000	713	817	95	9	+
NM_009127	down	uc007pyi.1	up	-0.7857143	0.005505952	uc007pyi.1	423545	207267	207388	NM_009127	1000	713	835	112	8	-
NM_009127	down	uc007pyi.1	up	-0.7857143	0.005505952	uc007pyi.1	423545	116259	116377	NM_009127	1000	686	804	107	3	-
NM_008461	down	uc007pyi.1	up	-0.7142857	0.0141369	uc007pyi.1	423545	106400	106480	NM_008461	1000	437	518	72	8	+
NM_008461	down	uc007pyi.1	up	-0.7142857	0.0141369	uc007pyi.1	423545	18404	18473	NM_008461	1000	436	505	65	4	+
NM_008461	down	uc007pyi.1	up	-0.7142857	0.0141369	uc007pyi.1	423545	9840	9883	NM_008461	1000	459	502	40	3	+
NM_008461	down	uc007pyi.1	up	-0.7142857	0.0141369	uc007pyi.1	423545	79852	79899	NM_008461	1000	466	514	44	2	+
NM_008461	down	uc007pyi.1	up	-0.7142857	0.0141369	uc007pyi.1	423545	63752	116359	NM_008461	1000	387	1000	297	24	-
NM_008461	down	uc007pyi.1	up	-0.7142857	0.0141369	uc007pyi.1	423545	214123	214309	NM_008461	1000	814	1000	171	15	-
NM_008090	down	uc007pyi.1	up	-0.8571429	0.001736111	uc007pyi.1	423545	118459	118500	NM_008090	1000	606	647	40	1	+
NM_008090	down	uc007pyi.1	up	-0.8571429	0.001736111	uc007pyi.1	423545	139128	139173	NM_008090	1000	601	646	44	1	-
NM_008090	down	uc007pyi.1	up	-0.8571429	0.001736111	uc007pyi.1	423545	10577	10623	NM_008090	1000	601	647	44	2	-
NM_008090	down	uc007pyi.1	up	-0.8571429	0.001736111	uc007pyi.1	423545	238947	238988	NM_008090	1000	600	647	41	0	-
NM_008090	down	uc007pyi.1	up	-0.8571429	0.001736111	uc007pyi.1	423545	394760	394800	NM_008090	1000	601	641	39	1	-
NM_008090	down	uc007pyi.1	up	-0.8571429	0.001736111	uc007pyi.1	423545	256478	256516	NM_008090	1000	604	648	38	0	-
NM_007974	down	uc007pyi.1	up	-0.7142857	0.0141369	uc007pyi.1	423545	295027	295075	NM_007974	1000	241	290	48	0	+
NM_007974	down	uc007pyi.1	up	-0.7142857	0.0141369	uc007pyi.1	423545	117957	117993	NM_007974	1000	690	726	35	1	+
NM_007974	down	uc007pyi.1	up	-0.7142857	0.0141369	uc007pyi.1	423545	198708	198776	NM_007974	1000	652	726	45	1	+
NM_007974	down	uc007pyi.1	up	-0.7142857	0.0141369	uc007pyi.1	423545	64669	65685	NM_007974	1000	238	726	52	0	-
NM_001198560	down	uc007pyi.1	up	-0.8571429	0.001736111	uc007pyi.1	423545	119735	119897	NM_001198560	1000	543	697	141	13	+
NM_001198560	down	uc007pyi.1	up	-0.8571429	0.001736111	uc007pyi.1	423545	121784	121983	NM_001198560	1000	543	692	135	8	+
NM_001198560	down	uc007pyi.1	up	-0.8571429	0.001736111	uc007pyi.1	423545	214673	214806	NM_001198560	1000	543	677	123	9	+
NM_001198560	down	uc007pyi.1	up	-0.8571429	0.001736111	uc007pyi.1	423545	117881	118018	NM_001198560	1000	555	701	124	13	+
NM_001198560	down	uc007pyi.1	up	-0.8571429	0.001736111	uc007pyi.1	423545	18332	18469	NM_001198560	1000	547	679	119	6	+
NM_001198560	down	uc007pyi.1	up	-0.8571429	0.001736111	uc007pyi.1	423545	137371	137496	NM_001198560	1000	572	697	113	12	+
NM_001198560	down	uc007pyi.1	up	-0.8571429	0.001736111	uc007pyi.1	423545	11708	11830	NM_001198560	1000	569	692	112	10	+
NM_001198560	down	uc007pyi.1	up	-0.8571429	0.001736111	uc007pyi.1	423545	87145	87266	NM_001198560	1000	569	691	110	9	+
NM_001198560	down	uc007pyi.1	up	-0.8571429	0.001736111	uc007pyi.1	423545	184156	184266	NM_001198560	1000	569	679	102	8	+
NM_001198560	down	uc007pyi.1	up	-0.8571429	0.001736111	uc007pyi.1	423545	302503	302636	NM_001198560	1000	559	692	122	11	-
NM_001198560	down	uc007pyi.1	up	-0.8571429	0.001736111	uc007pyi.1	423545	40916	41046	NM_001198560	1000	547	679	118	12	-
NM_001198560	down	uc007pyi.1	up	-0.8571429	0.001736111	uc007pyi.1	423545	207267	207308	NM_001198560	1000	655	697	38	3	-
NM_001164327	down	uc007pyi.1	up	-0.7857143	0.005505952	uc007pyi.1	423545	214688	214817	NM_001164327	1000	153	282	122	7	+
NM_001164327	down	uc007pyi.1	up	-0.7857143	0.005505952	uc007pyi.1	423545	8115	8248	NM_001164327	1000	154	286	123	9	+
NM_001164327	down	uc007pyi.1	up	-0.7857143	0.005505952	uc007pyi.1	423545	248810	248972	NM_001164327	1000	126	287	131	11	+
NM_001164327	down	uc007pyi.1	up	-0.7857143	0.005505952	uc007pyi.1	423545	99075	99232	NM_001164327	1000	139	294	132	7	+
NM_001164327	down	uc007pyi.1	up	-0.7857143	0.005505952	uc007pyi.1	423545	137371	137499	NM_001164327	1000	166	293	119	7	+
NM_001164327	down	uc007pyi.1	up	-0.7857143	0.005505952	uc007pyi.1	423545	9761	9893	NM_001164327	1000	152	284	119	13	+
NM_001164327	down	uc007pyi.1	up	-0.7857143	0.005505952	uc007pyi.1	423545	3290	3411	NM_001164327	1000	164	285	112	9	+
NM_001164327	down	uc007pyi.1	up	-0.7857143	0.005505952	uc007pyi.1	423545	119452	119892	NM_001164327	1000	139	283	128	8	+
NM_001164327	down	uc007pyi.1	up	-0.7857143	0.005505952	uc007pyi.1	423545	11673	11815	NM_001164327	1000	125	270	123	9	+
NM_001164327	down	uc007pyi.1	up	-0.7857143	0.005505952	uc007pyi.1	423545	198658	198780	NM_001164327	1000	153	274	112	9	+
NM_001164327	down	uc007pyi.1	up	-0.7857143	0.005505952	uc007pyi.1	423545	184156	184268	NM_001164327	1000	163	275	106	6	+
NM_001164327	down	uc007pyi.1	up	-0.7857143	0.005505952	uc007pyi.1	423545	117890	118010	NM_001164327	1000	167	287	109	11	+
NM_001164327	down	uc007pyi.1	up	-0.7857143	0.005505952	uc007pyi.1	423545	18359	18470	NM_001164327	1000	163	274	104	7	+
NM_001164327	down	uc007pyi.1	up	-0.7857143	0.005505952	uc007pyi.1	423545	206191	206301	NM_001164327	1000	152	260	103	5	+
NM_001164327	down	uc007pyi.1	up	-0.7857143	0.005505952	uc007pyi.1	423545	302503	302645	NM_001164327	1000	136	286	130	12	-
NM_001164327	down	uc007pyi.1	up	-0.7857143	0.005505952	uc007pyi.1	423545	116231	116368	NM_001164327	1000	151	287	126	10	-
NM_001164327	down	uc007pyi.1	up	-0.7857143	0.005505952	uc007pyi.1	423545	64665	325504	NM_001164327	1000	136	274	121	6	-
NM_001164327	down	uc007pyi.1	up	-0.7857143	0.005505952	uc007pyi.1	423545	40915	41026	NM_001164327	1000	163	274	101	10	-
NM_001163550	down	uc007pyi.1	up	-0.6428571	0.03115079	uc007pyi.1	423545	8097	8256	NM_001163550	1000	579	731	144	8	+
NM_001163550	down	uc007pyi.1	up	-0.6428571	0.03115079	uc007pyi.1	423545	248810	248971	NM_001163550	1000	569	723	142	12	+
NM_001163550	down	uc007pyi.1	up	-0.6428571	0.03115079	uc007pyi.1	423545	99075	99218	NM_001163550	1000	577	716	132	5	+
NM_001163550	down	uc007pyi.1	up	-0.6428571	0.03115079	uc007pyi.1	423545	108895	119897	NM_001163550	1000	551	727	157	7	+
NM_001163550	down	uc007pyi.1	up	-0.6428571	0.03115079	uc007pyi.1	423545	3264	3409	NM_001163550	1000	580	723	132	8	+
NM_001163550	down	uc007pyi.1	up	-0.6428571	0.03115079	uc007pyi.1	423545	184130	184265	NM_001163550	1000	580	716	125	5	+
NM_001163550	down	uc007pyi.1	up	-0.6428571	0.03115079	uc007pyi.1	423545	44080	214806	NM_001163550	1000	576	715	135	4	+
NM_001163550	down	uc007pyi.1	up	-0.6428571	0.03115079	uc007pyi.1	423545	18344	18468	NM_001163550	1000	592	716	117	7	+
NM_001163550	down	uc007pyi.1	up	-0.6428571	0.03115079	uc007pyi.1	423545	11698	11815	NM_001163550	1000	597	714	112	5	+
NM_001163550	down	uc007pyi.1	up	-0.6428571	0.03115079	uc007pyi.1	423545	198636	198791	NM_001163550	1000	588	722	128	4	+
NM_001163550	down	uc007pyi.1	up	-0.6428571	0.03115079	uc007pyi.1	423545	111377	137501	NM_001163550	1000	570	732	137	5	+
NM_001163550	down	uc007pyi.1	up	-0.6428571	0.03115079	uc007pyi.1	423545	93312	93480	NM_001163550	1000	570	711	124	5	+
NM_001163550	down	uc007pyi.1	up	-0.6428571	0.03115079	uc007pyi.1	423545	206191	206304	NM_001163550	1000	596	707	108	3	+
NM_001163550	down	uc007pyi.1	up	-0.6428571	0.03115079	uc007pyi.1	423545	138492	138623	NM_001163550	1000	605	727	114	6	+
NM_001163550	down	uc007pyi.1	up	-0.6428571	0.03115079	uc007pyi.1	423545	207267	207429	NM_001163550	1000	571	727	145	9	-
NM_001163550	down	uc007pyi.1	up	-0.6428571	0.03115079	uc007pyi.1	423545	116224	189600	NM_001163550	1000	568	730	148	5	-
NM_001163550	down	uc007pyi.1	up	-0.6428571	0.03115079	uc007pyi.1	423545	302502	302645	NM_001163550	1000	586	724	127	9	-
NM_001163550	down	uc007pyi.1	up	-0.6428571	0.03115079	uc007pyi.1	423545	40854	41047	NM_001163550	1000	586	903	132	11	-
NM_001163550	down	uc007pyi.1	up	-0.6428571	0.03115079	uc007pyi.1	423545	64654	64777	NM_001163550	1000	588	722	106	3	-
NM_172921	down	uc007pyi.1	up	-0.8571429	0.001736111	uc007pyi.1	423545	207279	207396	NM_172921	1000	529	629	93	3	-
NM_030682	down	uc007pyi.1	up	-0.7142857	0.0141369	uc007pyi.1	423545	78719	78785	NM_030682	1000	487	555	43	2	-
NM_010391	down	uc007pyi.1	up	-0.9285714	0.000396825	uc007pyi.1	423545	300703	300735	NM_010391	1000	17	49	32	0	-
NM_010391	down	uc007pyi.1	up	-0.9285714	0.000396825	uc007pyi.1	423545	19285	19317	NM_010391	1000	17	49	32	0	-
NM_053153	down	uc007pyi.1	up	-0.6428571	0.03115079	uc007pyi.1	423545	67315	90125	NM_053153	1000	472	655	139	1	-
NM_053153	down	uc007pyi.1	up	-0.6428571	0.03115079	uc007pyi.1	423545	52537	106435	NM_053153	1000	299	655	119	1	-
NM_053153	down	uc007pyi.1	up	-0.6428571	0.03115079	uc007pyi.1	423545	52553	330279	NM_053153	1000	537	655	104	3	-
NM_053153	down	uc007pyi.1	up	-0.6428571	0.03115079	uc007pyi.1	423545	52509	52543	NM_053153	1000	608	647	34	0	-
NM_031247	down	uc007pyi.1	up	-0.8571429	0.001736111	uc007pyi.1	423545	104097	104164	NM_031247	1000	235	303	67	0	-
NM_031247	down	uc007pyi.1	up	-0.8571429	0.001736111	uc007pyi.1	423545	395992	396047	NM_031247	1000	233	288	55	0	-
NM_031247	down	uc007pyi.1	up	-0.8571429	0.001736111	uc007pyi.1	423545	228300	332520	NM_031247	1000	226	304	76	0	-
NM_013542	down	uc007pyi.1	up	-0.7857143	0.005505952	uc007pyi.1	423545	301876	301925	NM_013542	1000	487	536	48	1	-
NM_013542	down	uc007pyi.1	up	-0.7857143	0.005505952	uc007pyi.1	423545	332531	332581	NM_013542	1000	487	537	47	3	-
NM_013542	down	uc007pyi.1	up	-0.7857143	0.005505952	uc007pyi.1	423545	118458	118503	NM_013542	1000	491	536	44	1	-
NM_013542	down	uc007pyi.1	up	-0.7857143	0.005505952	uc007pyi.1	423545	360308	360351	NM_013542	1000	493	536	43	0	-
NM_013542	down	uc007pyi.1	up	-0.7857143	0.005505952	uc007pyi.1	423545	51108	51141	NM_013542	1000	486	519	33	0	-
NM_030682	down	uc009aox.1	up	-0.7142857	0.0141369	uc009aox.1	6464	6258	6315	NM_030682	1000	487	544	53	4	-
NM_023788	down	uc009aox.1	up	-0.7857143	0.005505952	uc009aox.1	6464	2241	2279	NM_023788	1000	835	872	35	1	-
NM_010652	down	uc009aox.1	up	-0.6428571	0.03115079	uc009aox.1	6464	2242	2289	NM_010652	1000	723	769	44	1	-
NM_014194	down	ENSMUST00000133648	up	-0.7857143	0.005505952	ENSMUST00000133648	24771	16505	16571	NM_014194	1000	158	225	64	1	+
NM_172921	down	ENSMUST00000133648	up	-0.7142857	0.0141369	ENSMUST00000133648	24771	10836	10948	NM_172921	1000	529	623	86	5	+
NM_172603	down	ENSMUST00000133648	up	-0.6428571	0.03115079	ENSMUST00000133648	24771	10839	10948	NM_172603	1000	186	295	102	7	+
NM_172603	down	ENSMUST00000133648	up	-0.6428571	0.03115079	ENSMUST00000133648	24771	3357	3489	NM_172603	1000	170	300	122	8	-
NM_153590	down	ENSMUST00000133648	up	-0.7857143	0.005505952	ENSMUST00000133648	24771	10836	10965	NM_153590	1000	766	886	110	9	+
NM_153590	down	ENSMUST00000133648	up	-0.7857143	0.005505952	ENSMUST00000133648	24771	3340	3469	NM_153590	1000	771	890	112	7	-
NM_009127	down	ENSMUST00000133648	up	-0.7857143	0.005505952	ENSMUST00000133648	24771	10829	10965	NM_009127	1000	693	834	125	9	+
NM_009127	down	ENSMUST00000133648	up	-0.7857143	0.005505952	ENSMUST00000133648	24771	3340	3466	NM_009127	1000	713	838	109	8	-
NM_001166376	down	ENSMUST00000133648	up	-0.7142857	0.0141369	ENSMUST00000133648	24771	10284	10828	NM_001166376	1000	153	699	493	26	+
NM_001164327	down	ENSMUST00000133648	up	-0.6428571	0.03115079	ENSMUST00000133648	24771	10839	10948	NM_001164327	1000	163	272	101	8	+
NM_001164327	down	ENSMUST00000133648	up	-0.6428571	0.03115079	ENSMUST00000133648	24771	3357	3504	NM_001164327	1000	125	277	128	9	-
NM_029658	down	ENSMUST00000133648	up	-0.6428571	0.03115079	ENSMUST00000133648	24771	3360	3761	NM_029658	1000	792	944	118	7	+
NM_029658	down	ENSMUST00000133648	up	-0.6428571	0.03115079	ENSMUST00000133648	24771	10863	10961	NM_029658	1000	781	879	90	8	-
NM_025355	down	ENSMUST00000133648	up	-0.6428571	0.03115079	ENSMUST00000133648	24771	3360	3469	NM_025355	1000	581	690	102	7	+
NM_025355	down	ENSMUST00000133648	up	-0.6428571	0.03115079	ENSMUST00000133648	24771	10829	10965	NM_025355	1000	566	703	127	8	-
NM_013653	down	ENSMUST00000133648	up	-0.7142857	0.0141369	ENSMUST00000133648	24771	13886	13922	NM_013653	1000	964	1000	33	3	+
NM_013653	down	ENSMUST00000133648	up	-0.7142857	0.0141369	ENSMUST00000133648	24771	3405	10961	NM_013653	1000	609	1000	197	14	-
NM_001001446	down	ENSMUST00000133648	up	-0.9285714	0.000396825	ENSMUST00000133648	24771	3340	3469	NM_001001446	1000	843	985	117	8	+
NM_001001446	down	ENSMUST00000133648	up	-0.9285714	0.000396825	ENSMUST00000133648	24771	13886	13978	NM_001001446	1000	851	944	84	6	-
NM_001198560	down	ENSMUST00000133648	up	-0.7142857	0.0141369	ENSMUST00000133648	24771	3340	3469	NM_001198560	1000	571	700	121	8	-
NM_001081069	down	ENSMUST00000133648	up	-0.7142857	0.0141369	ENSMUST00000133648	24771	10829	13979	NM_001081069	1000	319	450	126	5	-
NM_001081069	down	ENSMUST00000133648	up	-0.7142857	0.0141369	ENSMUST00000133648	24771	13886	13922	NM_001081069	1000	374	410	33	3	-
NM_133203	down	ENSMUST00000133648	up	-0.7142857	0.0141369	ENSMUST00000133648	24771	17233	17291	NM_133203	1000	756	814	57	1	-
NM_018851	down	ENSMUST00000133648	up	-0.6428571	0.03115079	ENSMUST00000133648	24771	20777	20820	NM_018851	1000	675	718	43	0	-
NM_010652	down	ENSMUST00000133648	up	-0.6428571	0.03115079	ENSMUST00000133648	24771	20776	20824	NM_010652	1000	729	777	48	0	-
NM_133203	down	uc007shm.1	up	-0.6428571	0.03115079	uc007shm.1	90773	81591	81639	NM_133203	1000	766	814	48	0	+
NM_182806	down	uc007shm.1	up	-0.7857143	0.005505952	uc007shm.1	90773	45384	45421	NM_182806	1000	436	473	37	0	+
NM_177182	down	uc007shm.1	up	-0.6428571	0.03115079	uc007shm.1	90773	56042	56113	NM_177182	1000	384	455	67	4	+
NM_023124	down	uc007shm.1	up	-0.9285714	0.000396825	uc007shm.1	90773	52806	52916	NM_023124	1000	142	267	98	6	+
NM_008670	down	uc007shm.1	up	-0.6428571	0.03115079	uc007shm.1	90773	46143	46193	NM_008670	1000	670	720	45	5	+
NM_008670	down	uc007shm.1	up	-0.6428571	0.03115079	uc007shm.1	90773	52783	52914	NM_008670	1000	673	804	120	11	-
NM_001164327	down	uc007shm.1	up	-0.8571429	0.001736111	uc007shm.1	90773	45382	45495	NM_001164327	1000	174	287	102	11	+
NM_173433	down	uc007shm.1	up	-0.7857143	0.005505952	uc007shm.1	90773	59921	59963	NM_173433	1000	817	873	39	0	+
NM_013653	down	uc007shm.1	up	-0.7857143	0.005505952	uc007shm.1	90773	17204	56094	NM_013653	1000	600	1000	166	6	+
NM_013653	down	uc007shm.1	up	-0.7857143	0.005505952	uc007shm.1	90773	45386	45437	NM_013653	1000	949	1000	48	3	+
NM_011658	down	uc007shm.1	up	-0.6428571	0.03115079	uc007shm.1	90773	60520	60560	NM_011658	1000	680	720	38	2	+
NM_011616	down	uc007shm.1	up	-0.6428571	0.03115079	uc007shm.1	90773	71005	71039	NM_011616	1000	248	282	34	0	+
NM_153590	down	uc007shm.1	up	-0.7142857	0.0141369	uc007shm.1	90773	46146	46187	NM_153590	1000	841	882	40	1	-
NM_029658	down	uc007shm.1	up	-0.7142857	0.0141369	uc007shm.1	90773	45382	45502	NM_029658	1000	772	892	108	12	-
NM_027283	down	uc007shm.1	up	-0.6428571	0.03115079	uc007shm.1	90773	56019	56111	NM_027283	1000	356	444	81	6	-
NM_172530	down	uc007shm.1	up	-0.6428571	0.03115079	uc007shm.1	90773	57194	57341	NM_172530	1000	454	810	104	0	-
NM_021718	down	uc007shm.1	up	-0.7142857	0.0141369	uc007shm.1	90773	8325	8391	NM_021718	1000	114	190	56	1	-
NM_008090	down	uc007shm.1	up	-0.6428571	0.03115079	uc007shm.1	90773	47366	47405	NM_008090	1000	601	638	36	0	-
NM_014194	down	uc007shm.1	up	-0.7142857	0.0141369	uc007shm.1	90773	74916	75012	NM_014194	1000	817	981	78	5	-
NM_001166376	down	uc007shm.1	up	-0.7857143	0.005505952	uc007shm.1	90773	28773	29326	NM_001166376	1000	149	704	513	37	-
NM_001166376	down	uc007shm.1	up	-0.7857143	0.005505952	uc007shm.1	90773	70068	70545	NM_001166376	1000	164	640	429	41	-
NM_001164329	down	uc007shm.1	up	-0.8571429	0.001736111	uc007shm.1	90773	28714	70546	NM_001164329	1000	403	1000	526	44	-
NM_001081069	down	uc007shm.1	up	-0.6428571	0.03115079	uc007shm.1	90773	52778	52900	NM_001081069	1000	331	452	111	10	-
NM_001081069	down	uc007shm.1	up	-0.6428571	0.03115079	uc007shm.1	90773	56019	56137	NM_001081069	1000	331	449	108	10	-
NM_207203	down	uc008pdk.1	up	-0.7142857	0.0141369	uc008pdk.1	90825	25303	25336	NM_207203	1000	658	691	33	0	-
NM_172442	down	uc009hiz.1	up	-0.7142857	0.0141369	uc009hiz.1	18773	16638	16679	NM_172442	1000	324	443	41	0	+
NM_153590	down	uc009hiz.1	up	-0.6428571	0.03115079	uc009hiz.1	18773	8149	8278	NM_153590	1000	766	886	112	7	+
NM_053190	down	uc009hiz.1	up	-0.8571429	0.001736111	uc009hiz.1	18773	8130	8278	NM_053190	1000	232	380	138	10	+
NM_010746	down	uc009hiz.1	up	-0.6428571	0.03115079	uc009hiz.1	18773	8127	8263	NM_010746	1000	82	210	120	8	+
NM_008772	down	uc009hiz.1	up	-0.6428571	0.03115079	uc009hiz.1	18773	8130	8274	NM_008772	1000	65	208	130	12	+
NM_008685	down	uc009hiz.1	up	-0.6428571	0.03115079	uc009hiz.1	18773	8131	8267	NM_008685	1000	450	583	121	11	+
NM_177078	down	uc009hiz.1	up	-0.7142857	0.0141369	uc009hiz.1	18773	8206	8278	NM_177078	1000	927	1000	66	6	-
NM_029658	down	uc009hiz.1	up	-0.6428571	0.03115079	uc009hiz.1	18773	8133	8267	NM_029658	1000	788	914	121	5	-
NM_001081069	down	uc009hiz.1	up	-0.7142857	0.0141369	uc009hiz.1	18773	8127	8269	NM_001081069	1000	325	468	132	8	-
NM_007535	down	ENSMUST00000167528	up	-0.7857143	0.005505952	ENSMUST00000167528	48053	21720	21797	NM_007535	1000	340	417	70	7	+
NM_019738	down	ENSMUST00000167528	up	-0.6428571	0.03115079	ENSMUST00000167528	48053	21624	21797	NM_019738	1000	786	962	151	12	+
NM_019738	down	ENSMUST00000167528	up	-0.6428571	0.03115079	ENSMUST00000167528	48053	38859	39000	NM_019738	1000	822	962	132	8	+
NM_028013	down	ENSMUST00000167528	up	-0.7142857	0.0141369	ENSMUST00000167528	48053	27893	27927	NM_028013	1000	427	461	32	2	+
NM_001013373	down	ENSMUST00000167528	up	-0.6428571	0.03115079	ENSMUST00000167528	48053	27911	27990	NM_001013373	1000	555	634	73	6	+
NM_001013373	down	ENSMUST00000167528	up	-0.6428571	0.03115079	ENSMUST00000167528	48053	7497	7614	NM_001013373	1000	555	661	85	6	-
NM_001013373	down	ENSMUST00000167528	up	-0.6428571	0.03115079	ENSMUST00000167528	48053	603	656	NM_001013373	1000	581	634	50	3	-
NM_172603	down	ENSMUST00000167528	up	-0.6428571	0.03115079	ENSMUST00000167528	48053	27906	28036	NM_172603	1000	169	301	122	8	+
NM_172603	down	ENSMUST00000167528	up	-0.6428571	0.03115079	ENSMUST00000167528	48053	5331	5440	NM_172603	1000	187	296	99	10	+
NM_172603	down	ENSMUST00000167528	up	-0.6428571	0.03115079	ENSMUST00000167528	48053	19805	19937	NM_172603	1000	169	301	121	11	-
NM_172603	down	ENSMUST00000167528	up	-0.6428571	0.03115079	ENSMUST00000167528	48053	7490	7604	NM_172603	1000	186	300	105	9	-
NM_172603	down	ENSMUST00000167528	up	-0.6428571	0.03115079	ENSMUST00000167528	48053	596	656	NM_172603	1000	202	262	57	3	-
NM_144847	down	ENSMUST00000167528	up	-0.6428571	0.03115079	ENSMUST00000167528	48053	5354	5439	NM_144847	1000	154	239	65	1	+
NM_144847	down	ENSMUST00000167528	up	-0.6428571	0.03115079	ENSMUST00000167528	48053	10672	10773	NM_144847	1000	138	239	92	9	-
NM_144847	down	ENSMUST00000167528	up	-0.6428571	0.03115079	ENSMUST00000167528	48053	564	656	NM_144847	1000	146	239	55	2	-
NM_023124	down	ENSMUST00000167528	up	-0.7142857	0.0141369	ENSMUST00000167528	48053	27935	28032	NM_023124	1000	141	250	91	3	+
NM_023124	down	ENSMUST00000167528	up	-0.7142857	0.0141369	ENSMUST00000167528	48053	5354	5440	NM_023124	1000	151	249	68	1	+
NM_023124	down	ENSMUST00000167528	up	-0.7142857	0.0141369	ENSMUST00000167528	48053	10658	10767	NM_023124	1000	141	262	102	7	-
NM_023124	down	ENSMUST00000167528	up	-0.7142857	0.0141369	ENSMUST00000167528	48053	550	656	NM_023124	1000	143	262	99	7	-
NM_023124	down	ENSMUST00000167528	up	-0.7142857	0.0141369	ENSMUST00000167528	48053	7493	7590	NM_023124	1000	141	250	89	4	-
NM_023122	down	ENSMUST00000167528	up	-0.7142857	0.0141369	ENSMUST00000167528	48053	10658	10760	NM_023122	1000	834	938	73	5	+
NM_010304	down	ENSMUST00000167528	up	-0.8571429	0.001736111	ENSMUST00000167528	48053	27895	28038	NM_010304	1000	755	899	131	12	+
NM_010304	down	ENSMUST00000167528	up	-0.8571429	0.001736111	ENSMUST00000167528	48053	10658	10800	NM_010304	1000	760	905	130	12	-
NM_010304	down	ENSMUST00000167528	up	-0.8571429	0.001736111	ENSMUST00000167528	48053	19799	19952	NM_010304	1000	766	905	126	11	-
NM_010304	down	ENSMUST00000167528	up	-0.8571429	0.001736111	ENSMUST00000167528	48053	590	652	NM_010304	1000	802	861	58	1	-
NM_001177959	down	ENSMUST00000167528	up	-0.6428571	0.03115079	ENSMUST00000167528	48053	10658	10760	NM_001177959	1000	834	938	73	5	+
NM_001164327	down	ENSMUST00000167528	up	-0.6428571	0.03115079	ENSMUST00000167528	48053	27895	28036	NM_001164327	1000	128	278	134	7	+
NM_001164327	down	ENSMUST00000167528	up	-0.6428571	0.03115079	ENSMUST00000167528	48053	7490	7604	NM_001164327	1000	163	277	105	9	-
NM_001164327	down	ENSMUST00000167528	up	-0.6428571	0.03115079	ENSMUST00000167528	48053	595	656	NM_001164327	1000	179	240	58	3	-
NM_182806	down	ENSMUST00000167528	up	-0.7142857	0.0141369	ENSMUST00000167528	48053	27884	28032	NM_182806	1000	381	539	143	5	+
NM_182806	down	ENSMUST00000167528	up	-0.7142857	0.0141369	ENSMUST00000167528	48053	5331	19863	NM_182806	1000	424	1000	151	12	+
NM_182806	down	ENSMUST00000167528	up	-0.7142857	0.0141369	ENSMUST00000167528	48053	7493	7543	NM_182806	1000	946	996	45	5	+
NM_182806	down	ENSMUST00000167528	up	-0.7142857	0.0141369	ENSMUST00000167528	48053	10671	10791	NM_182806	1000	413	538	113	7	-
NM_182806	down	ENSMUST00000167528	up	-0.7142857	0.0141369	ENSMUST00000167528	48053	562	7615	NM_182806	1000	412	539	117	4	-
NM_182806	down	ENSMUST00000167528	up	-0.7142857	0.0141369	ENSMUST00000167528	48053	27983	28038	NM_182806	1000	940	995	53	2	-
NM_182806	down	ENSMUST00000167528	up	-0.7142857	0.0141369	ENSMUST00000167528	48053	620	656	NM_182806	1000	439	475	36	0	-
NM_029658	down	ENSMUST00000167528	up	-0.6428571	0.03115079	ENSMUST00000167528	48053	19798	19950	NM_029658	1000	779	967	135	9	+
NM_029658	down	ENSMUST00000167528	up	-0.6428571	0.03115079	ENSMUST00000167528	48053	10651	10801	NM_029658	1000	772	936	130	9	+
NM_029658	down	ENSMUST00000167528	up	-0.6428571	0.03115079	ENSMUST00000167528	48053	7493	7615	NM_029658	1000	792	914	110	12	+
NM_029658	down	ENSMUST00000167528	up	-0.6428571	0.03115079	ENSMUST00000167528	48053	550	656	NM_029658	1000	780	887	97	9	+
NM_029658	down	ENSMUST00000167528	up	-0.6428571	0.03115079	ENSMUST00000167528	48053	27902	28032	NM_029658	1000	792	939	123	7	-
NM_027283	down	ENSMUST00000167528	up	-0.7142857	0.0141369	ENSMUST00000167528	48053	19799	19952	NM_027283	1000	312	465	135	11	+
NM_027283	down	ENSMUST00000167528	up	-0.7142857	0.0141369	ENSMUST00000167528	48053	10658	10761	NM_027283	1000	312	415	97	6	+
NM_027283	down	ENSMUST00000167528	up	-0.7142857	0.0141369	ENSMUST00000167528	48053	550	7615	NM_027283	1000	312	446	108	7	+
NM_027283	down	ENSMUST00000167528	up	-0.7142857	0.0141369	ENSMUST00000167528	48053	590	652	NM_027283	1000	356	415	58	0	+
NM_027283	down	ENSMUST00000167528	up	-0.7142857	0.0141369	ENSMUST00000167528	48053	27902	28038	NM_027283	1000	318	454	122	9	-
NM_025355	down	ENSMUST00000167528	up	-0.6428571	0.03115079	ENSMUST00000167528	48053	7493	7615	NM_025355	1000	581	704	111	10	+
NM_025355	down	ENSMUST00000167528	up	-0.6428571	0.03115079	ENSMUST00000167528	48053	10671	10766	NM_025355	1000	582	677	91	4	+
NM_025355	down	ENSMUST00000167528	up	-0.6428571	0.03115079	ENSMUST00000167528	48053	596	656	NM_025355	1000	616	676	56	4	+
NM_025355	down	ENSMUST00000167528	up	-0.6428571	0.03115079	ENSMUST00000167528	48053	11222	11317	NM_025355	1000	582	675	49	3	+
NM_025355	down	ENSMUST00000167528	up	-0.6428571	0.03115079	ENSMUST00000167528	48053	27907	28037	NM_025355	1000	576	708	120	9	-
NM_025355	down	ENSMUST00000167528	up	-0.6428571	0.03115079	ENSMUST00000167528	48053	5354	5440	NM_025355	1000	582	668	79	7	-
NM_008670	down	ENSMUST00000167528	up	-0.7142857	0.0141369	ENSMUST00000167528	48053	10651	10792	NM_008670	1000	666	807	130	11	+
NM_008670	down	ENSMUST00000167528	up	-0.7142857	0.0141369	ENSMUST00000167528	48053	7490	7614	NM_008670	1000	682	806	113	11	+
NM_008670	down	ENSMUST00000167528	up	-0.7142857	0.0141369	ENSMUST00000167528	48053	596	652	NM_008670	1000	720	776	51	5	+
NM_008670	down	ENSMUST00000167528	up	-0.7142857	0.0141369	ENSMUST00000167528	48053	27911	28036	NM_008670	1000	681	806	115	10	-
NM_013560	down	ENSMUST00000167528	up	-0.7142857	0.0141369	ENSMUST00000167528	48053	20803	21788	NM_013560	1000	157	746	95	6	-
NM_009910	down	ENSMUST00000130391	up	-0.6428571	0.03115079	ENSMUST00000130391	23225	15115	15277	NM_009910	1000	639	979	69	1	+
NM_021718	down	ENSMUST00000130391	up	-0.7142857	0.0141369	ENSMUST00000130391	23225	2502	2538	NM_021718	1000	82	138	36	0	+
NM_007535	down	ENSMUST00000130391	up	-0.7142857	0.0141369	ENSMUST00000130391	23225	8755	8835	NM_007535	1000	340	420	73	7	+
NM_013560	down	ENSMUST00000130391	up	-0.6428571	0.03115079	ENSMUST00000130391	23225	8745	8836	NM_013560	1000	144	235	83	8	-
NM_198860	down	BB636144	up	-0.7857143	0.005505952	BB636144	7006	2531	2596	NM_198860	1000	643	728	60	5	+
NM_198860	down	BB636144	up	-0.7857143	0.005505952	BB636144	7006	2521	2575	NM_198860	1000	806	870	52	2	+
NM_177182	down	BB636144	up	-0.8571429	0.001736111	BB636144	7006	2229	2340	NM_177182	1000	376	470	92	2	+
NM_177182	down	BB636144	up	-0.8571429	0.001736111	BB636144	7006	5822	5899	NM_177182	1000	385	462	72	5	+
NM_172603	down	BB636144	up	-0.9285714	0.000396825	BB636144	7006	2206	2391	NM_172603	1000	151	333	158	12	+
NM_172603	down	BB636144	up	-0.9285714	0.000396825	BB636144	7006	5801	5935	NM_172603	1000	180	313	125	8	+
NM_172603	down	BB636144	up	-0.9285714	0.000396825	BB636144	7006	247	322	NM_172603	1000	228	309	68	7	+
NM_144847	down	BB636144	up	-0.6428571	0.03115079	BB636144	7006	5815	5916	NM_144847	1000	138	239	93	8	+
NM_144847	down	BB636144	up	-0.6428571	0.03115079	BB636144	7006	3077	3178	NM_144847	1000	138	239	61	0	+
NM_023124	down	BB636144	up	-0.7142857	0.0141369	BB636144	7006	2319	2362	NM_023124	1000	218	261	39	4	+
NM_013653	down	BB636144	up	-1	4.96E-05	BB636144	7006	2232	2306	NM_013653	1000	926	1000	71	3	+
NM_013653	down	BB636144	up	-1	4.96E-05	BB636144	7006	2228	2350	NM_013653	1000	621	743	116	6	-
NM_010746	down	BB636144	up	-0.7857143	0.005505952	BB636144	7006	2240	2367	NM_010746	1000	99	226	119	8	+
NM_009127	down	BB636144	up	-0.7857143	0.005505952	BB636144	7006	2230	2367	NM_009127	1000	693	835	125	8	+
NM_009127	down	BB636144	up	-0.7857143	0.005505952	BB636144	7006	5804	5916	NM_009127	1000	701	817	103	8	+
NM_001198560	down	BB636144	up	-0.7142857	0.0141369	BB636144	7006	5801	5946	NM_001198560	1000	563	716	134	11	+
NM_001198560	down	BB636144	up	-0.7142857	0.0141369	BB636144	7006	2240	2367	NM_001198560	1000	569	697	116	11	+
NM_001164327	down	BB636144	up	-0.9285714	0.000396825	BB636144	7006	5801	5931	NM_001164327	1000	157	287	119	11	+
NM_001164327	down	BB636144	up	-0.9285714	0.000396825	BB636144	7006	2240	2362	NM_001164327	1000	163	285	113	9	+
NM_001163550	down	BB636144	up	-0.6428571	0.03115079	BB636144	7006	2228	2367	NM_001163550	1000	595	727	126	6	+
NM_001163550	down	BB636144	up	-0.6428571	0.03115079	BB636144	7006	5803	5938	NM_001163550	1000	603	730	119	8	+
NM_001101471	down	BB636144	up	-0.8571429	0.001736111	BB636144	7006	5820	5875	NM_001101471	1000	432	487	50	5	+
NM_177078	down	BB636144	up	-0.8571429	0.001736111	BB636144	7006	3124	3197	NM_177078	1000	926	998	64	4	-
NM_031247	down	BB636144	up	-0.7142857	0.0141369	BB636144	7006	4941	5142	NM_031247	1000	233	302	64	1	-
NM_029658	down	BB636144	up	-0.9285714	0.000396825	BB636144	7006	3034	5939	NM_029658	1000	771	965	154	12	-
NM_029658	down	BB636144	up	-0.9285714	0.000396825	BB636144	7006	473	519	NM_029658	1000	791	837	43	3	-
NM_028125	down	BB636144	up	-0.7142857	0.0141369	BB636144	7006	3040	5938	NM_028125	1000	794	955	147	13	-
NM_028125	down	BB636144	up	-0.7142857	0.0141369	BB636144	7006	2231	2362	NM_028125	1000	803	934	120	11	-
NM_027321	down	BB636144	up	-0.7142857	0.0141369	BB636144	7006	3643	3817	NM_027321	1000	710	862	106	7	-
NM_027283	down	BB636144	up	-0.8571429	0.001736111	BB636144	7006	5801	5935	NM_027283	1000	307	441	122	12	-
NM_025355	down	BB636144	up	-0.7857143	0.005505952	BB636144	7006	2230	2367	NM_025355	1000	565	703	126	10	-
NM_025355	down	BB636144	up	-0.7857143	0.005505952	BB636144	7006	5804	5917	NM_025355	1000	582	695	105	8	-
NM_025355	down	BB636144	up	-0.7857143	0.005505952	BB636144	7006	3084	3179	NM_025355	1000	582	677	82	3	-
NM_025355	down	BB636144	up	-0.7857143	0.005505952	BB636144	7006	473	519	NM_025355	1000	580	626	43	3	-
NM_013560	down	BB636144	up	-0.8571429	0.001736111	BB636144	7006	3735	3819	NM_013560	1000	155	239	77	7	-
NM_008670	down	BB636144	up	-0.8571429	0.001736111	BB636144	7006	2228	2362	NM_008670	1000	674	808	124	10	-
NM_001081069	down	BB636144	up	-0.8571429	0.001736111	BB636144	7006	2230	2361	NM_001081069	1000	319	450	127	4	-
NM_001081069	down	BB636144	up	-0.8571429	0.001736111	BB636144	7006	3035	3190	NM_001081069	1000	319	478	140	10	-
NM_001081069	down	BB636144	up	-0.8571429	0.001736111	BB636144	7006	5858	5921	NM_001081069	1000	326	389	58	5	-
NM_001001446	down	BB636144	up	-0.6428571	0.03115079	BB636144	7006	5801	5938	NM_001001446	1000	843	993	127	9	-
NM_001001446	down	BB636144	up	-0.6428571	0.03115079	BB636144	7006	2259	2350	NM_001001446	1000	864	955	87	4	-
NM_031247	down	uc007rum.1	up	-0.6428571	0.03115079	uc007rum.1	28323	18237	18314	NM_031247	1000	215	301	75	2	+
NM_053190	down	uc007rum.1	up	-0.6428571	0.03115079	uc007rum.1	28323	10329	10488	NM_053190	1000	221	376	149	6	+
NM_053190	down	uc007rum.1	up	-0.6428571	0.03115079	uc007rum.1	28323	17456	17594	NM_053190	1000	238	376	131	7	+
NM_053190	down	uc007rum.1	up	-0.6428571	0.03115079	uc007rum.1	28323	15511	15615	NM_053190	1000	227	331	96	6	+
NM_011616	down	uc007rum.1	up	-0.6428571	0.03115079	uc007rum.1	28323	22524	22615	NM_011616	1000	144	241	91	0	+
NM_001198560	down	uc007rum.1	up	-0.6428571	0.03115079	uc007rum.1	28323	10333	10499	NM_001198560	1000	543	702	141	13	+
NM_001198560	down	uc007rum.1	up	-0.6428571	0.03115079	uc007rum.1	28323	17472	17595	NM_001198560	1000	569	692	113	10	+
NM_198860	down	uc007rum.1	up	-0.7142857	0.0141369	uc007rum.1	28323	18268	18318	NM_198860	1000	645	699	47	3	+
NM_198860	down	uc007rum.1	up	-0.7142857	0.0141369	uc007rum.1	28323	11841	11882	NM_198860	1000	644	689	38	3	-
NM_027283	down	uc007rum.1	up	-0.6428571	0.03115079	uc007rum.1	28323	17469	17595	NM_027283	1000	312	438	117	9	-
NM_008670	down	uc007rum.1	up	-0.6428571	0.03115079	uc007rum.1	28323	17462	17595	NM_008670	1000	673	806	121	12	-
NM_001081069	down	uc007rum.1	up	-0.6428571	0.03115079	uc007rum.1	28323	15511	17598	NM_001081069	1000	314	470	148	7	-
NM_001081069	down	uc007rum.1	up	-0.6428571	0.03115079	uc007rum.1	28323	10356	10499	NM_001081069	1000	308	450	135	6	-
NM_001081069	down	uc007rum.1	up	-0.6428571	0.03115079	uc007rum.1	28323	15510	15615	NM_001081069	1000	363	481	95	7	-
NM_011658	down	uc007rum.1	up	-0.6428571	0.03115079	uc007rum.1	28323	21584	21628	NM_011658	1000	684	728	43	1	-
NM_011658	down	uc007rum.1	up	-0.6428571	0.03115079	uc007rum.1	28323	23605	23649	NM_011658	1000	690	731	41	0	-
NM_008090	down	uc007rum.1	up	-0.6428571	0.03115079	uc007rum.1	28323	22570	22611	NM_008090	1000	601	648	41	0	-
NM_172603	down	uc008sbe.1	up	-0.7142857	0.0141369	uc008sbe.1	16881	12445	12554	NM_172603	1000	186	296	93	6	+
NM_172603	down	uc008sbe.1	up	-0.7142857	0.0141369	uc008sbe.1	16881	6714	6836	NM_172603	1000	186	308	114	8	-
NM_023124	down	uc008sbe.1	up	-0.6428571	0.03115079	uc008sbe.1	16881	12474	12554	NM_023124	1000	157	249	67	4	+
NM_023124	down	uc008sbe.1	up	-0.6428571	0.03115079	uc008sbe.1	16881	6750	6822	NM_023124	1000	141	213	66	6	-
NM_010304	down	uc008sbe.1	up	-0.6428571	0.03115079	uc008sbe.1	16881	12409	12554	NM_010304	1000	744	892	120	11	+
NM_010304	down	uc008sbe.1	up	-0.6428571	0.03115079	uc008sbe.1	16881	6706	6839	NM_010304	1000	779	912	122	11	-
NM_001166376	down	uc008sbe.1	up	-0.7857143	0.005505952	uc008sbe.1	16881	9458	10005	NM_001166376	1000	153	704	505	36	+
NM_001164329	down	uc008sbe.1	up	-0.7142857	0.0141369	uc008sbe.1	16881	9358	10064	NM_001164329	1000	346	1000	519	43	+
NM_177182	down	uc008sbe.1	up	-0.9285714	0.000396825	uc008sbe.1	16881	12420	12544	NM_177182	1000	361	470	88	6	+
NM_029658	down	uc008sbe.1	up	-0.8571429	0.001736111	uc008sbe.1	16881	6725	6835	NM_029658	1000	792	902	106	4	+
NM_028125	down	uc008sbe.1	up	-0.6428571	0.03115079	uc008sbe.1	16881	6714	6839	NM_028125	1000	803	928	116	9	+
NM_025355	down	uc008sbe.1	up	-0.7142857	0.0141369	uc008sbe.1	16881	6710	6839	NM_025355	1000	566	695	118	11	+
NM_001081069	down	uc008sbe.1	up	-0.7857143	0.005505952	uc008sbe.1	16881	6715	6839	NM_001081069	1000	319	443	116	8	+
NM_001081069	down	uc008sbe.1	up	-0.7857143	0.005505952	uc008sbe.1	16881	12410	12554	NM_001081069	1000	330	479	121	9	-
NM_001081069	down	uc008sbe.1	up	-0.7857143	0.005505952	uc008sbe.1	16881	1441	1522	NM_001081069	1000	319	417	77	4	-
NM_013653	down	uc008sbe.1	up	-0.7857143	0.005505952	uc008sbe.1	16881	6725	6839	NM_013653	1000	620	734	107	7	+
NM_013653	down	uc008sbe.1	up	-0.7857143	0.005505952	uc008sbe.1	16881	6770	12554	NM_013653	1000	621	1000	171	12	-
NM_013653	down	uc008sbe.1	up	-0.7857143	0.005505952	uc008sbe.1	16881	1467	1511	NM_013653	1000	621	665	41	3	-
NM_001163550	down	uc008sbe.1	up	-0.7142857	0.0141369	uc008sbe.1	16881	12410	12553	NM_001163550	1000	572	716	122	11	+
NM_001163550	down	uc008sbe.1	up	-0.7142857	0.0141369	uc008sbe.1	16881	6714	6839	NM_001163550	1000	604	722	112	6	-
NM_010746	down	uc008sbe.1	up	-0.7142857	0.0141369	uc008sbe.1	16881	6714	6836	NM_010746	1000	99	221	115	7	-
NM_009127	down	uc008sbe.1	up	-0.7142857	0.0141369	uc008sbe.1	16881	6710	6842	NM_009127	1000	698	834	120	11	-
NM_001164327	down	uc008sbe.1	up	-0.7142857	0.0141369	uc008sbe.1	16881	6714	6836	NM_001164327	1000	163	285	111	11	-
NM_013560	down	uc008sbe.1	up	-0.7857143	0.005505952	uc008sbe.1	16881	1860	2037	NM_013560	1000	145	338	105	8	-
NM_008670	down	uc008sbe.1	up	-0.7857143	0.005505952	uc008sbe.1	16881	12434	12554	NM_008670	1000	686	807	100	6	-
NM_177182	down	uc007ypf.1	up	-0.8571429	0.001736111	uc007ypf.1	7591	1473	1589	NM_177182	1000	371	470	96	3	+
NM_172603	down	uc007ypf.1	up	-0.7857143	0.005505952	uc007ypf.1	7591	1468	1611	NM_172603	1000	165	308	133	10	+
NM_023124	down	uc007ypf.1	up	-0.7142857	0.0141369	uc007ypf.1	7591	1498	1611	NM_023124	1000	132	261	106	7	+
NM_013653	down	uc007ypf.1	up	-0.8571429	0.001736111	uc007ypf.1	7591	1500	1555	NM_013653	1000	945	1000	55	0	+
NM_013653	down	uc007ypf.1	up	-0.8571429	0.001736111	uc007ypf.1	7591	1467	1622	NM_013653	1000	599	753	144	10	-
NM_010746	down	uc007ypf.1	up	-0.6428571	0.03115079	uc007ypf.1	7591	1489	1621	NM_010746	1000	99	230	125	6	+
NM_010304	down	uc007ypf.1	up	-0.7142857	0.0141369	uc007ypf.1	7591	1467	1611	NM_010304	1000	760	904	133	11	+
NM_009127	down	uc007ypf.1	up	-0.6428571	0.03115079	uc007ypf.1	7591	1504	1621	NM_009127	1000	723	839	108	7	+
NM_007974	down	uc007ypf.1	up	-0.8571429	0.001736111	uc007ypf.1	7591	1567	1615	NM_007974	1000	697	746	38	0	+
NM_001164329	down	uc007ypf.1	up	-0.6428571	0.03115079	uc007ypf.1	7591	1762	2362	NM_001164329	1000	405	1000	522	42	+
NM_001164327	down	uc007ypf.1	up	-0.7857143	0.005505952	uc007ypf.1	7591	1489	1611	NM_001164327	1000	163	285	113	9	+
NM_001163550	down	uc007ypf.1	up	-0.6428571	0.03115079	uc007ypf.1	7591	1467	1632	NM_001163550	1000	585	748	151	6	+
NM_001013373	down	uc007ypf.1	up	-0.6428571	0.03115079	uc007ypf.1	7591	1479	1558	NM_001013373	1000	555	634	72	7	+
NM_029658	down	uc007ypf.1	up	-0.7857143	0.005505952	uc007ypf.1	7591	1479	1599	NM_029658	1000	793	913	111	9	-
NM_027283	down	uc007ypf.1	up	-0.7142857	0.0141369	uc007ypf.1	7591	1479	1611	NM_027283	1000	313	445	108	5	-
NM_025355	down	uc007ypf.1	up	-0.7857143	0.005505952	uc007ypf.1	7591	1471	1599	NM_025355	1000	582	709	120	5	-
NM_008670	down	uc007ypf.1	up	-0.7142857	0.0141369	uc007ypf.1	7591	1474	1620	NM_008670	1000	666	811	135	10	-
NM_001081069	down	uc007ypf.1	up	-0.7142857	0.0141369	uc007ypf.1	7591	1467	1610	NM_001081069	1000	319	465	140	3	-
NM_198860	down	uc007ypf.1	up	-0.6428571	0.03115079	uc007ypf.1	7591	6240	6270	NM_198860	1000	646	676	30	0	-
NM_008125	down	mouselincRNA0467+	up	-0.6428571	0.03115079	mouselincRNA0467+	12999	12628	12686	NM_008125	1000	643	701	58	0	+
NM_001033978	down	mouselincRNA0467+	up	-0.7142857	0.0141369	mouselincRNA0467+	12999	700	823	NM_001033978	1000	114	161	44	0	-
NM_013521	down	mouselincRNA0467+	up	-0.7142857	0.0141369	mouselincRNA0467+	12999	12426	12470	NM_013521	1000	404	444	40	0	-
NM_018729	down	AK132310	up	-0.7142857	0.0141369	AK132310	3915	1817	1857	NM_018729	1000	292	332	40	0	-
NM_009910	down	ENSMUST00000155292	up	-0.6428571	0.03115079	ENSMUST00000155292	11225	4017	4053	NM_009910	1000	675	711	35	1	+
NM_014194	down	AK019041	up	-0.6428571	0.03115079	AK019041	3172	3063	3159	NM_014194	1000	590	751	91	4	+
NM_014194	down	AK019041	up	-0.6428571	0.03115079	AK019041	3172	3085	3160	NM_014194	1000	609	724	68	3	+
NM_014194	down	AK019041	up	-0.6428571	0.03115079	AK019041	3172	3065	3169	NM_014194	1000	57	225	100	2	-
NM_014194	down	AK019041	up	-0.6428571	0.03115079	AK019041	3172	3073	3127	NM_014194	1000	79	132	50	3	-
NM_023788	down	AK019041	up	-0.6428571	0.03115079	AK019041	3172	2311	2348	NM_023788	1000	834	871	37	0	-
NM_008772	down	ENSMUST00000145208	up	-0.6428571	0.03115079	ENSMUST00000145208	7224	2611	2759	NM_008772	1000	70	216	134	8	-
NM_008772	down	ENSMUST00000145208	up	-0.6428571	0.03115079	ENSMUST00000145208	7224	5307	5422	NM_008772	1000	72	189	109	6	-
NM_008772	down	ENSMUST00000145208	up	-0.6428571	0.03115079	ENSMUST00000145208	7224	5931	6037	NM_008772	1000	138	216	65	5	-
NM_053190	down	AK019438	up	-0.6428571	0.03115079	AK019438	20762	18149	18280	NM_053190	1000	225	346	111	7	+
NM_053190	down	AK019438	up	-0.6428571	0.03115079	AK019438	20762	9120	9193	NM_053190	1000	219	312	64	4	+
NM_053190	down	AK019438	up	-0.6428571	0.03115079	AK019438	20762	13346	13446	NM_053190	1000	270	384	89	6	-
NM_145133	down	AK019438	up	-0.6428571	0.03115079	AK019438	20762	20103	20149	NM_145133	1000	290	336	46	0	-
NM_182806	down	uc008hlm.1	up	-0.8571429	0.001736111	uc008hlm.1	8798	2336	2470	NM_182806	1000	414	554	113	6	+
NM_144847	down	uc008hlm.1	up	-0.7857143	0.005505952	uc008hlm.1	8798	2350	2453	NM_144847	1000	138	239	61	1	+
NM_144847	down	uc008hlm.1	up	-0.7857143	0.005505952	uc008hlm.1	8798	4453	4528	NM_144847	1000	478	553	68	7	-
NM_015766	down	uc008hlm.1	up	-0.9285714	0.000396825	uc008hlm.1	8798	2327	2391	NM_015766	1000	23	92	60	3	+
NM_010391	down	uc008hlm.1	up	-0.6428571	0.03115079	uc008hlm.1	8798	376	408	NM_010391	1000	18	50	32	0	+
NM_010304	down	uc008hlm.1	up	-0.7142857	0.0141369	uc008hlm.1	8798	2316	2467	NM_010304	1000	755	905	124	7	+
NM_001163550	down	uc008hlm.1	up	-0.6428571	0.03115079	uc008hlm.1	8798	2111	2410	NM_001163550	1000	570	675	98	1	+
NM_025355	down	uc008hlm.1	up	-0.6428571	0.03115079	uc008hlm.1	8798	2357	2454	NM_025355	1000	582	677	78	5	-
NM_001038839	down	uc008hlm.1	up	-0.7857143	0.005505952	uc008hlm.1	8798	2314	2466	NM_001038839	1000	753	899	122	5	-
NM_182806	down	NR_015488	up	-0.6428571	0.03115079	NR_015488	7708	1458	1599	NM_182806	1000	395	538	127	5	+
NM_177182	down	NR_015488	up	-0.7857143	0.005505952	NR_015488	7708	1473	1589	NM_177182	1000	371	470	96	3	+
NM_172603	down	NR_015488	up	-0.8571429	0.001736111	NR_015488	7708	1468	1611	NM_172603	1000	165	308	133	10	+
NM_023124	down	NR_015488	up	-0.7857143	0.005505952	NR_015488	7708	1498	1611	NM_023124	1000	132	261	106	7	+
NM_013653	down	NR_015488	up	-0.7857143	0.005505952	NR_015488	7708	1500	1555	NM_013653	1000	945	1000	55	0	+
NM_013653	down	NR_015488	up	-0.7857143	0.005505952	NR_015488	7708	1467	1622	NM_013653	1000	599	753	144	10	-
NM_010304	down	NR_015488	up	-0.6428571	0.03115079	NR_015488	7708	1467	1611	NM_010304	1000	760	904	133	11	+
NM_007974	down	NR_015488	up	-0.7857143	0.005505952	NR_015488	7708	1567	1615	NM_007974	1000	697	746	38	0	+
NM_001164329	down	NR_015488	up	-0.7142857	0.0141369	NR_015488	7708	1762	2362	NM_001164329	1000	405	1000	522	42	+
NM_001164327	down	NR_015488	up	-0.8571429	0.001736111	NR_015488	7708	1489	1611	NM_001164327	1000	163	285	113	9	+
NM_029658	down	NR_015488	up	-0.7142857	0.0141369	NR_015488	7708	1479	1599	NM_029658	1000	793	913	111	9	-
NM_027283	down	NR_015488	up	-0.6428571	0.03115079	NR_015488	7708	1479	1611	NM_027283	1000	313	445	108	5	-
NM_025355	down	NR_015488	up	-0.7142857	0.0141369	NR_015488	7708	1471	1599	NM_025355	1000	582	709	120	5	-
NM_008670	down	NR_015488	up	-0.6428571	0.03115079	NR_015488	7708	1474	1620	NM_008670	1000	666	811	135	10	-
NM_001081069	down	NR_015488	up	-0.6428571	0.03115079	NR_015488	7708	1467	1610	NM_001081069	1000	319	465	140	3	-
NM_013813	down	AK155993	up	-0.7142857	0.0141369	AK155993	3748	1918	2041	NM_013813	1000	80	206	111	12	+
NM_177182	down	ENSMUST00000124940	up	-0.7142857	0.0141369	ENSMUST00000124940	5678	2153	2284	NM_177182	1000	362	470	101	6	+
NM_172603	down	ENSMUST00000124940	up	-0.7857143	0.005505952	ENSMUST00000124940	5678	2184	2307	NM_172603	1000	186	309	117	6	+
NM_153590	down	ENSMUST00000124940	up	-0.9285714	0.000396825	ENSMUST00000124940	5678	2181	2311	NM_153590	1000	766	886	113	7	+
NM_053190	down	ENSMUST00000124940	up	-0.7142857	0.0141369	ENSMUST00000124940	5678	2180	2311	NM_053190	1000	250	380	126	4	+
NM_013653	down	ENSMUST00000124940	up	-0.8571429	0.001736111	ENSMUST00000124940	5678	2191	2250	NM_013653	1000	941	1000	57	2	+
NM_010746	down	ENSMUST00000124940	up	-0.6428571	0.03115079	ENSMUST00000124940	5678	2146	2307	NM_010746	1000	65	222	134	3	+
NM_010304	down	ENSMUST00000124940	up	-0.7142857	0.0141369	ENSMUST00000124940	5678	2138	2313	NM_010304	1000	732	910	160	11	+
NM_009127	down	ENSMUST00000124940	up	-0.7857143	0.005505952	ENSMUST00000124940	5678	2181	2311	NM_009127	1000	701	834	121	7	+
NM_001198560	down	ENSMUST00000124940	up	-0.8571429	0.001736111	ENSMUST00000124940	5678	2153	2352	NM_001198560	1000	543	722	147	11	+
NM_001164327	down	ENSMUST00000124940	up	-0.7857143	0.005505952	ENSMUST00000124940	5678	2184	2308	NM_001164327	1000	163	287	117	7	+
NM_001163550	down	ENSMUST00000124940	up	-0.6428571	0.03115079	ENSMUST00000124940	5678	2161	2307	NM_001163550	1000	584	723	132	7	+
NM_028125	down	ENSMUST00000124940	up	-0.7142857	0.0141369	ENSMUST00000124940	5678	2161	2307	NM_028125	1000	802	948	133	13	-
NM_027283	down	ENSMUST00000124940	up	-0.8571429	0.001736111	ENSMUST00000124940	5678	2146	2311	NM_027283	1000	308	481	135	5	-
NM_025355	down	ENSMUST00000124940	up	-0.7857143	0.005505952	ENSMUST00000124940	5678	2181	2311	NM_025355	1000	566	695	119	10	-
NM_008670	down	ENSMUST00000124940	up	-0.8571429	0.001736111	ENSMUST00000124940	5678	2169	2307	NM_008670	1000	673	811	126	12	-
NM_001081069	down	ENSMUST00000124940	up	-0.8571429	0.001736111	ENSMUST00000124940	5678	2161	2305	NM_001081069	1000	319	466	135	8	-
NM_001001446	down	ENSMUST00000124940	up	-0.6428571	0.03115079	ENSMUST00000124940	5678	2174	2311	NM_001001446	1000	847	997	129	7	-
NM_144847	down	ENSMUST00000141760	up	-0.7857143	0.005505952	ENSMUST00000141760	9141	5612	5697	NM_144847	1000	154	239	65	1	+
NM_144847	down	ENSMUST00000141760	up	-0.7857143	0.005505952	ENSMUST00000141760	9141	822	914	NM_144847	1000	146	239	55	2	-
NM_023124	down	ENSMUST00000141760	up	-0.7142857	0.0141369	ENSMUST00000141760	9141	5612	5698	NM_023124	1000	151	249	68	1	+
NM_023124	down	ENSMUST00000141760	up	-0.7142857	0.0141369	ENSMUST00000141760	9141	808	914	NM_023124	1000	143	262	99	7	-
NM_023124	down	ENSMUST00000141760	up	-0.7142857	0.0141369	ENSMUST00000141760	9141	7751	7848	NM_023124	1000	141	250	89	4	-
NM_182806	down	ENSMUST00000141760	up	-0.8571429	0.001736111	ENSMUST00000141760	9141	811	873	NM_182806	1000	937	1000	58	3	+
NM_182806	down	ENSMUST00000141760	up	-0.8571429	0.001736111	ENSMUST00000141760	9141	820	914	NM_182806	1000	439	539	91	3	-
NM_025355	down	ENSMUST00000141760	up	-0.6428571	0.03115079	ENSMUST00000141760	9141	7751	7873	NM_025355	1000	581	704	111	10	+
NM_025355	down	ENSMUST00000141760	up	-0.6428571	0.03115079	ENSMUST00000141760	9141	854	914	NM_025355	1000	616	676	56	4	+
NM_025355	down	ENSMUST00000141760	up	-0.6428571	0.03115079	ENSMUST00000141760	9141	5612	5698	NM_025355	1000	582	668	79	7	-
NM_001038839	down	ENSMUST00000141760	up	-0.6428571	0.03115079	ENSMUST00000141760	9141	809	7873	NM_001038839	1000	753	886	126	6	+
NM_001038839	down	ENSMUST00000141760	up	-0.6428571	0.03115079	ENSMUST00000141760	9141	7745	7808	NM_001038839	1000	760	822	57	4	+
NM_010304	down	ENSMUST00000141760	up	-0.7142857	0.0141369	ENSMUST00000141760	9141	848	910	NM_010304	1000	802	861	58	1	-
NM_018752	down	NR_024029	up	-0.7857143	0.005505952	NR_024029	11526	5774	5814	NM_018752	1000	89	129	38	2	+
NM_008125	down	NR_024029	up	-0.8571429	0.001736111	NR_024029	11526	5774	5810	NM_008125	1000	698	734	36	0	+
NM_010766	down	NR_024029	up	-0.6428571	0.03115079	NR_024029	11526	5817	6251	NM_010766	1000	735	824	64	0	-
NM_009542	up	ENSMUST00000057009	down	-0.6428571	0.03115079	ENSMUST00000057009	4469	2399	2440	NM_009542	1000	554	595	41	0	+
NM_001038499	up	ENSMUST00000057009	down	-0.7142857	0.0141369	ENSMUST00000057009	4469	2397	2441	NM_001038499	1000	837	881	43	1	+
NM_177619	up	NR_003718	down	-0.7142857	0.0141369	NR_003718	15722	6418	6558	NM_177619	1000	323	464	118	10	+
NM_144813	up	NR_003718	down	-0.7857143	0.005505952	NR_003718	15722	6443	6565	NM_144813	1000	97	216	110	6	+
NM_178619	up	NR_003718	down	-0.7857143	0.005505952	NR_003718	15722	5834	5879	NM_178619	1000	102	147	45	0	+
NM_178619	up	NR_003718	down	-0.7857143	0.005505952	NR_003718	15722	6422	6557	NM_178619	1000	605	965	125	8	-
NM_178619	up	NR_003718	down	-0.7857143	0.005505952	NR_003718	15722	6414	6457	NM_178619	1000	701	744	40	3	-
NM_178619	up	NR_003718	down	-0.7857143	0.005505952	NR_003718	15722	6520	6586	NM_178619	1000	820	869	41	1	-
NM_001113213	up	NR_003718	down	-0.7857143	0.005505952	NR_003718	15722	6429	6558	NM_001113213	1000	417	647	111	5	-
NM_178619	up	ENSMUST00000137077	down	-0.7857143	0.005505952	ENSMUST00000137077	3937	1804	1950	NM_178619	1000	605	980	140	1	+
NM_144813	up	ENSMUST00000137077	down	-0.6428571	0.03115079	ENSMUST00000137077	3937	2063	2159	NM_144813	1000	901	997	87	9	+
NM_144813	up	ENSMUST00000137077	down	-0.6428571	0.03115079	ENSMUST00000137077	3937	1783	1913	NM_144813	1000	97	218	114	5	-
NM_001113213	up	ENSMUST00000137077	down	-0.6428571	0.03115079	ENSMUST00000137077	3937	1801	1930	NM_001113213	1000	415	650	121	2	+
NM_177619	up	ENSMUST00000137077	down	-0.7142857	0.0141369	ENSMUST00000137077	3937	1802	1950	NM_177619	1000	315	463	138	9	-
NM_023716	up	ENSMUST00000137077	down	-0.7142857	0.0141369	ENSMUST00000137077	3937	1975	2044	NM_023716	1000	667	729	62	0	-
NM_016879	up	ENSMUST00000137077	down	-0.7857143	0.005505952	ENSMUST00000137077	3937	2068	2198	NM_016879	1000	529	658	113	7	-
NM_177619	up	ENSMUST00000128800	down	-0.6428571	0.03115079	ENSMUST00000128800	1677	1107	1196	NM_177619	1000	341	430	83	6	+
NM_144813	up	ENSMUST00000128800	down	-0.7142857	0.0141369	ENSMUST00000128800	1677	1119	1261	NM_144813	1000	99	217	103	6	+
NM_001013749	up	NR_027851	down	-0.6428571	0.03115079	NR_027851	2034	1462	1709	NM_001013749	1000	151	228	57	0	+
NM_001013749	up	NR_027851	down	-0.6428571	0.03115079	NR_027851	2034	1455	1571	NM_001013749	1000	152	229	47	0	+
NM_025401	up	AK046787	down	-0.9285714	0.000396825	AK046787	2556	14	65	NM_025401	1000	412	462	47	2	+
NM_018883	up	AK046787	down	-0.6428571	0.03115079	AK046787	2556	613	1074	NM_018883	1000	215	526	263	23	+
NM_001198914	up	AK046787	down	-0.7857143	0.005505952	AK046787	2556	580	708	NM_001198914	1000	334	462	121	7	+
NM_001198914	up	AK046787	down	-0.7857143	0.005505952	AK046787	2556	14	65	NM_001198914	1000	419	470	48	3	-
NM_001184706	up	AK046787	down	-0.6428571	0.03115079	AK046787	2556	150	334	NM_001184706	1000	343	524	161	9	-
NM_144813	up	AK038804	down	-0.6428571	0.03115079	AK038804	80919	76033	76148	NM_144813	1000	97	211	108	3	+
NM_144813	up	AK038804	down	-0.6428571	0.03115079	AK038804	80919	72239	72334	NM_144813	1000	107	202	89	6	+
NM_144813	up	AK038804	down	-0.6428571	0.03115079	AK038804	80919	9238	52586	NM_144813	1000	99	1000	204	11	-
NM_001198914	up	AK038804	down	-0.7142857	0.0141369	AK038804	80919	72198	76148	NM_001198914	1000	328	486	143	6	+
NM_001198914	up	AK038804	down	-0.7142857	0.0141369	AK038804	80919	72242	72345	NM_001198914	1000	378	481	98	4	+
NM_001198914	up	AK038804	down	-0.7142857	0.0141369	AK038804	80919	52473	52661	NM_001198914	1000	75	484	156	11	-
NM_025401	up	AK038804	down	-0.7142857	0.0141369	AK038804	80919	52478	52641	NM_025401	1000	406	572	150	13	+
NM_025401	up	AK038804	down	-0.7142857	0.0141369	AK038804	80919	76016	76137	NM_025401	1000	412	533	108	7	-
NM_011496	up	AK038804	down	-0.7142857	0.0141369	AK038804	80919	45899	52585	NM_011496	1000	525	885	161	6	+
NM_011496	up	AK038804	down	-0.7142857	0.0141369	AK038804	80919	75999	76124	NM_011496	1000	797	922	114	11	-
NM_001113213	up	AK038804	down	-0.6428571	0.03115079	AK038804	80919	52472	52586	NM_001113213	1000	516	631	105	7	+
NM_001113213	up	AK038804	down	-0.6428571	0.03115079	AK038804	80919	76015	76137	NM_001113213	1000	431	651	117	5	-
NM_001113213	up	AK038804	down	-0.6428571	0.03115079	AK038804	80919	72242	72316	NM_001113213	1000	546	620	71	3	-
NM_178619	up	AK038804	down	-0.6428571	0.03115079	AK038804	80919	52476	52586	NM_178619	1000	605	713	101	7	+
NM_178619	up	AK038804	down	-0.6428571	0.03115079	AK038804	80919	72198	76140	NM_178619	1000	608	981	247	10	-
NM_178619	up	AK038804	down	-0.6428571	0.03115079	AK038804	80919	76016	76137	NM_178619	1000	842	961	115	3	-
NM_009890	up	AK038804	down	-0.8571429	0.001736111	AK038804	80919	71922	71973	NM_009890	1000	56	107	51	0	+
NM_009890	up	AK038804	down	-0.8571429	0.001736111	AK038804	80919	71987	72039	NM_009890	1000	57	107	48	1	+
NM_009890	up	AK038804	down	-0.8571429	0.001736111	AK038804	80919	45492	45549	NM_009890	1000	54	107	50	1	+
NM_009890	up	AK038804	down	-0.8571429	0.001736111	AK038804	80919	45465	45519	NM_009890	1000	57	107	48	0	+
NM_009890	up	AK038804	down	-0.8571429	0.001736111	AK038804	80919	45392	45430	NM_009890	1000	66	104	38	0	+
NM_001038499	up	AK038804	down	-0.7142857	0.0141369	AK038804	80919	71922	71988	NM_001038499	1000	812	882	64	2	+
NM_001038499	up	AK038804	down	-0.7142857	0.0141369	AK038804	80919	45430	45507	NM_001038499	1000	810	896	71	2	+
NM_001038499	up	AK038804	down	-0.7142857	0.0141369	AK038804	80919	45438	45561	NM_001038499	1000	808	883	68	1	+
NM_001038499	up	AK038804	down	-0.7142857	0.0141369	AK038804	80919	45409	45480	NM_001038499	1000	811	882	64	1	+
NM_001038499	up	AK038804	down	-0.7142857	0.0141369	AK038804	80919	45392	45430	NM_001038499	1000	844	882	38	0	+
NM_001038499	up	AK038804	down	-0.7142857	0.0141369	AK038804	80919	45480	72036	NM_001038499	1000	810	882	58	1	+
NM_001013749	up	AK038804	down	-0.8571429	0.001736111	AK038804	80919	45478	45536	NM_001013749	1000	148	228	50	0	+
NM_176830	up	AK038804	down	-0.6428571	0.03115079	AK038804	80919	75995	76102	NM_176830	1000	893	1000	97	10	+
NM_176830	up	AK038804	down	-0.6428571	0.03115079	AK038804	80919	72199	72298	NM_176830	1000	894	1000	94	5	+
NM_176830	up	AK038804	down	-0.6428571	0.03115079	AK038804	80919	52519	52605	NM_176830	1000	914	1000	80	6	-
NM_030725	up	AK038804	down	-0.6428571	0.03115079	AK038804	80919	3659	3719	NM_030725	1000	107	161	52	1	+
NM_030725	up	AK038804	down	-0.6428571	0.03115079	AK038804	80919	36467	36514	NM_030725	1000	108	155	46	1	-
NM_028006	up	AK038804	down	-0.6428571	0.03115079	AK038804	80919	18394	18439	NM_028006	1000	884	929	45	0	+
NM_028006	up	AK038804	down	-0.6428571	0.03115079	AK038804	80919	1024	1057	NM_028006	1000	884	917	33	0	-
NM_009773	up	AK038804	down	-0.7142857	0.0141369	AK038804	80919	13577	13607	NM_009773	1000	206	236	30	0	+
NM_001177810	up	AK038804	down	-1	4.96E-05	AK038804	80919	18410	18457	NM_001177810	1000	22	69	47	0	+
NM_001177810	up	AK038804	down	-1	4.96E-05	AK038804	80919	18392	18462	NM_001177810	1000	17	86	68	1	-
NM_001141975	up	AK038804	down	-0.6428571	0.03115079	AK038804	80919	12319	12370	NM_001141975	1000	6	56	45	2	+
[truncated: 683 more rows]
