# Supplementary material for: Dynamic Transcription of Long Non-Coding RNA Genes during CD4+ T Cell Development and Activation
Source: PLoS One. 2014 Jul 8;9(7):e101588. doi: 10.1371/journal.pone.0101588 (PMC4086894; doi:10.1371/journal.pone.0101588)
Supplement: Table S21 — CD4+A VS. CD4 LncRNA-mRNAs pairs with the expression of LncRNAs and mRNAs were positively and LncRNA sequence matched upstream of the mRNA. (CSV) [file pone.0101588.s021.csv]

gene id	gene regulation	lncRNA id	lncRNA regulation	PCC	pvalue	lncRNA Name	lncRNA Size	lncRNA Start	lncRNA End	gene Name	gene Size	gene Start	gene End	matches	misMatches	strand
NM_183259	up	ENSMUST00000171480	up	0.8571429	0.001736111	ENSMUST00000171480	6301	0	174	NM_183259	1000	826	1000	174	0	+
NM_027219	up	ENSMUST00000122968	up	0.7142857	0.0141369	ENSMUST00000122968	10473	3505	3548	NM_027219	1000	207	250	43	0	+
NM_145977	up	ENSMUST00000161511	up	0.7142857	0.0141369	ENSMUST00000161511	19618	9564	9836	NM_145977	1000	105	211	89	5	+
NM_001081139	up	ENSMUST00000161511	up	0.7142857	0.0141369	ENSMUST00000161511	19618	9588	9711	NM_001081139	1000	42	172	116	4	+
NM_001024474	up	ENSMUST00000161511	up	0.7857143	0.005505952	ENSMUST00000161511	19618	11065	11101	NM_001024474	1000	231	267	36	0	+
NM_178706	up	ENSMUST00000155076	up	0.7142857	0.0141369	ENSMUST00000155076	26885	6773	6830	NM_178706	1000	585	642	52	5	+
NM_019985	up	ENSMUST00000155076	up	0.7142857	0.0141369	ENSMUST00000155076	26885	3683	3814	NM_019985	1000	5	132	117	7	+
NM_001081139	up	ENSMUST00000155076	up	0.7142857	0.0141369	ENSMUST00000155076	26885	3692	3836	NM_001081139	1000	42	188	130	5	+
NM_013590	up	ENSMUST00000155076	up	0.7857143	0.005505952	ENSMUST00000155076	26885	3665	3810	NM_013590	1000	238	379	126	9	-
NM_001081314	up	ENSMUST00000155076	up	0.7142857	0.0141369	ENSMUST00000155076	26885	3666	3735	NM_001081314	1000	0	66	61	4	-
NM_145977	up	ENSMUST00000147649	up	0.6428571	0.03115079	ENSMUST00000147649	64371	52249	52342	NM_145977	1000	118	211	73	2	+
NM_001081314	up	ENSMUST00000147649	up	0.7857143	0.005505952	ENSMUST00000147649	64371	55365	55436	NM_001081314	1000	0	74	67	4	+
NM_001081314	up	ENSMUST00000147649	up	0.7857143	0.005505952	ENSMUST00000147649	64371	28587	28646	NM_001081314	1000	0	59	56	3	+
NM_001081314	up	ENSMUST00000147649	up	0.7857143	0.005505952	ENSMUST00000147649	64371	53263	53312	NM_001081314	1000	6	55	46	3	+
NM_001081314	up	ENSMUST00000147649	up	0.7857143	0.005505952	ENSMUST00000147649	64371	25275	25341	NM_001081314	1000	0	66	62	4	-
NM_019467	up	uc009mjt.1	up	0.6428571	0.03115079	uc009mjt.1	3785	437	476	NM_019467	1000	605	644	37	2	-
NM_019985	up	MM9LINCRNAEXON12067-	up	0.7142857	0.0141369	MM9LINCRNAEXON12067-	1262	896	985	NM_019985	1000	43	132	81	8	+
NM_001101471	up	ENSMUST00000135363	up	0.6428571	0.03115079	ENSMUST00000135363	16966	14413	14484	NM_001101471	1000	351	422	64	7	+
NM_019985	up	ENSMUST00000135363	up	0.7142857	0.0141369	ENSMUST00000135363	16966	6884	7006	NM_019985	1000	6	128	115	7	+
NM_019985	up	ENSMUST00000135363	up	0.7142857	0.0141369	ENSMUST00000135363	16966	3496	3608	NM_019985	1000	5	123	101	8	+
NM_019985	up	ENSMUST00000135363	up	0.7142857	0.0141369	ENSMUST00000135363	16966	2384	2494	NM_019985	1000	13	123	102	8	-
NM_178706	up	BC156060	up	0.7857143	0.005505952	BC156060	355333	314495	314543	NM_178706	1000	228	276	46	2	+
NM_178706	up	BC156060	up	0.7857143	0.005505952	BC156060	355333	254262	254322	NM_178706	1000	217	284	60	0	-
NM_011693	up	BC156060	up	0.6428571	0.03115079	BC156060	355333	129202	129251	NM_011693	1000	135	184	49	0	+
NM_011693	up	BC156060	up	0.6428571	0.03115079	BC156060	355333	69386	69435	NM_011693	1000	914	957	42	0	+
NM_011693	up	BC156060	up	0.6428571	0.03115079	BC156060	355333	352849	352891	NM_011693	1000	917	959	41	1	-
NM_011693	up	BC156060	up	0.6428571	0.03115079	BC156060	355333	337278	337318	NM_011693	1000	900	941	38	2	-
NM_013590	up	BC156060	up	0.7142857	0.0141369	BC156060	355333	276180	277204	NM_013590	1000	238	541	216	14	+
NM_013590	up	BC156060	up	0.7142857	0.0141369	BC156060	355333	181691	269129	NM_013590	1000	233	584	254	16	-
NM_013590	up	BC156060	up	0.7142857	0.0141369	BC156060	355333	268813	272064	NM_013590	1000	232	577	186	14	-
NM_013590	up	BC156060	up	0.7142857	0.0141369	BC156060	355333	183289	183442	NM_013590	1000	226	379	142	7	-
NM_013590	up	BC156060	up	0.7142857	0.0141369	BC156060	355333	166787	166967	NM_013590	1000	227	388	146	10	-
NM_013590	up	BC156060	up	0.7142857	0.0141369	BC156060	355333	64773	64898	NM_013590	1000	254	379	120	5	-
NM_013590	up	BC156060	up	0.7142857	0.0141369	BC156060	355333	84117	84396	NM_013590	1000	254	527	136	10	-
NM_013590	up	BC156060	up	0.7142857	0.0141369	BC156060	355333	171936	172060	NM_013590	1000	254	378	118	6	-
NM_013590	up	BC156060	up	0.7142857	0.0141369	BC156060	355333	131264	131389	NM_013590	1000	254	379	118	7	-
NM_001081314	up	BC156060	up	0.6428571	0.03115079	BC156060	355333	303388	303458	NM_001081314	1000	0	70	69	1	+
NM_001081314	up	BC156060	up	0.6428571	0.03115079	BC156060	355333	266734	266810	NM_001081314	1000	0	75	70	5	+
NM_001081314	up	BC156060	up	0.6428571	0.03115079	BC156060	355333	75641	75716	NM_001081314	1000	0	74	69	5	+
NM_001081314	up	BC156060	up	0.6428571	0.03115079	BC156060	355333	23052	23123	NM_001081314	1000	0	70	66	4	+
NM_001081314	up	BC156060	up	0.6428571	0.03115079	BC156060	355333	121738	121809	NM_001081314	1000	5	74	67	2	+
NM_001081314	up	BC156060	up	0.6428571	0.03115079	BC156060	355333	204032	204098	NM_001081314	1000	0	66	62	4	+
NM_001081314	up	BC156060	up	0.6428571	0.03115079	BC156060	355333	48381	48448	NM_001081314	1000	0	66	63	3	+
NM_001081314	up	BC156060	up	0.6428571	0.03115079	BC156060	355333	314132	314193	NM_001081314	1000	5	66	58	3	+
NM_001081314	up	BC156060	up	0.6428571	0.03115079	BC156060	355333	239661	239724	NM_001081314	1000	0	63	58	5	+
NM_001081314	up	BC156060	up	0.6428571	0.03115079	BC156060	355333	39111	39172	NM_001081314	1000	5	66	57	4	+
NM_001081314	up	BC156060	up	0.6428571	0.03115079	BC156060	355333	143993	144062	NM_001081314	1000	6	73	63	1	+
NM_001081314	up	BC156060	up	0.6428571	0.03115079	BC156060	355333	276261	276321	NM_001081314	1000	6	66	56	4	+
NM_001081314	up	BC156060	up	0.6428571	0.03115079	BC156060	355333	12981	13041	NM_001081314	1000	0	59	57	2	+
NM_001081314	up	BC156060	up	0.6428571	0.03115079	BC156060	355333	173523	173889	NM_001081314	1000	0	74	66	2	+
NM_001081314	up	BC156060	up	0.6428571	0.03115079	BC156060	355333	24030	24091	NM_001081314	1000	5	66	56	5	+
NM_001081314	up	BC156060	up	0.6428571	0.03115079	BC156060	355333	225266	225323	NM_001081314	1000	9	66	54	3	+
NM_001081314	up	BC156060	up	0.6428571	0.03115079	BC156060	355333	166792	166862	NM_001081314	1000	0	70	66	4	-
NM_001081314	up	BC156060	up	0.6428571	0.03115079	BC156060	355333	131265	131331	NM_001081314	1000	0	66	64	2	-
NM_001081314	up	BC156060	up	0.6428571	0.03115079	BC156060	355333	185184	185257	NM_001081314	1000	0	72	67	5	-
NM_001081314	up	BC156060	up	0.6428571	0.03115079	BC156060	355333	326430	326496	NM_001081314	1000	0	66	62	4	-
NM_001081314	up	BC156060	up	0.6428571	0.03115079	BC156060	355333	171936	172002	NM_001081314	1000	0	66	62	4	-
NM_001081314	up	BC156060	up	0.6428571	0.03115079	BC156060	355333	64774	64840	NM_001081314	1000	0	66	62	4	-
NM_001081314	up	BC156060	up	0.6428571	0.03115079	BC156060	355333	289763	289824	NM_001081314	1000	5	66	59	2	-
NM_001081314	up	BC156060	up	0.6428571	0.03115079	BC156060	355333	268980	269046	NM_001081314	1000	0	66	61	5	-
NM_001081314	up	BC156060	up	0.6428571	0.03115079	BC156060	355333	3969	4035	NM_001081314	1000	0	66	61	5	-
NM_001081314	up	BC156060	up	0.6428571	0.03115079	BC156060	355333	153396	153462	NM_001081314	1000	0	66	60	6	-
NM_001081314	up	BC156060	up	0.6428571	0.03115079	BC156060	355333	51394	51460	NM_001081314	1000	0	66	60	6	-
NM_001081314	up	BC156060	up	0.6428571	0.03115079	BC156060	355333	277740	277801	NM_001081314	1000	10	70	57	3	-
NM_001081314	up	BC156060	up	0.6428571	0.03115079	BC156060	355333	179995	180049	NM_001081314	1000	0	54	52	2	-
NM_001081314	up	BC156060	up	0.6428571	0.03115079	BC156060	355333	297422	297477	NM_001081314	1000	0	55	52	3	-
NM_001081314	up	BC156060	up	0.6428571	0.03115079	BC156060	355333	272284	272339	NM_001081314	1000	0	55	52	3	-
NM_001081314	up	BC156060	up	0.6428571	0.03115079	BC156060	355333	10715	10772	NM_001081314	1000	9	66	53	4	-
NM_019467	up	BC156060	up	0.7857143	0.005505952	BC156060	355333	42303	105074	NM_019467	1000	605	796	172	14	+
NM_019467	up	BC156060	up	0.7857143	0.005505952	BC156060	355333	267764	267955	NM_019467	1000	605	802	163	12	+
NM_019467	up	BC156060	up	0.7857143	0.005505952	BC156060	355333	132023	229722	NM_019467	1000	40	804	315	21	-
NM_019467	up	BC156060	up	0.7857143	0.005505952	BC156060	355333	209248	209427	NM_019467	1000	607	790	161	13	-
NM_019467	up	BC156060	up	0.7857143	0.005505952	BC156060	355333	226667	227016	NM_019467	1000	605	790	162	13	-
NM_001105561	up	BC156060	up	0.7857143	0.005505952	BC156060	355333	352851	352892	NM_001105561	1000	114	155	40	1	+
NM_001105561	up	BC156060	up	0.7857143	0.005505952	BC156060	355333	69331	69377	NM_001105561	1000	108	154	44	2	-
NM_001105561	up	BC156060	up	0.7857143	0.005505952	BC156060	355333	272334	272391	NM_001105561	1000	710	769	49	3	-
NM_053112	up	BC156060	up	0.7142857	0.0141369	BC156060	355333	199414	199495	NM_053112	1000	208	309	75	5	-
NM_182839	up	BC156060	up	0.6428571	0.03115079	BC156060	355333	149425	149480	NM_182839	1000	344	399	51	4	-
NM_001105561	up	BC033910	up	0.6428571	0.03115079	BC033910	1954	1677	1730	NM_001105561	1000	93	146	51	2	-
NM_001081139	up	ENSMUST00000139600	up	0.7142857	0.0141369	ENSMUST00000139600	6602	4930	5475	NM_001081139	1000	42	169	118	9	+
NM_019985	up	ENSMUST00000139600	up	1	4.96E-05	ENSMUST00000139600	6602	5349	5463	NM_019985	1000	23	129	96	6	+
NM_011178	up	ENSMUST00000139600	up	0.7857143	0.005505952	ENSMUST00000139600	6602	423	457	NM_011178	1000	629	663	34	0	-
NM_011693	up	AK052837	up	0.6428571	0.03115079	AK052837	143614	59485	59515	NM_011693	1000	915	945	30	0	+
NM_011693	up	AK052837	up	0.6428571	0.03115079	AK052837	143614	94451	125336	NM_011693	1000	135	956	69	2	-
NM_001163550	up	AK052837	up	0.6428571	0.03115079	AK052837	143614	6725	6790	NM_001163550	1000	228	293	59	6	+
NM_183259	up	uc008hlm.1	up	0.6428571	0.03115079	uc008hlm.1	8798	2371	2459	NM_183259	1000	309	395	70	4	+
NM_013590	up	ENSMUST00000110986	up	0.9285714	0.000396825	ENSMUST00000110986	12872	7836	7910	NM_013590	1000	511	585	67	7	+
NM_013590	up	AK033429	up	0.7857143	0.005505952	AK033429	3291	2852	3002	NM_013590	1000	245	379	119	6	+
NM_010372	down	AK047585	down	0.6428571	0.03115079	AK047585	2460	1069	1226	NM_010372	1000	249	403	142	12	+
NM_028623	down	AK047585	down	0.7857143	0.005505952	AK047585	2460	1099	1227	NM_028623	1000	717	844	118	8	-
NM_010372	down	uc007eed.1	down	0.6428571	0.03115079	uc007eed.1	46751	17269	17424	NM_010372	1000	248	403	140	15	-
NM_010372	down	uc007eed.1	down	0.6428571	0.03115079	uc007eed.1	46751	11256	11390	NM_010372	1000	278	411	124	8	-
NM_028623	down	uc007eed.1	down	0.7857143	0.005505952	uc007eed.1	46751	25991	26041	NM_028623	1000	857	911	49	0	-
NM_028623	down	uc007eed.1	down	0.7857143	0.005505952	uc007eed.1	46751	25907	26005	NM_028623	1000	857	911	50	0	-
NM_011173	down	uc008iip.1	down	0.6428571	0.03115079	uc008iip.1	5922	4295	4339	NM_011173	1000	686	730	40	4	-
NM_016960	down	AK046653	down	0.6428571	0.03115079	AK046653	1551	973	1040	NM_016960	1000	555	622	66	1	+
NM_027649	down	ENSMUST00000147620	down	0.6428571	0.03115079	ENSMUST00000147620	50433	41047	41202	NM_027649	1000	303	458	142	5	+
NM_027649	down	ENSMUST00000147620	down	0.6428571	0.03115079	ENSMUST00000147620	50433	7141	7287	NM_027649	1000	306	454	136	7	+
NM_027649	down	ENSMUST00000147620	down	0.6428571	0.03115079	ENSMUST00000147620	50433	20582	20709	NM_027649	1000	314	445	123	3	+
NM_027649	down	ENSMUST00000147620	down	0.6428571	0.03115079	ENSMUST00000147620	50433	23882	24014	NM_027649	1000	323	459	122	8	+
NM_027649	down	ENSMUST00000147620	down	0.6428571	0.03115079	ENSMUST00000147620	50433	33903	34000	NM_027649	1000	314	411	90	7	+
NM_027649	down	ENSMUST00000147620	down	0.6428571	0.03115079	ENSMUST00000147620	50433	21784	21821	NM_027649	1000	416	453	36	1	+
NM_027649	down	ENSMUST00000147620	down	0.6428571	0.03115079	ENSMUST00000147620	50433	21091	21248	NM_027649	1000	295	458	143	9	-
NM_027649	down	ENSMUST00000147620	down	0.6428571	0.03115079	ENSMUST00000147620	50433	18518	18731	NM_027649	1000	354	459	94	6	-
NM_016960	down	ENSMUST00000147620	down	0.7142857	0.0141369	ENSMUST00000147620	50433	9094	37586	NM_016960	1000	561	680	88	2	-
NM_016960	down	ENSMUST00000147620	down	0.7142857	0.0141369	ENSMUST00000147620	50433	8844	8884	NM_016960	1000	610	667	40	0	-
NM_001177510	down	NR_004441	down	0.6428571	0.03115079	NR_004441	59181	230	264	NM_001177510	1000	627	666	34	0	+
NM_001177510	down	NR_004441	down	0.6428571	0.03115079	NR_004441	59181	223	259	NM_001177510	1000	643	677	34	0	+
NM_028623	down	NR_004441	down	0.6428571	0.03115079	NR_004441	59181	41886	42008	NM_028623	1000	717	844	109	8	-
NM_028623	down	NR_004441	down	0.6428571	0.03115079	NR_004441	59181	2155	2203	NM_028623	1000	0	48	45	3	-
NM_027649	down	mouselincRNA0617+	down	0.8571429	0.001736111	mouselincRNA0617+	16568	4393	4446	NM_027649	1000	381	445	46	0	+
NM_028623	down	ENSMUST00000116006	down	0.6428571	0.03115079	ENSMUST00000116006	6558	810	935	NM_028623	1000	716	837	113	7	+
NM_010372	down	ENSMUST00000138711	down	0.6428571	0.03115079	ENSMUST00000138711	48397	493	612	NM_010372	1000	275	394	108	11	+
NM_010372	down	ENSMUST00000138711	down	0.6428571	0.03115079	ENSMUST00000138711	48397	793	891	NM_010372	1000	250	354	84	5	+
NM_010372	down	ENSMUST00000138711	down	0.6428571	0.03115079	ENSMUST00000138711	48397	3859	4025	NM_010372	1000	239	403	152	7	-
NM_010372	down	ENSMUST00000138711	down	0.6428571	0.03115079	ENSMUST00000138711	48397	7344	7487	NM_010372	1000	246	394	133	5	-
NM_010372	down	ENSMUST00000138711	down	0.6428571	0.03115079	ENSMUST00000138711	48397	5693	5847	NM_010372	1000	244	394	131	11	-
NM_016960	down	uc007vms.1	down	0.7857143	0.005505952	uc007vms.1	13622	6896	6935	NM_016960	1000	641	680	39	0	+
NM_027649	down	uc007vms.1	down	0.7142857	0.0141369	uc007vms.1	13622	5166	5218	NM_027649	1000	405	462	49	2	-
NM_011173	down	BF303045	down	0.6428571	0.03115079	BF303045	214814	12109	12214	NM_011173	1000	631	726	91	4	+
NM_011173	down	BF303045	down	0.6428571	0.03115079	BF303045	214814	12123	12212	NM_011173	1000	631	728	71	1	+
NM_011173	down	BF303045	down	0.6428571	0.03115079	BF303045	214814	38627	102726	NM_011173	1000	629	714	78	4	+
NM_011173	down	BF303045	down	0.6428571	0.03115079	BF303045	214814	38569	38612	NM_011173	1000	681	724	38	0	+
NM_031168	down	BF303045	down	0.6428571	0.03115079	BF303045	214814	108952	109005	NM_031168	1000	538	591	53	0	-
NM_031168	down	BF303045	down	0.6428571	0.03115079	BF303045	214814	210198	210240	NM_031168	1000	546	588	40	0	-
