# Supplementary material for: Dynamic Transcription of Long Non-Coding RNA Genes during CD4+ T Cell Development and Activation
Source: PLoS One. 2014 Jul 8;9(7):e101588. doi: 10.1371/journal.pone.0101588 (PMC4086894; doi:10.1371/journal.pone.0101588)
Supplement: Table S22 — CD4+A VS. CD4 LncRNA-mRNAs pairs with the expression of LncRNAs and mRNAs were positively and LncRNA sequence matched genebody of the mRNA. (CSV) [file pone.0101588.s022.csv]

gene id	gene regulation	lncRNA id	lncRNA regulation	PCC	pvalue	lncRNA Name	lncRNA Size	lncRNA Start	lncRNA End	gene Name	gene Size	gene Start	gene End	matches	misMatches	strand
NM_183259	up	ENSMUST00000171480	up	0.8571429	0.001736111	ENSMUST00000171480	6301	173	6301	NM_183259	6132	0	6128	6128	0	+
NM_013793	up	ENSMUST00000122968	up	0.6428571	0.03115079	ENSMUST00000122968	10473	2570	9946	NM_013793	408571	10197	351101	274	11	+
NM_013793	up	ENSMUST00000122968	up	0.6428571	0.03115079	ENSMUST00000122968	10473	2569	9946	NM_013793	408571	193897	319097	223	7	+
NM_013793	up	ENSMUST00000122968	up	0.6428571	0.03115079	ENSMUST00000122968	10473	2570	9946	NM_013793	408571	194040	394143	221	11	+
NM_013793	up	ENSMUST00000122968	up	0.6428571	0.03115079	ENSMUST00000122968	10473	3515	9934	NM_013793	408571	69706	278821	130	3	+
NM_013793	up	ENSMUST00000122968	up	0.6428571	0.03115079	ENSMUST00000122968	10473	9879	9946	NM_013793	408571	65406	65473	63	4	+
NM_013793	up	ENSMUST00000122968	up	0.6428571	0.03115079	ENSMUST00000122968	10473	2569	6951	NM_013793	408571	103767	394190	108	1	+
NM_013793	up	ENSMUST00000122968	up	0.6428571	0.03115079	ENSMUST00000122968	10473	9893	9946	NM_013793	408571	3420	3473	51	2	+
NM_013793	up	ENSMUST00000122968	up	0.6428571	0.03115079	ENSMUST00000122968	10473	9886	9947	NM_013793	408571	3423	40499	59	2	+
NM_013793	up	ENSMUST00000122968	up	0.6428571	0.03115079	ENSMUST00000122968	10473	3488	3548	NM_013793	408571	278727	278805	55	1	+
NM_013793	up	ENSMUST00000122968	up	0.6428571	0.03115079	ENSMUST00000122968	10473	3488	3548	NM_013793	408571	394075	394145	54	1	+
NM_013793	up	ENSMUST00000122968	up	0.6428571	0.03115079	ENSMUST00000122968	10473	3492	3548	NM_013793	408571	319049	319101	49	2	+
NM_013793	up	ENSMUST00000122968	up	0.6428571	0.03115079	ENSMUST00000122968	10473	9891	9932	NM_013793	408571	69758	69825	41	0	+
NM_013793	up	ENSMUST00000122968	up	0.6428571	0.03115079	ENSMUST00000122968	10473	9914	9946	NM_013793	408571	4290	4322	31	1	+
NM_013793	up	ENSMUST00000122968	up	0.6428571	0.03115079	ENSMUST00000122968	10473	2568	9946	NM_013793	408571	123363	400026	159	3	-
NM_013793	up	ENSMUST00000122968	up	0.6428571	0.03115079	ENSMUST00000122968	10473	4355	9947	NM_013793	408571	285429	400025	104	3	-
NM_013793	up	ENSMUST00000122968	up	0.6428571	0.03115079	ENSMUST00000122968	10473	3488	9942	NM_013793	408571	166709	219355	93	8	-
NM_013793	up	ENSMUST00000122968	up	0.6428571	0.03115079	ENSMUST00000122968	10473	4356	9946	NM_013793	408571	285464	369375	96	5	-
NM_013793	up	ENSMUST00000122968	up	0.6428571	0.03115079	ENSMUST00000122968	10473	2568	3554	NM_013793	408571	42234	81206	89	1	-
NM_013793	up	ENSMUST00000122968	up	0.6428571	0.03115079	ENSMUST00000122968	10473	9895	9949	NM_013793	408571	296196	296252	52	2	-
NM_013793	up	ENSMUST00000122968	up	0.6428571	0.03115079	ENSMUST00000122968	10473	4356	9947	NM_013793	408571	42239	118858	68	2	-
NM_013793	up	ENSMUST00000122968	up	0.6428571	0.03115079	ENSMUST00000122968	10473	4360	9934	NM_013793	408571	365753	399958	62	1	-
NM_013793	up	ENSMUST00000122968	up	0.6428571	0.03115079	ENSMUST00000122968	10473	9891	9929	NM_013793	408571	155783	155821	37	1	-
NM_013793	up	ENSMUST00000122968	up	0.6428571	0.03115079	ENSMUST00000122968	10473	2572	2606	NM_013793	408571	3507	3541	33	1	-
NM_008632	up	ENSMUST00000122968	up	0.6428571	0.03115079	ENSMUST00000122968	10473	2576	9946	NM_008632	267256	7897	258049	177	7	+
NM_008632	up	ENSMUST00000122968	up	0.6428571	0.03115079	ENSMUST00000122968	10473	2581	4431	NM_008632	267256	45893	214982	102	3	+
NM_008632	up	ENSMUST00000122968	up	0.6428571	0.03115079	ENSMUST00000122968	10473	9892	9941	NM_008632	267256	157911	157960	48	1	+
NM_008632	up	ENSMUST00000122968	up	0.6428571	0.03115079	ENSMUST00000122968	10473	9892	9940	NM_008632	267256	44422	44470	46	2	+
NM_008632	up	ENSMUST00000122968	up	0.6428571	0.03115079	ENSMUST00000122968	10473	9895	9946	NM_008632	267256	16616	90394	51	0	+
NM_008632	up	ENSMUST00000122968	up	0.6428571	0.03115079	ENSMUST00000122968	10473	2568	9946	NM_008632	267256	214905	258033	59	1	+
NM_008632	up	ENSMUST00000122968	up	0.6428571	0.03115079	ENSMUST00000122968	10473	3488	9948	NM_008632	267256	5061	148898	238	10	-
NM_008632	up	ENSMUST00000122968	up	0.6428571	0.03115079	ENSMUST00000122968	10473	4364	9946	NM_008632	267256	166396	213704	131	7	-
NM_008632	up	ENSMUST00000122968	up	0.6428571	0.03115079	ENSMUST00000122968	10473	3527	9947	NM_008632	267256	13701	166537	147	2	-
NM_008632	up	ENSMUST00000122968	up	0.6428571	0.03115079	ENSMUST00000122968	10473	4355	9930	NM_008632	267256	13702	16694	102	4	-
NM_008632	up	ENSMUST00000122968	up	0.6428571	0.03115079	ENSMUST00000122968	10473	3493	3548	NM_008632	267256	5069	5124	53	2	-
NM_008632	up	ENSMUST00000122968	up	0.6428571	0.03115079	ENSMUST00000122968	10473	9892	9935	NM_008632	267256	26535	26578	42	1	-
NM_008632	up	ENSMUST00000122968	up	0.6428571	0.03115079	ENSMUST00000122968	10473	9879	9918	NM_008632	267256	148734	148775	37	1	-
NM_001111274	up	ENSMUST00000122968	up	0.6428571	0.03115079	ENSMUST00000122968	10473	2568	2605	NM_001111274	75938	55344	55381	36	1	+
NM_001111274	up	ENSMUST00000122968	up	0.6428571	0.03115079	ENSMUST00000122968	10473	4354	4390	NM_001111274	75938	41409	41446	35	1	+
NM_001110337	up	ENSMUST00000122968	up	0.6428571	0.03115079	ENSMUST00000122968	10473	3503	3540	NM_001110337	21087	4278	4315	37	0	+
NM_001110337	up	ENSMUST00000122968	up	0.6428571	0.03115079	ENSMUST00000122968	10473	9888	9930	NM_001110337	21087	1948	1990	41	1	+
NM_001110337	up	ENSMUST00000122968	up	0.6428571	0.03115079	ENSMUST00000122968	10473	9881	9915	NM_001110337	21087	4282	4316	32	2	+
NM_001110337	up	ENSMUST00000122968	up	0.6428571	0.03115079	ENSMUST00000122968	10473	9894	9947	NM_001110337	21087	9574	9633	51	1	-
NM_001039484	up	ENSMUST00000122968	up	0.6428571	0.03115079	ENSMUST00000122968	10473	4355	4437	NM_001039484	32877	13720	29731	80	2	+
NM_001039484	up	ENSMUST00000122968	up	0.6428571	0.03115079	ENSMUST00000122968	10473	2569	4386	NM_001039484	32877	13720	29782	65	1	+
NM_138683	up	ENSMUST00000122968	up	0.6428571	0.03115079	ENSMUST00000122968	10473	4355	4437	NM_138683	22671	903	985	80	2	-
NM_138683	up	ENSMUST00000122968	up	0.6428571	0.03115079	ENSMUST00000122968	10473	9886	9929	NM_138683	22671	8602	8645	41	2	-
NM_138683	up	ENSMUST00000122968	up	0.6428571	0.03115079	ENSMUST00000122968	10473	9893	9931	NM_138683	22671	22278	22316	37	1	-
NM_181681	up	ENSMUST00000161511	up	0.7142857	0.0141369	ENSMUST00000161511	19618	9564	9697	NM_181681	9855	6322	6455	124	9	+
NM_181681	up	ENSMUST00000161511	up	0.7142857	0.0141369	ENSMUST00000161511	19618	9557	9838	NM_181681	9855	4318	6562	169	12	-
NM_181681	up	ENSMUST00000161511	up	0.7142857	0.0141369	ENSMUST00000161511	19618	7884	9685	NM_181681	9855	2235	4239	143	5	-
NM_009799	up	ENSMUST00000161511	up	0.7142857	0.0141369	ENSMUST00000161511	19618	9564	9691	NM_009799	42153	2963	3090	118	9	+
NM_009799	up	ENSMUST00000161511	up	0.7142857	0.0141369	ENSMUST00000161511	19618	10255	13965	NM_009799	42153	17028	23582	90	1	-
NM_001024474	up	ENSMUST00000161511	up	0.7857143	0.005505952	ENSMUST00000161511	19618	9604	9707	NM_001024474	26463	17812	17914	94	6	+
NM_001024474	up	ENSMUST00000161511	up	0.7857143	0.005505952	ENSMUST00000161511	19618	1524	1556	NM_001024474	26463	10813	10845	32	0	-
NM_008685	up	ENSMUST00000161511	up	0.7142857	0.0141369	ENSMUST00000161511	19618	9564	9691	NM_008685	7200	5521	5648	119	8	-
NM_008685	up	ENSMUST00000161511	up	0.7142857	0.0141369	ENSMUST00000161511	19618	9738	9833	NM_008685	7200	5679	5775	44	1	-
NM_001081139	up	ENSMUST00000161511	up	0.7142857	0.0141369	ENSMUST00000161511	19618	9576	9838	NM_001081139	20905	12457	16524	181	5	-
NM_001081139	up	ENSMUST00000161511	up	0.7142857	0.0141369	ENSMUST00000161511	19618	9556	9708	NM_001081139	20905	6843	6998	141	11	-
NM_001081139	up	ENSMUST00000161511	up	0.7142857	0.0141369	ENSMUST00000161511	19618	9564	9708	NM_001081139	20905	12424	12562	134	4	-
NM_001081139	up	ENSMUST00000161511	up	0.7142857	0.0141369	ENSMUST00000161511	19618	9564	9697	NM_001081139	20905	4753	4891	123	10	-
NM_001081139	up	ENSMUST00000161511	up	0.7142857	0.0141369	ENSMUST00000161511	19618	17074	17120	NM_001081139	20905	17118	17164	46	0	-
NM_013793	up	ENSMUST00000152875	up	0.7142857	0.0141369	ENSMUST00000152875	4830	2246	2295	NM_013793	408571	351071	351120	49	0	+
NM_013793	up	ENSMUST00000152875	up	0.7142857	0.0141369	ENSMUST00000152875	4830	2249	2295	NM_013793	408571	40453	40499	46	0	+
NM_013793	up	ENSMUST00000152875	up	0.7142857	0.0141369	ENSMUST00000152875	4830	2244	2298	NM_013793	408571	185483	185538	53	0	-
NM_010604	up	uc007bai.1	up	0.7857143	0.005505952	uc007bai.1	9373	3812	7720	NM_010604	59936	11345	17146	443	16	+
NM_010604	up	uc007bai.1	up	0.7857143	0.005505952	uc007bai.1	9373	632	879	NM_010604	59936	23810	54997	118	2	+
NM_010604	up	uc007bai.1	up	0.7857143	0.005505952	uc007bai.1	9373	654	873	NM_010604	59936	46216	54997	86	3	+
NM_010604	up	uc007bai.1	up	0.7857143	0.005505952	uc007bai.1	9373	5706	5782	NM_010604	59936	4955	36641	54	0	+
NM_010604	up	uc007bai.1	up	0.7857143	0.005505952	uc007bai.1	9373	650	691	NM_010604	59936	46214	46255	38	3	+
NM_010604	up	uc007bai.1	up	0.7857143	0.005505952	uc007bai.1	9373	588	627	NM_010604	59936	54941	54985	38	1	+
NM_010604	up	uc007bai.1	up	0.7857143	0.005505952	uc007bai.1	9373	604	6374	NM_010604	59936	2152	38533	910	63	-
NM_010604	up	uc007bai.1	up	0.7857143	0.005505952	uc007bai.1	9373	604	886	NM_010604	59936	38377	38553	112	1	-
NM_010604	up	uc007bai.1	up	0.7857143	0.005505952	uc007bai.1	9373	636	723	NM_010604	59936	38372	43339	77	4	-
NM_010604	up	uc007bai.1	up	0.7857143	0.005505952	uc007bai.1	9373	2960	3035	NM_010604	59936	46173	46315	59	0	-
NM_010604	up	uc007bai.1	up	0.7857143	0.005505952	uc007bai.1	9373	676	723	NM_010604	59936	43296	43339	41	1	-
NM_001081327	up	uc007bai.1	up	0.6428571	0.03115079	uc007bai.1	9373	3788	5782	NM_001081327	109474	29562	47143	1081	22	+
NM_001081327	up	uc007bai.1	up	0.6428571	0.03115079	uc007bai.1	9373	808	4112	NM_001081327	109474	50486	63764	135	6	+
NM_001081327	up	uc007bai.1	up	0.6428571	0.03115079	uc007bai.1	9373	624	885	NM_001081327	109474	66294	88713	105	1	+
NM_001081327	up	uc007bai.1	up	0.6428571	0.03115079	uc007bai.1	9373	814	885	NM_001081327	109474	50486	50557	69	0	+
NM_001081327	up	uc007bai.1	up	0.6428571	0.03115079	uc007bai.1	9373	576	2640	NM_001081327	109474	66299	107071	97	4	+
NM_001081327	up	uc007bai.1	up	0.6428571	0.03115079	uc007bai.1	9373	6331	6370	NM_001081327	109474	10540	10579	38	1	+
NM_001081327	up	uc007bai.1	up	0.6428571	0.03115079	uc007bai.1	9373	612	6371	NM_001081327	109474	16514	60214	248	9	-
NM_001081327	up	uc007bai.1	up	0.6428571	0.03115079	uc007bai.1	9373	631	885	NM_001081327	109474	54955	60213	110	6	-
NM_001081327	up	uc007bai.1	up	0.6428571	0.03115079	uc007bai.1	9373	670	5776	NM_001081327	109474	56721	103674	97	2	-
NM_001081327	up	uc007bai.1	up	0.6428571	0.03115079	uc007bai.1	9373	933	5782	NM_001081327	109474	58170	106871	92	1	-
NM_011693	up	uc007bai.1	up	0.6428571	0.03115079	uc007bai.1	9373	666	6370	NM_011693	19670	11881	13163	144	4	-
NM_011693	up	uc007bai.1	up	0.6428571	0.03115079	uc007bai.1	9373	623	691	NM_011693	19670	13083	13152	61	4	-
NM_053112	up	ENSMUST00000100689	up	1	4.96E-05	ENSMUST00000100689	467	3	467	NM_053112	472	0	464	456	8	+
NM_007895	up	ENSMUST00000100689	up	1	4.96E-05	ENSMUST00000100689	467	0	467	NM_007895	879	231	698	453	14	+
NM_001012766	up	ENSMUST00000100689	up	1	4.96E-05	ENSMUST00000100689	467	2	467	NM_001012766	472	0	465	451	14	+
NM_013584	up	uc008igm.1	up	0.7142857	0.0141369	uc008igm.1	6627	4415	4469	NM_013584	56949	34008	34060	49	3	+
NM_013584	up	uc008igm.1	up	0.7142857	0.0141369	uc008igm.1	6627	4363	4496	NM_013584	56949	20644	25053	69	4	-
NM_013793	up	AK037163	up	0.7142857	0.0141369	AK037163	3083	975	1029	NM_013793	408571	69702	351070	54	0	+
NM_013793	up	AK037163	up	0.7142857	0.0141369	AK037163	3083	989	1029	NM_013793	408571	65402	65442	40	0	+
NM_013793	up	AK037163	up	0.7142857	0.0141369	AK037163	3083	978	1028	NM_013793	408571	285472	285522	49	1	-
NM_013793	up	AK037163	up	0.7142857	0.0141369	AK037163	3083	987	1029	NM_013793	408571	351513	351555	42	0	-
NM_013793	up	AK037163	up	0.7142857	0.0141369	AK037163	3083	992	1029	NM_013793	408571	365756	365793	37	0	-
NM_008632	up	AK037163	up	0.7142857	0.0141369	AK037163	3083	975	1028	NM_008632	267256	169549	169622	52	1	-
NM_008632	up	AK037163	up	0.7142857	0.0141369	AK037163	3083	979	1029	NM_008632	267256	148733	148783	47	3	-
NM_013793	up	NR_028123	up	0.6428571	0.03115079	NR_028123	4332	2169	2619	NM_013793	408571	31582	193989	238	11	+
NM_013793	up	NR_028123	up	0.6428571	0.03115079	NR_028123	4332	2182	2323	NM_013793	408571	176153	176302	129	10	+
NM_013793	up	NR_028123	up	0.6428571	0.03115079	NR_028123	4332	2192	2315	NM_013793	408571	290426	298262	114	9	+
NM_013793	up	NR_028123	up	0.6428571	0.03115079	NR_028123	4332	2192	2314	NM_013793	408571	257555	335011	113	9	+
NM_013793	up	NR_028123	up	0.6428571	0.03115079	NR_028123	4332	2184	2318	NM_013793	408571	49469	75438	117	9	+
NM_013793	up	NR_028123	up	0.6428571	0.03115079	NR_028123	4332	2193	2301	NM_013793	408571	87735	87853	101	7	+
NM_013793	up	NR_028123	up	0.6428571	0.03115079	NR_028123	4332	2192	2283	NM_013793	408571	194079	194179	84	7	+
NM_013793	up	NR_028123	up	0.6428571	0.03115079	NR_028123	4332	2534	2992	NM_013793	408571	288459	369409	112	1	-
NM_013793	up	NR_028123	up	0.6428571	0.03115079	NR_028123	4332	2202	2266	NM_013793	408571	74982	75055	61	3	-
NM_008632	up	NR_028123	up	0.7857143	0.005505952	NR_028123	4332	2157	2993	NM_008632	267256	18793	261286	234	7	+
NM_008632	up	NR_028123	up	0.7857143	0.005505952	NR_028123	4332	2157	2315	NM_008632	267256	141855	142025	146	7	+
NM_008632	up	NR_028123	up	0.7857143	0.005505952	NR_028123	4332	2176	2313	NM_008632	267256	28524	251298	129	8	+
NM_008632	up	NR_028123	up	0.7857143	0.005505952	NR_028123	4332	2221	2300	NM_008632	267256	28579	28658	77	2	+
NM_008632	up	NR_028123	up	0.7857143	0.005505952	NR_028123	4332	2518	2586	NM_008632	267256	2421	2489	68	0	+
NM_008632	up	NR_028123	up	0.7857143	0.005505952	NR_028123	4332	2158	2951	NM_008632	267256	7989	159305	215	15	-
NM_008632	up	NR_028123	up	0.7857143	0.005505952	NR_028123	4332	2164	2299	NM_008632	267256	28931	29084	119	5	-
NM_008632	up	NR_028123	up	0.7857143	0.005505952	NR_028123	4332	2196	2319	NM_008632	267256	159135	159267	107	8	-
NM_019914	up	NR_028123	up	0.6428571	0.03115079	NR_028123	4332	2192	2319	NM_019914	10135	7307	7444	121	6	-
NM_183039	up	ENSMUST00000155076	up	0.6428571	0.03115079	ENSMUST00000155076	26885	3680	3853	NM_183039	3178	1980	2150	149	4	+
NM_181681	up	ENSMUST00000155076	up	0.8571429	0.001736111	ENSMUST00000155076	26885	6740	6802	NM_181681	9855	3329	3391	59	3	+
NM_181681	up	ENSMUST00000155076	up	0.8571429	0.001736111	ENSMUST00000155076	26885	6962	7008	NM_181681	9855	2958	3005	43	3	+
NM_181681	up	ENSMUST00000155076	up	0.8571429	0.001736111	ENSMUST00000155076	26885	3683	3789	NM_181681	9855	2235	2341	100	6	-
NM_178706	up	ENSMUST00000155076	up	0.7142857	0.0141369	ENSMUST00000155076	26885	3680	3840	NM_178706	10657	7369	10606	131	10	+
NM_145133	up	ENSMUST00000155076	up	0.6428571	0.03115079	ENSMUST00000155076	26885	3659	3811	NM_145133	8478	4009	4166	134	10	+
NM_145133	up	ENSMUST00000155076	up	0.6428571	0.03115079	ENSMUST00000155076	26885	3668	3820	NM_145133	8478	2974	3129	142	7	-
NM_145133	up	ENSMUST00000155076	up	0.6428571	0.03115079	ENSMUST00000155076	26885	6757	6793	NM_145133	8478	4972	5008	35	1	-
NM_019985	up	ENSMUST00000155076	up	0.7142857	0.0141369	ENSMUST00000155076	26885	22548	22621	NM_019985	8036	7108	7179	68	3	+
NM_019985	up	ENSMUST00000155076	up	0.7142857	0.0141369	ENSMUST00000155076	26885	3680	25778	NM_019985	8036	6635	7436	173	6	-
NM_013753	up	ENSMUST00000155076	up	0.6428571	0.03115079	ENSMUST00000155076	26885	3112	6773	NM_013753	63868	38695	57206	186	7	+
NM_013753	up	ENSMUST00000155076	up	0.6428571	0.03115079	ENSMUST00000155076	26885	3680	3792	NM_013753	63868	43787	43898	103	8	+
NM_013753	up	ENSMUST00000155076	up	0.6428571	0.03115079	ENSMUST00000155076	26885	23529	23580	NM_013753	63868	38723	38792	48	3	+
NM_013753	up	ENSMUST00000155076	up	0.6428571	0.03115079	ENSMUST00000155076	26885	3681	6838	NM_013753	63868	22861	45389	240	17	-
NM_013753	up	ENSMUST00000155076	up	0.6428571	0.03115079	ENSMUST00000155076	26885	3668	3814	NM_013753	63868	9973	18215	137	9	-
NM_013753	up	ENSMUST00000155076	up	0.6428571	0.03115079	ENSMUST00000155076	26885	3680	3805	NM_013753	63868	4919	10108	118	7	-
NM_013753	up	ENSMUST00000155076	up	0.6428571	0.03115079	ENSMUST00000155076	26885	3680	3746	NM_013753	63868	4958	5024	62	4	-
NM_013753	up	ENSMUST00000155076	up	0.6428571	0.03115079	ENSMUST00000155076	26885	3700	3798	NM_013753	63868	24887	24989	74	0	-
NM_013753	up	ENSMUST00000155076	up	0.6428571	0.03115079	ENSMUST00000155076	26885	25736	25799	NM_013753	63868	47390	47462	63	0	-
NM_013753	up	ENSMUST00000155076	up	0.6428571	0.03115079	ENSMUST00000155076	26885	25740	25772	NM_013753	63868	38681	38713	32	0	-
NM_013584	up	ENSMUST00000155076	up	0.7857143	0.005505952	ENSMUST00000155076	26885	3680	7031	NM_013584	56949	20584	23771	234	21	+
NM_013584	up	ENSMUST00000155076	up	0.7857143	0.005505952	ENSMUST00000155076	26885	3665	3803	NM_013584	56949	38968	39117	128	7	+
NM_013584	up	ENSMUST00000155076	up	0.7857143	0.005505952	ENSMUST00000155076	26885	3680	3793	NM_013584	56949	23660	23773	108	5	+
NM_013584	up	ENSMUST00000155076	up	0.7857143	0.005505952	ENSMUST00000155076	26885	3677	3804	NM_013584	56949	14968	15102	115	9	-
NM_013584	up	ENSMUST00000155076	up	0.7857143	0.005505952	ENSMUST00000155076	26885	3665	23578	NM_013584	56949	35251	39636	160	4	-
NM_008527	up	ENSMUST00000155076	up	0.6428571	0.03115079	ENSMUST00000155076	26885	3666	3832	NM_008527	10158	913	7391	146	11	+
NM_001110337	up	ENSMUST00000155076	up	0.7857143	0.005505952	ENSMUST00000155076	26885	3680	3824	NM_001110337	21087	10182	10346	132	10	+
NM_001110337	up	ENSMUST00000155076	up	0.7857143	0.005505952	ENSMUST00000155076	26885	3734	6831	NM_001110337	21087	4554	5027	143	10	+
NM_001110337	up	ENSMUST00000155076	up	0.7857143	0.005505952	ENSMUST00000155076	26885	3681	3806	NM_001110337	21087	11170	20811	118	7	+
NM_001110337	up	ENSMUST00000155076	up	0.7857143	0.005505952	ENSMUST00000155076	26885	15351	23578	NM_001110337	21087	9565	10130	140	3	-
NM_001081687	up	ENSMUST00000155076	up	0.6428571	0.03115079	ENSMUST00000155076	26885	9360	15437	NM_001081687	58264	25931	42135	4375	244	+
NM_001081687	up	ENSMUST00000155076	up	0.6428571	0.03115079	ENSMUST00000155076	26885	11527	23011	NM_001081687	58264	18293	35752	3901	341	+
NM_001081687	up	ENSMUST00000155076	up	0.6428571	0.03115079	ENSMUST00000155076	26885	13939	14794	NM_001081687	58264	3747	4603	810	44	+
NM_001081687	up	ENSMUST00000155076	up	0.6428571	0.03115079	ENSMUST00000155076	26885	3657	3806	NM_001081687	58264	10845	11320	130	8	-
NM_001039484	up	ENSMUST00000155076	up	0.6428571	0.03115079	ENSMUST00000155076	26885	3665	3818	NM_001039484	32877	11138	11299	134	12	+
NM_001039484	up	ENSMUST00000155076	up	0.6428571	0.03115079	ENSMUST00000155076	26885	3688	3790	NM_001039484	32877	23010	23109	72	3	+
NM_001024474	up	ENSMUST00000155076	up	0.6428571	0.03115079	ENSMUST00000155076	26885	3711	3808	NM_001024474	26463	17811	17921	90	7	+
NM_001162998	up	ENSMUST00000155076	up	0.6428571	0.03115079	ENSMUST00000155076	26885	3665	3811	NM_001162998	1902	1036	1191	135	4	-
NM_001081139	up	ENSMUST00000155076	up	0.7142857	0.0141369	ENSMUST00000155076	26885	3677	6868	NM_001081139	20905	15990	16527	211	14	-
NM_001081139	up	ENSMUST00000155076	up	0.7142857	0.0141369	ENSMUST00000155076	26885	3667	3824	NM_001081139	20905	12409	12563	142	9	-
NM_001081139	up	ENSMUST00000155076	up	0.7142857	0.0141369	ENSMUST00000155076	26885	3668	3808	NM_001081139	20905	6837	6990	130	10	-
NM_001081139	up	ENSMUST00000155076	up	0.7142857	0.0141369	ENSMUST00000155076	26885	3681	3803	NM_001081139	20905	4750	4878	111	10	-
NM_053190	up	ENSMUST00000155076	up	0.6428571	0.03115079	ENSMUST00000155076	26885	3680	3840	NM_053190	5528	2396	2565	144	8	-
NM_053190	up	ENSMUST00000155076	up	0.6428571	0.03115079	ENSMUST00000155076	26885	3681	3793	NM_053190	5528	1142	1256	87	4	-
NM_029554	up	ENSMUST00000155076	up	0.6428571	0.03115079	ENSMUST00000155076	26885	25740	25797	NM_029554	87126	81096	81153	56	1	-
NM_029554	up	ENSMUST00000155076	up	0.6428571	0.03115079	ENSMUST00000155076	26885	25740	25784	NM_029554	87126	58802	58846	44	0	-
NM_001145899	up	ENSMUST00000155076	up	0.8571429	0.001736111	ENSMUST00000155076	26885	3680	3808	NM_001145899	13087	3786	3918	122	5	-
NM_019914	up	ENSMUST00000134436	up	0.7857143	0.005505952	ENSMUST00000134436	3554	274	470	NM_019914	10135	3198	3374	154	11	+
NM_019914	up	ENSMUST00000134436	up	0.7857143	0.005505952	ENSMUST00000134436	3554	303	436	NM_019914	10135	2230	2367	121	12	+
NM_019914	up	ENSMUST00000134436	up	0.7857143	0.005505952	ENSMUST00000134436	3554	270	444	NM_019914	10135	6444	6605	151	10	-
NM_001110337	up	ENSMUST00000134436	up	0.6428571	0.03115079	ENSMUST00000134436	3554	270	470	NM_001110337	21087	7982	8176	173	10	+
NM_138683	up	ENSMUST00000134436	up	0.9285714	0.000396825	ENSMUST00000134436	3554	275	470	NM_138683	22671	5723	5901	164	14	-
NM_001039484	up	ENSMUST00000134436	up	0.6428571	0.03115079	ENSMUST00000134436	3554	374	2194	NM_001039484	32877	4565	21500	129	8	-
NM_181681	up	ENSMUST00000147649	up	0.6428571	0.03115079	ENSMUST00000147649	64371	25269	28658	NM_181681	9855	6316	6558	168	15	+
NM_181681	up	ENSMUST00000147649	up	0.6428571	0.03115079	ENSMUST00000147649	64371	55311	55442	NM_181681	9855	2235	2366	119	12	+
NM_181681	up	ENSMUST00000147649	up	0.6428571	0.03115079	ENSMUST00000147649	64371	28535	53275	NM_181681	9855	2235	6307	130	6	+
NM_181681	up	ENSMUST00000147649	up	0.6428571	0.03115079	ENSMUST00000147649	64371	52233	53329	NM_181681	9855	6317	6558	199	15	-
NM_181681	up	ENSMUST00000147649	up	0.6428571	0.03115079	ENSMUST00000147649	64371	21045	52357	NM_181681	9855	2235	3418	206	15	-
NM_181681	up	ENSMUST00000147649	up	0.6428571	0.03115079	ENSMUST00000147649	64371	25317	28207	NM_181681	9855	4199	6313	62	1	-
NM_181681	up	ENSMUST00000147649	up	0.6428571	0.03115079	ENSMUST00000147649	64371	28426	28465	NM_181681	9855	4199	4238	39	0	-
NM_178706	up	ENSMUST00000147649	up	0.6428571	0.03115079	ENSMUST00000147649	64371	36663	52363	NM_178706	10657	2396	7484	171	9	+
NM_178706	up	ENSMUST00000147649	up	0.6428571	0.03115079	ENSMUST00000147649	64371	25266	25376	NM_178706	10657	7349	7484	100	6	+
NM_178706	up	ENSMUST00000147649	up	0.6428571	0.03115079	ENSMUST00000147649	64371	36662	36701	NM_178706	10657	3682	3723	38	1	+
NM_178706	up	ENSMUST00000147649	up	0.6428571	0.03115079	ENSMUST00000147649	64371	53198	53315	NM_178706	10657	7366	7483	108	9	-
NM_178706	up	ENSMUST00000147649	up	0.6428571	0.03115079	ENSMUST00000147649	64371	55306	55420	NM_178706	10657	7369	7483	106	8	-
NM_178706	up	ENSMUST00000147649	up	0.6428571	0.03115079	ENSMUST00000147649	64371	28529	28642	NM_178706	10657	7369	7484	104	5	-
NM_178706	up	ENSMUST00000147649	up	0.6428571	0.03115079	ENSMUST00000147649	64371	4307	4358	NM_178706	10657	2315	2370	50	1	-
NM_145977	up	ENSMUST00000147649	up	0.6428571	0.03115079	ENSMUST00000147649	64371	24073	24118	NM_145977	12357	4441	4486	45	0	+
NM_145977	up	ENSMUST00000147649	up	0.6428571	0.03115079	ENSMUST00000147649	64371	36680	36716	NM_145977	12357	4940	4976	36	0	-
NM_145977	up	ENSMUST00000147649	up	0.6428571	0.03115079	ENSMUST00000147649	64371	8615	8648	NM_145977	12357	4436	4469	32	1	-
NM_138683	up	ENSMUST00000147649	up	0.7142857	0.0141369	ENSMUST00000147649	64371	28555	28654	NM_138683	22671	14074	17580	91	8	+
NM_138683	up	ENSMUST00000147649	up	0.7142857	0.0141369	ENSMUST00000147649	64371	52320	52374	NM_138683	22671	13374	13428	52	2	+
NM_138683	up	ENSMUST00000147649	up	0.7142857	0.0141369	ENSMUST00000147649	64371	4080	28250	NM_138683	22671	887	8241	126	0	-
NM_138683	up	ENSMUST00000147649	up	0.7142857	0.0141369	ENSMUST00000147649	64371	28242	28352	NM_138683	22671	898	985	86	0	-
NM_138683	up	ENSMUST00000147649	up	0.7142857	0.0141369	ENSMUST00000147649	64371	55306	55346	NM_138683	22671	13376	13416	40	0	-
NM_009799	up	ENSMUST00000147649	up	0.6428571	0.03115079	ENSMUST00000147649	64371	25270	55103	NM_009799	42153	2958	35453	942	85	+
NM_009799	up	ENSMUST00000147649	up	0.6428571	0.03115079	ENSMUST00000147649	64371	4306	36732	NM_009799	42153	23465	39771	144	1	+
NM_009799	up	ENSMUST00000147649	up	0.6428571	0.03115079	ENSMUST00000147649	64371	25384	25415	NM_009799	42153	21921	21952	31	0	+
NM_009799	up	ENSMUST00000147649	up	0.6428571	0.03115079	ENSMUST00000147649	64371	36680	53333	NM_009799	42153	2954	23809	623	55	-
NM_009799	up	ENSMUST00000147649	up	0.6428571	0.03115079	ENSMUST00000147649	64371	8570	28659	NM_009799	42153	2958	17482	166	11	-
NM_001145899	up	ENSMUST00000147649	up	0.7857143	0.005505952	ENSMUST00000147649	64371	4082	53315	NM_001145899	13087	1452	3921	181	11	+
NM_001145899	up	ENSMUST00000147649	up	0.7857143	0.005505952	ENSMUST00000147649	64371	55306	55420	NM_001145899	13087	3804	3918	106	8	+
NM_001145899	up	ENSMUST00000147649	up	0.7857143	0.005505952	ENSMUST00000147649	64371	28529	28642	NM_001145899	13087	3803	3918	104	5	+
NM_001145899	up	ENSMUST00000147649	up	0.7857143	0.005505952	ENSMUST00000147649	64371	4308	10055	NM_001145899	13087	7483	8177	75	0	+
NM_001145899	up	ENSMUST00000147649	up	0.7857143	0.005505952	ENSMUST00000147649	64371	36662	52377	NM_001145899	13087	3787	7530	175	7	-
NM_001145899	up	ENSMUST00000147649	up	0.7857143	0.005505952	ENSMUST00000147649	64371	25282	25392	NM_001145899	13087	3786	3924	106	4	-
NM_001110337	up	ENSMUST00000147649	up	0.7142857	0.0141369	ENSMUST00000147649	64371	25252	52375	NM_001110337	21087	10152	20811	279	19	+
NM_001110337	up	ENSMUST00000147649	up	0.7142857	0.0141369	ENSMUST00000147649	64371	52229	56617	NM_001110337	21087	10163	10336	158	12	+
NM_001110337	up	ENSMUST00000147649	up	0.7142857	0.0141369	ENSMUST00000147649	64371	8614	25396	NM_001110337	21087	16374	20830	118	7	+
NM_001110337	up	ENSMUST00000147649	up	0.7142857	0.0141369	ENSMUST00000147649	64371	17795	25412	NM_001110337	21087	10183	10334	68	3	+
NM_001110337	up	ENSMUST00000147649	up	0.7142857	0.0141369	ENSMUST00000147649	64371	53167	53311	NM_001110337	21087	11170	20825	134	5	-
NM_001110337	up	ENSMUST00000147649	up	0.7142857	0.0141369	ENSMUST00000147649	64371	28526	36714	NM_001110337	21087	4282	10300	128	3	-
NM_001110337	up	ENSMUST00000147649	up	0.7142857	0.0141369	ENSMUST00000147649	64371	55284	55393	NM_001110337	21087	20705	20806	87	5	-
NM_029554	up	AK039208	up	0.7142857	0.0141369	AK039208	1582	0	102	NM_029554	87126	83257	83378	65	2	+
NM_013753	up	uc009mjt.1	up	0.7142857	0.0141369	uc009mjt.1	3785	351	476	NM_013753	63868	56953	57047	84	6	+
NM_013753	up	uc009mjt.1	up	0.7142857	0.0141369	uc009mjt.1	3785	351	477	NM_013753	63868	22860	22985	115	9	-
NM_001043228	up	NR_001461	up	0.7857143	0.005505952	NR_001461	83438	15289	69430	NM_001043228	30252	5621	19724	641	39	+
NM_001110337	up	MM9LINCRNAEXON12067-	up	0.6428571	0.03115079	MM9LINCRNAEXON12067-	1262	896	1012	NM_001110337	21087	10223	10347	89	7	+
NM_013753	up	MM9LINCRNAEXON12067-	up	0.6428571	0.03115079	MM9LINCRNAEXON12067-	1262	914	972	NM_013753	63868	28069	28127	55	3	-
NM_001101471	up	MM9LINCRNAEXON12067-	up	0.7857143	0.005505952	MM9LINCRNAEXON12067-	1262	908	969	NM_001101471	9262	6382	6443	55	6	-
NM_013793	up	AK029495	up	0.6428571	0.03115079	AK029495	3017	929	969	NM_013793	408571	118370	118410	40	0	+
NM_013793	up	AK029495	up	0.6428571	0.03115079	AK029495	3017	34	983	NM_013793	408571	17265	316368	139	4	-
NM_013793	up	AK029495	up	0.6428571	0.03115079	AK029495	3017	41	982	NM_013793	408571	115043	367763	115	8	-
NM_013793	up	AK029495	up	0.6428571	0.03115079	AK029495	3017	931	982	NM_013793	408571	162775	162826	50	1	-
NM_013793	up	AK029495	up	0.6428571	0.03115079	AK029495	3017	931	978	NM_013793	408571	118882	118929	47	0	-
NM_013793	up	AK029495	up	0.6428571	0.03115079	AK029495	3017	936	983	NM_013793	408571	90416	90463	47	0	-
NM_011693	up	AK029495	up	1	4.96E-05	AK029495	3017	581	614	NM_011693	19670	9454	9488	33	0	+
NM_001111274	up	ENSMUST00000119574	up	0.6428571	0.03115079	ENSMUST00000119574	2378	1172	1216	NM_001111274	75938	1680	1719	38	0	+
NM_013793	up	ENSMUST00000119574	up	0.6428571	0.03115079	ENSMUST00000119574	2378	1166	1219	NM_013793	408571	211645	211930	48	0	-
NM_013793	up	ENSMUST00000119574	up	0.6428571	0.03115079	ENSMUST00000119574	2378	1172	1205	NM_013793	408571	176127	176165	33	0	-
NM_145133	up	ENSMUST00000135363	up	0.6428571	0.03115079	ENSMUST00000135363	16966	2379	6016	NM_145133	8478	2990	4170	302	22	+
NM_145133	up	ENSMUST00000135363	up	0.6428571	0.03115079	ENSMUST00000135363	16966	4766	7018	NM_145133	8478	3011	4175	188	7	+
NM_145133	up	ENSMUST00000135363	up	0.6428571	0.03115079	ENSMUST00000135363	16966	13356	13532	NM_145133	8478	3006	3116	64	4	+
NM_145133	up	ENSMUST00000135363	up	0.6428571	0.03115079	ENSMUST00000135363	16966	4782	7056	NM_145133	8478	2982	4125	298	17	-
NM_145133	up	ENSMUST00000135363	up	0.6428571	0.03115079	ENSMUST00000135363	16966	3494	5996	NM_145133	8478	3006	3570	231	13	-
NM_145133	up	ENSMUST00000135363	up	0.6428571	0.03115079	ENSMUST00000135363	16966	6701	7002	NM_145133	8478	3434	3583	124	10	-
NM_145133	up	ENSMUST00000135363	up	0.6428571	0.03115079	ENSMUST00000135363	16966	3494	3618	NM_145133	8478	2985	3116	114	8	-
NM_053190	up	ENSMUST00000135363	up	0.6428571	0.03115079	ENSMUST00000135363	16966	2379	2498	NM_053190	5528	2424	2558	108	11	+
NM_053190	up	ENSMUST00000135363	up	0.6428571	0.03115079	ENSMUST00000135363	16966	6884	6999	NM_053190	5528	2445	2561	108	7	-
NM_053190	up	ENSMUST00000135363	up	0.6428571	0.03115079	ENSMUST00000135363	16966	3489	3612	NM_053190	5528	2425	2569	111	9	-
NM_053190	up	ENSMUST00000135363	up	0.6428571	0.03115079	ENSMUST00000135363	16966	6752	6787	NM_053190	5528	2492	2527	34	1	-
NM_029554	up	ENSMUST00000135363	up	0.6428571	0.03115079	ENSMUST00000135363	16966	3495	7014	NM_029554	87126	3001	43659	285	17	+
NM_029554	up	ENSMUST00000135363	up	0.6428571	0.03115079	ENSMUST00000135363	16966	6877	13958	NM_029554	87126	2996	12480	144	9	+
NM_029554	up	ENSMUST00000135363	up	0.6428571	0.03115079	ENSMUST00000135363	16966	14413	14482	NM_029554	87126	3062	3131	63	6	+
NM_029554	up	ENSMUST00000135363	up	0.6428571	0.03115079	ENSMUST00000135363	16966	2065	2100	NM_029554	87126	44667	44702	35	0	+
NM_029554	up	ENSMUST00000135363	up	0.6428571	0.03115079	ENSMUST00000135363	16966	4778	4828	NM_029554	87126	43568	43619	43	0	-
NM_019985	up	ENSMUST00000135363	up	0.7142857	0.0141369	ENSMUST00000135363	16966	2355	2498	NM_019985	8036	7300	7429	117	10	+
NM_019985	up	ENSMUST00000135363	up	0.7142857	0.0141369	ENSMUST00000135363	16966	6884	7006	NM_019985	8036	7310	7432	115	7	-
NM_019985	up	ENSMUST00000135363	up	0.7142857	0.0141369	ENSMUST00000135363	16966	3524	3629	NM_019985	8036	7297	7399	93	8	-
NM_013753	up	ENSMUST00000135363	up	0.7857143	0.005505952	ENSMUST00000135363	16966	2379	10406	NM_013753	63868	18055	58115	526	35	+
NM_013753	up	ENSMUST00000135363	up	0.7857143	0.005505952	ENSMUST00000135363	16966	2441	14204	NM_013753	63868	4960	57046	484	29	+
NM_013753	up	ENSMUST00000135363	up	0.7857143	0.005505952	ENSMUST00000135363	16966	6884	14132	NM_013753	63868	38867	57198	204	12	+
NM_013753	up	ENSMUST00000135363	up	0.7857143	0.005505952	ENSMUST00000135363	16966	3490	3599	NM_013753	63868	38860	38975	98	4	+
NM_013753	up	ENSMUST00000135363	up	0.7857143	0.005505952	ENSMUST00000135363	16966	2379	6010	NM_013753	63868	4919	19417	335	23	-
NM_013753	up	ENSMUST00000135363	up	0.7857143	0.005505952	ENSMUST00000135363	16966	5905	7055	NM_013753	63868	9977	24989	201	7	-
NM_013753	up	ENSMUST00000135363	up	0.7857143	0.005505952	ENSMUST00000135363	16966	10317	13408	NM_013753	63868	19349	22047	130	10	-
NM_013753	up	ENSMUST00000135363	up	0.7857143	0.005505952	ENSMUST00000135363	16966	12712	14489	NM_013753	63868	45257	52639	114	6	-
NM_013753	up	ENSMUST00000135363	up	0.7857143	0.005505952	ENSMUST00000135363	16966	3514	3614	NM_013753	63868	4917	4997	75	5	-
NM_010604	up	ENSMUST00000135363	up	0.7142857	0.0141369	ENSMUST00000135363	16966	3489	13918	NM_010604	59936	2113	38499	390	16	+
NM_010604	up	ENSMUST00000135363	up	0.7142857	0.0141369	ENSMUST00000135363	16966	6884	14197	NM_010604	59936	2123	27635	261	11	+
NM_010604	up	ENSMUST00000135363	up	0.7142857	0.0141369	ENSMUST00000135363	16966	14413	14494	NM_010604	59936	2170	2251	75	5	+
NM_010604	up	ENSMUST00000135363	up	0.7142857	0.0141369	ENSMUST00000135363	16966	3601	14013	NM_010604	59936	2240	27584	85	0	+
NM_010604	up	ENSMUST00000135363	up	0.7142857	0.0141369	ENSMUST00000135363	16966	2056	2498	NM_010604	59936	2126	36867	165	12	-
NM_008632	up	ENSMUST00000135363	up	0.6428571	0.03115079	ENSMUST00000135363	16966	2065	7025	NM_008632	267256	134234	261286	526	34	+
NM_008632	up	ENSMUST00000135363	up	0.6428571	0.03115079	ENSMUST00000135363	16966	3474	6019	NM_008632	267256	121836	261282	283	13	+
NM_008632	up	ENSMUST00000135363	up	0.6428571	0.03115079	ENSMUST00000135363	16966	3474	3602	NM_008632	267256	246761	246895	122	4	+
NM_008632	up	ENSMUST00000135363	up	0.6428571	0.03115079	ENSMUST00000135363	16966	13882	14150	NM_008632	267256	7944	9738	86	1	+
NM_008632	up	ENSMUST00000135363	up	0.6428571	0.03115079	ENSMUST00000135363	16966	12741	12796	NM_008632	267256	148951	149010	53	2	+
NM_008632	up	ENSMUST00000135363	up	0.6428571	0.03115079	ENSMUST00000135363	16966	2127	6986	NM_008632	267256	7985	163740	517	30	-
NM_008632	up	ENSMUST00000135363	up	0.6428571	0.03115079	ENSMUST00000135363	16966	6884	13957	NM_008632	267256	150542	251284	208	10	-
NM_008632	up	ENSMUST00000135363	up	0.6428571	0.03115079	ENSMUST00000135363	16966	10311	13912	NM_008632	267256	69138	175833	74	4	-
NM_008632	up	ENSMUST00000135363	up	0.6428571	0.03115079	ENSMUST00000135363	16966	2065	3640	NM_008632	267256	42971	72872	65	1	-
NM_008632	up	ENSMUST00000135363	up	0.6428571	0.03115079	ENSMUST00000135363	16966	12710	12742	NM_008632	267256	246962	246994	32	0	-
NM_001163550	up	ENSMUST00000135363	up	0.7142857	0.0141369	ENSMUST00000135363	16966	2370	2498	NM_001163550	7147	6521	6665	117	10	+
NM_001163550	up	ENSMUST00000135363	up	0.7142857	0.0141369	ENSMUST00000135363	16966	5867	7006	NM_001163550	7147	6546	6690	134	10	-
NM_001163550	up	ENSMUST00000135363	up	0.7142857	0.0141369	ENSMUST00000135363	16966	3481	3607	NM_001163550	7147	6551	6681	115	7	-
NM_001163550	up	ENSMUST00000135363	up	0.7142857	0.0141369	ENSMUST00000135363	16966	6701	6738	NM_001163550	7147	6647	6684	34	3	-
NM_001081687	up	ENSMUST00000135363	up	0.6428571	0.03115079	ENSMUST00000135363	16966	2376	2480	NM_001081687	58264	38909	39013	96	8	+
NM_001081687	up	ENSMUST00000135363	up	0.6428571	0.03115079	ENSMUST00000135363	16966	5768	7580	NM_001081687	58264	10812	11243	68	5	+
NM_001081687	up	ENSMUST00000135363	up	0.6428571	0.03115079	ENSMUST00000135363	16966	3514	13301	NM_001081687	58264	1197	39011	488	25	-
NM_001081687	up	ENSMUST00000135363	up	0.6428571	0.03115079	ENSMUST00000135363	16966	5898	14493	NM_001081687	58264	10841	39025	294	20	-
NM_001081687	up	ENSMUST00000135363	up	0.6428571	0.03115079	ENSMUST00000135363	16966	3489	6019	NM_001081687	58264	10828	11304	240	17	-
NM_001081687	up	ENSMUST00000135363	up	0.6428571	0.03115079	ENSMUST00000135363	16966	6893	14494	NM_001081687	58264	11167	39025	196	10	-
NM_001081687	up	ENSMUST00000135363	up	0.6428571	0.03115079	ENSMUST00000135363	16966	3525	3643	NM_001081687	58264	10810	10934	112	4	-
NM_001081687	up	ENSMUST00000135363	up	0.6428571	0.03115079	ENSMUST00000135363	16966	14413	14493	NM_001081687	58264	38908	38987	75	4	-
NM_133203	up	ENSMUST00000135363	up	0.6428571	0.03115079	ENSMUST00000135363	16966	10256	10408	NM_133203	45520	38080	38234	137	10	-
NM_032400	up	ENSMUST00000135363	up	0.6428571	0.03115079	ENSMUST00000135363	16966	13921	13958	NM_032400	5699	1287	1324	37	0	-
NM_008527	up	ENSMUST00000135363	up	0.6428571	0.03115079	ENSMUST00000135363	16966	4781	4849	NM_008527	10158	7255	7322	57	1	-
NM_001101471	up	ENSMUST00000135363	up	0.6428571	0.03115079	ENSMUST00000135363	16966	5886	6016	NM_001101471	9262	5873	6012	112	8	-
NM_013753	up	uc007cdl.1	up	0.8571429	0.001736111	uc007cdl.1	15175	12372	12483	NM_013753	63868	19287	19403	84	7	+
NM_013753	up	uc007cdl.1	up	0.8571429	0.001736111	uc007cdl.1	15175	3388	3453	NM_013753	63868	56980	57047	63	2	+
NM_013753	up	uc007cdl.1	up	0.8571429	0.001736111	uc007cdl.1	15175	3147	3191	NM_013753	63868	57162	57206	42	2	+
NM_001164423	up	uc007cdl.1	up	0.6428571	0.03115079	uc007cdl.1	15175	3148	3452	NM_001164423	18842	11541	11648	96	5	+
NM_001081687	up	uc007cdl.1	up	0.8571429	0.001736111	uc007cdl.1	15175	3155	3453	NM_001081687	58264	27773	27875	92	5	+
NM_029554	up	uc007cdl.1	up	0.7142857	0.0141369	uc007cdl.1	15175	3148	3258	NM_029554	87126	56394	56504	99	11	-
NM_182839	up	BC156060	up	0.6428571	0.03115079	BC156060	355333	299066	303463	NM_182839	26336	9081	11137	168	10	+
NM_182839	up	BC156060	up	0.6428571	0.03115079	BC156060	355333	334057	334206	NM_182839	26336	10991	11140	138	10	+
NM_182839	up	BC156060	up	0.6428571	0.03115079	BC156060	355333	203946	204098	NM_182839	26336	10976	11128	139	9	+
NM_182839	up	BC156060	up	0.6428571	0.03115079	BC156060	355333	179373	179534	NM_182839	26336	10976	11128	139	10	+
NM_182839	up	BC156060	up	0.6428571	0.03115079	BC156060	355333	75541	75707	NM_182839	26336	10978	11128	136	9	+
NM_182839	up	BC156060	up	0.6428571	0.03115079	BC156060	355333	200996	201137	NM_182839	26336	10973	11128	129	11	+
NM_182839	up	BC156060	up	0.6428571	0.03115079	BC156060	355333	314056	314193	NM_182839	26336	10990	11128	125	12	+
NM_182839	up	BC156060	up	0.6428571	0.03115079	BC156060	355333	12897	13036	NM_182839	26336	10975	11116	129	8	+
NM_182839	up	BC156060	up	0.6428571	0.03115079	BC156060	355333	303649	303781	NM_182839	26336	10996	11128	121	11	+
NM_182839	up	BC156060	up	0.6428571	0.03115079	BC156060	355333	276180	276321	NM_182839	26336	10982	11128	131	7	+
NM_182839	up	BC156060	up	0.6428571	0.03115079	BC156060	355333	121659	121787	NM_182839	26336	10988	11116	118	10	+
NM_182839	up	BC156060	up	0.6428571	0.03115079	BC156060	355333	52413	56866	NM_182839	26336	10977	11132	142	6	+
NM_182839	up	BC156060	up	0.6428571	0.03115079	BC156060	355333	166786	166948	NM_182839	26336	10975	11138	152	10	-
NM_182839	up	BC156060	up	0.6428571	0.03115079	BC156060	355333	146866	147021	NM_182839	26336	10972	11128	143	10	-
NM_182839	up	BC156060	up	0.6428571	0.03115079	BC156060	355333	179983	180134	NM_182839	26336	10972	11128	142	7	-
NM_182839	up	BC156060	up	0.6428571	0.03115079	BC156060	355333	171936	172072	NM_182839	26336	10992	11128	130	6	-
NM_182839	up	BC156060	up	0.6428571	0.03115079	BC156060	355333	131265	131406	NM_182839	26336	10974	11128	133	8	-
NM_182839	up	BC156060	up	0.6428571	0.03115079	BC156060	355333	272285	272423	NM_182839	26336	10974	11116	131	7	-
NM_182839	up	BC156060	up	0.6428571	0.03115079	BC156060	355333	51394	51544	NM_182839	26336	10974	11128	137	13	-
NM_182839	up	BC156060	up	0.6428571	0.03115079	BC156060	355333	64774	64913	NM_182839	26336	10989	11128	130	7	-
NM_182839	up	BC156060	up	0.6428571	0.03115079	BC156060	355333	268980	269111	NM_182839	26336	10997	11128	122	9	-
NM_182839	up	BC156060	up	0.6428571	0.03115079	BC156060	355333	153396	153533	NM_182839	26336	10989	11128	127	8	-
NM_182839	up	BC156060	up	0.6428571	0.03115079	BC156060	355333	183290	183436	NM_182839	26336	10976	11128	132	12	-
NM_145437	up	BC156060	up	0.6428571	0.03115079	BC156060	355333	273540	273660	NM_145437	7441	3354	3474	95	8	+
NM_019467	up	BC156060	up	0.7857143	0.005505952	BC156060	355333	39004	229402	NM_019467	5011	637	1225	359	17	+
NM_019467	up	BC156060	up	0.7857143	0.005505952	BC156060	355333	143351	303686	NM_019467	5011	655	1225	359	15	+
NM_019467	up	BC156060	up	0.7857143	0.005505952	BC156060	355333	22962	52494	NM_019467	5011	656	1225	321	17	+
NM_019467	up	BC156060	up	0.7857143	0.005505952	BC156060	355333	123447	143423	NM_019467	5011	647	1225	329	15	+
NM_019467	up	BC156060	up	0.7857143	0.005505952	BC156060	355333	48863	143958	NM_019467	5011	673	1225	302	16	+
NM_019467	up	BC156060	up	0.7857143	0.005505952	BC156060	355333	121648	235546	NM_019467	5011	665	1223	322	11	+
NM_019467	up	BC156060	up	0.7857143	0.005505952	BC156060	355333	200982	255951	NM_019467	5011	655	1086	285	18	+
NM_019467	up	BC156060	up	0.7857143	0.005505952	BC156060	355333	12897	131414	NM_019467	5011	663	1074	269	11	+
NM_019467	up	BC156060	up	0.7857143	0.005505952	BC156060	355333	229340	272065	NM_019467	5011	655	1066	269	16	+
NM_019467	up	BC156060	up	0.7857143	0.005505952	BC156060	355333	266644	269111	NM_019467	5011	655	1057	256	16	+
NM_019467	up	BC156060	up	0.7857143	0.005505952	BC156060	355333	48291	64913	NM_019467	5011	664	1065	256	12	+
NM_019467	up	BC156060	up	0.7857143	0.005505952	BC156060	355333	113883	130169	NM_019467	5011	677	1072	249	18	+
NM_019467	up	BC156060	up	0.7857143	0.005505952	BC156060	355333	142266	272429	NM_019467	5011	655	1225	327	15	-
NM_019467	up	BC156060	up	0.7857143	0.005505952	BC156060	355333	166891	180146	NM_019467	5011	655	1225	320	20	-
NM_019467	up	BC156060	up	0.7857143	0.005505952	BC156060	355333	22824	51549	NM_019467	5011	656	1079	310	16	-
NM_019467	up	BC156060	up	0.7857143	0.005505952	BC156060	355333	64869	142340	NM_019467	5011	654	1225	323	18	-
NM_019467	up	BC156060	up	0.7857143	0.005505952	BC156060	355333	136914	147026	NM_019467	5011	655	1225	299	14	-
NM_019467	up	BC156060	up	0.7857143	0.005505952	BC156060	355333	99442	289916	NM_019467	5011	311	1225	303	14	-
NM_019467	up	BC156060	up	0.7857143	0.005505952	BC156060	355333	11461	166973	NM_019467	5011	658	1080	287	14	-
NM_019467	up	BC156060	up	0.7857143	0.005505952	BC156060	355333	47222	130169	NM_019467	5011	664	1090	276	18	-
NM_019467	up	BC156060	up	0.7857143	0.005505952	BC156060	355333	121660	183446	NM_019467	5011	657	1065	263	16	-
NM_019467	up	BC156060	up	0.7857143	0.005505952	BC156060	355333	200982	297543	NM_019467	5011	680	1077	254	16	-
NM_019467	up	BC156060	up	0.7857143	0.005505952	BC156060	355333	48307	153536	NM_019467	5011	672	1066	259	12	-
NM_178706	up	BC156060	up	0.7857143	0.005505952	BC156060	355333	45998	153522	NM_178706	10657	5538	10579	276	11	+
NM_178706	up	BC156060	up	0.7857143	0.005505952	BC156060	355333	19594	131390	NM_178706	10657	5526	10578	241	17	+
NM_178706	up	BC156060	up	0.7857143	0.005505952	BC156060	355333	69320	289901	NM_178706	10657	2323	7701	283	13	+
NM_178706	up	BC156060	up	0.7857143	0.005505952	BC156060	355333	182921	272399	NM_178706	10657	2303	7484	180	11	+
NM_178706	up	BC156060	up	0.7857143	0.005505952	BC156060	355333	166787	166922	NM_178706	10657	7349	7484	125	10	+
NM_178706	up	BC156060	up	0.7857143	0.005505952	BC156060	355333	182901	272053	NM_178706	10657	3680	7701	164	8	+
NM_178706	up	BC156060	up	0.7857143	0.005505952	BC156060	355333	179978	180108	NM_178706	10657	7353	7483	120	10	+
NM_178706	up	BC156060	up	0.7857143	0.005505952	BC156060	355333	10705	10839	NM_178706	10657	7348	7483	123	11	+
NM_178706	up	BC156060	up	0.7857143	0.005505952	BC156060	355333	297407	297537	NM_178706	10657	7354	7484	121	7	+
NM_178706	up	BC156060	up	0.7857143	0.005505952	BC156060	355333	171948	172062	NM_178706	10657	7370	7484	110	4	+
NM_178706	up	BC156060	up	0.7857143	0.005505952	BC156060	355333	153404	153522	NM_178706	10657	7366	7484	109	9	+
NM_178706	up	BC156060	up	0.7857143	0.005505952	BC156060	355333	268992	269106	NM_178706	10657	7370	7484	107	7	+
NM_178706	up	BC156060	up	0.7857143	0.005505952	BC156060	355333	183300	183417	NM_178706	10657	7368	7484	108	8	+
NM_178706	up	BC156060	up	0.7857143	0.005505952	BC156060	355333	130031	130147	NM_178706	10657	7368	7484	106	10	+
NM_178706	up	BC156060	up	0.7857143	0.005505952	BC156060	355333	190601	330050	NM_178706	10657	1815	10582	395	23	-
NM_178706	up	BC156060	up	0.7857143	0.005505952	BC156060	355333	113889	330149	NM_178706	10657	1815	10582	357	19	-
NM_178706	up	BC156060	up	0.7857143	0.005505952	BC156060	355333	23974	186652	NM_178706	10657	1822	10570	334	19	-
NM_178706	up	BC156060	up	0.7857143	0.005505952	BC156060	355333	201008	352891	NM_178706	10657	2424	10582	264	22	-
NM_178706	up	BC156060	up	0.7857143	0.005505952	BC156060	355333	56739	149490	NM_178706	10657	2324	10582	252	8	-
NM_178706	up	BC156060	up	0.7857143	0.005505952	BC156060	355333	209083	304789	NM_178706	10657	2374	10585	242	13	-
NM_178706	up	BC156060	up	0.7857143	0.005505952	BC156060	355333	12921	69353	NM_178706	10657	1818	7484	210	8	-
NM_178706	up	BC156060	up	0.7857143	0.005505952	BC156060	355333	45392	304675	NM_178706	10657	2324	10579	278	13	-
NM_178706	up	BC156060	up	0.7857143	0.005505952	BC156060	355333	75582	344532	NM_178706	10657	2435	10578	232	13	-
NM_178706	up	BC156060	up	0.7857143	0.005505952	BC156060	355333	22310	113755	NM_178706	10657	2334	10574	267	9	-
NM_178706	up	BC156060	up	0.7857143	0.005505952	BC156060	355333	269768	314194	NM_178706	10657	7357	10571	159	11	-
NM_178706	up	BC156060	up	0.7857143	0.005505952	BC156060	355333	143392	160699	NM_178706	10657	2384	7484	174	6	-
NM_178706	up	BC156060	up	0.7857143	0.005505952	BC156060	355333	143927	144042	NM_178706	10657	7369	7484	109	6	-
NM_178706	up	BC156060	up	0.7857143	0.005505952	BC156060	355333	239601	239719	NM_178706	10657	7366	7484	109	9	-
NM_013584	up	BC156060	up	0.7142857	0.0141369	BC156060	355333	12920	181794	NM_013584	56949	14983	44714	1087	54	+
NM_013584	up	BC156060	up	0.7142857	0.0141369	BC156060	355333	49175	297569	NM_013584	56949	1740	48248	1038	56	+
NM_013584	up	BC156060	up	0.7142857	0.0141369	BC156060	355333	82337	334157	NM_013584	56949	12616	39593	973	50	+
NM_013584	up	BC156060	up	0.7142857	0.0141369	BC156060	355333	48864	289485	NM_013584	56949	14968	44705	893	50	+
NM_013584	up	BC156060	up	0.7142857	0.0141369	BC156060	355333	69378	303749	NM_013584	56949	12616	39592	867	48	+
NM_013584	up	BC156060	up	0.7142857	0.0141369	BC156060	355333	10706	99839	NM_013584	56949	20564	44738	782	47	+
NM_013584	up	BC156060	up	0.7142857	0.0141369	BC156060	355333	143931	314123	NM_013584	56949	14988	39560	777	45	+
NM_013584	up	BC156060	up	0.7142857	0.0141369	BC156060	355333	201016	330932	NM_013584	56949	14989	39072	720	38	+
NM_013584	up	BC156060	up	0.7142857	0.0141369	BC156060	355333	83896	324305	NM_013584	56949	6772	44793	1785	81	-
NM_013584	up	BC156060	up	0.7142857	0.0141369	BC156060	355333	23755	313665	NM_013584	56949	1598	52975	1401	81	-
NM_013584	up	BC156060	up	0.7142857	0.0141369	BC156060	355333	41060	326551	NM_013584	56949	14989	44801	1086	65	-
NM_013584	up	BC156060	up	0.7142857	0.0141369	BC156060	355333	12598	153533	NM_013584	56949	14968	44745	971	67	-
NM_013584	up	BC156060	up	0.7142857	0.0141369	BC156060	355333	74422	272417	NM_013584	56949	14968	44743	937	62	-
NM_013584	up	BC156060	up	0.7142857	0.0141369	BC156060	355333	176242	313820	NM_013584	56949	14988	44798	937	48	-
NM_013584	up	BC156060	up	0.7142857	0.0141369	BC156060	355333	41323	180117	NM_013584	56949	14971	44719	933	42	-
NM_013584	up	BC156060	up	0.7142857	0.0141369	BC156060	355333	10691	69998	NM_013584	56949	12627	40000	855	47	-
NM_013584	up	BC156060	up	0.7142857	0.0141369	BC156060	355333	184072	314194	NM_013584	56949	20572	52975	804	47	-
NM_011693	up	BC156060	up	0.6428571	0.03115079	BC156060	355333	40947	326409	NM_011693	19670	822	14151	498	23	+
NM_011693	up	BC156060	up	0.6428571	0.03115079	BC156060	355333	16254	272405	NM_011693	19670	1904	11965	316	16	+
NM_011693	up	BC156060	up	0.6428571	0.03115079	BC156060	355333	4222	18577	NM_011693	19670	4132	13134	209	8	+
NM_011693	up	BC156060	up	0.6428571	0.03115079	BC156060	355333	89618	289906	NM_011693	19670	577	11977	280	10	+
NM_011693	up	BC156060	up	0.6428571	0.03115079	BC156060	355333	26329	41009	NM_011693	19670	11855	13147	154	11	+
NM_011693	up	BC156060	up	0.6428571	0.03115079	BC156060	355333	130020	132060	NM_011693	19670	11832	15388	153	11	+
NM_011693	up	BC156060	up	0.6428571	0.03115079	BC156060	355333	153395	153530	NM_011693	19670	11832	11967	125	10	+
NM_011693	up	BC156060	up	0.6428571	0.03115079	BC156060	355333	171936	172068	NM_011693	19670	11833	11965	123	9	+
NM_011693	up	BC156060	up	0.6428571	0.03115079	BC156060	355333	16254	346480	NM_011693	19670	822	13147	576	24	-
NM_011693	up	BC156060	up	0.6428571	0.03115079	BC156060	355333	86113	325191	NM_011693	19670	581	13134	360	18	-
NM_011693	up	BC156060	up	0.6428571	0.03115079	BC156060	355333	12915	40983	NM_011693	19670	1866	11965	202	14	-
NM_011693	up	BC156060	up	0.6428571	0.03115079	BC156060	355333	213246	229499	NM_011693	19670	11833	14150	169	14	-
NM_011693	up	BC156060	up	0.6428571	0.03115079	BC156060	355333	75576	113082	NM_011693	19670	1917	11964	162	11	-
NM_011693	up	BC156060	up	0.6428571	0.03115079	BC156060	355333	203946	204106	NM_011693	19670	11825	11979	135	11	-
NM_011693	up	BC156060	up	0.6428571	0.03115079	BC156060	355333	266668	266804	NM_011693	19670	11829	11964	125	10	-
NM_011693	up	BC156060	up	0.6428571	0.03115079	BC156060	355333	121667	121800	NM_011693	19670	11832	11965	120	13	-
NM_011693	up	BC156060	up	0.6428571	0.03115079	BC156060	355333	201005	201138	NM_011693	19670	11832	11965	120	13	-
NM_011693	up	BC156060	up	0.6428571	0.03115079	BC156060	355333	48868	48982	NM_011693	19670	11853	11967	108	6	-
NM_010644	up	BC156060	up	0.9285714	0.000396825	BC156060	355333	299173	304677	NM_010644	4289	1789	3082	145	1	+
NM_010644	up	BC156060	up	0.9285714	0.000396825	BC156060	355333	80939	352903	NM_010644	4289	1774	3003	134	3	+
NM_010644	up	BC156060	up	0.9285714	0.000396825	BC156060	355333	4221	110792	NM_010644	4289	1790	2997	66	1	+
NM_010644	up	BC156060	up	0.9285714	0.000396825	BC156060	355333	16265	32360	NM_010644	4289	1774	1850	75	0	-
NM_010644	up	BC156060	up	0.9285714	0.000396825	BC156060	355333	330002	330042	NM_010644	4289	2957	3061	39	1	-
NM_001145899	up	BC156060	up	0.6428571	0.03115079	BC156060	355333	314040	352891	NM_001145899	13087	3763	7529	220	9	+
NM_001145899	up	BC156060	up	0.6428571	0.03115079	BC156060	355333	39020	258927	NM_001145899	13087	3763	8179	215	10	+
NM_001145899	up	BC156060	up	0.6428571	0.03115079	BC156060	355333	49396	74556	NM_001145899	13087	3789	8179	157	8	+
NM_001145899	up	BC156060	up	0.6428571	0.03115079	BC156060	355333	75562	119758	NM_001145899	13087	3785	8179	161	8	+
NM_001145899	up	BC156060	up	0.6428571	0.03115079	BC156060	355333	303640	304662	NM_001145899	13087	3786	7530	148	7	+
NM_001145899	up	BC156060	up	0.6428571	0.03115079	BC156060	355333	229340	229491	NM_001145899	13087	3763	3923	137	9	+
NM_001145899	up	BC156060	up	0.6428571	0.03115079	BC156060	355333	143386	161339	NM_001145899	13087	3797	8180	146	5	+
NM_001145899	up	BC156060	up	0.6428571	0.03115079	BC156060	355333	48863	48989	NM_001145899	13087	3788	3916	121	5	+
NM_001145899	up	BC156060	up	0.6428571	0.03115079	BC156060	355333	239595	239724	NM_001145899	13087	3797	3926	121	8	+
NM_001145899	up	BC156060	up	0.6428571	0.03115079	BC156060	355333	203972	204107	NM_001145899	13087	3803	3938	124	11	+
NM_001145899	up	BC156060	up	0.6428571	0.03115079	BC156060	355333	266658	266798	NM_001145899	13087	3786	3927	129	10	+
NM_001145899	up	BC156060	up	0.6428571	0.03115079	BC156060	355333	22985	23107	NM_001145899	13087	3796	3918	116	6	+
NM_001145899	up	BC156060	up	0.6428571	0.03115079	BC156060	355333	52449	66820	NM_001145899	13087	3788	3921	130	2	+
NM_001145899	up	BC156060	up	0.6428571	0.03115079	BC156060	355333	12915	13037	NM_001145899	13087	3797	3918	117	4	+
NM_001145899	up	BC156060	up	0.6428571	0.03115079	BC156060	355333	113885	114016	NM_001145899	13087	3796	3927	120	11	+
NM_001145899	up	BC156060	up	0.6428571	0.03115079	BC156060	355333	69309	209428	NM_001145899	13087	1451	7799	246	7	-
NM_001145899	up	BC156060	up	0.6428571	0.03115079	BC156060	355333	71707	277247	NM_001145899	13087	1452	7532	205	13	-
NM_001145899	up	BC156060	up	0.6428571	0.03115079	BC156060	355333	81656	334984	NM_001145899	13087	1452	7530	234	6	-
NM_001145899	up	BC156060	up	0.6428571	0.03115079	BC156060	355333	159157	272415	NM_001145899	13087	3786	8173	183	7	-
NM_001145899	up	BC156060	up	0.6428571	0.03115079	BC156060	355333	64776	64906	NM_001145899	13087	3797	3927	126	4	-
NM_001145899	up	BC156060	up	0.6428571	0.03115079	BC156060	355333	146874	147037	NM_001145899	13087	3755	3921	143	9	-
NM_001145899	up	BC156060	up	0.6428571	0.03115079	BC156060	355333	51405	51552	NM_001145899	13087	3760	3918	135	5	-
NM_001145899	up	BC156060	up	0.6428571	0.03115079	BC156060	355333	179990	180139	NM_001145899	13087	3763	3924	138	7	-
NM_001145899	up	BC156060	up	0.6428571	0.03115079	BC156060	355333	142183	142322	NM_001145899	13087	3761	3917	133	6	-
NM_001145899	up	BC156060	up	0.6428571	0.03115079	BC156060	355333	84283	84414	NM_001145899	13087	3786	3918	126	5	-
NM_001145899	up	BC156060	up	0.6428571	0.03115079	BC156060	355333	136825	136969	NM_001145899	13087	3764	3924	138	4	-
NM_001145899	up	BC156060	up	0.6428571	0.03115079	BC156060	355333	318593	326562	NM_001145899	13087	3797	8193	151	12	-
NM_001145899	up	BC156060	up	0.6428571	0.03115079	BC156060	355333	171938	172080	NM_001145899	13087	3787	3927	130	7	-
NM_001145899	up	BC156060	up	0.6428571	0.03115079	BC156060	355333	130031	130165	NM_001145899	13087	3786	3919	126	7	-
NM_001145899	up	BC156060	up	0.6428571	0.03115079	BC156060	355333	297416	297543	NM_001145899	13087	3797	3924	121	6	-
NM_001145899	up	BC156060	up	0.6428571	0.03115079	BC156060	355333	183292	183421	NM_001145899	13087	3799	3927	122	6	-
NM_001111276	up	BC156060	up	0.8571429	0.001736111	BC156060	355333	19629	69352	NM_001111276	75938	53526	68463	201	10	+
NM_001111276	up	BC156060	up	0.8571429	0.001736111	BC156060	355333	121420	339721	NM_001111276	75938	1684	53555	262	7	+
NM_001111276	up	BC156060	up	0.8571429	0.001736111	BC156060	355333	113045	161339	NM_001111276	75938	2974	67683	188	10	+
NM_001111276	up	BC156060	up	0.8571429	0.001736111	BC156060	355333	211821	258927	NM_001111276	75938	6098	67682	205	3	+
NM_001111276	up	BC156060	up	0.8571429	0.001736111	BC156060	355333	24120	69451	NM_001111276	75938	4955	53598	150	7	-
NM_001110337	up	BC156060	up	0.7142857	0.0141369	BC156060	355333	132030	326590	NM_001110337	21087	3862	20828	957	55	+
NM_001110337	up	BC156060	up	0.7142857	0.0141369	BC156060	355333	22247	269128	NM_001110337	21087	4282	20815	815	48	+
NM_001110337	up	BC156060	up	0.7142857	0.0141369	BC156060	355333	9577	99911	NM_001110337	21087	7985	20851	531	27	+
NM_001110337	up	BC156060	up	0.7142857	0.0141369	BC156060	355333	143363	330163	NM_001110337	21087	1964	20830	849	50	-
NM_001110337	up	BC156060	up	0.7142857	0.0141369	BC156060	355333	75497	289272	NM_001110337	21087	4075	20830	667	41	-
NM_013590	up	BC156060	up	0.7142857	0.0141369	BC156060	355333	58714	58766	NM_013590	5075	2998	3050	48	4	-
NM_001039484	up	BC156060	up	0.8571429	0.001736111	BC156060	355333	23957	75708	NM_001039484	32877	11138	23122	332	21	-
NM_183259	up	ENSMUST00000142089	up	0.7857143	0.005505952	ENSMUST00000142089	5720	0	5720	NM_183259	6132	39	5759	5720	0	+
NM_145133	up	ENSMUST00000131146	up	0.7857143	0.005505952	ENSMUST00000131146	1540	604	743	NM_145133	8478	4018	4157	108	9	+
NM_013753	up	ENSMUST00000131146	up	0.6428571	0.03115079	ENSMUST00000131146	1540	634	758	NM_013753	63868	19304	19420	105	4	+
NM_013753	up	ENSMUST00000131146	up	0.6428571	0.03115079	ENSMUST00000131146	1540	604	758	NM_013753	63868	9974	45401	139	10	-
NM_013753	up	ENSMUST00000131146	up	0.6428571	0.03115079	ENSMUST00000131146	1540	594	739	NM_013753	63868	24887	49136	125	5	-
NM_013753	up	ENSMUST00000131146	up	0.6428571	0.03115079	ENSMUST00000131146	1540	707	754	NM_013753	63868	45254	45303	41	1	-
NM_008527	up	ENSMUST00000131146	up	0.6428571	0.03115079	ENSMUST00000131146	1540	717	758	NM_008527	10158	1021	1059	36	0	+
NM_001111143	up	ENSMUST00000131146	up	0.6428571	0.03115079	ENSMUST00000131146	1540	699	741	NM_001111143	10439	9551	9593	38	4	+
NM_001081687	up	ENSMUST00000131146	up	0.6428571	0.03115079	ENSMUST00000131146	1540	617	743	NM_001081687	58264	10849	11296	114	7	-
NM_001081687	up	ENSMUST00000131146	up	0.6428571	0.03115079	ENSMUST00000131146	1540	628	756	NM_001081687	58264	38789	39025	106	6	-
NM_001081687	up	ENSMUST00000131146	up	0.6428571	0.03115079	ENSMUST00000131146	1540	628	684	NM_001081687	58264	10903	10959	52	4	-
NM_001081687	up	ENSMUST00000131146	up	0.6428571	0.03115079	ENSMUST00000131146	1540	699	734	NM_001081687	58264	11184	11219	34	1	-
NM_013793	up	BC033910	up	0.7142857	0.0141369	BC033910	1954	1681	1732	NM_013793	408571	7014	7065	50	1	+
NM_013793	up	BC033910	up	0.7142857	0.0141369	BC033910	1954	1676	1732	NM_013793	408571	200152	323392	56	0	+
NM_013793	up	BC033910	up	0.7142857	0.0141369	BC033910	1954	1677	1732	NM_013793	408571	351520	400014	55	0	+
NM_013793	up	BC033910	up	0.7142857	0.0141369	BC033910	1954	1676	1712	NM_013793	408571	55505	55541	36	0	+
NM_013793	up	BC033910	up	0.7142857	0.0141369	BC033910	1954	1676	1712	NM_013793	408571	42239	42275	36	0	+
NM_013793	up	BC033910	up	0.7142857	0.0141369	BC033910	1954	1676	1712	NM_013793	408571	109886	109922	35	1	+
NM_013793	up	BC033910	up	0.7142857	0.0141369	BC033910	1954	1677	1732	NM_013793	408571	351014	351069	55	0	-
NM_013793	up	BC033910	up	0.7142857	0.0141369	BC033910	1954	1676	1732	NM_013793	408571	40433	40499	56	0	-
NM_001111276	up	BC033910	up	0.7142857	0.0141369	BC033910	1954	1676	1712	NM_001111276	75938	68419	68455	36	0	+
NM_027219	up	NR_033804	up	0.7142857	0.0141369	NR_033804	8414	1514	1655	NM_027219	8257	3949	4300	129	11	+
NM_027219	up	NR_033804	up	0.7142857	0.0141369	NR_033804	8414	1509	1655	NM_027219	8257	5637	5773	126	9	-
NM_008632	up	NR_033804	up	0.7857143	0.005505952	NR_033804	8414	1544	2934	NM_008632	267256	18825	28538	134	12	+
NM_008632	up	NR_033804	up	0.7857143	0.005505952	NR_033804	8414	1536	1655	NM_008632	267256	141897	142016	110	9	+
NM_008632	up	NR_033804	up	0.7857143	0.005505952	NR_033804	8414	1536	1655	NM_008632	267256	251169	251288	109	10	+
NM_008632	up	NR_033804	up	0.7857143	0.005505952	NR_033804	8414	2958	3092	NM_008632	267256	246768	246902	121	13	-
NM_001164423	up	NR_033804	up	0.7142857	0.0141369	NR_033804	8414	2965	3092	NM_001164423	18842	7922	8049	115	12	+
NM_001163550	up	NR_033804	up	0.7142857	0.0141369	NR_033804	8414	1620	1655	NM_001163550	7147	6637	6672	33	2	+
NM_013793	up	NR_033804	up	0.6428571	0.03115079	NR_033804	8414	3045	3096	NM_013793	408571	394789	394840	47	4	-
NM_001101471	up	NR_033804	up	0.6428571	0.03115079	NR_033804	8414	1620	1674	NM_001101471	9262	2473	2527	49	5	-
NM_145133	up	ENSMUST00000139600	up	0.9285714	0.000396825	ENSMUST00000139600	6602	4907	5480	NM_145133	8478	4018	4176	142	11	+
NM_145133	up	ENSMUST00000139600	up	0.9285714	0.000396825	ENSMUST00000139600	6602	652	5468	NM_145133	8478	2985	5410	165	11	-
NM_133203	up	ENSMUST00000139600	up	0.6428571	0.03115079	ENSMUST00000139600	6602	4181	4327	NM_133203	45520	29692	29838	132	12	+
NM_029554	up	ENSMUST00000139600	up	0.7857143	0.005505952	ENSMUST00000139600	6602	652	2205	NM_029554	87126	3344	3446	67	0	+
NM_029554	up	ENSMUST00000139600	up	0.7857143	0.005505952	ENSMUST00000139600	6602	652	711	NM_029554	87126	53068	53131	51	2	+
NM_029554	up	ENSMUST00000139600	up	0.7857143	0.005505952	ENSMUST00000139600	6602	655	712	NM_029554	87126	22576	34404	54	1	+
NM_019985	up	ENSMUST00000139600	up	1	4.96E-05	ENSMUST00000139600	6602	3946	3996	NM_019985	8036	7103	7153	47	3	+
NM_019985	up	ENSMUST00000139600	up	1	4.96E-05	ENSMUST00000139600	6602	4908	5475	NM_019985	8036	7297	7446	137	12	-
NM_013753	up	ENSMUST00000139600	up	0.9285714	0.000396825	ENSMUST00000139600	6602	5355	5463	NM_013753	63868	19306	19417	101	5	+
NM_013753	up	ENSMUST00000139600	up	0.9285714	0.000396825	ENSMUST00000139600	6602	411	5475	NM_013753	63868	9979	49710	202	9	-
NM_013753	up	ENSMUST00000139600	up	0.9285714	0.000396825	ENSMUST00000139600	6602	669	5499	NM_013753	63868	44449	47457	167	6	-
NM_013753	up	ENSMUST00000139600	up	0.9285714	0.000396825	ENSMUST00000139600	6602	5362	5465	NM_013753	63868	4917	28160	95	7	-
NM_013753	up	ENSMUST00000139600	up	0.9285714	0.000396825	ENSMUST00000139600	6602	5377	5462	NM_013753	63868	45100	45186	80	4	-
NM_013753	up	ENSMUST00000139600	up	0.9285714	0.000396825	ENSMUST00000139600	6602	5355	5450	NM_013753	63868	4930	5003	72	1	-
NM_009799	up	ENSMUST00000139600	up	0.7142857	0.0141369	ENSMUST00000139600	6602	4903	5454	NM_009799	42153	2959	3093	117	6	+
NM_008527	up	ENSMUST00000139600	up	0.9285714	0.000396825	ENSMUST00000139600	6602	5367	5457	NM_008527	10158	955	1045	81	9	+
NM_001111274	up	ENSMUST00000139600	up	0.6428571	0.03115079	ENSMUST00000139600	6602	420	714	NM_001111274	75938	4976	55555	91	3	+
NM_001111274	up	ENSMUST00000139600	up	0.6428571	0.03115079	ENSMUST00000139600	6602	653	693	NM_001111274	75938	62190	62230	40	0	+
NM_001111274	up	ENSMUST00000139600	up	0.6428571	0.03115079	ENSMUST00000139600	6602	423	714	NM_001111274	75938	17281	68452	55	1	-
NM_001081687	up	ENSMUST00000139600	up	0.9285714	0.000396825	ENSMUST00000139600	6602	3950	3991	NM_001081687	58264	35295	35336	38	3	+
NM_145977	up	ENSMUST00000139600	up	0.7142857	0.0141369	ENSMUST00000139600	6602	657	693	NM_145977	12357	4939	4975	36	0	-
NM_053190	up	ENSMUST00000139600	up	0.9285714	0.000396825	ENSMUST00000139600	6602	652	687	NM_053190	5528	710	745	35	0	-
NM_008685	up	ENSMUST00000139600	up	0.7142857	0.0141369	ENSMUST00000139600	6602	4907	5458	NM_008685	7200	5510	5647	121	9	-
NM_001101471	up	ENSMUST00000139600	up	0.6428571	0.03115079	ENSMUST00000139600	6602	5379	5442	NM_001101471	9262	5901	5964	57	6	-
NM_001081139	up	ENSMUST00000139600	up	0.7142857	0.0141369	ENSMUST00000139600	6602	4907	5507	NM_001081139	20905	12312	16843	203	13	-
NM_001081139	up	ENSMUST00000139600	up	0.7142857	0.0141369	ENSMUST00000139600	6602	4907	5457	NM_001081139	20905	6857	12561	132	8	-
NM_001081139	up	ENSMUST00000139600	up	0.7142857	0.0141369	ENSMUST00000139600	6602	5373	5496	NM_001081139	20905	16379	16487	97	6	-
NM_001081139	up	ENSMUST00000139600	up	0.7142857	0.0141369	ENSMUST00000139600	6602	4921	5448	NM_001081139	20905	1958	12625	99	4	-
NM_133203	up	AK052837	up	0.7142857	0.0141369	AK052837	143614	6721	80039	NM_133203	45520	6220	13340	541	46	+
NM_133203	up	AK052837	up	0.7142857	0.0141369	AK052837	143614	87823	87888	NM_133203	45520	6223	6283	59	0	+
NM_133203	up	AK052837	up	0.7142857	0.0141369	AK052837	143614	26680	26716	NM_133203	45520	6245	6281	36	0	-
NM_011693	up	AK052837	up	0.6428571	0.03115079	AK052837	143614	2069	34063	NM_011693	19670	4163	11979	164	6	+
NM_011693	up	AK052837	up	0.6428571	0.03115079	AK052837	143614	65209	94491	NM_011693	19670	1908	4191	97	3	+
NM_011693	up	AK052837	up	0.6428571	0.03115079	AK052837	143614	139581	139628	NM_011693	19670	1869	1916	47	0	+
NM_011693	up	AK052837	up	0.6428571	0.03115079	AK052837	143614	43320	43350	NM_011693	19670	4164	4194	30	0	+
NM_011693	up	AK052837	up	0.6428571	0.03115079	AK052837	143614	65167	65242	NM_011693	19670	4119	4194	74	1	-
NM_011693	up	AK052837	up	0.6428571	0.03115079	AK052837	143614	91277	95246	NM_011693	19670	4119	4192	73	0	-
NM_010604	up	AK052837	up	0.7857143	0.005505952	AK052837	143614	33926	110868	NM_010604	59936	2119	59106	1040	56	+
NM_010604	up	AK052837	up	0.7857143	0.005505952	AK052837	143614	45429	65248	NM_010604	59936	27540	46255	232	15	+
NM_010604	up	AK052837	up	0.7857143	0.005505952	AK052837	143614	18699	59515	NM_010604	59936	36132	59075	219	3	+
NM_010604	up	AK052837	up	0.7857143	0.005505952	AK052837	143614	118256	136687	NM_010604	59936	15808	34625	132	2	+
NM_010604	up	AK052837	up	0.7857143	0.005505952	AK052837	143614	24079	49854	NM_010604	59936	43333	59094	105	1	+
NM_010604	up	AK052837	up	0.7857143	0.005505952	AK052837	143614	49778	65284	NM_010604	59936	17230	55263	133	5	+
NM_010604	up	AK052837	up	0.7857143	0.005505952	AK052837	143614	59448	120622	NM_010604	59936	17231	44285	198	4	+
NM_010604	up	AK052837	up	0.7857143	0.005505952	AK052837	143614	110817	110860	NM_010604	59936	34567	34610	43	0	+
NM_010604	up	AK052837	up	0.7857143	0.005505952	AK052837	143614	26684	26717	NM_010604	59936	38623	38656	32	1	+
NM_010604	up	AK052837	up	0.7857143	0.005505952	AK052837	143614	6758	77014	NM_010604	59936	4539	59545	538	35	-
NM_010604	up	AK052837	up	0.7857143	0.005505952	AK052837	143614	100141	123950	NM_010604	59936	59001	59525	119	1	-
NM_010604	up	AK052837	up	0.7857143	0.005505952	AK052837	143614	106363	110042	NM_010604	59936	38630	59083	64	0	-
NM_008632	up	AK052837	up	0.8571429	0.001736111	AK052837	143614	49806	129193	NM_008632	267256	5074	246994	1166	59	+
NM_008632	up	AK052837	up	0.8571429	0.001736111	AK052837	143614	26690	106403	NM_008632	267256	5062	258069	1102	56	+
NM_008632	up	AK052837	up	0.8571429	0.001736111	AK052837	143614	97962	136685	NM_008632	267256	5091	34925	218	14	+
NM_008632	up	AK052837	up	0.8571429	0.001736111	AK052837	143614	6713	42853	NM_008632	267256	157861	249841	310	4	+
NM_008632	up	AK052837	up	0.8571429	0.001736111	AK052837	143614	33916	95284	NM_008632	267256	2422	251298	864	56	-
NM_001164423	up	AK052837	up	0.6428571	0.03115079	AK052837	143614	114018	114216	NM_001164423	18842	7874	8052	132	12	+
NM_001164423	up	AK052837	up	0.6428571	0.03115079	AK052837	143614	45431	79080	NM_001164423	18842	8374	11624	141	8	+
NM_001164423	up	AK052837	up	0.6428571	0.03115079	AK052837	143614	133713	133809	NM_001164423	18842	3475	3555	72	0	+
NM_001164423	up	AK052837	up	0.6428571	0.03115079	AK052837	143614	37403	37454	NM_001164423	18842	11395	11447	47	4	-
NM_001164423	up	AK052837	up	0.6428571	0.03115079	AK052837	143614	123875	123915	NM_001164423	18842	14185	14225	40	0	-
NM_001163550	up	AK052837	up	0.6428571	0.03115079	AK052837	143614	87637	87725	NM_001163550	7147	4177	4265	82	6	+
NM_001163550	up	AK052837	up	0.6428571	0.03115079	AK052837	143614	2623	2683	NM_001163550	7147	4844	4914	57	2	+
NM_001163550	up	AK052837	up	0.6428571	0.03115079	AK052837	143614	49825	49878	NM_001163550	7147	817	859	38	1	+
NM_001163550	up	AK052837	up	0.6428571	0.03115079	AK052837	143614	33946	129195	NM_001163550	7147	3129	6652	264	20	-
NM_001163550	up	AK052837	up	0.6428571	0.03115079	AK052837	143614	120287	120320	NM_001163550	7147	817	850	32	1	-
NM_001163550	up	AK052837	up	0.6428571	0.03115079	AK052837	143614	87848	87883	NM_001163550	7147	817	852	34	1	-
NM_001101471	up	AK052837	up	0.7142857	0.0141369	AK052837	143614	24082	24122	NM_001101471	9262	8859	8899	40	0	+
NM_001101471	up	AK052837	up	0.7142857	0.0141369	AK052837	143614	2069	2101	NM_001101471	9262	8867	8899	32	0	+
NM_009799	up	ENSMUST00000121631	up	0.7142857	0.0141369	ENSMUST00000121631	7212	0	7212	NM_009799	42153	30438	38195	6943	210	+
NM_001083957	up	ENSMUST00000121631	up	0.7142857	0.0141369	ENSMUST00000121631	7212	0	7212	NM_001083957	12248	533	8290	6943	210	+
NM_027913	up	uc008hlm.1	up	0.7142857	0.0141369	uc008hlm.1	8798	2341	2470	NM_027913	30979	26727	26847	101	4	+
NM_001080934	up	uc008hlm.1	up	0.7857143	0.005505952	uc008hlm.1	8798	2314	2467	NM_001080934	11927	2906	3050	121	9	+
NM_001080934	up	uc008hlm.1	up	0.7857143	0.005505952	uc008hlm.1	8798	2331	2470	NM_001080934	11927	6418	6560	119	6	-
NM_001043228	up	uc008hlm.1	up	0.7857143	0.005505952	uc008hlm.1	8798	789	932	NM_001043228	30252	6423	6521	80	4	+
NM_001043228	up	uc008hlm.1	up	0.7857143	0.005505952	uc008hlm.1	8798	2331	2468	NM_001043228	30252	5568	5705	116	6	-
NM_001043228	up	uc008hlm.1	up	0.7857143	0.005505952	uc008hlm.1	8798	2326	2410	NM_001043228	30252	19634	19724	77	6	-
NM_001043228	up	uc008hlm.1	up	0.7857143	0.005505952	uc008hlm.1	8798	2424	2467	NM_001043228	30252	19579	19622	40	1	-
NM_001004180	up	uc008hlm.1	up	0.7857143	0.005505952	uc008hlm.1	8798	2340	2470	NM_001004180	44969	19219	30789	109	7	+
NM_001004180	up	uc008hlm.1	up	0.7857143	0.005505952	uc008hlm.1	8798	2331	2410	NM_001004180	44969	30665	30731	63	3	+
NM_001004180	up	uc008hlm.1	up	0.7857143	0.005505952	uc008hlm.1	8798	2424	2456	NM_001004180	44969	19303	19335	31	1	+
NM_001004180	up	uc008hlm.1	up	0.7857143	0.005505952	uc008hlm.1	8798	2111	2467	NM_001004180	44969	12472	12627	132	9	-
NM_181681	up	ENSMUST00000110986	up	0.7142857	0.0141369	ENSMUST00000110986	12872	7813	7912	NM_181681	9855	3330	3429	90	9	+
NM_181681	up	ENSMUST00000110986	up	0.7142857	0.0141369	ENSMUST00000110986	12872	7813	7845	NM_181681	9855	3636	3668	31	1	-
NM_001111276	up	ENSMUST00000110986	up	0.7857143	0.005505952	ENSMUST00000110986	12872	5296	5418	NM_001111276	75938	67520	67684	60	2	+
NM_001111274	up	ENSMUST00000110986	up	0.7857143	0.005505952	ENSMUST00000110986	12872	5296	5418	NM_001111274	75938	67520	67684	60	2	+
NM_001110337	up	ENSMUST00000110986	up	0.9285714	0.000396825	ENSMUST00000110986	12872	7812	7903	NM_001110337	21087	4936	5027	83	8	+
NM_001110337	up	ENSMUST00000110986	up	0.9285714	0.000396825	ENSMUST00000110986	12872	5326	5409	NM_001110337	21087	4944	5027	75	8	+
NM_013793	up	ENSMUST00000110986	up	0.6428571	0.03115079	ENSMUST00000110986	12872	11137	11190	NM_013793	408571	394925	394988	53	0	+
NM_013793	up	ENSMUST00000110986	up	0.6428571	0.03115079	ENSMUST00000110986	12872	6006	11224	NM_013793	408571	194020	222459	105	0	-
NM_019914	up	ENSMUST00000110986	up	0.6428571	0.03115079	ENSMUST00000110986	12872	7812	7911	NM_019914	10135	6425	6516	72	3	-
NM_182839	up	AK033429	up	0.7142857	0.0141369	AK033429	3291	2857	3001	NM_182839	26336	10976	11128	135	8	+
NM_145133	up	AK033429	up	0.6428571	0.03115079	AK033429	3291	2869	3002	NM_145133	8478	3442	3583	122	11	+
NM_145133	up	AK033429	up	0.6428571	0.03115079	AK033429	3291	2869	3002	NM_145133	8478	2990	3129	121	10	+
NM_019467	up	AK033429	up	0.8571429	0.001736111	AK033429	3291	2857	2991	NM_019467	5011	657	801	123	4	+
NM_013793	up	AK033429	up	0.7857143	0.005505952	AK033429	3291	2869	3002	NM_013793	408571	31622	31759	122	8	+
NM_013584	up	AK033429	up	0.7857143	0.005505952	AK033429	3291	2890	3006	NM_013584	56949	14991	34166	110	6	+
NM_013584	up	AK033429	up	0.7857143	0.005505952	AK033429	3291	2863	3007	NM_013584	56949	38962	39112	133	8	-
NM_001081687	up	AK033429	up	0.6428571	0.03115079	AK033429	3291	2853	2977	NM_001081687	58264	38898	39025	107	7	+
NM_001081687	up	AK033429	up	0.6428571	0.03115079	AK033429	3291	2853	3008	NM_001081687	58264	10831	10995	106	6	+
NM_183039	up	AK033429	up	0.6428571	0.03115079	AK033429	3291	2869	3002	NM_183039	3178	1968	2109	123	9	-
NM_178706	up	AK033429	up	0.8571429	0.001736111	AK033429	3291	2883	2989	NM_178706	10657	7370	7484	100	6	-
NM_175647	up	AK033429	up	0.7857143	0.005505952	AK033429	3291	2959	3004	NM_175647	6570	6051	6101	45	0	-
NM_145437	up	AK033429	up	0.8571429	0.001736111	AK033429	3291	2942	2989	NM_145437	7441	7300	7349	45	2	-
NM_001110337	up	AK033429	up	0.7857143	0.005505952	AK033429	3291	2871	2965	NM_001110337	21087	20705	20811	85	6	-
NM_145856	down	AK029623	down	0.6428571	0.03115079	AK029623	4060	340	426	NM_145856	7123	1305	1391	79	7	+
NM_001077508	down	AK029623	down	0.6428571	0.03115079	AK029623	4060	318	415	NM_001077508	25949	21365	21509	83	6	+
NM_001077508	down	AK029623	down	0.6428571	0.03115079	AK029623	4060	281	427	NM_001077508	25949	8374	8565	137	7	-
NM_001077508	down	AK029623	down	0.6428571	0.03115079	AK029623	4060	283	426	NM_001077508	25949	9146	10285	136	6	-
NM_001077508	down	AK029623	down	0.6428571	0.03115079	AK029623	4060	302	426	NM_001077508	25949	2685	23909	116	8	-
NM_001077508	down	AK029623	down	0.6428571	0.03115079	AK029623	4060	341	426	NM_001077508	25949	23751	23826	67	3	-
NM_001033365	down	AK029623	down	0.7142857	0.0141369	AK029623	4060	293	426	NM_001033365	52737	34813	34989	130	3	+
NM_001197322	down	ENSMUST00000142104	down	0.6428571	0.03115079	ENSMUST00000142104	10749	8123	8519	NM_001197322	102958	49088	54550	107	7	+
NM_001197322	down	ENSMUST00000142104	down	0.6428571	0.03115079	ENSMUST00000142104	10749	952	1077	NM_001197322	102958	73170	73260	80	5	-
NM_177304	down	AK047585	down	0.8571429	0.001736111	AK047585	2460	1053	1238	NM_177304	107972	84541	84728	166	13	+
NM_177304	down	AK047585	down	0.8571429	0.001736111	AK047585	2460	1097	1215	NM_177304	107972	61059	61177	111	7	+
NM_177304	down	AK047585	down	0.8571429	0.001736111	AK047585	2460	1097	1217	NM_177304	107972	41151	41271	108	12	+
NM_177304	down	AK047585	down	0.8571429	0.001736111	AK047585	2460	1081	1233	NM_177304	107972	8857	9011	142	10	-
NM_177304	down	AK047585	down	0.8571429	0.001736111	AK047585	2460	1103	1253	NM_177304	107972	20755	20900	135	10	-
NM_001197322	down	AK047585	down	0.7142857	0.0141369	AK047585	2460	1092	1233	NM_001197322	102958	73171	73316	132	9	+
NM_001197322	down	AK047585	down	0.7142857	0.0141369	AK047585	2460	1087	1230	NM_001197322	102958	54403	54550	131	8	+
NM_011617	down	ENSMUST00000118778	down	0.7142857	0.0141369	ENSMUST00000118778	22746	1346	1474	NM_011617	3782	2481	2609	116	12	+
NM_001197322	down	ENSMUST00000118778	down	0.6428571	0.03115079	ENSMUST00000118778	22746	3297	7507	NM_001197322	102958	666	73301	199	14	+
NM_001159382	down	ENSMUST00000118778	down	0.6428571	0.03115079	ENSMUST00000118778	22746	3300	7507	NM_001159382	19683	7176	17059	138	11	+
NM_001159382	down	ENSMUST00000118778	down	0.6428571	0.03115079	ENSMUST00000118778	22746	7434	7509	NM_001159382	19683	17398	17472	50	2	+
NM_175510	down	ENSMUST00000132826	down	0.9285714	0.000396825	ENSMUST00000132826	18537	12673	15596	NM_175510	230703	6211	67250	588	59	+
NM_175510	down	ENSMUST00000132826	down	0.9285714	0.000396825	ENSMUST00000132826	18537	12750	13215	NM_175510	230703	29843	30308	425	39	+
NM_175510	down	ENSMUST00000132826	down	0.9285714	0.000396825	ENSMUST00000132826	18537	12889	13218	NM_175510	230703	6427	6756	306	23	+
NM_175510	down	ENSMUST00000132826	down	0.9285714	0.000396825	ENSMUST00000132826	18537	3295	3346	NM_175510	230703	206844	206895	47	4	+
NM_175510	down	ENSMUST00000132826	down	0.9285714	0.000396825	ENSMUST00000132826	18537	6274	15333	NM_175510	230703	6537	184472	639	59	-
NM_175510	down	ENSMUST00000132826	down	0.9285714	0.000396825	ENSMUST00000132826	18537	10153	11573	NM_175510	230703	28635	42606	103	1	-
NM_021495	down	ENSMUST00000132826	down	0.6428571	0.03115079	ENSMUST00000132826	18537	12724	13280	NM_021495	48891	22484	23028	478	42	+
NM_021495	down	ENSMUST00000132826	down	0.6428571	0.03115079	ENSMUST00000132826	18537	11918	11980	NM_021495	48891	9619	9705	62	0	-
NM_009489	down	ENSMUST00000132826	down	0.9285714	0.000396825	ENSMUST00000132826	18537	6262	6303	NM_009489	18102	7002	7043	41	0	-
NM_011617	down	uc007eed.1	down	0.6428571	0.03115079	uc007eed.1	46751	11256	11385	NM_011617	3782	2480	2609	117	12	+
NM_011617	down	uc007eed.1	down	0.6428571	0.03115079	uc007eed.1	46751	17277	17398	NM_011617	3782	2497	2617	110	10	+
NM_001081416	down	uc007eed.1	down	0.6428571	0.03115079	uc007eed.1	46751	17269	37357	NM_001081416	66408	25041	61643	260	17	+
NM_001081416	down	uc007eed.1	down	0.6428571	0.03115079	uc007eed.1	46751	11257	24603	NM_001081416	66408	25033	61677	189	12	+
NM_001081416	down	uc007eed.1	down	0.6428571	0.03115079	uc007eed.1	46751	9891	9968	NM_001081416	66408	27768	27845	72	5	+
NM_001081416	down	uc007eed.1	down	0.6428571	0.03115079	uc007eed.1	46751	4205	9842	NM_001081416	66408	48284	53311	106	1	+
NM_001081416	down	uc007eed.1	down	0.6428571	0.03115079	uc007eed.1	46751	9772	9832	NM_001081416	66408	53654	53713	59	0	+
NM_001081416	down	uc007eed.1	down	0.6428571	0.03115079	uc007eed.1	46751	9772	9840	NM_001081416	66408	58121	58195	65	0	+
NM_001081416	down	uc007eed.1	down	0.6428571	0.03115079	uc007eed.1	46751	11412	28685	NM_001081416	66408	16533	53287	195	2	-
NM_001081416	down	uc007eed.1	down	0.6428571	0.03115079	uc007eed.1	46751	4211	4268	NM_001081416	66408	38993	39049	51	1	-
NM_001081416	down	uc007eed.1	down	0.6428571	0.03115079	uc007eed.1	46751	4222	4263	NM_001081416	66408	43114	43181	40	0	-
NM_010372	down	uc007eed.1	down	0.6428571	0.03115079	uc007eed.1	46751	23539	23576	NM_010372	3027	1397	1438	36	1	-
NM_001100185	down	uc007eed.1	down	0.7142857	0.0141369	uc007eed.1	46751	28587	28787	NM_001100185	18460	2933	3171	60	3	-
NM_001159382	down	ENSMUST00000162347	down	0.6428571	0.03115079	ENSMUST00000162347	8616	3138	7991	NM_001159382	19683	6336	16921	273	19	+
NM_001159382	down	ENSMUST00000162347	down	0.6428571	0.03115079	ENSMUST00000162347	8616	7880	7986	NM_001159382	19683	4158	4260	79	3	+
NM_001159382	down	ENSMUST00000162347	down	0.6428571	0.03115079	ENSMUST00000162347	8616	3146	3293	NM_001159382	19683	14495	17067	138	7	-
NM_001197322	down	ENSMUST00000162347	down	0.6428571	0.03115079	ENSMUST00000162347	8616	3139	3283	NM_001197322	102958	73171	73316	131	10	-
NM_001197322	down	ENSMUST00000162347	down	0.6428571	0.03115079	ENSMUST00000162347	8616	3150	3286	NM_001197322	102958	54403	54544	122	7	-
NM_001033365	down	uc008iip.1	down	0.7142857	0.0141369	uc008iip.1	5922	3820	3870	NM_001033365	52737	17229	17279	50	0	-
NM_177304	down	NR_028520	down	0.6428571	0.03115079	NR_028520	4203	816	859	NM_177304	107972	56051	56094	42	1	+
NM_177304	down	NR_028520	down	0.6428571	0.03115079	NR_028520	4203	1401	1504	NM_177304	107972	21792	21893	86	5	-
NM_177304	down	NR_028520	down	0.6428571	0.03115079	NR_028520	4203	790	845	NM_177304	107972	7331	7375	43	0	-
NM_027773	down	NR_028520	down	0.7142857	0.0141369	NR_028520	4203	782	857	NM_027773	6203	1562	1633	62	2	+
NM_203320	down	ENSMUST00000136428	down	0.7857143	0.005505952	ENSMUST00000136428	2030	1288	1338	NM_203320	1989	936	982	45	0	+
NM_001077508	down	ENSMUST00000136428	down	0.7142857	0.0141369	ENSMUST00000136428	2030	1288	1367	NM_001077508	25949	21145	25282	78	1	+
NM_001033365	down	ENSMUST00000136428	down	0.6428571	0.03115079	ENSMUST00000136428	2030	1296	1391	NM_001033365	52737	9286	9465	74	0	+
NM_010088	down	uc009oao.1	down	0.6428571	0.03115079	uc009oao.1	65954	47796	48200	NM_010088	8517	1453	1823	343	22	+
NM_010088	down	uc009oao.1	down	0.6428571	0.03115079	uc009oao.1	65954	2090	2184	NM_010088	8517	3824	4132	93	1	+
NM_010088	down	uc009oao.1	down	0.6428571	0.03115079	uc009oao.1	65954	2143	2182	NM_010088	8517	4071	4110	39	0	+
NM_010088	down	uc009oao.1	down	0.6428571	0.03115079	uc009oao.1	65954	30528	30935	NM_010088	8517	1453	1826	341	27	-
NM_001081416	down	uc007unr.1	down	0.6428571	0.03115079	uc007unr.1	11887	2761	6827	NM_001081416	66408	2045	27853	247	17	+
NM_001081416	down	uc007unr.1	down	0.6428571	0.03115079	uc007unr.1	11887	3213	3306	NM_001081416	66408	27768	27861	87	6	+
NM_001081416	down	uc007unr.1	down	0.6428571	0.03115079	uc007unr.1	11887	2757	2802	NM_001081416	66408	39000	39045	45	0	+
NM_001081416	down	uc007unr.1	down	0.6428571	0.03115079	uc007unr.1	11887	2756	2801	NM_001081416	66408	43112	43183	45	0	+
NM_001081416	down	uc007unr.1	down	0.6428571	0.03115079	uc007unr.1	11887	4309	9441	NM_001081416	66408	25048	48312	158	9	-
NM_001033365	down	uc007unr.1	down	0.9285714	0.000396825	uc007unr.1	11887	3165	3285	NM_001033365	52737	34841	34961	110	10	+
NM_001033365	down	uc007unr.1	down	0.9285714	0.000396825	uc007unr.1	11887	9966	10132	NM_001033365	52737	9301	9454	64	1	+
NM_001033365	down	uc007unr.1	down	0.9285714	0.000396825	uc007unr.1	11887	6727	6809	NM_001033365	52737	35525	35606	77	4	-
NM_010088	down	uc007unr.1	down	0.7142857	0.0141369	uc007unr.1	11887	6552	6700	NM_010088	8517	3828	4078	120	4	-
NM_176952	down	ENSMUST00000147620	down	0.7142857	0.0141369	ENSMUST00000147620	50433	22796	22981	NM_176952	23824	10893	11079	171	11	+
NM_176952	down	ENSMUST00000147620	down	0.7142857	0.0141369	ENSMUST00000147620	50433	31383	31567	NM_176952	23824	10889	11081	170	6	+
NM_176952	down	ENSMUST00000147620	down	0.7142857	0.0141369	ENSMUST00000147620	50433	23264	25299	NM_176952	23824	10877	11075	124	8	+
NM_176952	down	ENSMUST00000147620	down	0.7142857	0.0141369	ENSMUST00000147620	50433	8782	37582	NM_176952	23824	1829	4328	97	2	-
NM_027649	down	ENSMUST00000147620	down	0.6428571	0.03115079	ENSMUST00000147620	50433	7139	24017	NM_027649	26003	11609	25078	425	27	+
NM_027649	down	ENSMUST00000147620	down	0.6428571	0.03115079	ENSMUST00000147620	50433	4148	17423	NM_027649	26003	11615	25078	307	21	+
NM_027649	down	ENSMUST00000147620	down	0.6428571	0.03115079	ENSMUST00000147620	50433	41050	41198	NM_027649	26003	11611	11758	138	8	+
NM_027649	down	ENSMUST00000147620	down	0.6428571	0.03115079	ENSMUST00000147620	50433	7167	7287	NM_027649	26003	24951	25071	110	10	+
NM_027649	down	ENSMUST00000147620	down	0.6428571	0.03115079	ENSMUST00000147620	50433	13734	13824	NM_027649	26003	24945	25039	83	7	+
NM_027649	down	ENSMUST00000147620	down	0.6428571	0.03115079	ENSMUST00000147620	50433	23603	23649	NM_027649	26003	7701	7747	44	2	-
NM_027649	down	ENSMUST00000147620	down	0.6428571	0.03115079	ENSMUST00000147620	50433	37553	37586	NM_027649	26003	12307	12340	33	0	-
NM_016971	down	uc007hdw.1	down	0.9285714	0.000396825	uc007hdw.1	3593	0	3592	NM_016971	5084	1848	5084	3104	112	+
NM_001077508	down	uc007hdw.1	down	0.8571429	0.001736111	uc007hdw.1	3593	2172	2249	NM_001077508	25949	1804	1880	71	4	-
NM_001081416	down	NR_004441	down	0.9285714	0.000396825	NR_004441	59181	43244	43494	NM_001081416	66408	16438	16694	229	21	+
NM_001081416	down	NR_004441	down	0.9285714	0.000396825	NR_004441	59181	41323	41356	NM_001081416	66408	16646	16679	32	1	+
NM_001081416	down	NR_004441	down	0.9285714	0.000396825	NR_004441	59181	2158	2269	NM_001081416	66408	25049	25160	102	9	-
NM_001081416	down	NR_004441	down	0.9285714	0.000396825	NR_004441	59181	21288	21394	NM_001081416	66408	25048	25156	99	6	-
NM_001081416	down	NR_004441	down	0.9285714	0.000396825	NR_004441	59181	41894	42008	NM_001081416	66408	25040	25160	101	8	-
NM_001033365	down	NR_004441	down	0.6428571	0.03115079	NR_004441	59181	19975	20191	NM_001033365	52737	15813	16029	195	21	+
NM_027649	down	mouselincRNA0617+	down	0.8571429	0.001736111	mouselincRNA0617+	16568	5965	6482	NM_027649	26003	1982	2500	473	39	+
NM_027649	down	mouselincRNA0617+	down	0.8571429	0.001736111	mouselincRNA0617+	16568	3699	3894	NM_027649	26003	1973	2168	176	9	+
NM_027649	down	mouselincRNA0617+	down	0.8571429	0.001736111	mouselincRNA0617+	16568	644	680	NM_027649	26003	14103	14139	36	0	+
NM_027649	down	mouselincRNA0617+	down	0.8571429	0.001736111	mouselincRNA0617+	16568	642	682	NM_027649	26003	21617	21667	38	1	+
NM_001081416	down	ENSMUST00000116006	down	0.7857143	0.005505952	ENSMUST00000116006	6558	824	934	NM_001081416	66408	25050	25160	103	7	+
NM_001081416	down	ENSMUST00000116006	down	0.7857143	0.005505952	ENSMUST00000116006	6558	2984	3091	NM_001081416	66408	25049	25156	97	10	+
NM_001081416	down	ENSMUST00000116006	down	0.7857143	0.005505952	ENSMUST00000116006	6558	811	858	NM_001081416	66408	60564	60611	44	3	-
NM_028623	down	ENSMUST00000116006	down	0.6428571	0.03115079	ENSMUST00000116006	6558	2991	3060	NM_028623	4871	2285	2354	63	6	-
NM_177304	down	MM9LINCRNAEXON11211-	down	0.8571429	0.001736111	MM9LINCRNAEXON11211-	2615	901	1002	NM_177304	107972	21807	21906	72	4	-
NM_027649	down	uc007vms.1	down	0.7142857	0.0141369	uc007vms.1	13622	5587	5633	NM_027649	26003	14103	14149	46	0	+
NM_027649	down	uc007vms.1	down	0.7142857	0.0141369	uc007vms.1	13622	5588	5637	NM_027649	26003	21513	21577	46	0	+
NM_027649	down	uc007vms.1	down	0.7142857	0.0141369	uc007vms.1	13622	992	1038	NM_027649	26003	12293	12339	46	0	-
NM_027649	down	uc007vms.1	down	0.7142857	0.0141369	uc007vms.1	13622	509	1050	NM_027649	26003	14104	21534	101	1	-
NM_010088	down	uc007vms.1	down	0.6428571	0.03115079	uc007vms.1	13622	6899	6936	NM_010088	8517	4001	4038	37	0	+
NM_001197322	down	uc007vms.1	down	0.7857143	0.005505952	uc007vms.1	13622	986	1024	NM_001197322	102958	49085	49123	36	2	+
NM_001197322	down	uc007vms.1	down	0.7857143	0.005505952	uc007vms.1	13622	6769	6943	NM_001197322	102958	20010	20064	50	1	-
NM_001197322	down	uc007vms.1	down	0.7857143	0.005505952	uc007vms.1	13622	6808	6861	NM_001197322	102958	34999	35038	38	1	-
NM_001159382	down	uc007vms.1	down	0.6428571	0.03115079	uc007vms.1	13622	1007	1050	NM_001159382	19683	7176	7219	43	0	+
NM_027649	down	AK156838	down	0.7857143	0.005505952	AK156838	3223	2186	2227	NM_027649	26003	9929	9970	41	0	-
NM_027649	down	AK156838	down	0.7857143	0.005505952	AK156838	3223	0	41	NM_027649	26003	1969	2010	40	1	-
NM_031168	down	uc009svl.1	down	0.7142857	0.0141369	uc009svl.1	50048	46413	46456	NM_031168	6809	1033	1080	40	3	+
NM_001134399	down	uc009svl.1	down	0.7142857	0.0141369	uc009svl.1	50048	13500	46448	NM_001134399	323581	93454	291350	521	37	+
NM_001134399	down	uc009svl.1	down	0.7142857	0.0141369	uc009svl.1	50048	13462	46446	NM_001134399	323581	97077	216486	139	7	+
NM_001134399	down	uc009svl.1	down	0.7142857	0.0141369	uc009svl.1	50048	13499	46462	NM_001134399	323581	127589	294480	517	35	-
NM_001134399	down	uc009svl.1	down	0.7142857	0.0141369	uc009svl.1	50048	29053	29090	NM_001134399	323581	45383	45422	37	0	-
NM_001077508	down	uc009svl.1	down	0.7142857	0.0141369	uc009svl.1	50048	873	1402	NM_001077508	25949	15704	16240	467	41	+
NM_001077508	down	uc009svl.1	down	0.7142857	0.0141369	uc009svl.1	50048	29054	46384	NM_001077508	25949	15707	17898	529	48	-
NM_031168	down	BF303045	down	0.6428571	0.03115079	BF303045	214814	148884	181294	NM_031168	6809	2609	3603	831	76	+
NM_031168	down	BF303045	down	0.6428571	0.03115079	BF303045	214814	34923	35058	NM_031168	6809	3383	3518	46	2	+
NM_031168	down	BF303045	down	0.6428571	0.03115079	BF303045	214814	85017	92212	NM_031168	6809	2987	3479	89	7	-
NM_001077508	down	BF303045	down	0.7857143	0.005505952	BF303045	214814	35935	145661	NM_001077508	25949	5381	21147	643	44	+
NM_001077508	down	BF303045	down	0.7857143	0.005505952	BF303045	214814	38564	68571	NM_001077508	25949	1635	16240	569	42	+
NM_001077508	down	BF303045	down	0.7857143	0.005505952	BF303045	214814	35930	58605	NM_001077508	25949	1811	16240	540	39	+
NM_001077508	down	BF303045	down	0.7857143	0.005505952	BF303045	214814	102689	196653	NM_001077508	25949	1640	16240	529	48	+
NM_001077508	down	BF303045	down	0.7857143	0.005505952	BF303045	214814	33271	149416	NM_001077508	25949	15702	16240	494	43	+
NM_001077508	down	BF303045	down	0.7857143	0.005505952	BF303045	214814	84320	119449	NM_001077508	25949	15709	16240	482	44	+
NM_001077508	down	BF303045	down	0.7857143	0.005505952	BF303045	214814	82584	83131	NM_001077508	25949	15576	16240	408	41	+
NM_001077508	down	BF303045	down	0.7857143	0.005505952	BF303045	214814	51488	51607	NM_001077508	25949	16120	16240	110	9	+
NM_001077508	down	BF303045	down	0.7857143	0.005505952	BF303045	214814	19546	19578	NM_001077508	25949	25354	25386	32	0	+
NM_001077508	down	BF303045	down	0.7857143	0.005505952	BF303045	214814	35914	36054	NM_001077508	25949	6704	6916	125	6	-
NM_001077508	down	BF303045	down	0.7857143	0.005505952	BF303045	214814	35946	35998	NM_001077508	25949	5616	5668	49	3	-
NM_001077508	down	BF303045	down	0.7857143	0.005505952	BF303045	214814	118577	118922	NM_001077508	25949	6878	17119	63	2	-
NM_001077508	down	BF303045	down	0.7857143	0.005505952	BF303045	214814	165297	165337	NM_001077508	25949	6887	6928	39	0	-
NM_011173	down	BF303045	down	0.6428571	0.03115079	BF303045	214814	33813	203425	NM_011173	75008	25956	62942	1297	34	+
NM_011173	down	BF303045	down	0.6428571	0.03115079	BF303045	214814	26892	175527	NM_011173	75008	26300	65970	1081	42	+
NM_011173	down	BF303045	down	0.6428571	0.03115079	BF303045	214814	58081	82954	NM_011173	75008	28161	57899	840	26	+
NM_011173	down	BF303045	down	0.6428571	0.03115079	BF303045	214814	118855	192962	NM_011173	75008	28106	57899	864	73	+
NM_011173	down	BF303045	down	0.6428571	0.03115079	BF303045	214814	6216	51430	NM_011173	75008	28130	57899	840	56	+
NM_011173	down	BF303045	down	0.6428571	0.03115079	BF303045	214814	82567	149240	NM_011173	75008	28126	57899	856	68	+
NM_011173	down	BF303045	down	0.6428571	0.03115079	BF303045	214814	12131	58428	NM_011173	75008	42421	57899	634	38	+
NM_011173	down	BF303045	down	0.6428571	0.03115079	BF303045	214814	38526	68394	NM_011173	75008	42446	57899	587	39	+
NM_011173	down	BF303045	down	0.6428571	0.03115079	BF303045	214814	6266	33639	NM_011173	75008	49818	57895	455	43	+
NM_011173	down	BF303045	down	0.6428571	0.03115079	BF303045	214814	186627	210225	NM_011173	75008	13804	54849	388	12	+
NM_011173	down	BF303045	down	0.6428571	0.03115079	BF303045	214814	26900	155930	NM_011173	75008	15786	45626	468	31	-
NM_011173	down	BF303045	down	0.6428571	0.03115079	BF303045	214814	92382	181743	NM_011173	75008	28247	49998	454	39	-
NM_011173	down	BF303045	down	0.6428571	0.03115079	BF303045	214814	29788	29849	NM_011173	75008	29961	30022	56	5	-
NM_011173	down	BF303045	down	0.6428571	0.03115079	BF303045	214814	38589	38658	NM_011173	75008	45585	45626	40	1	-
NM_001134399	down	BF303045	down	0.6428571	0.03115079	BF303045	214814	29791	155978	NM_001134399	323581	44995	292588	975	45	+
NM_001134399	down	BF303045	down	0.6428571	0.03115079	BF303045	214814	12109	163828	NM_001134399	323581	71671	275432	505	32	+
NM_001134399	down	BF303045	down	0.6428571	0.03115079	BF303045	214814	35938	186665	NM_001134399	323581	55462	125423	356	13	+
NM_001134399	down	BF303045	down	0.6428571	0.03115079	BF303045	214814	17950	155982	NM_001134399	323581	71650	154286	259	4	+
NM_001134399	down	BF303045	down	0.6428571	0.03115079	BF303045	214814	98407	148422	NM_001134399	323581	11839	171446	191	5	+
NM_001134399	down	BF303045	down	0.6428571	0.03115079	BF303045	214814	118853	186665	NM_001134399	323581	10979	62554	119	1	+
NM_001134399	down	BF303045	down	0.6428571	0.03115079	BF303045	214814	17935	38559	NM_001134399	323581	164372	292589	137	1	+
NM_001134399	down	BF303045	down	0.6428571	0.03115079	BF303045	214814	60025	74181	NM_001134399	323581	151027	275400	70	1	+
NM_001134399	down	BF303045	down	0.6428571	0.03115079	BF303045	214814	98410	186665	NM_001134399	323581	100316	104427	68	1	+
NM_001134399	down	BF303045	down	0.6428571	0.03115079	BF303045	214814	17950	18033	NM_001134399	323581	181831	292589	56	0	+
NM_001134399	down	BF303045	down	0.6428571	0.03115079	BF303045	214814	35860	210240	NM_001134399	323581	69761	301196	885	53	-
NM_001134399	down	BF303045	down	0.6428571	0.03115079	BF303045	214814	165190	210223	NM_001134399	323581	62498	301233	505	24	-
NM_001134399	down	BF303045	down	0.6428571	0.03115079	BF303045	214814	12121	148427	NM_001134399	323581	93468	275434	602	39	-
NM_001134399	down	BF303045	down	0.6428571	0.03115079	BF303045	214814	12106	36951	NM_001134399	323581	47025	127851	255	8	-
NM_001134399	down	BF303045	down	0.6428571	0.03115079	BF303045	214814	35930	118598	NM_001134399	323581	43520	270797	300	8	-
NM_001134399	down	BF303045	down	0.6428571	0.03115079	BF303045	214814	17992	29921	NM_001134399	323581	55444	256450	203	13	-
NM_203320	down	BF303045	down	0.7142857	0.0141369	BF303045	214814	50574	50621	NM_203320	1989	951	998	47	0	-
