# Supplementary material for: Dynamic Transcription of Long Non-Coding RNA Genes during CD4+ T Cell Development and Activation
Source: PLoS One. 2014 Jul 8;9(7):e101588. doi: 10.1371/journal.pone.0101588 (PMC4086894; doi:10.1371/journal.pone.0101588)
Supplement: Table S23 — CD4+A VS. CD4 LncRNA-mRNAs pairs with the expression of LncRNAs and mRNAs were positively and LncRNA sequence matched downstream of the mRNA. (CSV) [file pone.0101588.s023.csv]

gene id	gene regulation	lncRNA id	lncRNA regulation	PCC	pvalue	lncRNA Name	lncRNA Size	lncRNA Start	lncRNA End	gene Name	gene Size	gene Start	gene End	matches	misMatches	strand
NM_001083957	up	ENSMUST00000122968	up	0.7142857	0.0141369	ENSMUST00000122968	10473	9879	9946	NM_001083957	1000	572	639	61	6	+
NM_001083957	up	ENSMUST00000122968	up	0.7142857	0.0141369	ENSMUST00000122968	10473	9879	9946	NM_001083957	1000	586	659	62	4	+
NM_001081139	up	ENSMUST00000161511	up	0.7142857	0.0141369	ENSMUST00000161511	19618	9557	9688	NM_001081139	1000	60	192	125	6	-
NM_001081139	up	ENSMUST00000161511	up	0.7142857	0.0141369	ENSMUST00000161511	19618	9619	9696	NM_001081139	1000	838	915	71	6	-
NM_008772	up	ENSMUST00000152875	up	0.6428571	0.03115079	ENSMUST00000152875	4830	2246	2298	NM_008772	1000	725	777	52	0	+
NM_181681	up	ENSMUST00000155076	up	0.8571429	0.001736111	ENSMUST00000155076	26885	6744	6804	NM_181681	1000	195	252	49	3	+
NM_001081139	up	ENSMUST00000155076	up	0.7142857	0.0141369	ENSMUST00000155076	26885	6748	6839	NM_001081139	1000	296	387	85	6	+
NM_001081139	up	ENSMUST00000155076	up	0.7142857	0.0141369	ENSMUST00000155076	26885	3668	3803	NM_001081139	1000	42	184	125	8	-
NM_001024474	up	ENSMUST00000155076	up	0.6428571	0.03115079	ENSMUST00000155076	26885	25740	25788	NM_001024474	1000	475	523	48	0	+
NM_053190	up	ENSMUST00000155076	up	0.6428571	0.03115079	ENSMUST00000155076	26885	3658	3793	NM_053190	1000	252	386	127	4	-
NM_026931	up	ENSMUST00000155076	up	0.6428571	0.03115079	ENSMUST00000155076	26885	3667	3798	NM_026931	1000	618	748	120	10	-
NM_008685	up	ENSMUST00000155076	up	0.7142857	0.0141369	ENSMUST00000155076	26885	3668	3813	NM_008685	1000	435	591	131	14	-
NM_001083955	up	ENSMUST00000155076	up	0.7142857	0.0141369	ENSMUST00000155076	26885	3665	3811	NM_001083955	1000	550	696	135	7	-
NM_053112	up	ENSMUST00000155076	up	0.7857143	0.005505952	ENSMUST00000155076	26885	25755	25803	NM_053112	1000	720	768	48	0	-
NM_026931	up	ENSMUST00000147649	up	0.7142857	0.0141369	ENSMUST00000147649	64371	53159	53322	NM_026931	1000	576	748	151	4	+
NM_026931	up	ENSMUST00000147649	up	0.7142857	0.0141369	ENSMUST00000147649	64371	55307	55432	NM_026931	1000	622	747	116	9	+
NM_026931	up	ENSMUST00000147649	up	0.7142857	0.0141369	ENSMUST00000147649	64371	28531	28642	NM_026931	1000	622	735	104	3	+
NM_026931	up	ENSMUST00000147649	up	0.7142857	0.0141369	ENSMUST00000147649	64371	52237	52361	NM_026931	1000	622	746	117	7	-
NM_026931	up	ENSMUST00000147649	up	0.7142857	0.0141369	ENSMUST00000147649	64371	25274	25363	NM_026931	1000	658	747	84	3	-
NM_001083955	up	ENSMUST00000147649	up	0.6428571	0.03115079	ENSMUST00000147649	64371	53175	53329	NM_001083955	1000	546	701	141	12	+
NM_001083955	up	ENSMUST00000147649	up	0.6428571	0.03115079	ENSMUST00000147649	64371	28529	28664	NM_001083955	1000	569	706	116	7	+
NM_001083955	up	ENSMUST00000147649	up	0.6428571	0.03115079	ENSMUST00000147649	64371	52249	52377	NM_001083955	1000	553	683	119	9	-
NM_001083955	up	ENSMUST00000147649	up	0.6428571	0.03115079	ENSMUST00000147649	64371	25266	25402	NM_001083955	1000	545	705	124	10	-
NM_009799	up	ENSMUST00000147649	up	0.6428571	0.03115079	ENSMUST00000147649	64371	24067	24127	NM_009799	1000	558	616	57	1	+
NM_009799	up	ENSMUST00000147649	up	0.6428571	0.03115079	ENSMUST00000147649	64371	36693	36730	NM_009799	1000	650	687	35	2	-
NM_026931	up	AK147582	up	0.6428571	0.03115079	AK147582	7912	1671	1814	NM_026931	1000	606	748	128	11	-
NM_013793	up	AK029495	up	0.6428571	0.03115079	AK029495	3017	929	962	NM_013793	1000	44	77	33	0	+
NM_053190	up	ENSMUST00000135363	up	0.6428571	0.03115079	ENSMUST00000135363	16966	2351	2498	NM_053190	1000	221	358	124	9	+
NM_053190	up	ENSMUST00000135363	up	0.6428571	0.03115079	ENSMUST00000135363	16966	3494	3629	NM_053190	1000	220	364	129	6	-
NM_053190	up	ENSMUST00000135363	up	0.6428571	0.03115079	ENSMUST00000135363	16966	5885	7025	NM_053190	1000	225	365	137	3	-
NM_053190	up	ENSMUST00000135363	up	0.6428571	0.03115079	ENSMUST00000135363	16966	6697	14494	NM_053190	1000	233	380	114	6	-
NM_013753	up	ENSMUST00000135363	up	0.7857143	0.005505952	ENSMUST00000135363	16966	10219	10407	NM_013753	1000	505	691	168	11	+
NM_013753	up	ENSMUST00000135363	up	0.7857143	0.005505952	ENSMUST00000135363	16966	5233	5298	NM_013753	1000	593	658	61	4	+
NM_001163550	up	ENSMUST00000135363	up	0.7142857	0.0141369	ENSMUST00000135363	16966	1892	2498	NM_001163550	1000	567	711	131	9	+
NM_001163550	up	ENSMUST00000135363	up	0.7142857	0.0141369	ENSMUST00000135363	16966	5865	7006	NM_001163550	1000	592	731	133	4	-
NM_001163550	up	ENSMUST00000135363	up	0.7142857	0.0141369	ENSMUST00000135363	16966	3495	3634	NM_001163550	1000	574	716	127	8	-
NM_001101471	up	ENSMUST00000135363	up	0.6428571	0.03115079	ENSMUST00000135363	16966	5928	5983	NM_001101471	1000	432	487	50	5	-
NM_013753	up	uc007cdl.1	up	0.8571429	0.001736111	uc007cdl.1	15175	3160	3454	NM_013753	1000	594	692	88	5	+
NM_053190	up	uc007cdl.1	up	0.8571429	0.001736111	uc007cdl.1	15175	12370	12514	NM_053190	1000	220	365	125	5	-
NM_019467	up	BC156060	up	0.7857143	0.005505952	BC156060	355333	166811	166917	NM_019467	1000	212	786	76	4	+
NM_019467	up	BC156060	up	0.7857143	0.005505952	BC156060	355333	153411	153483	NM_019467	1000	212	287	50	2	+
NM_019467	up	BC156060	up	0.7857143	0.005505952	BC156060	355333	12929	12995	NM_019467	1000	252	312	56	4	-
NM_019467	up	BC156060	up	0.7857143	0.005505952	BC156060	355333	276234	276306	NM_019467	1000	212	287	49	3	-
NM_145437	up	BC156060	up	0.6428571	0.03115079	BC156060	355333	159540	159591	NM_145437	1000	234	285	51	0	+
NM_145437	up	BC156060	up	0.6428571	0.03115079	BC156060	355333	291787	291827	NM_145437	1000	249	289	40	0	-
NM_053112	up	BC156060	up	0.7142857	0.0141369	BC156060	355333	344477	344515	NM_053112	1000	251	289	38	0	+
NM_053112	up	BC156060	up	0.7142857	0.0141369	BC156060	355333	22244	352880	NM_053112	1000	253	769	85	0	+
NM_053112	up	BC156060	up	0.7142857	0.0141369	BC156060	355333	323638	323676	NM_053112	1000	253	291	38	0	+
NM_053112	up	BC156060	up	0.7142857	0.0141369	BC156060	355333	149453	149492	NM_053112	1000	252	291	36	3	+
NM_053112	up	BC156060	up	0.7142857	0.0141369	BC156060	355333	330005	330126	NM_053112	1000	256	768	78	1	-
NM_053112	up	BC156060	up	0.7142857	0.0141369	BC156060	355333	312155	330163	NM_053112	1000	259	768	77	1	-
NM_013590	up	BC156060	up	0.7142857	0.0141369	BC156060	355333	21293	21403	NM_013590	1000	573	705	76	1	+
NM_013590	up	BC156060	up	0.7142857	0.0141369	BC156060	355333	182868	182968	NM_013590	1000	626	708	60	0	+
NM_013590	up	BC156060	up	0.7142857	0.0141369	BC156060	355333	21307	21403	NM_013590	1000	627	695	49	1	+
NM_013590	up	BC156060	up	0.7142857	0.0141369	BC156060	355333	304498	330256	NM_013590	1000	520	697	108	5	-
NM_013590	up	BC156060	up	0.7142857	0.0141369	BC156060	355333	21285	21337	NM_013590	1000	627	689	49	1	-
NM_013590	up	BC156060	up	0.7142857	0.0141369	BC156060	355333	21283	21327	NM_013590	1000	605	669	44	0	-
NM_013590	up	BC156060	up	0.7142857	0.0141369	BC156060	355333	304432	304515	NM_013590	1000	628	689	47	0	-
NM_013590	up	BC156060	up	0.7142857	0.0141369	BC156060	355333	183055	183089	NM_013590	1000	657	703	34	0	-
NM_026931	up	BC156060	up	0.7142857	0.0141369	BC156060	355333	52388	179535	NM_026931	1000	523	747	188	5	+
NM_026931	up	BC156060	up	0.7142857	0.0141369	BC156060	355333	229303	303454	NM_026931	1000	530	746	195	11	+
NM_026931	up	BC156060	up	0.7142857	0.0141369	BC156060	355333	22950	23128	NM_026931	1000	575	756	164	9	+
NM_026931	up	BC156060	up	0.7142857	0.0141369	BC156060	355333	22950	49545	NM_026931	1000	587	757	165	5	+
NM_026931	up	BC156060	up	0.7142857	0.0141369	BC156060	355333	196053	204106	NM_026931	1000	546	755	183	6	+
NM_026931	up	BC156060	up	0.7142857	0.0141369	BC156060	355333	143351	143527	NM_026931	1000	530	755	160	8	+
NM_026931	up	BC156060	up	0.7142857	0.0141369	BC156060	355333	225170	225328	NM_026931	1000	517	751	151	5	+
NM_026931	up	BC156060	up	0.7142857	0.0141369	BC156060	355333	212445	276322	NM_026931	1000	592	747	151	2	+
NM_026931	up	BC156060	up	0.7142857	0.0141369	BC156060	355333	39021	39173	NM_026931	1000	569	747	135	6	+
NM_026931	up	BC156060	up	0.7142857	0.0141369	BC156060	355333	285494	314194	NM_026931	1000	576	747	152	7	+
NM_026931	up	BC156060	up	0.7142857	0.0141369	BC156060	355333	200971	201136	NM_026931	1000	543	748	143	4	+
NM_026931	up	BC156060	up	0.7142857	0.0141369	BC156060	355333	143890	144042	NM_026931	1000	592	735	129	3	+
NM_026931	up	BC156060	up	0.7142857	0.0141369	BC156060	355333	235485	235639	NM_026931	1000	556	747	142	5	+
NM_026931	up	BC156060	up	0.7142857	0.0141369	BC156060	355333	253250	253410	NM_026931	1000	592	748	144	7	+
NM_026931	up	BC156060	up	0.7142857	0.0141369	BC156060	355333	76068	303790	NM_026931	1000	595	756	151	7	+
NM_026931	up	BC156060	up	0.7142857	0.0141369	BC156060	355333	64749	326598	NM_026931	1000	523	777	227	9	-
NM_026931	up	BC156060	up	0.7142857	0.0141369	BC156060	355333	166796	166990	NM_026931	1000	554	746	162	5	-
NM_026931	up	BC156060	up	0.7142857	0.0141369	BC156060	355333	268975	289918	NM_026931	1000	530	751	169	10	-
NM_026931	up	BC156060	up	0.7142857	0.0141369	BC156060	355333	171936	185345	NM_026931	1000	594	746	147	4	-
NM_026931	up	BC156060	up	0.7142857	0.0141369	BC156060	355333	178049	178185	NM_026931	1000	594	732	132	3	-
NM_026931	up	BC156060	up	0.7142857	0.0141369	BC156060	355333	153395	351460	NM_026931	1000	593	747	149	4	-
NM_026931	up	BC156060	up	0.7142857	0.0141369	BC156060	355333	179982	180152	NM_026931	1000	592	747	150	1	-
NM_026931	up	BC156060	up	0.7142857	0.0141369	BC156060	355333	131264	131474	NM_026931	1000	593	747	140	5	-
NM_026931	up	BC156060	up	0.7142857	0.0141369	BC156060	355333	146867	147030	NM_026931	1000	598	748	140	5	-
NM_026931	up	BC156060	up	0.7142857	0.0141369	BC156060	355333	84272	117159	NM_026931	1000	593	746	144	7	-
NM_026931	up	BC156060	up	0.7142857	0.0141369	BC156060	355333	51377	51518	NM_026931	1000	622	763	129	9	-
NM_026931	up	BC156060	up	0.7142857	0.0141369	BC156060	355333	142170	142295	NM_026931	1000	622	747	118	7	-
NM_026931	up	BC156060	up	0.7142857	0.0141369	BC156060	355333	297410	297535	NM_026931	1000	622	747	118	7	-
NM_026931	up	BC156060	up	0.7142857	0.0141369	BC156060	355333	203450	203628	NM_026931	1000	592	746	137	7	-
NM_001105561	up	BC156060	up	0.7857143	0.005505952	BC156060	355333	222214	229662	NM_001105561	1000	306	633	64	3	+
NM_001105561	up	BC156060	up	0.7857143	0.005505952	BC156060	355333	267937	267967	NM_001105561	1000	303	333	30	0	+
NM_182839	up	BC156060	up	0.6428571	0.03115079	BC156060	355333	162123	162190	NM_182839	1000	760	829	62	5	-
NM_001145899	up	BC156060	up	0.6428571	0.03115079	BC156060	355333	171934	171981	NM_001145899	1000	384	431	43	4	-
NM_001145899	up	BC156060	up	0.6428571	0.03115079	BC156060	355333	117010	117040	NM_001145899	1000	384	414	30	0	-
NM_001039484	up	BC156060	up	0.8571429	0.001736111	BC156060	355333	317792	317915	NM_001039484	1000	337	460	108	5	-
NM_001039484	up	BC156060	up	0.8571429	0.001736111	BC156060	355333	147759	147813	NM_001039484	1000	419	469	47	3	-
NM_007895	up	BC156060	up	0.7142857	0.0141369	BC156060	355333	330005	330053	NM_007895	1000	545	593	47	1	-
NM_001012766	up	BC156060	up	0.7142857	0.0141369	BC156060	355333	330005	330188	NM_001012766	1000	253	767	81	1	-
NM_001012766	up	BC156060	up	0.7142857	0.0141369	BC156060	355333	312155	330033	NM_001012766	1000	249	767	74	1	-
NM_001012766	up	BC156060	up	0.7142857	0.0141369	BC156060	355333	330002	330153	NM_001012766	1000	718	768	49	1	-
NM_001012766	up	BC156060	up	0.7142857	0.0141369	BC156060	355333	71708	305257	NM_001012766	1000	249	769	70	2	-
NM_001012766	up	BC156060	up	0.7142857	0.0141369	BC156060	355333	182912	182949	NM_001012766	1000	250	287	35	2	-
NM_001012766	up	BC156060	up	0.7142857	0.0141369	BC156060	355333	182888	182932	NM_001012766	1000	249	287	36	1	-
NM_053190	up	ENSMUST00000131146	up	0.6428571	0.03115079	ENSMUST00000131146	1540	600	741	NM_053190	1000	244	380	126	10	-
NM_007895	up	BC033910	up	0.7142857	0.0141369	BC033910	1954	1675	1712	NM_007895	1000	558	595	37	0	-
NM_001163550	up	NR_033804	up	0.7142857	0.0141369	NR_033804	8414	2911	3092	NM_001163550	1000	567	723	145	11	+
NM_001163550	up	NR_033804	up	0.7142857	0.0141369	NR_033804	8414	1511	1653	NM_001163550	1000	569	716	130	9	+
NM_053190	up	ENSMUST00000139600	up	0.9285714	0.000396825	ENSMUST00000139600	6602	4903	5492	NM_053190	1000	221	380	151	7	-
NM_008772	up	ENSMUST00000139600	up	0.7142857	0.0141369	ENSMUST00000139600	6602	5343	5480	NM_008772	1000	50	176	116	6	-
NM_133203	up	AK052837	up	0.7142857	0.0141369	AK052837	143614	55013	55062	NM_133203	1000	765	814	49	0	+
NM_008632	up	AK052837	up	0.8571429	0.001736111	AK052837	143614	92486	92541	NM_008632	1000	54	109	55	0	+
NM_001164423	up	AK052837	up	0.6428571	0.03115079	AK052837	143614	42815	42860	NM_001164423	1000	575	620	42	3	+
NM_001163550	up	AK052837	up	0.6428571	0.03115079	AK052837	143614	114080	114220	NM_001163550	1000	597	731	122	11	+
NM_001163550	up	AK052837	up	0.6428571	0.03115079	AK052837	143614	33914	34065	NM_001163550	1000	584	723	130	9	-
NM_053190	up	AK033429	up	0.6428571	0.03115079	AK033429	3291	2852	3001	NM_053190	1000	220	376	136	10	+
NM_008772	up	AK033429	up	0.7142857	0.0141369	AK033429	3291	2852	3002	NM_008772	1000	50	209	138	9	+
NM_016971	down	AK029623	down	0.7142857	0.0141369	AK029623	4060	288	427	NM_016971	1000	286	421	123	11	+
NM_008524	down	AK047585	down	0.6428571	0.03115079	AK047585	2460	1089	1216	NM_008524	1000	312	451	120	6	+
NM_001081416	down	uc007eed.1	down	0.6428571	0.03115079	uc007eed.1	46751	39484	39563	NM_001081416	1000	267	348	53	0	-
NM_008257	down	NR_028520	down	1	4.96E-05	NR_028520	4203	817	853	NM_008257	1000	520	560	35	1	+
NM_008355	down	uc007unr.1	down	0.6428571	0.03115079	uc007unr.1	11887	4653	4804	NM_008355	1000	391	543	124	7	+
NM_008355	down	uc007hdw.1	down	0.6428571	0.03115079	uc007hdw.1	3593	2121	2246	NM_008355	1000	407	538	81	4	+
NM_008355	down	NR_004441	down	0.6428571	0.03115079	NR_004441	59181	24867	24999	NM_008355	1000	387	521	110	8	-
NM_008524	down	ENSMUST00000138711	down	0.6428571	0.03115079	ENSMUST00000138711	48397	498	611	NM_008524	1000	338	451	103	10	+
NM_008524	down	ENSMUST00000138711	down	0.6428571	0.03115079	ENSMUST00000138711	48397	816	891	NM_008524	1000	315	412	67	3	+
NM_008524	down	ENSMUST00000138711	down	0.6428571	0.03115079	ENSMUST00000138711	48397	3869	4002	NM_008524	1000	312	451	124	5	-
NM_008524	down	ENSMUST00000138711	down	0.6428571	0.03115079	ENSMUST00000138711	48397	7340	7455	NM_008524	1000	339	456	110	5	-
NM_008524	down	ENSMUST00000138711	down	0.6428571	0.03115079	ENSMUST00000138711	48397	5694	5806	NM_008524	1000	338	451	103	9	-
NM_008257	down	ENSMUST00000138711	down	0.7857143	0.005505952	ENSMUST00000138711	48397	11407	11447	NM_008257	1000	516	557	37	0	+
NM_008257	down	ENSMUST00000138711	down	0.7857143	0.005505952	ENSMUST00000138711	48397	11410	11450	NM_008257	1000	153	190	37	0	-
NM_001167593	down	uc007vms.1	down	0.7142857	0.0141369	uc007vms.1	13622	5590	5634	NM_001167593	1000	649	693	44	0	+
NM_001167593	down	uc007vms.1	down	0.7142857	0.0141369	uc007vms.1	13622	512	548	NM_001167593	1000	657	693	36	0	-
NM_016971	down	BF303045	down	0.7142857	0.0141369	BF303045	214814	50583	50621	NM_016971	1000	919	961	38	0	+
NM_016971	down	BF303045	down	0.7142857	0.0141369	BF303045	214814	134184	134221	NM_016971	1000	919	960	37	0	+
NM_016971	down	BF303045	down	0.7142857	0.0141369	BF303045	214814	186627	186663	NM_016971	1000	962	1000	35	1	-
NM_001134399	down	BF303045	down	0.6428571	0.03115079	BF303045	214814	93680	186666	NM_001134399	1000	896	995	87	2	-
NM_001134399	down	BF303045	down	0.6428571	0.03115079	BF303045	214814	26897	26941	NM_001134399	1000	951	995	44	0	-
NM_001134399	down	BF303045	down	0.6428571	0.03115079	BF303045	214814	38648	38691	NM_001134399	1000	952	995	43	0	-
NM_001134399	down	BF303045	down	0.6428571	0.03115079	BF303045	214814	19548	19582	NM_001134399	1000	914	948	34	0	-
