# Supplementary material for: Dynamic Transcription of Long Non-Coding RNA Genes during CD4+ T Cell Development and Activation
Source: PLoS One. 2014 Jul 8;9(7):e101588. doi: 10.1371/journal.pone.0101588 (PMC4086894; doi:10.1371/journal.pone.0101588)
Supplement: Table S24 — CD4+A VS. CD4 LncRNA-mRNAs pairs with the expression of LncRNAs and mRNAs were negatively and LncRNA sequence matched upstream of the mRNA. (CSV) [file pone.0101588.s024.csv]

gene id	gene regulation	lncRNA id	lncRNA regulation	PCC	pvalue	lncRNA Name	lncRNA Size	lncRNA Start	lncRNA End	gene Name	gene Size	gene Start	gene End	matches	misMatches	strand
NM_027649	down	uc007bai.1	up	-0.6428571	0.03115079	uc007bai.1	9373	6266	6370	NM_027649	1000	298	401	96	4	+
NM_028623	down	ENSMUST00000155076	up	-0.7142857	0.0141369	ENSMUST00000155076	26885	3681	3793	NM_028623	1000	727	838	105	5	+
NM_028623	down	ENSMUST00000155076	up	-0.7142857	0.0141369	ENSMUST00000155076	26885	3746	3793	NM_028623	1000	0	47	45	2	+
NM_016960	down	ENSMUST00000134436	up	-0.7857143	0.005505952	ENSMUST00000134436	3554	2016	2068	NM_016960	1000	605	669	47	2	-
NM_016960	down	ENSMUST00000147649	up	-0.7142857	0.0141369	ENSMUST00000147649	64371	36679	36730	NM_016960	1000	545	596	51	0	+
NM_016960	down	ENSMUST00000147649	up	-0.7142857	0.0141369	ENSMUST00000147649	64371	28251	28514	NM_016960	1000	594	708	100	1	-
NM_011173	down	NR_001461	up	-0.7142857	0.0141369	NR_001461	83438	7653	7716	NM_011173	1000	649	712	58	5	-
NM_010088	down	BC156060	up	-0.7142857	0.0141369	BC156060	355333	323900	324300	NM_010088	1000	79	468	363	17	+
NM_010088	down	BC156060	up	-0.7142857	0.0141369	BC156060	355333	317788	318151	NM_010088	1000	90	450	335	22	+
NM_010088	down	BC156060	up	-0.7142857	0.0141369	BC156060	355333	163660	164057	NM_010088	1000	78	472	375	19	-
NM_016960	down	BC156060	up	-0.8571429	0.001736111	BC156060	355333	297555	297620	NM_016960	1000	593	674	64	1	+
NM_016960	down	BC156060	up	-0.8571429	0.001736111	BC156060	355333	184238	184294	NM_016960	1000	642	698	56	0	+
NM_016960	down	BC156060	up	-0.8571429	0.001736111	BC156060	355333	330206	350529	NM_016960	1000	547	633	73	0	+
NM_016960	down	BC156060	up	-0.8571429	0.001736111	BC156060	355333	297545	297620	NM_016960	1000	605	672	53	1	+
NM_016960	down	BC156060	up	-0.8571429	0.001736111	BC156060	355333	86086	86143	NM_016960	1000	546	709	47	0	+
NM_016960	down	BC156060	up	-0.8571429	0.001736111	BC156060	355333	18524	241757	NM_016960	1000	544	696	147	3	-
NM_016960	down	BC156060	up	-0.8571429	0.001736111	BC156060	355333	80909	352894	NM_016960	1000	544	703	141	6	-
NM_016960	down	BC156060	up	-0.8571429	0.001736111	BC156060	355333	224745	334563	NM_016960	1000	571	680	89	2	-
NM_016960	down	BC156060	up	-0.8571429	0.001736111	BC156060	355333	224745	224804	NM_016960	1000	591	668	58	1	-
NM_016960	down	BC156060	up	-0.8571429	0.001736111	BC156060	355333	113042	113083	NM_016960	1000	643	684	39	2	-
NM_016960	down	BC156060	up	-0.8571429	0.001736111	BC156060	355333	113042	113082	NM_016960	1000	612	668	39	1	-
NM_027649	down	BC156060	up	-0.6428571	0.03115079	BC156060	355333	229015	235649	NM_027649	1000	267	465	180	4	+
NM_027649	down	BC156060	up	-0.6428571	0.03115079	BC156060	355333	179373	179539	NM_027649	1000	301	459	146	3	+
NM_027649	down	BC156060	up	-0.6428571	0.03115079	BC156060	355333	266629	266805	NM_027649	1000	271	459	158	9	+
NM_027649	down	BC156060	up	-0.6428571	0.03115079	BC156060	355333	49380	49535	NM_027649	1000	301	454	142	6	+
NM_027649	down	BC156060	up	-0.6428571	0.03115079	BC156060	355333	39019	39173	NM_027649	1000	298	454	142	9	+
NM_027649	down	BC156060	up	-0.6428571	0.03115079	BC156060	355333	225180	225329	NM_027649	1000	306	459	140	7	+
NM_027649	down	BC156060	up	-0.6428571	0.03115079	BC156060	355333	48860	49012	NM_027649	1000	295	463	141	8	+
NM_027649	down	BC156060	up	-0.6428571	0.03115079	BC156060	355333	143350	143519	NM_027649	1000	298	454	141	8	+
NM_027649	down	BC156060	up	-0.6428571	0.03115079	BC156060	355333	239595	239736	NM_027649	1000	317	462	132	8	+
NM_027649	down	BC156060	up	-0.6428571	0.03115079	BC156060	355333	276180	276323	NM_027649	1000	300	455	136	5	+
NM_027649	down	BC156060	up	-0.6428571	0.03115079	BC156060	355333	75498	75712	NM_027649	1000	298	459	147	5	+
NM_027649	down	BC156060	up	-0.6428571	0.03115079	BC156060	355333	113884	114024	NM_027649	1000	315	459	131	7	+
NM_027649	down	BC156060	up	-0.6428571	0.03115079	BC156060	355333	200982	201135	NM_027649	1000	300	454	142	4	+
NM_027649	down	BC156060	up	-0.6428571	0.03115079	BC156060	355333	253256	253409	NM_027649	1000	298	454	141	6	+
NM_027649	down	BC156060	up	-0.6428571	0.03115079	BC156060	355333	314040	314195	NM_027649	1000	299	455	137	10	+
NM_027649	down	BC156060	up	-0.6428571	0.03115079	BC156060	355333	142162	142320	NM_027649	1000	300	462	151	6	-
NM_027649	down	BC156060	up	-0.6428571	0.03115079	BC156060	355333	271904	272426	NM_027649	1000	298	464	152	7	-
NM_027649	down	BC156060	up	-0.6428571	0.03115079	BC156060	355333	84272	84434	NM_027649	1000	295	453	145	8	-
NM_027649	down	BC156060	up	-0.6428571	0.03115079	BC156060	355333	153395	153536	NM_027649	1000	309	454	135	5	-
NM_027649	down	BC156060	up	-0.6428571	0.03115079	BC156060	355333	51393	51552	NM_027649	1000	295	454	144	10	-
NM_027649	down	BC156060	up	-0.6428571	0.03115079	BC156060	355333	64768	89643	NM_027649	1000	298	459	150	6	-
NM_027649	down	BC156060	up	-0.6428571	0.03115079	BC156060	355333	166791	166967	NM_027649	1000	298	459	147	8	-
NM_027649	down	BC156060	up	-0.6428571	0.03115079	BC156060	355333	179975	180139	NM_027649	1000	299	462	147	4	-
NM_027649	down	BC156060	up	-0.6428571	0.03115079	BC156060	355333	146868	147019	NM_027649	1000	299	454	139	4	-
NM_027649	down	BC156060	up	-0.6428571	0.03115079	BC156060	355333	130020	130166	NM_027649	1000	306	454	135	8	-
NM_027649	down	BC156060	up	-0.6428571	0.03115079	BC156060	355333	131260	136969	NM_027649	1000	300	459	148	4	-
NM_027649	down	BC156060	up	-0.6428571	0.03115079	BC156060	355333	326427	328086	NM_027649	1000	300	456	143	8	-
NM_027649	down	BC156060	up	-0.6428571	0.03115079	BC156060	355333	185186	185333	NM_027649	1000	298	458	137	7	-
NM_027649	down	BC156060	up	-0.6428571	0.03115079	BC156060	355333	183289	183426	NM_027649	1000	301	454	132	2	-
NM_027649	down	BC156060	up	-0.6428571	0.03115079	BC156060	355333	268971	269132	NM_027649	1000	295	462	145	6	-
NM_016960	down	ENSMUST00000110986	up	-0.6428571	0.03115079	ENSMUST00000110986	12872	11189	11225	NM_016960	1000	673	709	36	0	+
NM_028623	down	AK033429	up	-0.7142857	0.0141369	AK033429	3291	2879	3002	NM_028623	1000	717	844	114	5	-
NM_013590	up	ENSMUST00000142104	down	-0.6428571	0.03115079	ENSMUST00000142104	10749	8160	8312	NM_013590	1000	434	585	119	8	+
NM_013590	up	ENSMUST00000142104	down	-0.6428571	0.03115079	ENSMUST00000142104	10749	8455	8519	NM_013590	1000	313	379	61	3	+
NM_013590	up	ENSMUST00000142104	down	-0.6428571	0.03115079	ENSMUST00000142104	10749	921	1003	NM_013590	1000	275	357	76	6	-
NM_013590	up	ENSMUST00000142104	down	-0.6428571	0.03115079	ENSMUST00000142104	10749	1190	1258	NM_013590	1000	512	581	63	5	-
NM_145977	up	ENSMUST00000142104	down	-0.7142857	0.0141369	ENSMUST00000142104	10749	954	1005	NM_145977	1000	160	211	48	3	+
NM_013590	up	AK047585	down	-0.7142857	0.0141369	AK047585	2460	1105	1230	NM_013590	1000	254	379	113	12	+
NM_001081314	up	AK047585	down	-0.6428571	0.03115079	AK047585	2460	1163	1229	NM_001081314	1000	0	66	62	4	+
NM_013590	up	ENSMUST00000118778	down	-0.7857143	0.005505952	ENSMUST00000118778	22746	7394	7527	NM_013590	1000	254	388	120	13	+
NM_145977	up	ENSMUST00000118778	down	-0.7142857	0.0141369	ENSMUST00000118778	22746	7403	7507	NM_145977	1000	117	223	80	3	-
NM_013753	up	ENSMUST00000132826	down	-0.7857143	0.005505952	ENSMUST00000132826	18537	11910	11945	NM_013753	1000	283	318	33	2	-
NM_001024474	up	uc007eed.1	down	-0.7142857	0.0141369	uc007eed.1	46751	39460	39537	NM_001024474	1000	189	266	71	6	+
NM_013590	up	uc007eed.1	down	-0.7142857	0.0141369	uc007eed.1	46751	17278	17390	NM_013590	1000	254	366	103	9	-
NM_013590	up	uc007eed.1	down	-0.7142857	0.0141369	uc007eed.1	46751	10809	11386	NM_013590	1000	254	370	107	9	-
NM_019985	up	ENSMUST00000162347	down	-0.7142857	0.0141369	ENSMUST00000162347	8616	3157	3282	NM_019985	1000	5	129	115	7	+
NM_001081139	up	ENSMUST00000162347	down	-0.8571429	0.001736111	ENSMUST00000162347	8616	3166	3305	NM_001081139	1000	42	173	124	6	+
NM_001105561	up	AK046653	down	-0.7142857	0.0141369	AK046653	1551	973	1039	NM_001105561	1000	74	146	63	3	-
NM_019467	up	uc007unr.1	down	-0.6428571	0.03115079	uc007unr.1	11887	3069	3289	NM_019467	1000	64	621	111	5	-
NM_001024474	up	ENSMUST00000138711	down	-0.8571429	0.001736111	ENSMUST00000138711	48397	11358	11453	NM_001024474	1000	188	267	79	0	+
NM_178706	up	uc007vms.1	down	-0.7142857	0.0141369	uc007vms.1	13622	6810	6887	NM_178706	1000	228	297	67	1	-
NM_178706	up	uc007vms.1	down	-0.7142857	0.0141369	uc007vms.1	13622	6842	6899	NM_178706	1000	256	324	51	0	-
NM_013590	up	uc007vms.1	down	-0.6428571	0.03115079	uc007vms.1	13622	5176	5218	NM_013590	1000	334	376	41	1	-
