# Supplementary material for: Dynamic Transcription of Long Non-Coding RNA Genes during CD4+ T Cell Development and Activation
Source: PLoS One. 2014 Jul 8;9(7):e101588. doi: 10.1371/journal.pone.0101588 (PMC4086894; doi:10.1371/journal.pone.0101588)
Supplement: Table S25 — CD4+A VS. CD4 LncRNA-mRNAs pairs with the expression of LncRNAs and mRNAs were negatively and LncRNA sequence matched genebody of the mRNA. (CSV) [file pone.0101588.s025.csv]

gene id	gene regulation	lncRNA id	lncRNA regulation	PCC	pvalue	lncRNA Name	lncRNA Size	lncRNA Start	lncRNA End	gene Name	gene Size	gene Start	gene End	matches	misMatches	strand
NM_001100185	down	ENSMUST00000161511	up	-0.6428571	0.03115079	ENSMUST00000161511	19618	9557	9934	NM_001100185	18460	7932	8078	133	10	+
NM_027649	down	uc007bai.1	up	-0.6428571	0.03115079	uc007bai.1	9373	3781	7717	NM_027649	26003	645	12340	659	36	+
NM_027649	down	uc007bai.1	up	-0.6428571	0.03115079	uc007bai.1	9373	607	6371	NM_027649	26003	14802	25023	173	8	+
NM_027649	down	uc007bai.1	up	-0.6428571	0.03115079	uc007bai.1	9373	6319	6371	NM_027649	26003	24252	24304	48	4	+
NM_027649	down	uc007bai.1	up	-0.6428571	0.03115079	uc007bai.1	9373	5789	5829	NM_027649	26003	24972	25012	38	2	+
NM_027649	down	uc007bai.1	up	-0.6428571	0.03115079	uc007bai.1	9373	5789	5856	NM_027649	26003	11658	11726	41	2	+
NM_027649	down	uc007bai.1	up	-0.6428571	0.03115079	uc007bai.1	9373	638	683	NM_027649	26003	9885	9928	42	1	-
NM_027649	down	uc007bai.1	up	-0.6428571	0.03115079	uc007bai.1	9373	6007	6041	NM_027649	26003	24306	24340	33	1	-
NM_145856	down	ENSMUST00000155076	up	-0.6428571	0.03115079	ENSMUST00000155076	26885	6752	6838	NM_145856	7123	1305	1391	82	4	+
NM_177304	down	ENSMUST00000155076	up	-0.6428571	0.03115079	ENSMUST00000155076	26885	3681	25802	NM_177304	107972	19263	41271	257	20	-
NM_177304	down	ENSMUST00000155076	up	-0.6428571	0.03115079	ENSMUST00000155076	26885	25737	25769	NM_177304	107972	69176	69209	32	0	-
NM_001197322	down	ENSMUST00000155076	up	-0.7857143	0.005505952	ENSMUST00000155076	26885	3665	3810	NM_001197322	102958	54403	54550	129	4	-
NM_001197322	down	ENSMUST00000155076	up	-0.7857143	0.005505952	ENSMUST00000155076	26885	3665	3807	NM_001197322	102958	73171	73313	126	8	-
NM_001159382	down	ENSMUST00000155076	up	-0.6428571	0.03115079	ENSMUST00000155076	26885	3668	6838	NM_001159382	19683	16761	17482	243	18	-
NM_001100185	down	ENSMUST00000155076	up	-0.7857143	0.005505952	ENSMUST00000155076	26885	14069	14728	NM_001100185	18460	13912	14569	593	49	-
NM_176952	down	ENSMUST00000134436	up	-0.6428571	0.03115079	ENSMUST00000134436	3554	270	471	NM_176952	23824	10891	11084	181	9	+
NM_001159382	down	ENSMUST00000134436	up	-0.7857143	0.005505952	ENSMUST00000134436	3554	350	414	NM_001159382	19683	12440	12504	58	6	+
NM_001159382	down	ENSMUST00000134436	up	-0.7857143	0.005505952	ENSMUST00000134436	3554	300	470	NM_001159382	19683	16761	16930	156	13	-
NM_001159382	down	ENSMUST00000134436	up	-0.7857143	0.005505952	ENSMUST00000134436	3554	276	462	NM_001159382	19683	4135	9380	150	8	-
NM_027649	down	ENSMUST00000134436	up	-0.7142857	0.0141369	ENSMUST00000134436	3554	273	471	NM_027649	26003	7702	7889	169	12	-
NM_001197322	down	ENSMUST00000147649	up	-0.8571429	0.001736111	ENSMUST00000147649	64371	53175	55433	NM_001197322	102958	54405	73314	256	19	+
NM_001197322	down	ENSMUST00000147649	up	-0.8571429	0.001736111	ENSMUST00000147649	64371	28171	28642	NM_001197322	102958	62510	73301	218	13	+
NM_001197322	down	ENSMUST00000147649	up	-0.8571429	0.001736111	ENSMUST00000147649	64371	55283	55432	NM_001197322	102958	54419	54550	121	9	+
NM_001197322	down	ENSMUST00000147649	up	-0.8571429	0.001736111	ENSMUST00000147649	64371	28526	28642	NM_001197322	102958	54424	54538	102	6	+
NM_001197322	down	ENSMUST00000147649	up	-0.8571429	0.001736111	ENSMUST00000147649	64371	28262	28524	NM_001197322	102958	62476	62589	100	1	+
NM_001197322	down	ENSMUST00000147649	up	-0.8571429	0.001736111	ENSMUST00000147649	64371	28206	28527	NM_001197322	102958	62476	62569	77	1	+
NM_001197322	down	ENSMUST00000147649	up	-0.8571429	0.001736111	ENSMUST00000147649	64371	28329	28391	NM_001197322	102958	62479	62535	50	2	+
NM_001197322	down	ENSMUST00000147649	up	-0.8571429	0.001736111	ENSMUST00000147649	64371	25271	60368	NM_001197322	102958	1651	73316	272	9	-
NM_001197322	down	ENSMUST00000147649	up	-0.8571429	0.001736111	ENSMUST00000147649	64371	52237	52376	NM_001197322	102958	73171	73312	128	11	-
NM_001197322	down	ENSMUST00000147649	up	-0.8571429	0.001736111	ENSMUST00000147649	64371	25274	38686	NM_001197322	102958	5697	54550	134	4	-
NM_001197322	down	ENSMUST00000147649	up	-0.8571429	0.001736111	ENSMUST00000147649	64371	23557	28275	NM_001197322	102958	34638	51096	75	6	-
NM_001197322	down	ENSMUST00000147649	up	-0.8571429	0.001736111	ENSMUST00000147649	64371	28428	28461	NM_001197322	102958	34638	34671	33	0	-
NM_001159382	down	ENSMUST00000147649	up	-0.7142857	0.0141369	ENSMUST00000147649	64371	41748	55422	NM_001159382	19683	4048	17472	378	25	+
NM_001159382	down	ENSMUST00000147649	up	-0.7142857	0.0141369	ENSMUST00000147649	64371	55313	55432	NM_001159382	19683	16952	17071	108	11	+
NM_001159382	down	ENSMUST00000147649	up	-0.7142857	0.0141369	ENSMUST00000147649	64371	10028	28605	NM_001159382	19683	6389	16790	116	2	-
NM_001159382	down	ENSMUST00000147649	up	-0.7142857	0.0141369	ENSMUST00000147649	64371	11162	11221	NM_001159382	19683	4048	4107	50	1	-
NM_001081416	down	NR_001461	up	-0.6428571	0.03115079	NR_001461	83438	15278	15360	NM_001081416	66408	25078	25160	76	6	+
NM_001081416	down	NR_001461	up	-0.6428571	0.03115079	NR_001461	83438	55074	79368	NM_001081416	66408	25048	27852	160	13	-
NM_011173	down	NR_001461	up	-0.7142857	0.0141369	NR_001461	83438	79298	79362	NM_011173	75008	45340	45406	52	3	-
NM_175510	down	ENSMUST00000135363	up	-0.6428571	0.03115079	ENSMUST00000135363	16966	2384	7091	NM_175510	230703	9115	206822	429	29	+
NM_175510	down	ENSMUST00000135363	up	-0.6428571	0.03115079	ENSMUST00000135363	16966	3498	6019	NM_175510	230703	62108	189544	225	12	+
NM_175510	down	ENSMUST00000135363	up	-0.6428571	0.03115079	ENSMUST00000135363	16966	7569	14477	NM_175510	230703	10439	62218	130	5	+
NM_175510	down	ENSMUST00000135363	up	-0.6428571	0.03115079	ENSMUST00000135363	16966	2055	6004	NM_175510	230703	9115	36824	268	18	-
NM_175510	down	ENSMUST00000135363	up	-0.6428571	0.03115079	ENSMUST00000135363	16966	3538	6983	NM_175510	230703	10402	206891	155	11	-
NM_175510	down	ENSMUST00000135363	up	-0.6428571	0.03115079	ENSMUST00000135363	16966	3514	3608	NM_175510	230703	9115	9209	89	5	-
NM_175510	down	ENSMUST00000135363	up	-0.6428571	0.03115079	ENSMUST00000135363	16966	5936	6012	NM_175510	230703	206813	206891	72	4	-
NM_021495	down	ENSMUST00000135363	up	-0.6428571	0.03115079	ENSMUST00000135363	16966	2383	2498	NM_021495	48891	16533	16648	101	8	+
NM_021495	down	ENSMUST00000135363	up	-0.6428571	0.03115079	ENSMUST00000135363	16966	4766	4829	NM_021495	48891	16549	16612	52	1	+
NM_021495	down	ENSMUST00000135363	up	-0.6428571	0.03115079	ENSMUST00000135363	16966	3498	14204	NM_021495	48891	10883	30184	337	27	-
NM_021495	down	ENSMUST00000135363	up	-0.6428571	0.03115079	ENSMUST00000135363	16966	6697	14489	NM_021495	48891	16527	39394	214	13	-
NM_021495	down	ENSMUST00000135363	up	-0.6428571	0.03115079	ENSMUST00000135363	16966	14413	14494	NM_021495	48891	39245	39327	75	6	-
NM_021495	down	ENSMUST00000135363	up	-0.6428571	0.03115079	ENSMUST00000135363	16966	6755	6791	NM_021495	48891	30112	30148	33	3	-
NM_009489	down	ENSMUST00000135363	up	-0.6428571	0.03115079	ENSMUST00000135363	16966	6884	7026	NM_009489	18102	11913	12041	120	8	+
NM_009489	down	ENSMUST00000135363	up	-0.6428571	0.03115079	ENSMUST00000135363	16966	3494	3612	NM_009489	18102	2677	2801	105	7	-
NM_175510	down	uc007cdl.1	up	-0.7142857	0.0141369	uc007cdl.1	15175	12424	12482	NM_175510	230703	206830	206888	54	4	-
NM_010088	down	BC156060	up	-0.7142857	0.0141369	BC156060	355333	300663	340239	NM_010088	8517	1453	1825	350	22	+
NM_010088	down	BC156060	up	-0.7142857	0.0141369	BC156060	355333	165970	254312	NM_010088	8517	1462	4125	249	14	+
NM_010088	down	BC156060	up	-0.7142857	0.0141369	BC156060	355333	16260	64495	NM_010088	8517	3773	4132	158	2	+
NM_010088	down	BC156060	up	-0.7142857	0.0141369	BC156060	355333	213315	213486	NM_010088	8517	1528	1671	122	7	+
NM_010088	down	BC156060	up	-0.7142857	0.0141369	BC156060	355333	64427	64485	NM_010088	8517	4072	4130	58	0	+
NM_010088	down	BC156060	up	-0.7142857	0.0141369	BC156060	355333	10858	10907	NM_010088	8517	4073	4122	49	0	+
NM_010088	down	BC156060	up	-0.7142857	0.0141369	BC156060	355333	300731	300766	NM_010088	8517	1537	1572	34	1	+
NM_010088	down	BC156060	up	-0.7142857	0.0141369	BC156060	355333	314488	355210	NM_010088	8517	1453	4114	489	25	-
NM_010088	down	BC156060	up	-0.7142857	0.0141369	BC156060	355333	333591	333658	NM_010088	8517	3838	3914	65	1	-
NM_010088	down	BC156060	up	-0.7142857	0.0141369	BC156060	355333	21860	42505	NM_010088	8517	273	3845	77	0	-
NM_145856	down	BC156060	up	-0.7142857	0.0141369	BC156060	355333	229541	258927	NM_145856	7123	1210	1391	122	9	+
NM_145856	down	BC156060	up	-0.7142857	0.0141369	BC156060	355333	321994	322173	NM_145856	7123	1210	1391	110	7	+
NM_145856	down	BC156060	up	-0.7142857	0.0141369	BC156060	355333	181691	181783	NM_145856	7123	1297	1390	86	2	-
NM_145856	down	BC156060	up	-0.7142857	0.0141369	BC156060	355333	115499	115538	NM_145856	7123	1296	1335	38	1	-
NM_027649	down	BC156060	up	-0.6428571	0.03115079	BC156060	355333	334774	344858	NM_027649	26003	649	11758	632	54	+
NM_027649	down	BC156060	up	-0.6428571	0.03115079	BC156060	355333	121057	229481	NM_027649	26003	7701	25054	695	39	+
NM_027649	down	BC156060	up	-0.6428571	0.03115079	BC156060	355333	179416	276322	NM_027649	26003	6074	25071	634	40	+
NM_027649	down	BC156060	up	-0.6428571	0.03115079	BC156060	355333	64765	180133	NM_027649	26003	639	25078	1250	94	-
NM_027649	down	BC156060	up	-0.6428571	0.03115079	BC156060	355333	10726	184091	NM_027649	26003	640	24340	1049	64	-
NM_001197322	down	BC156060	up	-0.7142857	0.0141369	BC156060	355333	31459	201138	NM_001197322	102958	663	73313	452	20	+
NM_001197322	down	BC156060	up	-0.7142857	0.0141369	BC156060	355333	82320	272440	NM_001197322	102958	34262	99172	419	18	+
NM_001197322	down	BC156060	up	-0.7142857	0.0141369	BC156060	355333	41002	179538	NM_001197322	102958	34999	73316	371	13	+
NM_001197322	down	BC156060	up	-0.7142857	0.0141369	BC156060	355333	21322	99914	NM_001197322	102958	1613	87993	347	13	+
NM_001197322	down	BC156060	up	-0.7142857	0.0141369	BC156060	355333	48883	49540	NM_001197322	102958	54434	73317	251	13	+
NM_001197322	down	BC156060	up	-0.7142857	0.0141369	BC156060	355333	113883	121800	NM_001197322	102958	54418	73313	245	20	+
NM_001197322	down	BC156060	up	-0.7142857	0.0141369	BC156060	355333	224801	303454	NM_001197322	102958	34997	73312	281	18	+
NM_001197322	down	BC156060	up	-0.7142857	0.0141369	BC156060	355333	136972	330049	NM_001197322	102958	664	100641	548	24	-
NM_001197322	down	BC156060	up	-0.7142857	0.0141369	BC156060	355333	64773	333682	NM_001197322	102958	1701	73313	454	19	-
NM_001197322	down	BC156060	up	-0.7142857	0.0141369	BC156060	355333	131261	167448	NM_001197322	102958	1632	73316	343	14	-
NM_001197322	down	BC156060	up	-0.7142857	0.0141369	BC156060	355333	51393	183109	NM_001197322	102958	1663	73313	377	22	-
NM_001197322	down	BC156060	up	-0.7142857	0.0141369	BC156060	355333	146865	166969	NM_001197322	102958	54407	73313	276	18	-
NM_001197322	down	BC156060	up	-0.7142857	0.0141369	BC156060	355333	136813	142313	NM_001197322	102958	54403	73317	264	18	-
NM_001197322	down	BC156060	up	-0.7142857	0.0141369	BC156060	355333	268979	272065	NM_001197322	102958	54405	73313	257	18	-
NM_001197322	down	BC156060	up	-0.7142857	0.0141369	BC156060	355333	130020	136961	NM_001197322	102958	54403	73313	270	17	-
NM_001197322	down	BC156060	up	-0.7142857	0.0141369	BC156060	355333	271913	272415	NM_001197322	102958	54403	73314	245	15	-
NM_001197322	down	BC156060	up	-0.7142857	0.0141369	BC156060	355333	84272	130165	NM_001197322	102958	54403	73312	286	23	-
NM_001197322	down	BC156060	up	-0.7142857	0.0141369	BC156060	355333	272281	289921	NM_001197322	102958	54401	73304	263	15	-
NM_001197322	down	BC156060	up	-0.7142857	0.0141369	BC156060	355333	171936	183436	NM_001197322	102958	54403	73312	256	16	-
NM_001033365	down	BC156060	up	-0.6428571	0.03115079	BC156060	355333	152187	305260	NM_001033365	52737	6717	44835	997	68	+
NM_001033365	down	BC156060	up	-0.6428571	0.03115079	BC156060	355333	182874	340451	NM_001033365	52737	9338	15614	624	41	+
NM_001033365	down	BC156060	up	-0.6428571	0.03115079	BC156060	355333	12561	31279	NM_001033365	52737	34816	51458	304	18	+
NM_001033365	down	BC156060	up	-0.6428571	0.03115079	BC156060	355333	355014	355231	NM_001033365	52737	6717	6921	191	12	+
NM_001033365	down	BC156060	up	-0.6428571	0.03115079	BC156060	355333	22239	355229	NM_001033365	52737	15007	44835	1829	127	-
NM_001033365	down	BC156060	up	-0.6428571	0.03115079	BC156060	355333	21332	166152	NM_001033365	52737	6717	44625	895	65	-
NM_001033365	down	BC156060	up	-0.6428571	0.03115079	BC156060	355333	241695	330256	NM_001033365	52737	32051	44837	384	30	-
NM_001033365	down	BC156060	up	-0.6428571	0.03115079	BC156060	355333	131086	266796	NM_001033365	52737	34342	35616	336	24	-
NM_001033365	down	BC156060	up	-0.6428571	0.03115079	BC156060	355333	212228	267935	NM_001033365	52737	34821	35593	210	16	-
NM_001033365	down	BC156060	up	-0.6428571	0.03115079	BC156060	355333	41147	121231	NM_001033365	52737	34817	35589	204	15	-
NM_177304	down	ENSMUST00000131146	up	-0.6428571	0.03115079	ENSMUST00000131146	1540	596	769	NM_177304	107972	8853	22306	151	11	+
NM_175510	down	ENSMUST00000131146	up	-0.7857143	0.005505952	ENSMUST00000131146	1540	620	738	NM_175510	230703	62108	62221	106	7	+
NM_175510	down	ENSMUST00000131146	up	-0.7857143	0.005505952	ENSMUST00000131146	1540	699	756	NM_175510	230703	206810	206863	49	0	-
NM_021495	down	ENSMUST00000131146	up	-0.6428571	0.03115079	ENSMUST00000131146	1540	594	757	NM_021495	48891	30046	39400	149	9	-
NM_021495	down	ENSMUST00000131146	up	-0.6428571	0.03115079	ENSMUST00000131146	1540	620	694	NM_021495	48891	30110	30184	68	6	-
NM_001033365	down	BC033910	up	-0.6428571	0.03115079	BC033910	1954	1677	1732	NM_001033365	52737	32034	32089	55	0	-
NM_175510	down	ENSMUST00000139600	up	-0.6428571	0.03115079	ENSMUST00000139600	6602	436	4123	NM_175510	230703	36781	212208	194	12	+
NM_175510	down	ENSMUST00000139600	up	-0.6428571	0.03115079	ENSMUST00000139600	6602	4184	4327	NM_175510	230703	29980	30123	129	14	+
NM_175510	down	ENSMUST00000139600	up	-0.6428571	0.03115079	ENSMUST00000139600	6602	4063	4321	NM_175510	230703	95964	174828	149	11	+
NM_175510	down	ENSMUST00000139600	up	-0.6428571	0.03115079	ENSMUST00000139600	6602	5387	5480	NM_175510	230703	206798	206891	84	9	-
NM_175510	down	ENSMUST00000139600	up	-0.6428571	0.03115079	ENSMUST00000139600	6602	652	715	NM_175510	230703	36818	36950	55	1	-
NM_011173	down	uc008hlm.1	up	-0.8571429	0.001736111	uc008hlm.1	8798	2317	2470	NM_011173	75008	29875	30025	126	6	+
NM_011173	down	uc008hlm.1	up	-0.8571429	0.001736111	uc008hlm.1	8798	2328	2400	NM_011173	75008	33720	33795	69	3	+
NM_001134399	down	uc008hlm.1	up	-0.7142857	0.0141369	uc008hlm.1	8798	2326	5334	NM_001134399	323581	64822	154537	275	14	+
NM_001134399	down	uc008hlm.1	up	-0.7142857	0.0141369	uc008hlm.1	8798	2317	2470	NM_001134399	323581	93401	97213	126	4	+
NM_001134399	down	uc008hlm.1	up	-0.7142857	0.0141369	uc008hlm.1	8798	2336	2466	NM_001134399	323581	182410	270797	121	9	-
NM_001134399	down	uc008hlm.1	up	-0.7142857	0.0141369	uc008hlm.1	8798	2356	2467	NM_001134399	323581	294377	294487	91	3	-
NM_001134399	down	uc008hlm.1	up	-0.7142857	0.0141369	uc008hlm.1	8798	2326	2459	NM_001134399	323581	19745	19895	85	6	-
NM_001134399	down	uc008hlm.1	up	-0.7142857	0.0141369	uc008hlm.1	8798	2424	2467	NM_001134399	323581	270665	270708	40	1	-
NM_001077508	down	uc008hlm.1	up	-0.8571429	0.001736111	uc008hlm.1	8798	2327	5573	NM_001077508	25949	1799	6911	140	3	+
NM_001077508	down	uc008hlm.1	up	-0.8571429	0.001736111	uc008hlm.1	8798	2314	2467	NM_001077508	25949	5565	6872	125	5	-
NM_001077508	down	uc008hlm.1	up	-0.8571429	0.001736111	uc008hlm.1	8798	2345	2410	NM_001077508	25949	5620	5685	63	2	-
NM_001081416	down	uc008hlm.1	up	-0.6428571	0.03115079	uc008hlm.1	8798	2346	2410	NM_001081416	66408	25092	25156	61	3	-
NM_145856	down	ENSMUST00000110986	up	-0.6428571	0.03115079	ENSMUST00000110986	12872	7732	7910	NM_145856	7123	1230	1391	102	7	+
NM_145856	down	ENSMUST00000110986	up	-0.6428571	0.03115079	ENSMUST00000110986	12872	7270	7337	NM_145856	7123	1313	1380	62	5	+
NM_001159382	down	ENSMUST00000110986	up	-0.6428571	0.03115079	ENSMUST00000110986	12872	5291	5417	NM_001159382	19683	16760	16933	117	7	-
NM_001159382	down	ENSMUST00000110986	up	-0.6428571	0.03115079	ENSMUST00000110986	12872	7818	7910	NM_001159382	19683	16761	16853	85	7	-
NM_001080934	up	AK029623	down	-0.7142857	0.0141369	AK029623	4060	281	426	NM_001080934	11927	8935	9128	132	7	+
NM_001080934	up	AK029623	down	-0.7142857	0.0141369	AK029623	4060	307	403	NM_001080934	11927	8470	8663	88	8	+
NM_001080934	up	AK029623	down	-0.7142857	0.0141369	AK029623	4060	291	426	NM_001080934	11927	8214	8391	125	9	-
NM_001080934	up	AK029623	down	-0.7142857	0.0141369	AK029623	4060	321	426	NM_001080934	11927	2686	2828	97	8	-
NM_001004180	up	AK029623	down	-0.7142857	0.0141369	AK029623	4060	288	417	NM_001004180	44969	13972	14144	112	5	+
NM_001004180	up	AK029623	down	-0.7142857	0.0141369	AK029623	4060	297	417	NM_001004180	44969	35853	36015	107	8	+
NM_001004180	up	AK029623	down	-0.7142857	0.0141369	AK029623	4060	288	417	NM_001004180	44969	12206	12448	111	3	-
NM_001004180	up	AK029623	down	-0.7142857	0.0141369	AK029623	4060	321	417	NM_001004180	44969	38184	38320	89	7	-
NM_145977	up	ENSMUST00000142104	down	-0.7142857	0.0141369	ENSMUST00000142104	10749	8212	9819	NM_145977	12357	3911	9508	244	18	+
NM_145977	up	ENSMUST00000142104	down	-0.7142857	0.0141369	ENSMUST00000142104	10749	1298	1356	NM_145977	12357	9342	9399	52	3	-
NM_001111143	up	ENSMUST00000142104	down	-0.6428571	0.03115079	ENSMUST00000142104	10749	8123	8209	NM_001111143	10439	9861	9975	53	3	+
NM_001111143	up	ENSMUST00000142104	down	-0.6428571	0.03115079	ENSMUST00000142104	10749	1067	1116	NM_001111143	10439	5548	5597	49	0	-
NM_181681	up	ENSMUST00000142104	down	-0.7142857	0.0141369	ENSMUST00000142104	10749	893	1055	NM_181681	9855	6316	6478	147	15	+
NM_181681	up	ENSMUST00000142104	down	-0.7142857	0.0141369	ENSMUST00000142104	10749	891	1020	NM_181681	9855	2235	2363	120	7	-
NM_181681	up	ENSMUST00000142104	down	-0.7142857	0.0141369	ENSMUST00000142104	10749	8408	8495	NM_181681	9855	6348	6496	70	5	-
NM_013584	up	ENSMUST00000142104	down	-0.6428571	0.03115079	ENSMUST00000142104	10749	891	1323	NM_013584	56949	20565	44745	248	13	+
NM_013584	up	ENSMUST00000142104	down	-0.6428571	0.03115079	ENSMUST00000142104	10749	898	1043	NM_013584	56949	38967	39117	133	12	+
NM_013584	up	ENSMUST00000142104	down	-0.6428571	0.03115079	ENSMUST00000142104	10749	893	1030	NM_013584	56949	23642	23780	128	9	+
NM_013584	up	ENSMUST00000142104	down	-0.6428571	0.03115079	ENSMUST00000142104	10749	8175	8523	NM_013584	56949	38967	44745	229	15	-
NM_013584	up	ENSMUST00000142104	down	-0.6428571	0.03115079	ENSMUST00000142104	10749	6202	8524	NM_013584	56949	23646	29743	185	5	-
NM_013584	up	ENSMUST00000142104	down	-0.6428571	0.03115079	ENSMUST00000142104	10749	908	1044	NM_013584	56949	14968	15102	119	10	-
NM_013584	up	ENSMUST00000142104	down	-0.6428571	0.03115079	ENSMUST00000142104	10749	8121	8498	NM_013584	56949	20595	35290	97	6	-
NM_001111274	up	ENSMUST00000142104	down	-0.6428571	0.03115079	ENSMUST00000142104	10749	8120	8152	NM_001111274	75938	18690	18722	31	1	+
NM_001111274	up	ENSMUST00000142104	down	-0.6428571	0.03115079	ENSMUST00000142104	10749	1190	1361	NM_001111274	75938	67516	67678	82	3	-
NM_001111274	up	ENSMUST00000142104	down	-0.6428571	0.03115079	ENSMUST00000142104	10749	8123	9807	NM_001111274	75938	67628	68451	61	1	-
NM_001110337	up	ENSMUST00000142104	down	-0.6428571	0.03115079	ENSMUST00000142104	10749	925	1046	NM_001110337	21087	20698	20830	112	9	+
NM_001110337	up	ENSMUST00000142104	down	-0.6428571	0.03115079	ENSMUST00000142104	10749	1193	1329	NM_001110337	21087	4892	5027	91	4	-
NM_001024474	up	ENSMUST00000142104	down	-0.6428571	0.03115079	ENSMUST00000142104	10749	8440	8481	NM_001024474	26463	17812	17853	39	2	-
NM_001024474	up	ENSMUST00000142104	down	-0.6428571	0.03115079	ENSMUST00000142104	10749	8123	8157	NM_001024474	26463	8705	8739	33	1	-
NM_181681	up	AK047585	down	-0.7857143	0.005505952	AK047585	2460	1109	1239	NM_181681	9855	2235	2365	124	6	+
NM_181681	up	AK047585	down	-0.7857143	0.005505952	AK047585	2460	1070	1235	NM_181681	9855	6316	6478	148	13	-
NM_145977	up	AK047585	down	-0.7857143	0.005505952	AK047585	2460	2185	2223	NM_145977	12357	3978	4016	37	1	+
NM_013584	up	AK047585	down	-0.7142857	0.0141369	AK047585	2460	1092	1238	NM_013584	56949	14968	39644	139	7	+
NM_013584	up	AK047585	down	-0.7142857	0.0141369	AK047585	2460	1070	1213	NM_013584	56949	39440	39629	126	7	+
NM_013584	up	AK047585	down	-0.7142857	0.0141369	AK047585	2460	1097	1218	NM_013584	56949	34026	34150	98	7	+
NM_013584	up	AK047585	down	-0.7142857	0.0141369	AK047585	2460	1046	1238	NM_013584	56949	20564	20976	174	8	-
NM_013584	up	AK047585	down	-0.7142857	0.0141369	AK047585	2460	1081	1257	NM_013584	56949	23627	23798	152	10	-
NM_013584	up	AK047585	down	-0.7142857	0.0141369	AK047585	2460	1081	1230	NM_013584	56949	38968	39117	139	10	-
NM_001162998	up	AK047585	down	-0.7142857	0.0141369	AK047585	2460	1069	1244	NM_001162998	1902	1030	1205	158	12	+
NM_001145899	up	AK047585	down	-0.7857143	0.005505952	AK047585	2460	1088	1227	NM_001145899	13087	3786	3927	134	5	+
NM_178706	up	AK047585	down	-0.6428571	0.03115079	AK047585	2460	1103	1238	NM_178706	10657	7349	7484	125	10	-
NM_009799	up	AK047585	down	-0.6428571	0.03115079	AK047585	2460	1100	1234	NM_009799	42153	2958	3093	121	13	-
NM_001111276	up	ENSMUST00000118778	down	-0.6428571	0.03115079	ENSMUST00000118778	22746	3341	3379	NM_001111276	75938	53517	53555	37	1	+
NM_001111274	up	ENSMUST00000118778	down	-0.7857143	0.005505952	ENSMUST00000118778	22746	3341	3379	NM_001111274	75938	53517	53555	37	1	+
NM_001039484	up	ENSMUST00000118778	down	-0.7857143	0.005505952	ENSMUST00000118778	22746	3327	3383	NM_001039484	32877	3228	3266	38	0	+
NM_178706	up	ENSMUST00000118778	down	-0.8571429	0.001736111	ENSMUST00000118778	22746	7393	7507	NM_178706	10657	7369	7483	106	8	-
NM_178706	up	ENSMUST00000118778	down	-0.8571429	0.001736111	ENSMUST00000118778	22746	3297	3342	NM_178706	10657	2401	2448	42	3	-
NM_178706	up	ENSMUST00000118778	down	-0.8571429	0.001736111	ENSMUST00000118778	22746	3299	3339	NM_178706	10657	3683	3723	38	2	-
NM_145437	up	ENSMUST00000118778	down	-0.7142857	0.0141369	ENSMUST00000118778	22746	7457	7513	NM_145437	7441	7293	7349	51	5	-
NM_019914	up	ENSMUST00000118778	down	-0.6428571	0.03115079	ENSMUST00000118778	22746	7438	7507	NM_019914	10135	7324	7393	65	4	-
NM_019467	up	ENSMUST00000118778	down	-0.7142857	0.0141369	ENSMUST00000118778	22746	3299	3345	NM_019467	5011	842	888	43	3	-
NM_013584	up	ENSMUST00000118778	down	-0.7857143	0.005505952	ENSMUST00000118778	22746	3304	7507	NM_013584	56949	23660	35288	151	10	-
NM_013584	up	ENSMUST00000118778	down	-0.7857143	0.005505952	ENSMUST00000118778	22746	7393	7507	NM_013584	56949	38980	39094	107	7	-
NM_013584	up	ENSMUST00000118778	down	-0.7857143	0.005505952	ENSMUST00000118778	22746	3299	3380	NM_013584	56949	20454	34672	67	0	-
NM_001110337	up	ENSMUST00000118778	down	-0.9285714	0.000396825	ENSMUST00000118778	22746	7393	7482	NM_001110337	21087	10207	10296	81	8	-
NM_001110337	up	ENSMUST00000118778	down	-0.9285714	0.000396825	ENSMUST00000118778	22746	7393	7480	NM_001110337	21087	20705	20798	78	6	-
NM_145133	up	ENSMUST00000132826	down	-0.6428571	0.03115079	ENSMUST00000132826	18537	3295	3350	NM_145133	8478	3019	3074	51	4	+
NM_013753	up	ENSMUST00000132826	down	-0.7857143	0.005505952	ENSMUST00000132826	18537	3296	6303	NM_013753	63868	10011	46721	96	4	+
NM_013753	up	ENSMUST00000132826	down	-0.7857143	0.005505952	ENSMUST00000132826	18537	3295	3777	NM_013753	63868	45292	47543	66	4	+
NM_013753	up	ENSMUST00000132826	down	-0.7857143	0.005505952	ENSMUST00000132826	18537	10153	11982	NM_013753	63868	17180	49462	154	4	-
NM_013753	up	ENSMUST00000132826	down	-0.7857143	0.005505952	ENSMUST00000132826	18537	11917	14678	NM_013753	63868	47412	52640	124	2	-
NM_013753	up	ENSMUST00000132826	down	-0.7857143	0.005505952	ENSMUST00000132826	18537	10152	11947	NM_013753	63868	21434	47543	71	3	-
NM_013753	up	ENSMUST00000132826	down	-0.7857143	0.005505952	ENSMUST00000132826	18537	3295	3339	NM_013753	63868	19344	19388	42	2	-
NM_013753	up	ENSMUST00000132826	down	-0.7857143	0.005505952	ENSMUST00000132826	18537	14628	14674	NM_013753	63868	38717	49466	42	4	-
NM_001081687	up	ENSMUST00000132826	down	-0.6428571	0.03115079	ENSMUST00000132826	18537	11794	11860	NM_001081687	58264	42250	42321	59	0	+
NM_001081687	up	ENSMUST00000132826	down	-0.6428571	0.03115079	ENSMUST00000132826	18537	3300	3342	NM_001081687	58264	10879	10921	39	3	+
NM_053190	up	ENSMUST00000132826	down	-0.6428571	0.03115079	ENSMUST00000132826	18537	12654	13114	NM_053190	5528	1264	1722	397	34	-
NM_008527	up	ENSMUST00000132826	down	-0.6428571	0.03115079	ENSMUST00000132826	18537	6262	6303	NM_008527	10158	1917	1958	40	1	-
NM_181681	up	uc007eed.1	down	-0.6428571	0.03115079	uc007eed.1	46751	11256	11388	NM_181681	9855	6317	6449	122	10	+
NM_181681	up	uc007eed.1	down	-0.6428571	0.03115079	uc007eed.1	46751	4771	4845	NM_181681	9855	3316	3391	67	7	+
NM_178706	up	uc007eed.1	down	-0.6428571	0.03115079	uc007eed.1	46751	17274	17351	NM_178706	10657	7366	7443	73	4	+
NM_178706	up	uc007eed.1	down	-0.6428571	0.03115079	uc007eed.1	46751	11326	11390	NM_178706	10657	10517	10581	58	6	+
NM_178706	up	uc007eed.1	down	-0.6428571	0.03115079	uc007eed.1	46751	4211	4261	NM_178706	10657	2359	2409	43	2	-
NM_178706	up	uc007eed.1	down	-0.6428571	0.03115079	uc007eed.1	46751	25907	25937	NM_178706	10657	10616	10646	30	0	-
NM_145977	up	uc007eed.1	down	-0.7857143	0.005505952	uc007eed.1	46751	2351	2513	NM_145977	12357	9314	9479	155	7	+
NM_145977	up	uc007eed.1	down	-0.7857143	0.005505952	uc007eed.1	46751	22239	22391	NM_145977	12357	9328	9476	129	7	+
NM_145977	up	uc007eed.1	down	-0.7857143	0.005505952	uc007eed.1	46751	46396	46609	NM_145977	12357	9322	9511	172	8	-
NM_013584	up	uc007eed.1	down	-0.7142857	0.0141369	uc007eed.1	46751	11256	18519	NM_013584	56949	23643	46706	353	20	+
NM_013584	up	uc007eed.1	down	-0.7142857	0.0141369	uc007eed.1	46751	11261	17397	NM_013584	56949	20572	23780	250	15	+
NM_013584	up	uc007eed.1	down	-0.7142857	0.0141369	uc007eed.1	46751	11246	11388	NM_013584	56949	38945	39095	129	11	+
NM_013584	up	uc007eed.1	down	-0.7142857	0.0141369	uc007eed.1	46751	25882	26014	NM_013584	56949	20454	20532	70	3	+
NM_013584	up	uc007eed.1	down	-0.7142857	0.0141369	uc007eed.1	46751	25934	25990	NM_013584	56949	20434	20478	42	1	+
NM_013584	up	uc007eed.1	down	-0.7142857	0.0141369	uc007eed.1	46751	11270	11384	NM_013584	56949	14988	15102	92	7	-
NM_009799	up	uc007eed.1	down	-0.6428571	0.03115079	uc007eed.1	46751	33506	33543	NM_009799	42153	17023	17060	37	0	+
NM_009799	up	uc007eed.1	down	-0.6428571	0.03115079	uc007eed.1	46751	8143	8182	NM_009799	42153	17023	17062	39	0	-
NM_001145899	up	uc007eed.1	down	-0.6428571	0.03115079	uc007eed.1	46751	23534	23578	NM_001145899	13087	7489	7533	44	0	+
NM_001145899	up	uc007eed.1	down	-0.6428571	0.03115079	uc007eed.1	46751	11273	11388	NM_001145899	13087	3803	3918	108	7	-
NM_001111274	up	uc007eed.1	down	-0.7142857	0.0141369	uc007eed.1	46751	17400	45880	NM_001111274	75938	38187	55495	126	4	+
NM_001111274	up	uc007eed.1	down	-0.7142857	0.0141369	uc007eed.1	46751	39536	39585	NM_001111274	75938	55348	55397	48	1	+
NM_001111274	up	uc007eed.1	down	-0.7142857	0.0141369	uc007eed.1	46751	39474	39526	NM_001111274	75938	55346	55398	49	3	+
NM_001111274	up	uc007eed.1	down	-0.7142857	0.0141369	uc007eed.1	46751	4768	4800	NM_001111274	75938	67572	67604	32	0	+
NM_001111274	up	uc007eed.1	down	-0.7142857	0.0141369	uc007eed.1	46751	4209	25937	NM_001111274	75938	53500	55551	130	3	-
NM_001111274	up	uc007eed.1	down	-0.7142857	0.0141369	uc007eed.1	46751	36767	44717	NM_001111274	75938	55477	55585	66	0	-
NM_001111143	up	uc007eed.1	down	-0.7142857	0.0141369	uc007eed.1	46751	33506	33544	NM_001111143	10439	9856	9894	38	0	+
NM_001110337	up	uc007eed.1	down	-0.7142857	0.0141369	uc007eed.1	46751	2356	22423	NM_001110337	21087	7982	18305	442	24	+
NM_001110337	up	uc007eed.1	down	-0.7142857	0.0141369	uc007eed.1	46751	4781	33550	NM_001110337	21087	4022	13086	213	14	+
NM_001110337	up	uc007eed.1	down	-0.7142857	0.0141369	uc007eed.1	46751	11274	11390	NM_001110337	21087	11170	20801	109	7	+
NM_001024474	up	uc007eed.1	down	-0.7142857	0.0141369	uc007eed.1	46751	9807	11387	NM_001024474	26463	15403	17898	101	8	+
NM_001024474	up	uc007eed.1	down	-0.7142857	0.0141369	uc007eed.1	46751	23541	25913	NM_001024474	26463	2567	14763	78	0	+
NM_001024474	up	uc007eed.1	down	-0.7142857	0.0141369	uc007eed.1	46751	4202	4293	NM_001024474	26463	4808	5061	66	1	-
NM_001024474	up	uc007eed.1	down	-0.7142857	0.0141369	uc007eed.1	46751	23520	23579	NM_001024474	26463	4977	5045	43	0	-
NM_145437	up	uc007eed.1	down	-0.6428571	0.03115079	uc007eed.1	46751	36783	36815	NM_145437	7441	7210	7242	32	0	-
NM_013793	up	ENSMUST00000148383	down	-0.6428571	0.03115079	ENSMUST00000148383	1085	794	845	NM_013793	408571	115034	115085	51	0	-
NM_013793	up	ENSMUST00000148383	down	-0.6428571	0.03115079	ENSMUST00000148383	1085	794	845	NM_013793	408571	162766	162817	50	1	-
NM_013793	up	ENSMUST00000148383	down	-0.6428571	0.03115079	ENSMUST00000148383	1085	797	845	NM_013793	408571	17265	17313	48	0	-
NM_183039	up	ENSMUST00000162347	down	-0.6428571	0.03115079	ENSMUST00000162347	8616	3155	3306	NM_183039	3178	1981	2133	143	6	+
NM_145133	up	ENSMUST00000162347	down	-0.6428571	0.03115079	ENSMUST00000162347	8616	3134	3297	NM_145133	8478	4009	4176	148	14	+
NM_145133	up	ENSMUST00000162347	down	-0.6428571	0.03115079	ENSMUST00000162347	8616	3138	3296	NM_145133	8478	2983	3133	137	8	-
NM_029554	up	ENSMUST00000162347	down	-0.6428571	0.03115079	ENSMUST00000162347	8616	3156	3277	NM_029554	87126	3001	3132	111	7	+
NM_027219	up	ENSMUST00000162347	down	-0.7142857	0.0141369	ENSMUST00000162347	8616	3150	3303	NM_027219	8257	5633	5771	131	6	+
NM_027219	up	ENSMUST00000162347	down	-0.7142857	0.0141369	ENSMUST00000162347	8616	3133	3293	NM_027219	8257	4140	4321	148	9	-
NM_013753	up	ENSMUST00000162347	down	-0.6428571	0.03115079	ENSMUST00000162347	8616	3140	3296	NM_013753	63868	50906	51053	136	11	+
NM_013753	up	ENSMUST00000162347	down	-0.6428571	0.03115079	ENSMUST00000162347	8616	3138	3282	NM_013753	63868	43771	43913	131	8	+
NM_013753	up	ENSMUST00000162347	down	-0.6428571	0.03115079	ENSMUST00000162347	8616	3145	3266	NM_013753	63868	38854	38975	110	11	+
NM_013753	up	ENSMUST00000162347	down	-0.6428571	0.03115079	ENSMUST00000162347	8616	7828	7934	NM_013753	63868	21956	22067	94	8	+
NM_013753	up	ENSMUST00000162347	down	-0.6428571	0.03115079	ENSMUST00000162347	8616	3152	7992	NM_013753	63868	24146	45392	278	13	-
NM_013753	up	ENSMUST00000162347	down	-0.6428571	0.03115079	ENSMUST00000162347	8616	3146	7991	NM_013753	63868	19609	28194	201	17	-
NM_013753	up	ENSMUST00000162347	down	-0.6428571	0.03115079	ENSMUST00000162347	8616	3138	3297	NM_013753	63868	9976	10124	139	8	-
NM_013753	up	ENSMUST00000162347	down	-0.6428571	0.03115079	ENSMUST00000162347	8616	3146	7972	NM_013753	63868	24523	47659	172	9	-
NM_013753	up	ENSMUST00000162347	down	-0.6428571	0.03115079	ENSMUST00000162347	8616	7835	7991	NM_013753	63868	57109	57265	127	8	-
NM_013753	up	ENSMUST00000162347	down	-0.6428571	0.03115079	ENSMUST00000162347	8616	7835	7988	NM_013753	63868	56922	58110	108	7	-
NM_013753	up	ENSMUST00000162347	down	-0.6428571	0.03115079	ENSMUST00000162347	8616	7825	7898	NM_013753	63868	56978	57049	66	5	-
NM_013584	up	ENSMUST00000162347	down	-0.6428571	0.03115079	ENSMUST00000162347	8616	3150	3292	NM_013584	56949	38976	39117	129	11	+
NM_013584	up	ENSMUST00000162347	down	-0.6428571	0.03115079	ENSMUST00000162347	8616	3155	3268	NM_013584	56949	23661	23774	108	5	+
NM_013584	up	ENSMUST00000162347	down	-0.6428571	0.03115079	ENSMUST00000162347	8616	3150	3288	NM_013584	56949	14968	15105	120	5	-
NM_013584	up	ENSMUST00000162347	down	-0.6428571	0.03115079	ENSMUST00000162347	8616	3150	3291	NM_013584	56949	33984	34156	127	10	-
NM_013584	up	ENSMUST00000162347	down	-0.6428571	0.03115079	ENSMUST00000162347	8616	3159	3294	NM_013584	56949	39452	39629	121	6	-
NM_009799	up	ENSMUST00000162347	down	-1	4.96E-05	ENSMUST00000162347	8616	3150	3302	NM_009799	42153	2969	21952	142	8	+
NM_008527	up	ENSMUST00000162347	down	-0.6428571	0.03115079	ENSMUST00000162347	8616	3155	3306	NM_008527	10158	7231	7377	133	9	+
NM_001110337	up	ENSMUST00000162347	down	-0.6428571	0.03115079	ENSMUST00000162347	8616	3155	3307	NM_001110337	21087	10183	10340	140	9	+
NM_001110337	up	ENSMUST00000162347	down	-0.6428571	0.03115079	ENSMUST00000162347	8616	3154	3290	NM_001110337	21087	11169	20830	113	6	+
NM_001110337	up	ENSMUST00000162347	down	-0.6428571	0.03115079	ENSMUST00000162347	8616	7836	7975	NM_001110337	21087	4892	5027	112	8	-
NM_001110337	up	ENSMUST00000162347	down	-0.6428571	0.03115079	ENSMUST00000162347	8616	7877	7991	NM_001110337	21087	8011	8127	90	6	-
NM_053190	up	ENSMUST00000162347	down	-0.6428571	0.03115079	ENSMUST00000162347	8616	3150	3275	NM_053190	5528	1134	1261	111	9	-
NM_019985	up	ENSMUST00000162347	down	-0.7142857	0.0141369	ENSMUST00000162347	8616	3146	3294	NM_019985	8036	7297	7444	139	7	-
NM_008685	up	ENSMUST00000162347	down	-0.8571429	0.001736111	ENSMUST00000162347	8616	3150	3305	NM_008685	7200	5503	5775	125	8	-
NM_001145899	up	ENSMUST00000162347	down	-0.7142857	0.0141369	ENSMUST00000162347	8616	3150	3286	NM_001145899	13087	3786	3924	128	6	-
NM_181681	up	ENSMUST00000162347	down	-0.8571429	0.001736111	ENSMUST00000162347	8616	3138	3263	NM_181681	9855	2235	2360	118	7	-
NM_001111274	up	ENSMUST00000162347	down	-0.6428571	0.03115079	ENSMUST00000162347	8616	7914	7988	NM_001111274	75938	67529	67601	69	2	-
NM_001081687	up	ENSMUST00000162347	down	-0.6428571	0.03115079	ENSMUST00000162347	8616	3134	3287	NM_001081687	58264	11167	11318	139	10	-
NM_001081139	up	ENSMUST00000162347	down	-0.8571429	0.001736111	ENSMUST00000162347	8616	3151	7991	NM_001081139	20905	7081	16835	232	8	-
NM_001081139	up	ENSMUST00000162347	down	-0.8571429	0.001736111	ENSMUST00000162347	8616	3155	7941	NM_001081139	20905	2541	6977	204	14	-
NM_001081139	up	ENSMUST00000162347	down	-0.8571429	0.001736111	ENSMUST00000162347	8616	3150	3276	NM_001081139	20905	4754	4885	117	8	-
NM_001081139	up	ENSMUST00000162347	down	-0.8571429	0.001736111	ENSMUST00000162347	8616	3150	3268	NM_001081139	20905	16410	16530	111	7	-
NM_008632	up	AK157550	down	-0.7857143	0.005505952	AK157550	4779	3267	3308	NM_008632	267256	9697	9738	40	1	+
NM_001163550	up	AK157550	down	-0.7142857	0.0141369	AK157550	4779	3269	3353	NM_001163550	7147	3775	3859	76	8	+
NM_027913	up	NR_028520	down	-0.6428571	0.03115079	NR_028520	4203	1396	1538	NM_027913	30979	2067	2209	131	10	-
NM_001004180	up	ENSMUST00000136428	down	-0.7857143	0.005505952	ENSMUST00000136428	2030	1311	1380	NM_001004180	44969	19369	36675	52	0	+
NM_001081235	up	ENSMUST00000136428	down	-0.7142857	0.0141369	ENSMUST00000136428	2030	1295	1341	NM_001081235	38861	27785	27926	46	0	-
NM_001081235	up	ENSMUST00000136428	down	-0.7142857	0.0141369	ENSMUST00000136428	2030	1299	1339	NM_001081235	38861	28076	28193	40	0	-
NM_001081235	up	ENSMUST00000136428	down	-0.7142857	0.0141369	ENSMUST00000136428	2030	1303	1340	NM_001081235	38861	10906	10943	36	1	-
NM_001043228	up	ENSMUST00000136428	down	-0.6428571	0.03115079	ENSMUST00000136428	2030	1301	1387	NM_001043228	30252	8308	28762	49	1	-
NM_001081235	up	ENSMUST00000106389	down	-0.7142857	0.0141369	ENSMUST00000106389	5499	642	728	NM_001081235	38861	12177	12259	82	0	+
NM_001080934	up	ENSMUST00000106389	down	-0.6428571	0.03115079	ENSMUST00000106389	5499	4124	4156	NM_001080934	11927	2894	2926	32	0	+
NM_013793	up	AK046653	down	-0.7857143	0.005505952	AK046653	1551	970	1040	NM_013793	408571	219302	323400	69	1	+
NM_013793	up	AK046653	down	-0.7857143	0.005505952	AK046653	1551	981	1040	NM_013793	408571	7014	7073	57	2	+
NM_013793	up	AK046653	down	-0.7857143	0.005505952	AK046653	1551	973	1040	NM_013793	408571	40425	40492	66	1	-
NM_013793	up	AK046653	down	-0.7857143	0.005505952	AK046653	1551	977	1042	NM_013793	408571	350998	351069	64	0	-
NM_013793	up	AK046653	down	-0.7857143	0.005505952	AK046653	1551	971	1040	NM_013793	408571	290370	319073	51	1	-
NM_178189	up	uc007unr.1	down	-0.6428571	0.03115079	uc007unr.1	11887	9320	9415	NM_178189	2494	1003	1069	55	2	+
NM_178189	up	uc007unr.1	down	-0.6428571	0.03115079	uc007unr.1	11887	4743	4784	NM_178189	2494	1008	1049	38	3	-
NM_001039484	up	uc007unr.1	down	-0.7142857	0.0141369	uc007unr.1	11887	4653	6546	NM_001039484	32877	11134	29777	159	14	+
NM_001039484	up	uc007unr.1	down	-0.7142857	0.0141369	uc007unr.1	11887	9406	9448	NM_001039484	32877	13857	13899	39	3	+
NM_001039484	up	uc007unr.1	down	-0.7142857	0.0141369	uc007unr.1	11887	3213	3314	NM_001039484	32877	21403	21504	93	8	-
NM_178706	up	uc007unr.1	down	-0.6428571	0.03115079	uc007unr.1	11887	2760	2802	NM_178706	10657	2359	2405	41	1	+
NM_178706	up	uc007unr.1	down	-0.6428571	0.03115079	uc007unr.1	11887	6613	10008	NM_178706	10657	2399	10648	224	9	-
NM_019467	up	uc007unr.1	down	-0.6428571	0.03115079	uc007unr.1	11887	9295	9439	NM_019467	5011	655	799	137	5	+
NM_019467	up	uc007unr.1	down	-0.6428571	0.03115079	uc007unr.1	11887	9292	9460	NM_019467	5011	913	1085	153	9	-
NM_001111276	up	uc007unr.1	down	-0.7142857	0.0141369	uc007unr.1	11887	2757	2803	NM_001111276	75938	68422	68468	46	0	+
NM_001111276	up	uc007unr.1	down	-0.7142857	0.0141369	uc007unr.1	11887	6546	6668	NM_001111276	75938	53473	53664	88	4	-
NM_001111276	up	uc007unr.1	down	-0.7142857	0.0141369	uc007unr.1	11887	6540	6674	NM_001111276	75938	53471	53532	58	2	-
NM_001111276	up	uc007unr.1	down	-0.7142857	0.0141369	uc007unr.1	11887	5257	5292	NM_001111276	75938	18693	18727	34	0	-
NM_010644	up	uc007unr.1	down	-0.6428571	0.03115079	uc007unr.1	11887	2771	2804	NM_010644	4289	2951	2990	33	0	-
NM_019914	up	ENSMUST00000147620	down	-0.8571429	0.001736111	ENSMUST00000147620	50433	25181	31567	NM_019914	10135	2275	3372	255	12	+
NM_019914	up	ENSMUST00000147620	down	-0.8571429	0.001736111	ENSMUST00000147620	50433	21126	21184	NM_019914	10135	5354	5415	46	2	+
NM_019914	up	ENSMUST00000147620	down	-0.8571429	0.001736111	ENSMUST00000147620	50433	41064	41202	NM_019914	10135	7308	7446	126	12	-
NM_019914	up	ENSMUST00000147620	down	-0.8571429	0.001736111	ENSMUST00000147620	50433	20585	20711	NM_019914	10135	7319	7445	115	11	-
NM_019914	up	ENSMUST00000147620	down	-0.8571429	0.001736111	ENSMUST00000147620	50433	33908	44953	NM_019914	10135	7307	7444	127	9	-
NM_019914	up	ENSMUST00000147620	down	-0.8571429	0.001736111	ENSMUST00000147620	50433	13733	13843	NM_019914	10135	7325	7439	88	5	-
NM_010644	up	ENSMUST00000147620	down	-0.6428571	0.03115079	ENSMUST00000147620	50433	8824	37587	NM_010644	4289	1774	2991	86	2	+
NM_182839	up	ENSMUST00000147620	down	-0.6428571	0.03115079	ENSMUST00000147620	50433	41051	41202	NM_182839	26336	10982	11132	141	9	+
NM_182839	up	ENSMUST00000147620	down	-0.6428571	0.03115079	ENSMUST00000147620	50433	7142	7286	NM_182839	26336	10982	11128	135	9	+
NM_182839	up	ENSMUST00000147620	down	-0.6428571	0.03115079	ENSMUST00000147620	50433	33897	34000	NM_182839	26336	10976	11096	93	7	+
NM_182839	up	ENSMUST00000147620	down	-0.6428571	0.03115079	ENSMUST00000147620	50433	21083	21245	NM_182839	26336	10975	11140	149	12	-
NM_011693	up	ENSMUST00000147620	down	-0.6428571	0.03115079	ENSMUST00000147620	50433	31723	31791	NM_011693	19670	11102	11170	64	4	+
NM_011693	up	ENSMUST00000147620	down	-0.6428571	0.03115079	ENSMUST00000147620	50433	18670	18731	NM_011693	19670	11867	11928	58	3	+
NM_011693	up	ENSMUST00000147620	down	-0.6428571	0.03115079	ENSMUST00000147620	50433	8807	8863	NM_011693	19670	13091	13147	54	2	+
NM_011693	up	ENSMUST00000147620	down	-0.6428571	0.03115079	ENSMUST00000147620	50433	37553	37584	NM_011693	19670	4163	4194	31	0	+
NM_011693	up	ENSMUST00000147620	down	-0.6428571	0.03115079	ENSMUST00000147620	50433	7154	10193	NM_011693	19670	822	11965	247	11	-
NM_011693	up	ENSMUST00000147620	down	-0.6428571	0.03115079	ENSMUST00000147620	50433	10142	27363	NM_011693	19670	833	13107	201	18	-
NM_011693	up	ENSMUST00000147620	down	-0.6428571	0.03115079	ENSMUST00000147620	50433	41065	41232	NM_011693	19670	11814	11965	140	11	-
NM_011693	up	ENSMUST00000147620	down	-0.6428571	0.03115079	ENSMUST00000147620	50433	23876	24009	NM_011693	19670	11832	11965	121	12	-
NM_011693	up	ENSMUST00000147620	down	-0.6428571	0.03115079	ENSMUST00000147620	50433	13733	13854	NM_011693	19670	11834	11959	114	7	-
NM_011693	up	ENSMUST00000147620	down	-0.6428571	0.03115079	ENSMUST00000147620	50433	20583	20683	NM_011693	19670	11867	11967	93	7	-
NM_011693	up	ENSMUST00000147620	down	-0.6428571	0.03115079	ENSMUST00000147620	50433	31652	31783	NM_011693	19670	11853	11976	102	8	-
NM_011693	up	ENSMUST00000147620	down	-0.6428571	0.03115079	ENSMUST00000147620	50433	33912	34005	NM_011693	19670	11866	11959	86	7	-
NM_001111276	up	ENSMUST00000147620	down	-0.7142857	0.0141369	ENSMUST00000147620	50433	33399	33612	NM_001111276	75938	55396	55511	65	0	+
NM_001111276	up	ENSMUST00000147620	down	-0.7142857	0.0141369	ENSMUST00000147620	50433	43637	43698	NM_001111276	75938	55387	55447	53	1	+
NM_001111276	up	ENSMUST00000147620	down	-0.7142857	0.0141369	ENSMUST00000147620	50433	8827	37586	NM_001111276	75938	17671	53555	125	0	-
NM_138683	up	ENSMUST00000147620	down	-0.7142857	0.0141369	ENSMUST00000147620	50433	8805	8885	NM_138683	22671	903	984	78	2	-
NM_138683	up	ENSMUST00000147620	down	-0.7142857	0.0141369	ENSMUST00000147620	50433	37553	41114	NM_138683	22671	13374	22312	107	2	-
NM_138683	up	ENSMUST00000147620	down	-0.7142857	0.0141369	ENSMUST00000147620	50433	21677	21740	NM_138683	22671	13372	13433	56	4	-
NM_001043228	up	uc007hdw.1	down	-0.7857143	0.005505952	uc007hdw.1	3593	2108	2249	NM_001043228	30252	19476	19718	127	11	+
NM_001004180	up	uc007hdw.1	down	-0.7857143	0.005505952	uc007hdw.1	3593	2172	2244	NM_001004180	44969	32010	32080	66	3	+
NM_001004180	up	uc007hdw.1	down	-0.7857143	0.005505952	uc007hdw.1	3593	2122	2249	NM_001004180	44969	19206	19333	116	11	-
NM_178189	up	uc007hdw.1	down	-0.7857143	0.005505952	uc007hdw.1	3593	2195	2236	NM_178189	2494	1008	1049	40	1	-
NM_001080934	up	uc007hdw.1	down	-0.6428571	0.03115079	uc007hdw.1	3593	2032	2249	NM_001080934	11927	2916	3078	135	7	-
NM_019467	up	NR_004441	down	-0.6428571	0.03115079	NR_004441	59181	24844	24979	NM_019467	5011	669	799	123	3	+
NM_019467	up	NR_004441	down	-0.6428571	0.03115079	NR_004441	59181	21267	21392	NM_019467	5011	673	799	118	6	+
NM_019467	up	NR_004441	down	-0.6428571	0.03115079	NR_004441	59181	2187	2268	NM_019467	5011	718	799	79	2	+
NM_019467	up	NR_004441	down	-0.6428571	0.03115079	NR_004441	59181	41882	41966	NM_019467	5011	678	761	81	2	+
NM_019467	up	NR_004441	down	-0.6428571	0.03115079	NR_004441	59181	21267	21413	NM_019467	5011	913	1073	135	10	-
NM_019467	up	NR_004441	down	-0.6428571	0.03115079	NR_004441	59181	2148	2281	NM_019467	5011	922	1058	122	9	-
NM_019467	up	NR_004441	down	-0.6428571	0.03115079	NR_004441	59181	47889	47919	NM_019467	5011	1059	1089	30	0	-
NM_178706	up	NR_004441	down	-0.6428571	0.03115079	NR_004441	59181	21289	21413	NM_178706	10657	7349	7473	116	8	-
NM_178706	up	NR_004441	down	-0.6428571	0.03115079	NR_004441	59181	24865	24995	NM_178706	10657	7354	7484	118	12	-
NM_178706	up	NR_004441	down	-0.6428571	0.03115079	NR_004441	59181	41891	41998	NM_178706	10657	7370	7483	96	6	-
NM_001039484	up	NR_004441	down	-0.7142857	0.0141369	NR_004441	59181	26325	42011	NM_001039484	32877	11138	20306	141	9	-
NM_138683	up	mouselincRNA0617+	down	-0.7857143	0.005505952	mouselincRNA0617+	16568	645	680	NM_138683	22671	8605	8640	34	1	+
NM_019914	up	mouselincRNA0617+	down	-0.6428571	0.03115079	mouselincRNA0617+	16568	4397	4450	NM_019914	10135	7317	7371	49	1	-
NM_178706	up	ENSMUST00000116006	down	-0.6428571	0.03115079	ENSMUST00000116006	6558	1497	3099	NM_178706	10657	2430	7484	135	11	+
NM_178706	up	ENSMUST00000116006	down	-0.6428571	0.03115079	ENSMUST00000116006	6558	1497	1528	NM_178706	10657	1837	1868	31	0	-
NM_019467	up	ENSMUST00000116006	down	-0.6428571	0.03115079	ENSMUST00000116006	6558	807	963	NM_019467	5011	918	1075	137	7	+
NM_019467	up	ENSMUST00000116006	down	-0.6428571	0.03115079	ENSMUST00000116006	6558	2968	3104	NM_019467	5011	918	1057	120	11	+
NM_019467	up	ENSMUST00000116006	down	-0.6428571	0.03115079	ENSMUST00000116006	6558	2985	3104	NM_019467	5011	681	799	110	8	-
NM_019467	up	ENSMUST00000116006	down	-0.6428571	0.03115079	ENSMUST00000116006	6558	905	948	NM_019467	5011	672	719	41	2	-
NM_001039484	up	ENSMUST00000116006	down	-0.7142857	0.0141369	ENSMUST00000116006	6558	2976	3018	NM_001039484	32877	13857	13899	39	3	-
NM_181681	up	ENSMUST00000138711	down	-0.6428571	0.03115079	ENSMUST00000138711	48397	3882	3979	NM_181681	9855	6348	6445	91	6	+
NM_181681	up	ENSMUST00000138711	down	-0.6428571	0.03115079	ENSMUST00000138711	48397	3731	3977	NM_181681	9855	2235	3772	92	4	-
NM_028238	up	ENSMUST00000138711	down	-0.6428571	0.03115079	ENSMUST00000138711	48397	3883	5623	NM_028238	61301	25869	53403	152	11	+
NM_028238	up	ENSMUST00000138711	down	-0.6428571	0.03115079	ENSMUST00000138711	48397	7359	11646	NM_028238	61301	25871	44931	141	5	+
NM_028238	up	ENSMUST00000138711	down	-0.6428571	0.03115079	ENSMUST00000138711	48397	528	3755	NM_028238	61301	29398	40621	118	8	+
NM_028238	up	ENSMUST00000138711	down	-0.6428571	0.03115079	ENSMUST00000138711	48397	11347	11420	NM_028238	61301	25729	25800	69	0	+
NM_028238	up	ENSMUST00000138711	down	-0.6428571	0.03115079	ENSMUST00000138711	48397	3879	11450	NM_028238	61301	12250	51310	424	16	-
NM_028238	up	ENSMUST00000138711	down	-0.6428571	0.03115079	ENSMUST00000138711	48397	7340	20210	NM_028238	61301	12097	51324	336	16	-
NM_027913	up	ENSMUST00000138711	down	-0.7142857	0.0141369	ENSMUST00000138711	48397	513	615	NM_027913	30979	4377	4479	92	10	+
NM_027913	up	ENSMUST00000138711	down	-0.7142857	0.0141369	ENSMUST00000138711	48397	526	562	NM_027913	30979	18219	18255	35	1	+
NM_027913	up	ENSMUST00000138711	down	-0.7142857	0.0141369	ENSMUST00000138711	48397	5675	7411	NM_027913	30979	4408	26846	175	11	-
NM_027913	up	ENSMUST00000138711	down	-0.7142857	0.0141369	ENSMUST00000138711	48397	3863	3987	NM_027913	30979	4356	4483	114	9	-
NM_027913	up	ENSMUST00000138711	down	-0.7142857	0.0141369	ENSMUST00000138711	48397	7343	8208	NM_027913	30979	22098	26832	136	6	-
NM_001024474	up	ENSMUST00000138711	down	-0.8571429	0.001736111	ENSMUST00000138711	48397	11361	13646	NM_001024474	26463	14715	14813	75	0	+
NM_001024474	up	ENSMUST00000138711	down	-0.8571429	0.001736111	ENSMUST00000138711	48397	18742	18772	NM_001024474	26463	10816	10846	30	0	+
NM_001024474	up	ENSMUST00000138711	down	-0.8571429	0.001736111	ENSMUST00000138711	48397	493	41841	NM_001024474	26463	4871	17904	207	8	-
NM_001024474	up	ENSMUST00000138711	down	-0.8571429	0.001736111	ENSMUST00000138711	48397	398	445	NM_001024474	26463	4869	5005	47	0	-
NM_001024474	up	ENSMUST00000138711	down	-0.8571429	0.001736111	ENSMUST00000138711	48397	14834	15182	NM_001024474	26463	2582	23936	59	1	-
NM_145977	up	MM9LINCRNAEXON11211-	down	-0.6428571	0.03115079	MM9LINCRNAEXON11211-	2615	861	1051	NM_145977	12357	9321	9511	181	9	+
NM_181681	up	MM9LINCRNAEXON11211-	down	-0.6428571	0.03115079	MM9LINCRNAEXON11211-	2615	862	1051	NM_181681	9855	3570	3759	182	7	-
NM_138683	up	uc007vms.1	down	-0.7857143	0.005505952	uc007vms.1	13622	5596	5634	NM_138683	22671	22279	22317	38	0	+
NM_138683	up	uc007vms.1	down	-0.7857143	0.005505952	uc007vms.1	13622	6899	6936	NM_138683	22671	948	985	37	0	+
NM_138683	up	uc007vms.1	down	-0.7857143	0.005505952	uc007vms.1	13622	1006	1058	NM_138683	22671	8597	8649	50	2	-
NM_019467	up	uc007vms.1	down	-0.7142857	0.0141369	uc007vms.1	13622	5186	5218	NM_019467	5011	935	967	31	1	+
NM_178706	up	uc007vms.1	down	-0.7142857	0.0141369	uc007vms.1	13622	5588	5635	NM_178706	10657	2434	3714	47	0	+
NM_178706	up	uc007vms.1	down	-0.7142857	0.0141369	uc007vms.1	13622	1019	1058	NM_178706	10657	2426	2467	39	0	-
NM_013584	up	uc007vms.1	down	-0.6428571	0.03115079	uc007vms.1	13622	5186	5626	NM_013584	56949	23661	25072	70	0	+
NM_013584	up	uc007vms.1	down	-0.6428571	0.03115079	uc007vms.1	13622	513	549	NM_013584	56949	29707	29743	36	0	+
NM_013584	up	uc007vms.1	down	-0.6428571	0.03115079	uc007vms.1	13622	992	6890	NM_013584	56949	20382	35287	137	1	-
NM_001145899	up	uc007vms.1	down	-0.7142857	0.0141369	uc007vms.1	13622	995	1042	NM_001145899	13087	7483	7529	46	0	+
NM_001145899	up	uc007vms.1	down	-0.7142857	0.0141369	uc007vms.1	13622	5589	5630	NM_001145899	13087	7489	7530	41	0	-
NM_001111143	up	uc007vms.1	down	-0.6428571	0.03115079	uc007vms.1	13622	1002	1053	NM_001111143	10439	9846	9897	51	0	+
NM_001110337	up	uc007vms.1	down	-0.6428571	0.03115079	uc007vms.1	13622	1006	1050	NM_001110337	21087	13031	13075	44	0	+
NM_001039484	up	uc007vms.1	down	-0.7857143	0.005505952	uc007vms.1	13622	1025	5215	NM_001039484	32877	4565	11180	65	0	+
NM_181681	up	uc008hmp.1	down	-0.6428571	0.03115079	uc008hmp.1	4337	1866	2065	NM_181681	9855	3570	3772	192	7	-
NM_181681	up	uc008hmp.1	down	-0.6428571	0.03115079	uc008hmp.1	4337	2920	3113	NM_181681	9855	3570	3763	182	11	-
NM_013584	up	uc008hmp.1	down	-0.7142857	0.0141369	uc008hmp.1	4337	1790	1835	NM_013584	56949	23685	23746	44	0	-
NM_178706	up	ENSMUST00000142871	down	-0.7142857	0.0141369	ENSMUST00000142871	6372	3360	3469	NM_178706	10657	7374	7484	94	6	-
NM_013584	up	ENSMUST00000142871	down	-0.6428571	0.03115079	ENSMUST00000142871	6372	3324	3492	NM_013584	56949	23642	39116	150	6	-
NM_013584	up	ENSMUST00000142871	down	-0.6428571	0.03115079	ENSMUST00000142871	6372	3355	3487	NM_013584	56949	38967	39100	116	7	-
NM_013584	up	ENSMUST00000142871	down	-0.6428571	0.03115079	ENSMUST00000142871	6372	3328	3464	NM_013584	56949	20594	20734	118	9	-
NM_001110337	up	ENSMUST00000142871	down	-0.6428571	0.03115079	ENSMUST00000142871	6372	3340	3474	NM_001110337	21087	11169	20827	116	8	-
NM_001110337	up	ENSMUST00000142871	down	-0.6428571	0.03115079	ENSMUST00000142871	6372	3355	3460	NM_001110337	21087	10196	10302	87	3	-
NM_001080934	up	uc009svl.1	down	-0.6428571	0.03115079	uc009svl.1	50048	13500	13585	NM_001080934	11927	6438	6523	78	7	-
NM_001081235	up	BF303045	down	-0.9285714	0.000396825	BF303045	214814	134179	165337	NM_001081235	38861	27784	36733	103	0	+
NM_001081235	up	BF303045	down	-0.9285714	0.000396825	BF303045	214814	30740	118892	NM_001081235	38861	30633	36751	80	1	+
NM_001081235	up	BF303045	down	-0.9285714	0.000396825	BF303045	214814	50573	98440	NM_001081235	38861	27704	36739	77	1	+
NM_001081235	up	BF303045	down	-0.9285714	0.000396825	BF303045	214814	38611	153506	NM_001081235	38861	27704	34240	135	2	-
NM_001081235	up	BF303045	down	-0.9285714	0.000396825	BF303045	214814	12121	17970	NM_001081235	38861	12163	34236	90	7	-
NM_001081235	up	BF303045	down	-0.9285714	0.000396825	BF303045	214814	38627	186662	NM_001081235	38861	27760	34218	98	3	-
NM_001081235	up	BF303045	down	-0.9285714	0.000396825	BF303045	214814	11481	11527	NM_001081235	38861	12162	12210	43	3	-
NM_001080934	up	BF303045	down	-0.7142857	0.0141369	BF303045	214814	74221	118603	NM_001080934	11927	1608	3083	56	0	+
NM_001080934	up	BF303045	down	-0.7142857	0.0141369	BF303045	214814	35909	148427	NM_001080934	11927	2968	6613	199	7	-
NM_001080934	up	BF303045	down	-0.7142857	0.0141369	BF303045	214814	17947	18009	NM_001080934	11927	1780	1845	62	0	-
NM_001080934	up	BF303045	down	-0.7142857	0.0141369	BF303045	214814	11433	11528	NM_001080934	11927	1776	2875	61	0	-
NM_027913	up	BF303045	down	-0.6428571	0.03115079	BF303045	214814	35930	165328	NM_027913	30979	4356	17948	434	19	+
NM_027913	up	BF303045	down	-0.6428571	0.03115079	BF303045	214814	18011	74299	NM_027913	30979	5863	18096	240	2	+
NM_027913	up	BF303045	down	-0.6428571	0.03115079	BF303045	214814	35820	36377	NM_027913	30979	18039	26870	196	4	+
NM_027913	up	BF303045	down	-0.6428571	0.03115079	BF303045	214814	74130	165277	NM_027913	30979	11355	13404	120	1	+
NM_027913	up	BF303045	down	-0.6428571	0.03115079	BF303045	214814	93663	93729	NM_027913	30979	5864	5928	64	0	+
NM_027913	up	BF303045	down	-0.6428571	0.03115079	BF303045	214814	29791	29922	NM_027913	30979	4353	4489	125	6	-
NM_001004180	up	BF303045	down	-0.8571429	0.001736111	BF303045	214814	29788	36962	NM_001004180	44969	12472	33403	266	22	+
NM_001004180	up	BF303045	down	-0.8571429	0.001736111	BF303045	214814	35934	186664	NM_001004180	44969	19219	33395	224	9	+
NM_001004180	up	BF303045	down	-0.8571429	0.001736111	BF303045	214814	36945	181859	NM_001004180	44969	1131	12646	138	8	+
NM_001004180	up	BF303045	down	-0.8571429	0.001736111	BF303045	214814	155920	186653	NM_001004180	44969	9231	9463	58	1	+
NM_001004180	up	BF303045	down	-0.8571429	0.001736111	BF303045	214814	29801	210226	NM_001004180	44969	9331	19333	308	22	-
NM_001004180	up	BF303045	down	-0.8571429	0.001736111	BF303045	214814	134180	165196	NM_001004180	44969	12617	19399	130	6	-
NM_001004180	up	BF303045	down	-0.8571429	0.001736111	BF303045	214814	118851	118902	NM_001004180	44969	12443	12629	50	0	-
