# Supplementary material for: Dynamic Transcription of Long Non-Coding RNA Genes during CD4+ T Cell Development and Activation
Source: PLoS One. 2014 Jul 8;9(7):e101588. doi: 10.1371/journal.pone.0101588 (PMC4086894; doi:10.1371/journal.pone.0101588)
Supplement: Table S26 — CD4+A VS. CD4 LncRNA-mRNAs pairs with the expression of LncRNAs and mRNAs were negatively and LncRNA sequence matched downstream of the mRNA. (CSV) [file pone.0101588.s026.csv]

gene id	gene regulation	lncRNA id	lncRNA regulation	PCC	pvalue	lncRNA Name	lncRNA Size	lncRNA Start	lncRNA End	gene Name	gene Size	gene Start	gene End	matches	misMatches	strand
NM_008524	down	ENSMUST00000161511	up	-0.7142857	0.0141369	ENSMUST00000161511	19618	9578	9708	NM_008524	1000	317	451	119	4	-
NM_001197322	down	ENSMUST00000155076	up	-0.7857143	0.005505952	ENSMUST00000155076	26885	3677	3759	NM_001197322	1000	688	772	63	4	+
NM_001197322	down	ENSMUST00000147649	up	-0.8571429	0.001736111	ENSMUST00000147649	64371	25282	25355	NM_001197322	1000	685	762	62	4	+
NM_001167593	down	BC156060	up	-0.6428571	0.03115079	BC156060	355333	69319	69372	NM_001167593	1000	639	692	51	2	+
NM_001167593	down	BC156060	up	-0.6428571	0.03115079	BC156060	355333	69366	69446	NM_001167593	1000	512	692	62	0	+
NM_001167593	down	BC156060	up	-0.6428571	0.03115079	BC156060	355333	149432	149485	NM_001167593	1000	640	693	49	4	-
NM_001197322	down	BC156060	up	-0.7142857	0.0141369	BC156060	355333	153397	153486	NM_001197322	1000	681	772	82	7	+
NM_001197322	down	BC156060	up	-0.7142857	0.0141369	BC156060	355333	326431	326520	NM_001197322	1000	681	772	76	6	+
NM_001197322	down	BC156060	up	-0.7142857	0.0141369	BC156060	355333	64775	64864	NM_001197322	1000	681	772	75	6	+
NM_001197322	down	BC156060	up	-0.7142857	0.0141369	BC156060	355333	166807	166876	NM_001197322	1000	691	762	59	3	+
NM_001197322	down	BC156060	up	-0.7142857	0.0141369	BC156060	355333	131276	131345	NM_001197322	1000	691	762	57	4	+
NM_001197322	down	BC156060	up	-0.7142857	0.0141369	BC156060	355333	225193	225322	NM_001197322	1000	681	801	80	3	-
NM_001197322	down	BC156060	up	-0.7142857	0.0141369	BC156060	355333	48912	49201	NM_001197322	1000	681	772	77	4	-
NM_001197322	down	BC156060	up	-0.7142857	0.0141369	BC156060	355333	113928	114017	NM_001197322	1000	681	772	69	5	-
NM_001197322	down	BC156060	up	-0.7142857	0.0141369	BC156060	355333	239637	239716	NM_001197322	1000	691	772	67	5	-
NM_001197322	down	BC156060	up	-0.7142857	0.0141369	BC156060	355333	266720	266799	NM_001197322	1000	681	762	68	2	-
NM_001197322	down	BC156060	up	-0.7142857	0.0141369	BC156060	355333	173499	173576	NM_001197322	1000	693	772	65	5	-
NM_001197322	down	BC156060	up	-0.7142857	0.0141369	BC156060	355333	143974	144045	NM_001197322	1000	688	761	59	4	-
NM_001197322	down	BC156060	up	-0.7142857	0.0141369	BC156060	355333	49444	49521	NM_001197322	1000	693	772	58	4	-
NM_016960	down	BC156060	up	-0.8571429	0.001736111	BC156060	355333	35190	35228	NM_016960	1000	730	768	37	1	-
NM_016960	down	BC156060	up	-0.8571429	0.001736111	BC156060	355333	149428	149470	NM_016960	1000	732	774	39	3	-
NM_016960	down	BC156060	up	-0.8571429	0.001736111	BC156060	355333	337278	337326	NM_016960	1000	679	758	46	1	-
NM_009489	down	ENSMUST00000121631	up	-0.6428571	0.03115079	ENSMUST00000121631	7212	4546	4677	NM_009489	1000	898	1000	83	4	+
NM_008355	down	uc008hlm.1	up	-0.7857143	0.005505952	uc008hlm.1	8798	2325	2470	NM_008355	1000	392	544	102	3	-
NM_001083955	up	ENSMUST00000142104	down	-0.7142857	0.0141369	ENSMUST00000142104	10749	8446	8524	NM_001083955	1000	621	698	70	5	+
NM_001083955	up	ENSMUST00000142104	down	-0.7142857	0.0141369	ENSMUST00000142104	10749	891	1078	NM_001083955	1000	543	704	148	13	-
NM_013590	up	ENSMUST00000142104	down	-0.6428571	0.03115079	ENSMUST00000142104	10749	6201	6252	NM_013590	1000	523	574	51	0	-
NM_001024474	up	ENSMUST00000142104	down	-0.6428571	0.03115079	ENSMUST00000142104	10749	8120	8157	NM_001024474	1000	473	526	36	0	-
NM_026931	up	AK047585	down	-0.7142857	0.0141369	AK047585	2460	1105	1230	NM_026931	1000	622	747	117	8	+
NM_053112	up	ENSMUST00000118778	down	-0.7857143	0.005505952	ENSMUST00000118778	22746	3296	3333	NM_053112	1000	252	289	34	3	+
NM_019467	up	ENSMUST00000118778	down	-0.7142857	0.0141369	ENSMUST00000118778	22746	7431	7503	NM_019467	1000	212	287	48	1	-
NM_013753	up	ENSMUST00000132826	down	-0.7857143	0.005505952	ENSMUST00000132826	18537	11947	11985	NM_013753	1000	275	313	38	0	-
NM_178706	up	uc007eed.1	down	-0.6428571	0.03115079	uc007eed.1	46751	38831	38933	NM_178706	1000	81	504	91	6	+
NM_145977	up	uc007eed.1	down	-0.7857143	0.005505952	uc007eed.1	46751	36767	36807	NM_145977	1000	939	977	37	0	-
NM_145977	up	uc007eed.1	down	-0.7857143	0.005505952	uc007eed.1	46751	4209	4245	NM_145977	1000	939	973	34	0	-
NM_013793	up	ENSMUST00000148383	down	-0.6428571	0.03115079	ENSMUST00000148383	1085	809	859	NM_013793	1000	42	155	44	1	+
NM_053190	up	ENSMUST00000162347	down	-0.6428571	0.03115079	ENSMUST00000162347	8616	3134	3303	NM_053190	1000	217	385	155	12	-
NM_026931	up	ENSMUST00000162347	down	-0.6428571	0.03115079	ENSMUST00000162347	8616	3150	3267	NM_026931	1000	622	741	115	2	-
NM_008685	up	ENSMUST00000162347	down	-0.8571429	0.001736111	ENSMUST00000162347	8616	3155	3287	NM_008685	1000	450	578	117	10	-
NM_001083955	up	ENSMUST00000162347	down	-0.8571429	0.001736111	ENSMUST00000162347	8616	3155	3303	NM_001083955	1000	543	683	132	8	-
NM_001081139	up	ENSMUST00000162347	down	-0.8571429	0.001736111	ENSMUST00000162347	8616	3146	3287	NM_001081139	1000	42	180	119	10	-
NM_001081139	up	ENSMUST00000162347	down	-0.8571429	0.001736111	ENSMUST00000162347	8616	7877	7990	NM_001081139	1000	229	338	93	7	-
NM_001105561	up	ENSMUST00000147620	down	-0.7857143	0.005505952	ENSMUST00000147620	50433	41114	41161	NM_001105561	1000	384	431	43	4	+
NM_019914	up	ENSMUST00000147620	down	-0.8571429	0.001736111	ENSMUST00000147620	50433	22476	22521	NM_019914	1000	106	151	41	4	-
NM_019467	up	NR_004441	down	-0.6428571	0.03115079	NR_004441	59181	21275	21352	NM_019467	1000	252	327	67	3	-
NM_019467	up	NR_004441	down	-0.6428571	0.03115079	NR_004441	59181	2193	2265	NM_019467	1000	212	287	41	0	-
NM_028238	up	ENSMUST00000138711	down	-0.6428571	0.03115079	ENSMUST00000138711	48397	33535	33573	NM_028238	1000	155	197	38	0	-
NM_028238	up	ENSMUST00000138711	down	-0.6428571	0.03115079	ENSMUST00000138711	48397	33538	33574	NM_028238	1000	156	193	36	0	-
NM_001024474	up	ENSMUST00000138711	down	-0.8571429	0.001736111	ENSMUST00000138711	48397	41798	41842	NM_001024474	1000	357	401	43	1	-
NM_001024474	up	ENSMUST00000138711	down	-0.8571429	0.001736111	ENSMUST00000138711	48397	5595	5626	NM_001024474	1000	358	389	31	0	-
NM_026931	up	uc007vms.1	down	-0.7857143	0.005505952	uc007vms.1	13622	5176	5218	NM_026931	1000	702	744	41	1	-
